# Supplementary material for: A Bio-Inspired Chaos Sensor Model Based on the Perceptron Neural Network: Machine Learning Concept and Application for Computational Neuro-Science
Source: Sensors (Basel). 2023 Aug 12;23(16):7137. doi: 10.3390/s23167137 (PMC10458403; doi:10.3390/s23167137)
Supplement: Supplementary file 1 [file sensors-23-07137-s001.zip]

Archive with 22 entries (19 files):
- Model_2/
- Model_2/inter_2_1x1.txt
- Model_2/inter_1_50x1.txt
- Model_2/coeffs_2_50x1.txt
- Model_2/coeffs_1_50x50.txt
- Model_2/model.pkl
- Model_2/Model_2 data sheet.pdf
- datasets/
- datasets/base_1.txt
- datasets/base_1_2.txt
- datasets/base_2.txt
- datasets/Info.txt
- datasets/Base_2_exp.txt
- datasets/Base_1_exp.txt
- datasets/Info_exp.txt
- Model_1/
- Model_1/model.pkl
- Model_1/inter_2_1x1.txt
- Model_1/inter_1_50x1.txt
- Model_1/coeffs_2_50x1.txt
- Model_1/coeffs_1_50x50.txt
- Model_1/Model_1 data sheet.pdf
