# Supplementary material for: A Bio-Inspired Chaos Sensor Model Based on the Perceptron Neural Network: Machine Learning Concept and Application for Computational Neuro-Science
Source: Sensors (Basel). 2023 Aug 12;23(16):7137. doi: 10.3390/s23167137 (PMC10458403; doi:10.3390/s23167137)
Supplement: Supplementary file 1 [file sensors-23-07137-s001.zip › Model_2/inter_1_50x1.txt]

0.979675
-3.741
-3.54214
-3.74095
-3.34268
-3.52657
-3.24555
-3.47601
-2.00954
-2.69682
-2.50786
-3.75942
-3.0429
-3.6699
-2.52424
-3.77142
-3.72026
-3.47855
-3.40886
-3.53054
-3.71925
-3.71896
-3.43427
-2.13971
-3.62529
-2.64915
-3.64811
-3.78555
-3.76083
-3.72844
-3.19525
-2.77156
-2.80646
-3.40055
-3.1078
-2.48986
-2.4056
-3.56162
-3.79278
-3.80269
-2.72878
-3.5086
-3.18724
-3.63289
-2.57735
-3.21098
-3.2126
-3.62377
-3.22555
-3.76038
