# Supplementary material for: A Bio-Inspired Chaos Sensor Model Based on the Perceptron Neural Network: Machine Learning Concept and Application for Computational Neuro-Science
Source: Sensors (Basel). 2023 Aug 12;23(16):7137. doi: 10.3390/s23167137 (PMC10458403; doi:10.3390/s23167137)
Supplement: Supplementary file 1 [file sensors-23-07137-s001.zip › Model_2/coeffs_2_50x1.txt]

5.6549
0.225774
0.249491
0.224965
0.29119
0.253283
0.173625
0.270549
1.31817
0.428815
0.727109
0.22414
0.257596
0.235021
0.692601
0.229456
0.226741
0.27919
0.291326
0.250528
0.227422
0.226192
0.264341
1.2183
0.235633
0.509181
0.243316
0.225167
0.231156
0.226488
0.333734
0.35821
0.334741
0.275401
0.35597
0.779751
0.917387
0.25995
0.227484
0.223241
0.407996
0.250888
0.343808
0.233876
0.59676
0.219622
0.182656
0.250765
0.192457
0.233364
