# Supplementary material for: A Bio-Inspired Chaos Sensor Model Based on the Perceptron Neural Network: Machine Learning Concept and Application for Computational Neuro-Science
Source: Sensors (Basel). 2023 Aug 12;23(16):7137. doi: 10.3390/s23167137 (PMC10458403; doi:10.3390/s23167137)
Supplement: Supplementary file 1 [file sensors-23-07137-s001.zip › Model_2/coeffs_1_50x50.txt]

10.3783	-0.0294696	-0.0351664	-0.0292442	-0.00650874	-0.0345317	-0.03559	-0.0292262	0.403058	0.167123	0.258876	-0.0278445	0.015706	-0.0331379	0.251453	-0.0294859	-0.0303354	-0.0277176	-0.0158444	-0.0348581	-0.0305156	-0.0301282	-0.0268264	0.375467	-0.0346039	0.198635	-0.0349913	-0.0283889	-0.0299822	-0.0294135	0.0392921	0.12533	0.107345	-0.0204408	0.0668988	0.267916	0.299972	-0.0358834	-0.0286445	-0.0273044	0.154257	-0.0343208	0.0456295	-0.0341683	0.227922	-0.0299438	-0.0355242	-0.0361835	-0.0357278	-0.0301702
14.4239	0.103545	0.128868	0.104201	0.165829	0.13124	0.110816	0.141737	0.905256	0.318635	0.463952	0.102673	0.184865	0.114218	0.450079	0.0867194	0.107448	0.144587	0.157536	0.130405	0.107323	0.107845	0.1446	0.776249	0.118878	0.364158	0.117633	0.0881293	0.0897527	0.107165	0.204925	0.272049	0.255472	0.152378	0.228054	0.482524	0.545682	0.129704	0.077374	0.0862079	0.306304	0.133108	0.21028	0.118293	0.407923	0.143222	0.11906	0.121348	0.124382	0.0871251
15.3054	0.0423401	0.0511946	0.042156	0.060456	0.0518511	0.0424433	0.0545048	0.721112	0.123567	0.227829	0.0412981	0.0655926	0.0456364	0.213965	0.0418837	0.0432105	0.0550644	0.0581356	0.0514365	0.0433284	0.0430472	0.0551742	0.583181	0.0473348	0.147405	0.0471937	0.0407454	0.0424997	0.0426384	0.0725421	0.101362	0.0937498	0.056901	0.0811055	0.249163	0.323097	0.0512056	0.0407992	0.0398669	0.116418	0.0522273	0.0744841	0.0468428	0.178174	0.0532079	0.0448683	0.0487212	0.0471018	0.0428294
15.9451	0.0956703	0.123335	0.0943606	0.193547	0.127817	0.104571	0.147843	1.22216	0.444408	0.628191	0.0897401	0.233738	0.0983342	0.611508	0.0995936	0.0974926	0.153018	0.177612	0.125955	0.0986367	0.0961405	0.152987	1.0498	0.105874	0.499597	0.102482	0.09471	0.101443	0.0923227	0.265509	0.380273	0.355932	0.168107	0.304604	0.649348	0.73486	0.124122	0.0970169	0.091331	0.424354	0.130718	0.275663	0.104943	0.559923	0.15417	0.119979	0.108896	0.125436	0.103272
14.2515	0.0455205	0.0451672	0.04488	0.054789	0.0455969	0.0368817	0.0480739	0.475414	0.121609	0.198057	0.0436869	0.0610542	0.0429159	0.189603	0.0491499	0.0451756	0.0488818	0.0524111	0.0453534	0.0456974	0.0446356	0.048664	0.397882	0.0437579	0.142985	0.0431205	0.0475289	0.0494647	0.0433703	0.0685411	0.0999355	0.0921366	0.0507726	0.0778699	0.210232	0.251947	0.045245	0.0492097	0.0467161	0.114942	0.0460126	0.0708052	0.0438884	0.166013	0.0469207	0.0393583	0.04367	0.0411071	0.0504024
16.4808	-0.0172808	0.0132221	-0.0170072	0.0804349	0.0177043	0.0333121	0.0383341	1.26887	0.372513	0.618904	-0.0167086	0.130132	-0.00878922	0.596218	-0.0182413	-0.0165055	0.0441091	0.0666239	0.0155551	-0.0166574	-0.0160137	0.041138	1.09131	-0.0055426	0.446788	-0.00261386	-0.0177075	-0.0184277	-0.0153773	0.149146	0.290729	0.260101	0.0564513	0.190884	0.648772	0.752564	0.017039	-0.0177428	-0.0172702	0.345906	0.0184574	0.159558	-0.00713778	0.525997	0.0632389	0.0437013	0.00388579	0.0451113	-0.0186301
17.1908	0.0321749	0.0572222	0.032189	0.106189	0.0607916	0.0624703	0.0756236	1.64903	0.422354	0.819307	0.0315241	0.141015	0.0402633	0.782194	0.0312346	0.0333812	0.0797863	0.0960523	0.058846	0.0334481	0.0335262	0.0773481	1.43372	0.0433695	0.536069	0.0452136	0.0302238	0.0318363	0.033633	0.161765	0.312759	0.275471	0.0880947	0.199075	0.867059	1.01184	0.0603039	0.0302711	0.0294516	0.383574	0.0611175	0.170468	0.0418298	0.66574	0.0876469	0.0703971	0.0502046	0.0728677	0.0321439
15.951	0.0905901	0.10765	0.0903175	0.100247	0.108041	0.108794	0.10695	1.11894	0.216518	0.440698	0.0886324	0.106913	0.0995784	0.419599	0.0885529	0.0926976	0.106455	0.102545	0.10772	0.0928665	0.0925185	0.106303	0.924343	0.102263	0.283374	0.103485	0.0864417	0.0899349	0.0920523	0.098213	0.153566	0.134141	0.103871	0.106976	0.469995	0.569724	0.108251	0.0860361	0.0845643	0.194353	0.108719	0.0997468	0.101365	0.355344	0.121648	0.112786	0.106206	0.116431	0.0902832
15.7371	0.0837488	0.15427	0.0849265	0.226094	0.160432	0.14764	0.185168	1.06243	0.396623	0.515258	0.0839993	0.252598	0.115105	0.502719	0.0712128	0.0897257	0.191284	0.213646	0.157242	0.0898214	0.091722	0.188393	0.901005	0.123643	0.43097	0.128242	0.0687114	0.074246	0.0932686	0.279293	0.352781	0.33528	0.203634	0.306754	0.533168	0.609606	0.159759	0.0644875	0.066522	0.385123	0.162006	0.286521	0.12007	0.467512	0.193676	0.160824	0.139207	0.167397	0.0741024
17.5692	0.0467495	0.0743397	0.0456299	0.135352	0.0788255	0.0785891	0.0975548	1.64582	0.423987	0.750519	0.0427372	0.174124	0.0528068	0.716747	0.0508693	0.0478174	0.1028	0.123072	0.0770577	0.0486265	0.0475091	0.10011	1.40512	0.0574307	0.514128	0.0579376	0.0466087	0.0522008	0.0453542	0.199369	0.335163	0.303432	0.113311	0.238161	0.797627	0.94535	0.0782287	0.049391	0.0442125	0.394715	0.0796923	0.209008	0.0565319	0.61654	0.109743	0.0889179	0.0640931	0.0916218	0.0539562
13.9958	0.0226113	0.0193298	0.0239853	-0.00273017	0.0175825	0.0335919	0.00976328	0.765914	0.0887213	0.309346	0.0272305	-0.00673834	0.0290804	0.285154	0.0151533	0.0234681	0.00816607	0.00091183	0.0187422	0.0226091	0.024757	0.0079246	0.66142	0.0259122	0.146146	0.0287065	0.0178966	0.0149494	0.0281526	-0.00543696	0.0402291	0.0246378	0.00323011	0.00252749	0.343095	0.434146	0.0200073	0.0144477	0.0195976	0.0717128	0.0163827	-0.00415579	0.0256103	0.214378	0.0118326	0.0260497	0.0267932	0.0247353	0.0133119
15.6527	0.0354448	0.076642	0.0352256	0.126537	0.0812248	0.076539	0.0974383	0.871811	0.317788	0.471458	0.0327132	0.152184	0.0511244	0.458095	0.0347931	0.0384187	0.101509	0.117255	0.0792542	0.0387203	0.038066	0.0996405	0.759802	0.0567409	0.364841	0.0588645	0.0310728	0.0364815	0.0379703	0.172115	0.263619	0.242788	0.110289	0.200243	0.48837	0.550766	0.0802158	0.0327719	0.0279772	0.300844	0.0819513	0.179086	0.0548114	0.414794	0.10575	0.0855874	0.0664362	0.0891274	0.038412
14.4307	-0.0201603	-0.000377741	-0.0188895	0.0308673	0.00137757	0.00136241	0.0115286	0.826329	0.178052	0.365835	-0.0183751	0.0441625	-0.0107012	0.345555	-0.0262171	-0.0182089	0.0147244	0.0247801	0.000417144	-0.0187721	-0.0177511	0.012132	0.714559	-0.00974005	0.226908	-0.00732047	-0.0253317	-0.0254115	-0.0159209	0.063289	0.131044	0.114143	0.0192336	0.0825865	0.393927	0.478633	0.00236391	-0.0271762	-0.0250051	0.16186	0.00113765	0.0681536	-0.0108263	0.28627	0.0119953	0.00557579	-0.00380857	0.00543132	-0.0257132
16.1061	0.0811729	0.100709	0.0805268	0.156092	0.10475	0.0951962	0.121837	0.920728	0.304705	0.412473	0.0790378	0.183688	0.0837514	0.398527	0.0829299	0.0819842	0.126554	0.145004	0.102794	0.0825672	0.0814033	0.124221	0.77978	0.0869908	0.330312	0.0876502	0.0803605	0.0840124	0.0801245	0.205278	0.271686	0.257733	0.136495	0.229503	0.432737	0.51118	0.103837	0.0811628	0.0788017	0.29471	0.105489	0.211827	0.0859748	0.362593	0.130275	0.105371	0.0926001	0.1098	0.0847662
13.2006	-0.0485461	-0.0220466	-0.0474432	0.00758875	-0.019058	0.00084979	-0.00818586	0.510661	0.111596	0.229868	-0.0452211	0.0278269	-0.0351252	0.217004	-0.0512385	-0.0480113	-0.0049287	0.00350423	-0.0206553	-0.0487934	-0.0468185	-0.00946412	0.443763	-0.034622	0.141984	-0.0292067	-0.0494666	-0.052057	-0.0434203	0.0320117	0.082412	0.0718288	-0.00210321	0.0453323	0.247937	0.30133	-0.0172285	-0.0498269	-0.0482545	0.10088	-0.0200296	0.0358367	-0.03724	0.179647	0.00524445	0.00391635	-0.0242511	0.00305034	-0.0526878
12.1748	0.051464	0.0627068	0.0516424	0.0614096	0.0625027	0.0493711	0.0613136	0.300453	0.131205	0.217001	0.0510416	0.0632302	0.0597657	0.21009	0.0429404	0.0541795	0.0608158	0.060861	0.0625648	0.0539861	0.0546691	0.0620684	0.285457	0.0616885	0.15707	0.0606602	0.0415436	0.044724	0.0551253	0.0700226	0.105194	0.0960093	0.061445	0.0791508	0.224688	0.245821	0.061575	0.0379222	0.0390805	0.122498	0.062864	0.0720815	0.0615459	0.185919	0.0566278	0.0501713	0.0612121	0.052469	0.0439123
13.1832	0.116351	0.155608	0.115801	0.193759	0.160182	0.135492	0.176289	0.212439	0.150262	0.137828	0.112444	0.205347	0.127603	0.135901	0.112835	0.119169	0.180094	0.190908	0.157884	0.119662	0.118888	0.177108	0.196353	0.135116	0.136729	0.134983	0.110504	0.114748	0.116631	0.198808	0.168538	0.175905	0.184822	0.192931	0.140826	0.155632	0.159264	0.10943	0.108233	0.156427	0.160902	0.197857	0.133135	0.133162	0.185615	0.153895	0.143545	0.160834	0.114862
13.8754	0.187033	0.240593	0.186905	0.261585	0.244546	0.20276	0.254271	0.551426	0.223833	0.251284	0.18262	0.246721	0.211109	0.245682	0.181823	0.192812	0.256617	0.259451	0.242944	0.193652	0.192995	0.256077	0.465373	0.219797	0.225567	0.220862	0.175558	0.18585	0.191746	0.255224	0.223004	0.22549	0.259137	0.249812	0.259981	0.301755	0.241851	0.175015	0.169917	0.225375	0.245434	0.253794	0.217169	0.233155	0.241453	0.210945	0.229653	0.220488	0.187992
15.1831	0.0564516	0.0762421	0.0563181	0.103356	0.0782439	0.0684265	0.0861591	0.635114	0.229761	0.364524	0.0551666	0.1199	0.0643394	0.351079	0.0552804	0.0582078	0.0884027	0.097496	0.0773007	0.0584642	0.0582671	0.0875183	0.569267	0.0673328	0.266766	0.0679972	0.0531657	0.0564483	0.0579826	0.134727	0.192859	0.179337	0.0933047	0.153838	0.381829	0.433533	0.0776678	0.0533527	0.0514826	0.218582	0.0788194	0.139514	0.066338	0.309398	0.0885317	0.0737351	0.071409	0.0768515	0.0571065
13.2644	0.00193365	-0.0213539	0.00112236	-0.0250142	-0.0227027	-0.0208432	-0.0260563	0.385634	0.0564756	0.151969	0.00163002	-0.0156444	-0.00975753	0.141831	0.00508891	-0.000144803	-0.0264234	-0.0264474	-0.0219679	0.000184871	-0.000465846	-0.0263918	0.328663	-0.0127036	0.0824857	-0.0144703	0.00595852	0.00448831	-0.00173317	-0.0102226	0.0319109	0.0227172	-0.0267923	0.00134249	0.16652	0.209355	-0.0225683	0.00687257	0.00684257	0.0478015	-0.022865	-0.00752232	-0.0112235	0.112318	-0.0257116	-0.022458	-0.0177668	-0.0233792	0.00485097
13.3437	0.0214899	0.0423338	0.0226571	0.0433825	0.0422174	0.0340684	0.04184	0.216827	0.108198	0.156936	0.0228623	0.0479044	0.0371217	0.15452	0.0113086	0.026095	0.041721	0.0422929	0.0423801	0.0253394	0.0267311	0.042176	0.199311	0.0392945	0.126691	0.0397319	0.00932696	0.0126689	0.0281327	0.0537668	0.0865696	0.0785321	0.0421228	0.0625742	0.158473	0.167125	0.0418135	0.00495395	0.00695813	0.10113	0.0425935	0.0558542	0.038416	0.144006	0.0392722	0.0349873	0.0410124	0.0363986	0.0126824
11.9	0.0463941	0.0672782	0.04653	0.0810262	0.0688563	0.0618836	0.0741267	-0.00635622	0.116018	0.0870686	0.0446887	0.0855097	0.0555398	0.0926442	0.0462213	0.0486939	0.0751724	0.0792032	0.0680495	0.0490571	0.0483712	0.0746466	0.0128726	0.0588037	0.114234	0.0596046	0.043393	0.0474501	0.0478092	0.0890972	0.108329	0.103856	0.0772806	0.0947469	0.0777425	0.0576603	0.0683831	0.0444074	0.0410017	0.114495	0.0693102	0.0905503	0.057756	0.106452	0.0759918	0.0658284	0.0630727	0.0685069	0.0483989
13.7953	-0.0167303	0.0145814	-0.0154216	0.0558505	0.0179	0.0161641	0.0322053	0.477837	0.182798	0.252495	-0.0145448	0.0754107	-0.00255775	0.246796	-0.0242898	-0.0135489	0.0361138	0.0486618	0.0163091	-0.0143385	-0.0125266	0.0333979	0.408924	1.36245e-05	0.205372	0.00259505	-0.0238874	-0.0233361	-0.0107132	0.0903862	0.151505	0.138366	0.0426617	0.10978	0.259236	0.28958	0.0178729	-0.0265391	-0.0244616	0.173074	0.0182055	0.0952627	-0.00186164	0.228474	0.0378005	0.0235222	0.00763603	0.0252556	-0.0236926
15.1073	0.172198	0.155029	0.171451	0.15316	0.152486	0.128824	0.148268	0.845228	0.272282	0.417647	0.167515	0.16206	0.165876	0.403146	0.162176	0.175559	0.147526	0.150066	0.153648	0.176551	0.1745	0.149663	0.729929	0.167316	0.312122	0.159364	0.157064	0.167414	0.17074	0.174017	0.23039	0.21547	0.14968	0.189668	0.436644	0.50533	0.150489	0.151925	0.152125	0.258507	0.153787	0.177776	0.169635	0.359511	0.145085	0.130638	0.154726	0.13576	0.167814
17.7502	0.104149	0.166861	0.105053	0.191689	0.170385	0.152165	0.181816	1.15559	0.272809	0.50625	0.103217	0.189677	0.137142	0.48154	0.0900152	0.111941	0.183946	0.190246	0.168577	0.111776	0.113051	0.183178	0.980504	0.145321	0.332319	0.147801	0.0846468	0.0954085	0.114116	0.194535	0.224526	0.211279	0.188079	0.197495	0.539692	0.646541	0.169298	0.0813762	0.08096	0.254849	0.171384	0.195188	0.14208	0.407858	0.181851	0.160984	0.15642	0.166638	0.0956457
17.617	-0.020859	0.0184296	-0.0196558	0.0676298	0.0222419	0.025854	0.0386379	1.12654	0.248869	0.449541	-0.019104	0.0945716	-0.00404391	0.426189	-0.0274782	-0.0182393	0.0427288	0.0583878	0.0201007	-0.0187538	-0.0172631	0.0405786	0.948782	-4.13585e-05	0.299454	0.00358892	-0.0266024	-0.026582	-0.0148795	0.112025	0.197158	0.178019	0.0513278	0.137827	0.483404	0.595779	0.0224083	-0.0288024	-0.0268955	0.231724	0.0226854	0.118489	-0.00274588	0.361605	0.0487939	0.0335008	0.00995026	0.0351952	-0.0273753
18.569	0.0827672	0.108811	0.0824793	0.141614	0.111545	0.101569	0.122231	1.02441	0.282521	0.419541	0.080694	0.162246	0.0921838	0.402383	0.0814497	0.0847843	0.125001	0.135495	0.110197	0.0851068	0.084692	0.123776	0.858667	0.0962257	0.315673	0.0973042	0.0790355	0.0828369	0.0840244	0.173908	0.243562	0.228033	0.130592	0.194174	0.444888	0.538241	0.110989	0.0791001	0.0771484	0.270637	0.112286	0.179069	0.0948829	0.357331	0.129275	0.109624	0.102263	0.113913	0.0835022
18.8838	0.0333918	0.0367731	0.0331648	0.0409164	0.0369515	0.02722	0.0376348	0.891368	0.123708	0.300637	0.0324742	0.0443021	0.0346145	0.278486	0.0332319	0.0339802	0.0379117	0.0395588	0.0370237	0.0341978	0.0337987	0.0383665	0.741302	0.0355852	0.162041	0.0350055	0.0321856	0.0337926	0.0333034	0.0498988	0.0897786	0.0786974	0.0391835	0.0578794	0.333293	0.435766	0.0363612	0.032301	0.0314008	0.110251	0.0373775	0.0517136	0.0356091	0.218252	0.0349107	0.0288139	0.0355238	0.030407	0.0341359
17.2928	0.0278308	0.0263833	0.0272852	0.0300365	0.0265514	0.0202517	0.0273431	0.659959	0.0758719	0.187143	0.0262694	0.0321973	0.0255262	0.171737	0.0313906	0.0276039	0.0276484	0.0289939	0.026456	0.027944	0.0270733	0.0277156	0.536495	0.0260325	0.0979173	0.0253936	0.0297551	0.031522	0.0259941	0.036107	0.0570166	0.0510328	0.0284983	0.0409194	0.210843	0.28881	0.0261982	0.031573	0.0290763	0.0687035	0.0268174	0.0372313	0.0262542	0.131865	0.0256701	0.0214577	0.0255729	0.0225059	0.0324311
17.719	0.104312	0.129838	0.104308	0.154928	0.132209	0.120354	0.14019	0.803277	0.199485	0.298485	0.102847	0.162289	0.115854	0.283498	0.100796	0.106707	0.142335	0.150479	0.130776	0.106905	0.107029	0.140963	0.669101	0.119546	0.215807	0.121296	0.099068	0.102424	0.106796	0.173324	0.186672	0.183197	0.146695	0.181005	0.321457	0.402281	0.132425	0.0980345	0.0972583	0.194945	0.132252	0.175585	0.117971	0.246016	0.141487	0.125379	0.125656	0.129448	0.102741
18.6949	0.156208	0.19786	0.156018	0.226751	0.201314	0.18241	0.213804	1.00372	0.306563	0.450987	0.153601	0.233248	0.173749	0.433557	0.151646	0.159733	0.216553	0.225178	0.199659	0.160067	0.160041	0.213686	0.849099	0.17965	0.33832	0.182331	0.148424	0.153962	0.159515	0.243877	0.276081	0.265654	0.219902	0.252374	0.475342	0.561223	0.201664	0.147457	0.145687	0.295943	0.201593	0.246276	0.177193	0.384484	0.214536	0.191244	0.190103	0.197294	0.154628
15.7836	0.0621175	0.113142	0.0632709	0.148223	0.117215	0.103778	0.13043	0.482799	0.145034	0.143458	0.0633128	0.15206	0.0863472	0.137814	0.0497236	0.066419	0.133213	0.142659	0.115182	0.0658097	0.0681842	0.132515	0.388453	0.0922398	0.136195	0.0959306	0.0490441	0.0523027	0.0704432	0.161032	0.151499	0.153067	0.139397	0.163901	0.15459	0.203922	0.116474	0.0427436	0.0474929	0.149491	0.117976	0.161314	0.0891553	0.131022	0.131648	0.111134	0.103965	0.115949	0.050316
18.2546	0.0525857	0.0602793	0.0524951	0.0682287	0.060856	0.053114	0.0628401	0.971392	0.20256	0.417942	0.0515854	0.0759143	0.0559688	0.39577	0.0517519	0.0535194	0.0632064	0.0661181	0.0605696	0.0538021	0.0535634	0.0632768	0.822407	0.057413	0.260237	0.0573242	0.0506332	0.0525407	0.0531124	0.0854969	0.149785	0.132372	0.0648219	0.100752	0.448036	0.539984	0.0605614	0.0505415	0.049616	0.184134	0.0608817	0.0890181	0.0572443	0.329148	0.0624064	0.0548858	0.0586184	0.057117	0.0529097
18.1766	0.0732992	0.0989245	0.0735793	0.126673	0.101454	0.0925688	0.111316	0.996276	0.26031	0.498258	0.0730139	0.137625	0.0845294	0.473303	0.0694427	0.0753394	0.114267	0.122464	0.100233	0.0752671	0.0757663	0.111717	0.871774	0.0873998	0.319212	0.0895562	0.068412	0.0706105	0.0763469	0.150297	0.210248	0.194086	0.117715	0.166906	0.530959	0.623503	0.101773	0.0672576	0.0673404	0.243054	0.101829	0.154351	0.0859679	0.396525	0.114628	0.0984223	0.0942449	0.102226	0.0706175
19.18	0.0736402	0.0959525	0.0733894	0.115951	0.097766	0.086986	0.104026	1.01866	0.267737	0.465992	0.0717598	0.128667	0.0831294	0.445577	0.0725646	0.0758471	0.105653	0.111981	0.0968318	0.0760858	0.0758715	0.105421	0.87287	0.0866608	0.322483	0.0873087	0.0698523	0.0740203	0.0753289	0.140326	0.212652	0.193468	0.109279	0.158847	0.493952	0.585934	0.0970016	0.0702811	0.0677123	0.249276	0.0983421	0.144732	0.0855751	0.38548	0.106311	0.0920091	0.0910892	0.095586	0.0748915
17.5828	0.12778	0.139627	0.126801	0.143513	0.140695	0.104738	0.141339	0.662106	0.116372	0.219068	0.123718	0.128005	0.13051	0.201745	0.12852	0.129339	0.141047	0.141929	0.140555	0.130424	0.128597	0.144717	0.553953	0.134806	0.128901	0.132347	0.124414	0.130635	0.126027	0.139322	0.113651	0.114552	0.144326	0.135422	0.245453	0.325864	0.138386	0.124959	0.12144	0.116306	0.14215	0.13797	0.134597	0.158413	0.126745	0.108702	0.134649	0.114736	0.132039
20.0238	0.065165	0.13393	0.0646088	0.183824	0.138844	0.124257	0.156257	1.25058	0.334812	0.557802	0.0630788	0.202322	0.0986609	0.531078	0.0550054	0.0713502	0.160381	0.175276	0.136369	0.0716339	0.0724103	0.158705	1.07154	0.10691	0.385508	0.111106	0.0495186	0.0592682	0.0738623	0.22094	0.286695	0.270221	0.16871	0.241311	0.594973	0.714942	0.138001	0.0482954	0.0446415	0.318529	0.139964	0.22616	0.102967	0.455923	0.161092	0.135078	0.121402	0.14062	0.0607317
19.8799	0.13926	0.166557	0.139422	0.186416	0.167877	0.138522	0.171937	1.12416	0.327617	0.506213	0.136779	0.197004	0.155357	0.485677	0.129428	0.144531	0.173256	0.180809	0.167518	0.144814	0.14474	0.17387	0.951632	0.159941	0.370472	0.158937	0.124929	0.133431	0.144115	0.218719	0.283038	0.266575	0.178035	0.239678	0.534426	0.631239	0.166569	0.12035	0.120162	0.313313	0.169406	0.223563	0.15905	0.427209	0.165204	0.144077	0.162174	0.149995	0.134051
19.2761	0.110908	0.146906	0.110953	0.16018	0.148169	0.135474	0.152529	1.28477	0.339223	0.618785	0.108413	0.171275	0.13151	0.588944	0.102271	0.116558	0.153781	0.157607	0.147679	0.116481	0.116724	0.15314	1.11696	0.136708	0.409879	0.137474	0.0964515	0.105537	0.116675	0.185081	0.272186	0.249011	0.155355	0.207104	0.65846	0.77922	0.147597	0.093697	0.0901702	0.316343	0.148385	0.190216	0.135149	0.499544	0.153319	0.140092	0.141875	0.144426	0.10677
19.0215	-0.0452737	-0.0353161	-0.0447425	-0.026883	-0.0338922	-0.0326492	-0.0304221	0.933999	0.0803558	0.32771	-0.0441028	-0.0245022	-0.0407095	0.299716	-0.0466666	-0.0447881	-0.029656	-0.0276836	-0.0347382	-0.0447688	-0.0440349	-0.0302041	0.783746	-0.0398119	0.143222	-0.0381717	-0.0456013	-0.0468921	-0.0431658	-0.0197954	0.0296054	0.0140142	-0.0288132	-0.0101446	0.367866	0.47886	-0.0336045	-0.0459172	-0.0450667	0.0622867	-0.0341489	-0.0179291	-0.0409357	0.219033	-0.0303653	-0.0307527	-0.0369381	-0.031462	-0.0470906
18.947	0.0680156	0.0833361	0.0678872	0.0925192	0.0839531	0.0654592	0.0859034	0.831653	0.208036	0.388334	0.0665282	0.0965103	0.0754803	0.3706	0.0667642	0.0698868	0.0864117	0.0899465	0.0836457	0.0700722	0.0698802	0.0877522	0.716292	0.0784559	0.25841	0.0779013	0.064662	0.0679775	0.0695191	0.107467	0.160702	0.145117	0.0892407	0.119965	0.412058	0.48693	0.0825637	0.0647169	0.0630471	0.191525	0.0849069	0.11029	0.0779152	0.31666	0.0809485	0.0684474	0.0796361	0.0719463	0.0686002
17.901	0.119664	0.148547	0.119395	0.175898	0.151115	0.133409	0.160557	0.653594	0.278232	0.36767	0.116915	0.187518	0.130671	0.359226	0.114513	0.122796	0.162383	0.170908	0.149889	0.123276	0.122619	0.162303	0.579207	0.135722	0.304051	0.135862	0.110823	0.117299	0.121449	0.198523	0.246636	0.234357	0.167589	0.212463	0.378548	0.425107	0.150189	0.108113	0.107505	0.268186	0.152238	0.202037	0.134678	0.333564	0.162028	0.141002	0.141171	0.146224	0.11784
13.8673	0.12243	0.154626	0.12299	0.127369	0.155411	0.152566	0.156184	-0.0591742	-0.050226	-0.0440161	0.121779	0.094558	0.138769	-0.0471972	0.113715	0.125576	0.154889	0.141064	0.155088	0.12515	0.126022	0.150671	-0.0411693	0.142602	-0.0570845	0.146368	0.114134	0.115267	0.126833	0.0675833	-0.0257481	-0.0115209	0.143889	0.0333472	-0.0387414	-0.0307645	0.158528	0.110314	0.112951	-0.0444526	0.154303	0.0592411	0.140725	-0.0548343	0.159161	0.156576	0.152174	0.160795	0.113663
14.8768	0.115377	0.138499	0.115063	0.147815	0.139288	0.132964	0.142794	0.2673	0.187673	0.17427	0.112791	0.157434	0.127221	0.17471	0.112712	0.117997	0.143582	0.146209	0.138639	0.118342	0.117965	0.142658	0.242644	0.130707	0.18271	0.131835	0.110094	0.114408	0.117358	0.162109	0.18371	0.180212	0.144645	0.170473	0.173886	0.186901	0.13997	0.109708	0.107663	0.187197	0.139549	0.164274	0.129436	0.178539	0.148394	0.136463	0.135898	0.140852	0.11496
15.9176	0.106457	0.169382	0.107369	0.192001	0.172735	0.156166	0.182771	0.501717	0.186764	0.233445	0.103676	0.195388	0.138546	0.226733	0.0956954	0.113565	0.184508	0.189922	0.171184	0.113012	0.115101	0.184639	0.428657	0.147336	0.193562	0.150024	0.0901432	0.100727	0.115246	0.190459	0.182404	0.182743	0.1883	0.186081	0.243196	0.284118	0.171952	0.0882651	0.0846276	0.184616	0.17386	0.189029	0.144317	0.209221	0.187865	0.165735	0.158957	0.171831	0.101424
18.533	0.0828122	0.1634	0.0839903	0.247043	0.171334	0.160067	0.20024	1.33865	0.442935	0.659918	0.0827574	0.275426	0.1171	0.634815	0.0696576	0.0888524	0.207254	0.232957	0.16747	0.0884738	0.0901192	0.203626	1.16496	0.12719	0.495754	0.13235	0.0674208	0.0722146	0.092423	0.305782	0.387626	0.366967	0.221485	0.335237	0.694185	0.811923	0.17013	0.0637547	0.0647774	0.42572	0.172453	0.313598	0.122633	0.563924	0.211121	0.174928	0.146019	0.182037	0.0721242
14.4367	0.0843101	0.0726862	0.0838696	0.0643296	0.0707633	0.0552102	0.0662162	0.401073	0.121591	0.173849	0.0820202	0.0669974	0.079977	0.166429	0.0803212	0.0856918	0.0650281	0.0639865	0.0718523	0.0861619	0.0848972	0.0665703	0.343471	0.0801144	0.132686	0.0769307	0.0778354	0.0826625	0.0829009	0.0738925	0.105997	0.0988817	0.0644571	0.0835394	0.184959	0.223733	0.0701974	0.0751561	0.0748029	0.117236	0.0714555	0.0761501	0.0814579	0.147846	0.0605063	0.0552884	0.0741505	0.0574633	0.0829573
15.1261	0.0100795	0.00411514	0.0107645	-0.00477401	0.00301348	-0.00111774	-0.000915165	0.524558	0.0578137	0.148014	0.0122344	-0.000896582	0.0109334	0.13697	0.00674464	0.0100209	-0.00170781	-0.00419474	0.00346498	0.00952906	0.0104595	-0.00155188	0.419705	0.00887666	0.0798965	0.0095391	0.00834871	0.00646505	0.0119873	0.000774615	0.0362697	0.0285059	-0.00339932	0.00838608	0.165059	0.221825	0.00394472	0.00659871	0.00935779	0.0497957	0.00256665	0.00228475	0.00918555	0.107554	-0.00368175	-0.00243952	0.0076612	-0.00238085	0.00569969
16.6623	0.0317066	0.0666531	0.0332822	0.0949165	0.0689903	0.0621856	0.0778316	0.931408	0.240882	0.413659	0.0347549	0.111423	0.0517204	0.39459	0.0148993	0.0356913	0.0801541	0.0892733	0.0677758	0.034946	0.0377003	0.0790696	0.795283	0.0548639	0.288445	0.0572049	0.0172338	0.0163264	0.0406909	0.12532	0.194263	0.177551	0.08506	0.145257	0.440604	0.527037	0.0686143	0.00985094	0.0168116	0.226224	0.06942	0.13021	0.0529099	0.340712	0.0809938	0.0674411	0.0615064	0.0701324	0.0136083
13.7016	0.132538	0.118534	0.129287	0.13606	0.118994	0.0937027	0.123304	0.525413	0.246953	0.360954	0.124722	0.143489	0.116377	0.352582	0.14713	0.129835	0.124513	0.131459	0.119059	0.132206	0.127833	0.124988	0.480827	0.118652	0.284774	0.11456	0.140986	0.147754	0.121887	0.159757	0.208043	0.19424	0.128731	0.175224	0.369673	0.397457	0.117338	0.146465	0.138097	0.235392	0.120125	0.163523	0.119586	0.322575	0.117474	0.0991513	0.114927	0.103766	0.150968
