# Supplementary material for: A Bio-Inspired Chaos Sensor Model Based on the Perceptron Neural Network: Machine Learning Concept and Application for Computational Neuro-Science
Source: Sensors (Basel). 2023 Aug 12;23(16):7137. doi: 10.3390/s23167137 (PMC10458403; doi:10.3390/s23167137)
Supplement: Supplementary file 1 [file sensors-23-07137-s001.zip › datasets/base_1_2.txt]

13.09806 15.88238 21.29416 44.98048 37.13733 76.74525 13.76473 16.94121 24.07848 76.31388 13.88238 17.25494 24.86279 79.13741 12.90199 15.52944 20.47063 38.74517 69.29425 16.35297 22.43142 58.90208 21.13730 43.56871 41.17655 52.03932 26.27456 81.01977 12.11767 14.27454 18.00004 27.05888 81.37271 11.96081 13.96081 17.41180 25.33338 80.07859 12.54904 14.94121 19.25494 32.03928 81.60800 11.80394 13.80395 17.13729 24.39220 77.96094 13.33336 16.23533 3.57315
37.13733 76.74525 13.76473 16.94121 24.07848 76.31388 13.88238 17.25494 24.86279 79.13741 12.90199 15.52944 20.47063 38.74517 69.29425 16.35297 22.43142 58.90208 21.13730 43.56871 41.17655 52.03932 26.27456 81.01977 12.11767 14.27454 18.00004 27.05888 81.37271 11.96081 13.96081 17.41180 25.33338 80.07859 12.54904 14.94121 19.25494 32.03928 81.60800 11.80394 13.80395 17.13729 24.39220 77.96094 13.33336 16.23533 22.27455 56.07854 22.94122 65.68640 3.67967
24.07848 76.31388 13.88238 17.25494 24.86279 79.13741 12.90199 15.52944 20.47063 38.74517 69.29425 16.35297 22.43142 58.90208 21.13730 43.56871 41.17655 52.03932 26.27456 81.01977 12.11767 14.27454 18.00004 27.05888 81.37271 11.96081 13.96081 17.41180 25.33338 80.07859 12.54904 14.94121 19.25494 32.03928 81.60800 11.80394 13.80395 17.13729 24.39220 77.96094 13.33336 16.23533 22.27455 56.07854 22.94122 65.68640 17.76474 26.39221 81.09820 12.07846 3.69409
24.86279 79.13741 12.90199 15.52944 20.47063 38.74517 69.29425 16.35297 22.43142 58.90208 21.13730 43.56871 41.17655 52.03932 26.27456 81.01977 12.11767 14.27454 18.00004 27.05888 81.37271 11.96081 13.96081 17.41180 25.33338 80.07859 12.54904 14.94121 19.25494 32.03928 81.60800 11.80394 13.80395 17.13729 24.39220 77.96094 13.33336 16.23533 22.27455 56.07854 22.94122 65.68640 17.76474 26.39221 81.09820 12.07846 14.23532 17.88239 26.70593 81.29428 3.47416
20.47063 38.74517 69.29425 16.35297 22.43142 58.90208 21.13730 43.56871 41.17655 52.03932 26.27456 81.01977 12.11767 14.27454 18.00004 27.05888 81.37271 11.96081 13.96081 17.41180 25.33338 80.07859 12.54904 14.94121 19.25494 32.03928 81.60800 11.80394 13.80395 17.13729 24.39220 77.96094 13.33336 16.23533 22.27455 56.07854 22.94122 65.68640 17.76474 26.39221 81.09820 12.07846 14.23532 17.88239 26.70593 81.29428 12.00002 14.07846 17.60788 25.96084 3.36368
22.43142 58.90208 21.13730 43.56871 41.17655 52.03932 26.27456 81.01977 12.11767 14.27454 18.00004 27.05888 81.37271 11.96081 13.96081 17.41180 25.33338 80.07859 12.54904 14.94121 19.25494 32.03928 81.60800 11.80394 13.80395 17.13729 24.39220 77.96094 13.33336 16.23533 22.27455 56.07854 22.94122 65.68640 17.76474 26.39221 81.09820 12.07846 14.23532 17.88239 26.70593 81.29428 12.00002 14.07846 17.60788 25.96084 80.78447 12.23532 14.43140 18.35298 3.08681
41.17655 52.03932 26.27456 81.01977 12.11767 14.27454 18.00004 27.05888 81.37271 11.96081 13.96081 17.41180 25.33338 80.07859 12.54904 14.94121 19.25494 32.03928 81.60800 11.80394 13.80395 17.13729 24.39220 77.96094 13.33336 16.23533 22.27455 56.07854 22.94122 65.68640 17.76474 26.39221 81.09820 12.07846 14.23532 17.88239 26.70593 81.29428 12.00002 14.07846 17.60788 25.96084 80.78447 12.23532 14.43140 18.35298 28.27457 81.72565 11.72551 13.72552 2.90384
12.11767 14.27454 18.00004 27.05888 81.37271 11.96081 13.96081 17.41180 25.33338 80.07859 12.54904 14.94121 19.25494 32.03928 81.60800 11.80394 13.80395 17.13729 24.39220 77.96094 13.33336 16.23533 22.27455 56.07854 22.94122 65.68640 17.76474 26.39221 81.09820 12.07846 14.23532 17.88239 26.70593 81.29428 12.00002 14.07846 17.60788 25.96084 80.78447 12.23532 14.43140 18.35298 28.27457 81.72565 11.72551 13.72552 16.98043 24.03926 76.23544 13.92160 2.91944
81.37271 11.96081 13.96081 17.41180 25.33338 80.07859 12.54904 14.94121 19.25494 32.03928 81.60800 11.80394 13.80395 17.13729 24.39220 77.96094 13.33336 16.23533 22.27455 56.07854 22.94122 65.68640 17.76474 26.39221 81.09820 12.07846 14.23532 17.88239 26.70593 81.29428 12.00002 14.07846 17.60788 25.96084 80.78447 12.23532 14.43140 18.35298 28.27457 81.72565 11.72551 13.72552 16.98043 24.03926 76.23544 13.92160 17.29415 25.01966 79.56878 12.74512 2.95819
25.33338 80.07859 12.54904 14.94121 19.25494 32.03928 81.60800 11.80394 13.80395 17.13729 24.39220 77.96094 13.33336 16.23533 22.27455 56.07854 22.94122 65.68640 17.76474 26.39221 81.09820 12.07846 14.23532 17.88239 26.70593 81.29428 12.00002 14.07846 17.60788 25.96084 80.78447 12.23532 14.43140 18.35298 28.27457 81.72565 11.72551 13.72552 16.98043 24.03926 76.23544 13.92160 17.29415 25.01966 79.56878 12.74512 15.25493 20.00004 35.56870 79.76486 3.13089
19.25494 32.03928 81.60800 11.80394 13.80395 17.13729 24.39220 77.96094 13.33336 16.23533 22.27455 56.07854 22.94122 65.68640 17.76474 26.39221 81.09820 12.07846 14.23532 17.88239 26.70593 81.29428 12.00002 14.07846 17.60788 25.96084 80.78447 12.23532 14.43140 18.35298 28.27457 81.72565 11.72551 13.72552 16.98043 24.03926 76.23544 13.92160 17.29415 25.01966 79.56878 12.74512 15.25493 20.00004 35.56870 79.76486 12.62748 15.13728 19.68631 34.03928 3.23047
13.80395 17.13729 24.39220 77.96094 13.33336 16.23533 22.27455 56.07854 22.94122 65.68640 17.76474 26.39221 81.09820 12.07846 14.23532 17.88239 26.70593 81.29428 12.00002 14.07846 17.60788 25.96084 80.78447 12.23532 14.43140 18.35298 28.27457 81.72565 11.72551 13.72552 16.98043 24.03926 76.23544 13.92160 17.29415 25.01966 79.56878 12.74512 15.25493 20.00004 35.56870 79.76486 12.62748 15.13728 19.68631 34.03928 80.98055 12.11767 14.31375 18.03925 3.11357
13.33336 16.23533 22.27455 56.07854 22.94122 65.68640 17.76474 26.39221 81.09820 12.07846 14.23532 17.88239 26.70593 81.29428 12.00002 14.07846 17.60788 25.96084 80.78447 12.23532 14.43140 18.35298 28.27457 81.72565 11.72551 13.72552 16.98043 24.03926 76.23544 13.92160 17.29415 25.01966 79.56878 12.74512 15.25493 20.00004 35.56870 79.76486 12.62748 15.13728 19.68631 34.03928 80.98055 12.11767 14.31375 18.03925 27.25496 81.45114 11.88238 13.92160 3.06442
22.94122 65.68640 17.76474 26.39221 81.09820 12.07846 14.23532 17.88239 26.70593 81.29428 12.00002 14.07846 17.60788 25.96084 80.78447 12.23532 14.43140 18.35298 28.27457 81.72565 11.72551 13.72552 16.98043 24.03926 76.23544 13.92160 17.29415 25.01966 79.56878 12.74512 15.25493 20.00004 35.56870 79.76486 12.62748 15.13728 19.68631 34.03928 80.98055 12.11767 14.31375 18.03925 27.25496 81.45114 11.88238 13.92160 17.33337 25.05887 79.64721 12.70591 2.90976
81.09820 12.07846 14.23532 17.88239 26.70593 81.29428 12.00002 14.07846 17.60788 25.96084 80.78447 12.23532 14.43140 18.35298 28.27457 81.72565 11.72551 13.72552 16.98043 24.03926 76.23544 13.92160 17.29415 25.01966 79.56878 12.74512 15.25493 20.00004 35.56870 79.76486 12.62748 15.13728 19.68631 34.03928 80.98055 12.11767 14.31375 18.03925 27.25496 81.45114 11.88238 13.92160 17.33337 25.05887 79.64721 12.70591 15.21572 19.88239 35.01968 80.31388 2.84083
26.70593 81.29428 12.00002 14.07846 17.60788 25.96084 80.78447 12.23532 14.43140 18.35298 28.27457 81.72565 11.72551 13.72552 16.98043 24.03926 76.23544 13.92160 17.29415 25.01966 79.56878 12.74512 15.25493 20.00004 35.56870 79.76486 12.62748 15.13728 19.68631 34.03928 80.98055 12.11767 14.31375 18.03925 27.25496 81.45114 11.88238 13.92160 17.33337 25.05887 79.64721 12.70591 15.21572 19.88239 35.01968 80.31388 12.43140 14.78434 18.94121 30.66673 2.93498
17.60788 25.96084 80.78447 12.23532 14.43140 18.35298 28.27457 81.72565 11.72551 13.72552 16.98043 24.03926 76.23544 13.92160 17.29415 25.01966 79.56878 12.74512 15.25493 20.00004 35.56870 79.76486 12.62748 15.13728 19.68631 34.03928 80.98055 12.11767 14.31375 18.03925 27.25496 81.45114 11.88238 13.92160 17.33337 25.05887 79.64721 12.70591 15.21572 19.88239 35.01968 80.31388 12.43140 14.78434 18.94121 30.66673 81.76487 11.72551 13.64709 16.86278 3.00038
14.43140 18.35298 28.27457 81.72565 11.72551 13.72552 16.98043 24.03926 76.23544 13.92160 17.29415 25.01966 79.56878 12.74512 15.25493 20.00004 35.56870 79.76486 12.62748 15.13728 19.68631 34.03928 80.98055 12.11767 14.31375 18.03925 27.25496 81.45114 11.88238 13.92160 17.33337 25.05887 79.64721 12.70591 15.21572 19.88239 35.01968 80.31388 12.43140 14.78434 18.94121 30.66673 81.76487 11.72551 13.64709 16.86278 23.68632 74.07858 14.62748 18.70592 3.08155
11.72551 13.72552 16.98043 24.03926 76.23544 13.92160 17.29415 25.01966 79.56878 12.74512 15.25493 20.00004 35.56870 79.76486 12.62748 15.13728 19.68631 34.03928 80.98055 12.11767 14.31375 18.03925 27.25496 81.45114 11.88238 13.92160 17.33337 25.05887 79.64721 12.70591 15.21572 19.88239 35.01968 80.31388 12.43140 14.78434 18.94121 30.66673 81.76487 11.72551 13.64709 16.86278 23.68632 74.07858 14.62748 18.70592 29.68633 81.76487 11.72551 13.60787 3.06543
76.23544 13.92160 17.29415 25.01966 79.56878 12.74512 15.25493 20.00004 35.56870 79.76486 12.62748 15.13728 19.68631 34.03928 80.98055 12.11767 14.31375 18.03925 27.25496 81.45114 11.88238 13.92160 17.33337 25.05887 79.64721 12.70591 15.21572 19.88239 35.01968 80.31388 12.43140 14.78434 18.94121 30.66673 81.76487 11.72551 13.64709 16.86278 23.68632 74.07858 14.62748 18.70592 29.68633 81.76487 11.72551 13.60787 16.82356 23.56867 73.21583 14.94121 3.15933
79.56878 12.74512 15.25493 20.00004 35.56870 79.76486 12.62748 15.13728 19.68631 34.03928 80.98055 12.11767 14.31375 18.03925 27.25496 81.45114 11.88238 13.92160 17.33337 25.05887 79.64721 12.70591 15.21572 19.88239 35.01968 80.31388 12.43140 14.78434 18.94121 30.66673 81.76487 11.72551 13.64709 16.86278 23.68632 74.07858 14.62748 18.70592 29.68633 81.76487 11.72551 13.60787 16.82356 23.56867 73.21583 14.94121 19.33337 32.15693 81.56879 11.84316 3.16452
35.56870 79.76486 12.62748 15.13728 19.68631 34.03928 80.98055 12.11767 14.31375 18.03925 27.25496 81.45114 11.88238 13.92160 17.33337 25.05887 79.64721 12.70591 15.21572 19.88239 35.01968 80.31388 12.43140 14.78434 18.94121 30.66673 81.76487 11.72551 13.64709 16.86278 23.68632 74.07858 14.62748 18.70592 29.68633 81.76487 11.72551 13.60787 16.82356 23.56867 73.21583 14.94121 19.33337 32.15693 81.56879 11.84316 13.80395 17.13729 24.50985 78.27466 3.15064
19.68631 34.03928 80.98055 12.11767 14.31375 18.03925 27.25496 81.45114 11.88238 13.92160 17.33337 25.05887 79.64721 12.70591 15.21572 19.88239 35.01968 80.31388 12.43140 14.78434 18.94121 30.66673 81.76487 11.72551 13.64709 16.86278 23.68632 74.07858 14.62748 18.70592 29.68633 81.76487 11.72551 13.60787 16.82356 23.56867 73.21583 14.94121 19.33337 32.15693 81.56879 11.84316 13.80395 17.13729 24.50985 78.27466 13.21571 16.07846 21.76475 49.84323 3.26558
14.31375 18.03925 27.25496 81.45114 11.88238 13.92160 17.33337 25.05887 79.64721 12.70591 15.21572 19.88239 35.01968 80.31388 12.43140 14.78434 18.94121 30.66673 81.76487 11.72551 13.64709 16.86278 23.68632 74.07858 14.62748 18.70592 29.68633 81.76487 11.72551 13.60787 16.82356 23.56867 73.21583 14.94121 19.33337 32.15693 81.56879 11.84316 13.80395 17.13729 24.50985 78.27466 13.21571 16.07846 21.76475 49.84323 28.66672 81.72565 11.72551 13.68630 3.20303
11.88238 13.92160 17.33337 25.05887 79.64721 12.70591 15.21572 19.88239 35.01968 80.31388 12.43140 14.78434 18.94121 30.66673 81.76487 11.72551 13.64709 16.86278 23.68632 74.07858 14.62748 18.70592 29.68633 81.76487 11.72551 13.60787 16.82356 23.56867 73.21583 14.94121 19.33337 32.15693 81.56879 11.84316 13.80395 17.13729 24.50985 78.27466 13.21571 16.07846 21.76475 49.84323 28.66672 81.72565 11.72551 13.68630 16.90199 23.84318 75.01975 14.31375 3.16390
79.64721 12.70591 15.21572 19.88239 35.01968 80.31388 12.43140 14.78434 18.94121 30.66673 81.76487 11.72551 13.64709 16.86278 23.68632 74.07858 14.62748 18.70592 29.68633 81.76487 11.72551 13.60787 16.82356 23.56867 73.21583 14.94121 19.33337 32.15693 81.56879 11.84316 13.80395 17.13729 24.50985 78.27466 13.21571 16.07846 21.76475 49.84323 28.66672 81.72565 11.72551 13.68630 16.90199 23.84318 75.01975 14.31375 18.07847 27.41182 81.49036 11.88238 3.22710
35.01968 80.31388 12.43140 14.78434 18.94121 30.66673 81.76487 11.72551 13.64709 16.86278 23.68632 74.07858 14.62748 18.70592 29.68633 81.76487 11.72551 13.60787 16.82356 23.56867 73.21583 14.94121 19.33337 32.15693 81.56879 11.84316 13.80395 17.13729 24.50985 78.27466 13.21571 16.07846 21.76475 49.84323 28.66672 81.72565 11.72551 13.68630 16.90199 23.84318 75.01975 14.31375 18.07847 27.41182 81.49036 11.88238 13.88238 17.25494 24.86279 79.21584 3.10585
18.94121 30.66673 81.76487 11.72551 13.64709 16.86278 23.68632 74.07858 14.62748 18.70592 29.68633 81.76487 11.72551 13.60787 16.82356 23.56867 73.21583 14.94121 19.33337 32.15693 81.56879 11.84316 13.80395 17.13729 24.50985 78.27466 13.21571 16.07846 21.76475 49.84323 28.66672 81.72565 11.72551 13.68630 16.90199 23.84318 75.01975 14.31375 18.07847 27.41182 81.49036 11.88238 13.88238 17.25494 24.86279 79.21584 12.86277 15.49023 20.47063 38.50988 3.17103
13.64709 16.86278 23.68632 74.07858 14.62748 18.70592 29.68633 81.76487 11.72551 13.60787 16.82356 23.56867 73.21583 14.94121 19.33337 32.15693 81.56879 11.84316 13.80395 17.13729 24.50985 78.27466 13.21571 16.07846 21.76475 49.84323 28.66672 81.72565 11.72551 13.68630 16.90199 23.84318 75.01975 14.31375 18.07847 27.41182 81.49036 11.88238 13.88238 17.25494 24.86279 79.21584 12.86277 15.49023 20.47063 38.50988 70.82367 15.76474 21.09808 43.33342 3.34913
14.62748 18.70592 29.68633 81.76487 11.72551 13.60787 16.82356 23.56867 73.21583 14.94121 19.33337 32.15693 81.56879 11.84316 13.80395 17.13729 24.50985 78.27466 13.21571 16.07846 21.76475 49.84323 28.66672 81.72565 11.72551 13.68630 16.90199 23.84318 75.01975 14.31375 18.07847 27.41182 81.49036 11.88238 13.88238 17.25494 24.86279 79.21584 12.86277 15.49023 20.47063 38.50988 70.82367 15.76474 21.09808 43.33342 42.07851 47.05892 32.78438 81.45114 3.48725
11.72551 13.60787 16.82356 23.56867 73.21583 14.94121 19.33337 32.15693 81.56879 11.84316 13.80395 17.13729 24.50985 78.27466 13.21571 16.07846 21.76475 49.84323 28.66672 81.72565 11.72551 13.68630 16.90199 23.84318 75.01975 14.31375 18.07847 27.41182 81.49036 11.88238 13.88238 17.25494 24.86279 79.21584 12.86277 15.49023 20.47063 38.50988 70.82367 15.76474 21.09808 43.33342 42.07851 47.05892 32.78438 81.45114 11.88238 13.96081 17.37258 25.13730 3.32430
73.21583 14.94121 19.33337 32.15693 81.56879 11.84316 13.80395 17.13729 24.50985 78.27466 13.21571 16.07846 21.76475 49.84323 28.66672 81.72565 11.72551 13.68630 16.90199 23.84318 75.01975 14.31375 18.07847 27.41182 81.49036 11.88238 13.88238 17.25494 24.86279 79.21584 12.86277 15.49023 20.47063 38.50988 70.82367 15.76474 21.09808 43.33342 42.07851 47.05892 32.78438 81.45114 11.88238 13.96081 17.37258 25.13730 79.76486 12.66669 15.13728 19.64710 3.38020
81.56879 11.84316 13.80395 17.13729 24.50985 78.27466 13.21571 16.07846 21.76475 49.84323 28.66672 81.72565 11.72551 13.68630 16.90199 23.84318 75.01975 14.31375 18.07847 27.41182 81.49036 11.88238 13.88238 17.25494 24.86279 79.21584 12.86277 15.49023 20.47063 38.50988 70.82367 15.76474 21.09808 43.33342 42.07851 47.05892 32.78438 81.45114 11.88238 13.96081 17.37258 25.13730 79.76486 12.66669 15.13728 19.64710 33.96085 81.01977 12.11767 14.27454 3.30364
24.50985 78.27466 13.21571 16.07846 21.76475 49.84323 28.66672 81.72565 11.72551 13.68630 16.90199 23.84318 75.01975 14.31375 18.07847 27.41182 81.49036 11.88238 13.88238 17.25494 24.86279 79.21584 12.86277 15.49023 20.47063 38.50988 70.82367 15.76474 21.09808 43.33342 42.07851 47.05892 32.78438 81.45114 11.88238 13.96081 17.37258 25.13730 79.76486 12.66669 15.13728 19.64710 33.96085 81.01977 12.11767 14.27454 18.00004 27.05888 81.41192 11.92159 3.40202
21.76475 49.84323 28.66672 81.72565 11.72551 13.68630 16.90199 23.84318 75.01975 14.31375 18.07847 27.41182 81.49036 11.88238 13.88238 17.25494 24.86279 79.21584 12.86277 15.49023 20.47063 38.50988 70.82367 15.76474 21.09808 43.33342 42.07851 47.05892 32.78438 81.45114 11.88238 13.96081 17.37258 25.13730 79.76486 12.66669 15.13728 19.64710 33.96085 81.01977 12.11767 14.27454 18.00004 27.05888 81.41192 11.92159 13.96081 17.41180 25.33338 80.03937 3.25312
11.72551 13.68630 16.90199 23.84318 75.01975 14.31375 18.07847 27.41182 81.49036 11.88238 13.88238 17.25494 24.86279 79.21584 12.86277 15.49023 20.47063 38.50988 70.82367 15.76474 21.09808 43.33342 42.07851 47.05892 32.78438 81.45114 11.88238 13.96081 17.37258 25.13730 79.76486 12.66669 15.13728 19.64710 33.96085 81.01977 12.11767 14.27454 18.00004 27.05888 81.41192 11.92159 13.96081 17.41180 25.33338 80.03937 12.54904 14.94121 19.33337 32.27457 3.14754
75.01975 14.31375 18.07847 27.41182 81.49036 11.88238 13.88238 17.25494 24.86279 79.21584 12.86277 15.49023 20.47063 38.50988 70.82367 15.76474 21.09808 43.33342 42.07851 47.05892 32.78438 81.45114 11.88238 13.96081 17.37258 25.13730 79.76486 12.66669 15.13728 19.64710 33.96085 81.01977 12.11767 14.27454 18.00004 27.05888 81.41192 11.92159 13.96081 17.41180 25.33338 80.03937 12.54904 14.94121 19.33337 32.27457 81.56879 11.84316 13.84316 17.17650 3.06290
81.49036 11.88238 13.88238 17.25494 24.86279 79.21584 12.86277 15.49023 20.47063 38.50988 70.82367 15.76474 21.09808 43.33342 42.07851 47.05892 32.78438 81.45114 11.88238 13.96081 17.37258 25.13730 79.76486 12.66669 15.13728 19.64710 33.96085 81.01977 12.11767 14.27454 18.00004 27.05888 81.41192 11.92159 13.96081 17.41180 25.33338 80.03937 12.54904 14.94121 19.33337 32.27457 81.56879 11.84316 13.84316 17.17650 24.62750 78.54917 13.09806 15.88238 3.03706
24.86279 79.21584 12.86277 15.49023 20.47063 38.50988 70.82367 15.76474 21.09808 43.33342 42.07851 47.05892 32.78438 81.45114 11.88238 13.96081 17.37258 25.13730 79.76486 12.66669 15.13728 19.64710 33.96085 81.01977 12.11767 14.27454 18.00004 27.05888 81.41192 11.92159 13.96081 17.41180 25.33338 80.03937 12.54904 14.94121 19.33337 32.27457 81.56879 11.84316 13.84316 17.17650 24.62750 78.54917 13.09806 15.88238 21.33338 45.17656 36.58831 78.15702 3.30597
20.47063 38.50988 70.82367 15.76474 21.09808 43.33342 42.07851 47.05892 32.78438 81.45114 11.88238 13.96081 17.37258 25.13730 79.76486 12.66669 15.13728 19.64710 33.96085 81.01977 12.11767 14.27454 18.00004 27.05888 81.41192 11.92159 13.96081 17.41180 25.33338 80.03937 12.54904 14.94121 19.33337 32.27457 81.56879 11.84316 13.84316 17.17650 24.62750 78.54917 13.09806 15.88238 21.33338 45.17656 36.58831 78.15702 13.25493 16.15689 21.96083 52.23540 3.44496
21.09808 43.33342 42.07851 47.05892 32.78438 81.45114 11.88238 13.96081 17.37258 25.13730 79.76486 12.66669 15.13728 19.64710 33.96085 81.01977 12.11767 14.27454 18.00004 27.05888 81.41192 11.92159 13.96081 17.41180 25.33338 80.03937 12.54904 14.94121 19.33337 32.27457 81.56879 11.84316 13.84316 17.17650 24.62750 78.54917 13.09806 15.88238 21.33338 45.17656 36.58831 78.15702 13.25493 16.15689 21.96083 52.23540 26.07848 80.86290 12.19610 14.39219 3.27090
32.78438 81.45114 11.88238 13.96081 17.37258 25.13730 79.76486 12.66669 15.13728 19.64710 33.96085 81.01977 12.11767 14.27454 18.00004 27.05888 81.41192 11.92159 13.96081 17.41180 25.33338 80.03937 12.54904 14.94121 19.33337 32.27457 81.56879 11.84316 13.84316 17.17650 24.62750 78.54917 13.09806 15.88238 21.33338 45.17656 36.58831 78.15702 13.25493 16.15689 21.96083 52.23540 26.07848 80.86290 12.19610 14.39219 18.19611 27.88241 81.60800 11.80394 3.11673
17.37258 25.13730 79.76486 12.66669 15.13728 19.64710 33.96085 81.01977 12.11767 14.27454 18.00004 27.05888 81.41192 11.92159 13.96081 17.41180 25.33338 80.03937 12.54904 14.94121 19.33337 32.27457 81.56879 11.84316 13.84316 17.17650 24.62750 78.54917 13.09806 15.88238 21.33338 45.17656 36.58831 78.15702 13.25493 16.15689 21.96083 52.23540 26.07848 80.86290 12.19610 14.39219 18.19611 27.88241 81.60800 11.80394 13.80395 17.05886 24.35299 77.68643 3.13870
15.13728 19.64710 33.96085 81.01977 12.11767 14.27454 18.00004 27.05888 81.41192 11.92159 13.96081 17.41180 25.33338 80.03937 12.54904 14.94121 19.33337 32.27457 81.56879 11.84316 13.84316 17.17650 24.62750 78.54917 13.09806 15.88238 21.33338 45.17656 36.58831 78.15702 13.25493 16.15689 21.96083 52.23540 26.07848 80.86290 12.19610 14.39219 18.19611 27.88241 81.60800 11.80394 13.80395 17.05886 24.35299 77.68643 13.41179 16.43140 22.66671 61.88247 3.23811
12.11767 14.27454 18.00004 27.05888 81.41192 11.92159 13.96081 17.41180 25.33338 80.03937 12.54904 14.94121 19.33337 32.27457 81.56879 11.84316 13.84316 17.17650 24.62750 78.54917 13.09806 15.88238 21.33338 45.17656 36.58831 78.15702 13.25493 16.15689 21.96083 52.23540 26.07848 80.86290 12.19610 14.39219 18.19611 27.88241 81.60800 11.80394 13.80395 17.05886 24.35299 77.68643 13.41179 16.43140 22.66671 61.88247 19.49023 33.17654 81.33349 11.96081 3.25966
81.41192 11.92159 13.96081 17.41180 25.33338 80.03937 12.54904 14.94121 19.33337 32.27457 81.56879 11.84316 13.84316 17.17650 24.62750 78.54917 13.09806 15.88238 21.33338 45.17656 36.58831 78.15702 13.25493 16.15689 21.96083 52.23540 26.07848 80.86290 12.19610 14.39219 18.19611 27.88241 81.60800 11.80394 13.80395 17.05886 24.35299 77.68643 13.41179 16.43140 22.66671 61.88247 19.49023 33.17654 81.33349 11.96081 14.03924 17.52945 25.64711 80.47075 3.19150
25.33338 80.03937 12.54904 14.94121 19.33337 32.27457 81.56879 11.84316 13.84316 17.17650 24.62750 78.54917 13.09806 15.88238 21.33338 45.17656 36.58831 78.15702 13.25493 16.15689 21.96083 52.23540 26.07848 80.86290 12.19610 14.39219 18.19611 27.88241 81.60800 11.80394 13.80395 17.05886 24.35299 77.68643 13.41179 16.43140 22.66671 61.88247 19.49023 33.17654 81.33349 11.96081 14.03924 17.52945 25.64711 80.47075 12.39218 14.66670 18.70592 29.80398 3.33303
19.33337 32.27457 81.56879 11.84316 13.84316 17.17650 24.62750 78.54917 13.09806 15.88238 21.33338 45.17656 36.58831 78.15702 13.25493 16.15689 21.96083 52.23540 26.07848 80.86290 12.19610 14.39219 18.19611 27.88241 81.60800 11.80394 13.80395 17.05886 24.35299 77.68643 13.41179 16.43140 22.66671 61.88247 19.49023 33.17654 81.33349 11.96081 14.03924 17.52945 25.64711 80.47075 12.39218 14.66670 18.70592 29.80398 81.76487 11.68630 13.64709 16.82356 3.27204
13.84316 17.17650 24.62750 78.54917 13.09806 15.88238 21.33338 45.17656 36.58831 78.15702 13.25493 16.15689 21.96083 52.23540 26.07848 80.86290 12.19610 14.39219 18.19611 27.88241 81.60800 11.80394 13.80395 17.05886 24.35299 77.68643 13.41179 16.43140 22.66671 61.88247 19.49023 33.17654 81.33349 11.96081 14.03924 17.52945 25.64711 80.47075 12.39218 14.66670 18.70592 29.80398 81.76487 11.68630 13.64709 16.82356 23.56867 73.17661 14.94121 19.33337 3.38457
13.09806 15.88238 21.33338 45.17656 36.58831 78.15702 13.25493 16.15689 21.96083 52.23540 26.07848 80.86290 12.19610 14.39219 18.19611 27.88241 81.60800 11.80394 13.80395 17.05886 24.35299 77.68643 13.41179 16.43140 22.66671 61.88247 19.49023 33.17654 81.33349 11.96081 14.03924 17.52945 25.64711 80.47075 12.39218 14.66670 18.70592 29.80398 81.76487 11.68630 13.64709 16.82356 23.56867 73.17661 14.94121 19.33337 32.27457 81.56879 11.84316 13.84316 3.38414
36.58831 78.15702 13.25493 16.15689 21.96083 52.23540 26.07848 80.86290 12.19610 14.39219 18.19611 27.88241 81.60800 11.80394 13.80395 17.05886 24.35299 77.68643 13.41179 16.43140 22.66671 61.88247 19.49023 33.17654 81.33349 11.96081 14.03924 17.52945 25.64711 80.47075 12.39218 14.66670 18.70592 29.80398 81.76487 11.68630 13.64709 16.82356 23.56867 73.17661 14.94121 19.33337 32.27457 81.56879 11.84316 13.84316 17.17650 24.62750 78.54917 13.13728 3.30024
21.96083 52.23540 26.07848 80.86290 12.19610 14.39219 18.19611 27.88241 81.60800 11.80394 13.80395 17.05886 24.35299 77.68643 13.41179 16.43140 22.66671 61.88247 19.49023 33.17654 81.33349 11.96081 14.03924 17.52945 25.64711 80.47075 12.39218 14.66670 18.70592 29.80398 81.76487 11.68630 13.64709 16.82356 23.56867 73.17661 14.94121 19.33337 32.27457 81.56879 11.84316 13.84316 17.17650 24.62750 78.54917 13.13728 15.84317 21.33338 45.25499 36.43144 3.35998
12.19610 14.39219 18.19611 27.88241 81.60800 11.80394 13.80395 17.05886 24.35299 77.68643 13.41179 16.43140 22.66671 61.88247 19.49023 33.17654 81.33349 11.96081 14.03924 17.52945 25.64711 80.47075 12.39218 14.66670 18.70592 29.80398 81.76487 11.68630 13.64709 16.82356 23.56867 73.17661 14.94121 19.33337 32.27457 81.56879 11.84316 13.84316 17.17650 24.62750 78.54917 13.13728 15.84317 21.33338 45.25499 36.43144 78.47074 13.13728 15.96082 21.41181 3.24557
81.60800 11.80394 13.80395 17.05886 24.35299 77.68643 13.41179 16.43140 22.66671 61.88247 19.49023 33.17654 81.33349 11.96081 14.03924 17.52945 25.64711 80.47075 12.39218 14.66670 18.70592 29.80398 81.76487 11.68630 13.64709 16.82356 23.56867 73.17661 14.94121 19.33337 32.27457 81.56879 11.84316 13.84316 17.17650 24.62750 78.54917 13.13728 15.84317 21.33338 45.25499 36.43144 78.47074 13.13728 15.96082 21.41181 46.47068 33.88242 81.05898 12.07846 3.40632
24.35299 77.68643 13.41179 16.43140 22.66671 61.88247 19.49023 33.17654 81.33349 11.96081 14.03924 17.52945 25.64711 80.47075 12.39218 14.66670 18.70592 29.80398 81.76487 11.68630 13.64709 16.82356 23.56867 73.17661 14.94121 19.33337 32.27457 81.56879 11.84316 13.84316 17.17650 24.62750 78.54917 13.13728 15.84317 21.33338 45.25499 36.43144 78.47074 13.13728 15.96082 21.41181 46.47068 33.88242 81.05898 12.07846 14.27454 17.92160 26.94123 81.37271 3.51167
22.66671 61.88247 19.49023 33.17654 81.33349 11.96081 14.03924 17.52945 25.64711 80.47075 12.39218 14.66670 18.70592 29.80398 81.76487 11.68630 13.64709 16.82356 23.56867 73.17661 14.94121 19.33337 32.27457 81.56879 11.84316 13.84316 17.17650 24.62750 78.54917 13.13728 15.84317 21.33338 45.25499 36.43144 78.47074 13.13728 15.96082 21.41181 46.47068 33.88242 81.05898 12.07846 14.27454 17.92160 26.94123 81.37271 11.92159 14.03924 17.49023 25.56868 3.35228
81.33349 11.96081 14.03924 17.52945 25.64711 80.47075 12.39218 14.66670 18.70592 29.80398 81.76487 11.68630 13.64709 16.82356 23.56867 73.17661 14.94121 19.33337 32.27457 81.56879 11.84316 13.84316 17.17650 24.62750 78.54917 13.13728 15.84317 21.33338 45.25499 36.43144 78.47074 13.13728 15.96082 21.41181 46.47068 33.88242 81.05898 12.07846 14.27454 17.92160 26.94123 81.37271 11.92159 14.03924 17.49023 25.56868 80.35310 12.39218 14.74513 18.90200 3.10102
25.64711 80.47075 12.39218 14.66670 18.70592 29.80398 81.76487 11.68630 13.64709 16.82356 23.56867 73.17661 14.94121 19.33337 32.27457 81.56879 11.84316 13.84316 17.17650 24.62750 78.54917 13.13728 15.84317 21.33338 45.25499 36.43144 78.47074 13.13728 15.96082 21.41181 46.47068 33.88242 81.05898 12.07846 14.27454 17.92160 26.94123 81.37271 11.92159 14.03924 17.49023 25.56868 80.35310 12.39218 14.74513 18.90200 30.39222 81.76487 11.72551 13.64709 3.23243
18.70592 29.80398 81.76487 11.68630 13.64709 16.82356 23.56867 73.17661 14.94121 19.33337 32.27457 81.56879 11.84316 13.84316 17.17650 24.62750 78.54917 13.13728 15.84317 21.33338 45.25499 36.43144 78.47074 13.13728 15.96082 21.41181 46.47068 33.88242 81.05898 12.07846 14.27454 17.92160 26.94123 81.37271 11.92159 14.03924 17.49023 25.56868 80.35310 12.39218 14.74513 18.90200 30.39222 81.76487 11.72551 13.64709 16.78435 23.64711 73.60799 14.82356 3.33071
13.64709 16.82356 23.56867 73.17661 14.94121 19.33337 32.27457 81.56879 11.84316 13.84316 17.17650 24.62750 78.54917 13.13728 15.84317 21.33338 45.25499 36.43144 78.47074 13.13728 15.96082 21.41181 46.47068 33.88242 81.05898 12.07846 14.27454 17.92160 26.94123 81.37271 11.92159 14.03924 17.49023 25.56868 80.35310 12.39218 14.74513 18.90200 30.39222 81.76487 11.72551 13.64709 16.78435 23.64711 73.60799 14.82356 19.01965 31.01967 81.72565 11.72551 3.35523
14.94121 19.33337 32.27457 81.56879 11.84316 13.84316 17.17650 24.62750 78.54917 13.13728 15.84317 21.33338 45.25499 36.43144 78.47074 13.13728 15.96082 21.41181 46.47068 33.88242 81.05898 12.07846 14.27454 17.92160 26.94123 81.37271 11.92159 14.03924 17.49023 25.56868 80.35310 12.39218 14.74513 18.90200 30.39222 81.76487 11.72551 13.64709 16.78435 23.64711 73.60799 14.82356 19.01965 31.01967 81.72565 11.72551 13.68630 16.86278 23.84318 74.90211 3.25555
11.84316 13.84316 17.17650 24.62750 78.54917 13.13728 15.84317 21.33338 45.25499 36.43144 78.47074 13.13728 15.96082 21.41181 46.47068 33.88242 81.05898 12.07846 14.27454 17.92160 26.94123 81.37271 11.92159 14.03924 17.49023 25.56868 80.35310 12.39218 14.74513 18.90200 30.39222 81.76487 11.72551 13.64709 16.78435 23.64711 73.60799 14.82356 19.01965 31.01967 81.72565 11.72551 13.68630 16.86278 23.84318 74.90211 14.35297 18.15690 27.68633 81.56879 3.23941
78.54917 13.13728 15.84317 21.33338 45.25499 36.43144 78.47074 13.13728 15.96082 21.41181 46.47068 33.88242 81.05898 12.07846 14.27454 17.92160 26.94123 81.37271 11.92159 14.03924 17.49023 25.56868 80.35310 12.39218 14.74513 18.90200 30.39222 81.76487 11.72551 13.64709 16.78435 23.64711 73.60799 14.82356 19.01965 31.01967 81.72565 11.72551 13.68630 16.86278 23.84318 74.90211 14.35297 18.15690 27.68633 81.56879 11.84316 13.80395 17.17650 24.50985 3.22846
45.25499 36.43144 78.47074 13.13728 15.96082 21.41181 46.47068 33.88242 81.05898 12.07846 14.27454 17.92160 26.94123 81.37271 11.92159 14.03924 17.49023 25.56868 80.35310 12.39218 14.74513 18.90200 30.39222 81.76487 11.72551 13.64709 16.78435 23.64711 73.60799 14.82356 19.01965 31.01967 81.72565 11.72551 13.68630 16.86278 23.84318 74.90211 14.35297 18.15690 27.68633 81.56879 11.84316 13.80395 17.17650 24.50985 78.31388 13.21571 16.03925 21.68632 3.20854
15.96082 21.41181 46.47068 33.88242 81.05898 12.07846 14.27454 17.92160 26.94123 81.37271 11.92159 14.03924 17.49023 25.56868 80.35310 12.39218 14.74513 18.90200 30.39222 81.76487 11.72551 13.64709 16.78435 23.64711 73.60799 14.82356 19.01965 31.01967 81.72565 11.72551 13.68630 16.86278 23.84318 74.90211 14.35297 18.15690 27.68633 81.56879 11.84316 13.80395 17.17650 24.50985 78.31388 13.21571 16.03925 21.68632 49.09814 29.64712 81.76487 11.68630 3.24489
81.05898 12.07846 14.27454 17.92160 26.94123 81.37271 11.92159 14.03924 17.49023 25.56868 80.35310 12.39218 14.74513 18.90200 30.39222 81.76487 11.72551 13.64709 16.78435 23.64711 73.60799 14.82356 19.01965 31.01967 81.72565 11.72551 13.68630 16.86278 23.84318 74.90211 14.35297 18.15690 27.68633 81.56879 11.84316 13.80395 17.17650 24.50985 78.31388 13.21571 16.03925 21.68632 49.09814 29.64712 81.76487 11.68630 13.64709 16.82356 23.56867 73.25505 2.98340
26.94123 81.37271 11.92159 14.03924 17.49023 25.56868 80.35310 12.39218 14.74513 18.90200 30.39222 81.76487 11.72551 13.64709 16.78435 23.64711 73.60799 14.82356 19.01965 31.01967 81.72565 11.72551 13.68630 16.86278 23.84318 74.90211 14.35297 18.15690 27.68633 81.56879 11.84316 13.80395 17.17650 24.50985 78.31388 13.21571 16.03925 21.68632 49.09814 29.64712 81.76487 11.68630 13.64709 16.82356 23.56867 73.25505 14.94121 19.25494 32.11771 81.60800 3.10704
17.49023 25.56868 80.35310 12.39218 14.74513 18.90200 30.39222 81.76487 11.72551 13.64709 16.78435 23.64711 73.60799 14.82356 19.01965 31.01967 81.72565 11.72551 13.68630 16.86278 23.84318 74.90211 14.35297 18.15690 27.68633 81.56879 11.84316 13.80395 17.17650 24.50985 78.31388 13.21571 16.03925 21.68632 49.09814 29.64712 81.76487 11.68630 13.64709 16.82356 23.56867 73.25505 14.94121 19.25494 32.11771 81.60800 11.80394 13.80395 17.13729 24.47064 3.06950
14.74513 18.90200 30.39222 81.76487 11.72551 13.64709 16.78435 23.64711 73.60799 14.82356 19.01965 31.01967 81.72565 11.72551 13.68630 16.86278 23.84318 74.90211 14.35297 18.15690 27.68633 81.56879 11.84316 13.80395 17.17650 24.50985 78.31388 13.21571 16.03925 21.68632 49.09814 29.64712 81.76487 11.68630 13.64709 16.82356 23.56867 73.25505 14.94121 19.25494 32.11771 81.60800 11.80394 13.80395 17.13729 24.47064 78.07858 13.29414 16.15689 22.00004 3.02083
11.72551 13.64709 16.78435 23.64711 73.60799 14.82356 19.01965 31.01967 81.72565 11.72551 13.68630 16.86278 23.84318 74.90211 14.35297 18.15690 27.68633 81.56879 11.84316 13.80395 17.17650 24.50985 78.31388 13.21571 16.03925 21.68632 49.09814 29.64712 81.76487 11.68630 13.64709 16.82356 23.56867 73.25505 14.94121 19.25494 32.11771 81.60800 11.80394 13.80395 17.13729 24.47064 78.07858 13.29414 16.15689 22.00004 52.86285 25.49025 80.31388 12.43140 3.15541
73.60799 14.82356 19.01965 31.01967 81.72565 11.72551 13.68630 16.86278 23.84318 74.90211 14.35297 18.15690 27.68633 81.56879 11.84316 13.80395 17.17650 24.50985 78.31388 13.21571 16.03925 21.68632 49.09814 29.64712 81.76487 11.68630 13.64709 16.82356 23.56867 73.25505 14.94121 19.25494 32.11771 81.60800 11.80394 13.80395 17.13729 24.47064 78.07858 13.29414 16.15689 22.00004 52.86285 25.49025 80.31388 12.43140 14.78434 18.98043 30.78437 81.76487 3.22391
81.72565 11.72551 13.68630 16.86278 23.84318 74.90211 14.35297 18.15690 27.68633 81.56879 11.84316 13.80395 17.17650 24.50985 78.31388 13.21571 16.03925 21.68632 49.09814 29.64712 81.76487 11.68630 13.64709 16.82356 23.56867 73.25505 14.94121 19.25494 32.11771 81.60800 11.80394 13.80395 17.13729 24.47064 78.07858 13.29414 16.15689 22.00004 52.86285 25.49025 80.31388 12.43140 14.78434 18.98043 30.78437 81.76487 11.72551 13.64709 16.86278 23.72554 3.04143
23.84318 74.90211 14.35297 18.15690 27.68633 81.56879 11.84316 13.80395 17.17650 24.50985 78.31388 13.21571 16.03925 21.68632 49.09814 29.64712 81.76487 11.68630 13.64709 16.82356 23.56867 73.25505 14.94121 19.25494 32.11771 81.60800 11.80394 13.80395 17.13729 24.47064 78.07858 13.29414 16.15689 22.00004 52.86285 25.49025 80.31388 12.43140 14.78434 18.98043 30.78437 81.76487 11.72551 13.64709 16.86278 23.72554 74.31387 14.58826 18.54906 29.01966 3.28019
27.68633 81.56879 11.84316 13.80395 17.17650 24.50985 78.31388 13.21571 16.03925 21.68632 49.09814 29.64712 81.76487 11.68630 13.64709 16.82356 23.56867 73.25505 14.94121 19.25494 32.11771 81.60800 11.80394 13.80395 17.13729 24.47064 78.07858 13.29414 16.15689 22.00004 52.86285 25.49025 80.31388 12.43140 14.78434 18.98043 30.78437 81.76487 11.72551 13.64709 16.86278 23.72554 74.31387 14.58826 18.54906 29.01966 81.76487 11.68630 13.68630 16.82356 3.08967
17.17650 24.50985 78.31388 13.21571 16.03925 21.68632 49.09814 29.64712 81.76487 11.68630 13.64709 16.82356 23.56867 73.25505 14.94121 19.25494 32.11771 81.60800 11.80394 13.80395 17.13729 24.47064 78.07858 13.29414 16.15689 22.00004 52.86285 25.49025 80.31388 12.43140 14.78434 18.98043 30.78437 81.76487 11.72551 13.64709 16.86278 23.72554 74.31387 14.58826 18.54906 29.01966 81.76487 11.68630 13.68630 16.82356 23.72554 74.03936 14.66670 18.70592 3.21673
16.03925 21.68632 49.09814 29.64712 81.76487 11.68630 13.64709 16.82356 23.56867 73.25505 14.94121 19.25494 32.11771 81.60800 11.80394 13.80395 17.13729 24.47064 78.07858 13.29414 16.15689 22.00004 52.86285 25.49025 80.31388 12.43140 14.78434 18.98043 30.78437 81.76487 11.72551 13.64709 16.86278 23.72554 74.31387 14.58826 18.54906 29.01966 81.76487 11.68630 13.68630 16.82356 23.72554 74.03936 14.66670 18.70592 29.68633 81.76487 11.72551 13.60787 3.17325
81.76487 11.68630 13.64709 16.82356 23.56867 73.25505 14.94121 19.25494 32.11771 81.60800 11.80394 13.80395 17.13729 24.47064 78.07858 13.29414 16.15689 22.00004 52.86285 25.49025 80.31388 12.43140 14.78434 18.98043 30.78437 81.76487 11.72551 13.64709 16.86278 23.72554 74.31387 14.58826 18.54906 29.01966 81.76487 11.68630 13.68630 16.82356 23.72554 74.03936 14.66670 18.70592 29.68633 81.76487 11.72551 13.60787 16.82356 23.56867 73.21583 14.94121 2.98992
23.56867 73.25505 14.94121 19.25494 32.11771 81.60800 11.80394 13.80395 17.13729 24.47064 78.07858 13.29414 16.15689 22.00004 52.86285 25.49025 80.31388 12.43140 14.78434 18.98043 30.78437 81.76487 11.72551 13.64709 16.86278 23.72554 74.31387 14.58826 18.54906 29.01966 81.76487 11.68630 13.68630 16.82356 23.72554 74.03936 14.66670 18.70592 29.68633 81.76487 11.72551 13.60787 16.82356 23.56867 73.21583 14.94121 19.33337 32.15693 81.56879 11.84316 3.13069
32.11771 81.60800 11.80394 13.80395 17.13729 24.47064 78.07858 13.29414 16.15689 22.00004 52.86285 25.49025 80.31388 12.43140 14.78434 18.98043 30.78437 81.76487 11.72551 13.64709 16.86278 23.72554 74.31387 14.58826 18.54906 29.01966 81.76487 11.68630 13.68630 16.82356 23.72554 74.03936 14.66670 18.70592 29.68633 81.76487 11.72551 13.60787 16.82356 23.56867 73.21583 14.94121 19.33337 32.15693 81.56879 11.84316 13.84316 17.13729 24.50985 78.31388 3.03967
17.13729 24.47064 78.07858 13.29414 16.15689 22.00004 52.86285 25.49025 80.31388 12.43140 14.78434 18.98043 30.78437 81.76487 11.72551 13.64709 16.86278 23.72554 74.31387 14.58826 18.54906 29.01966 81.76487 11.68630 13.68630 16.82356 23.72554 74.03936 14.66670 18.70592 29.68633 81.76487 11.72551 13.60787 16.82356 23.56867 73.21583 14.94121 19.33337 32.15693 81.56879 11.84316 13.84316 17.13729 24.50985 78.31388 13.21571 16.03925 21.68632 49.21578 3.22817
16.15689 22.00004 52.86285 25.49025 80.31388 12.43140 14.78434 18.98043 30.78437 81.76487 11.72551 13.64709 16.86278 23.72554 74.31387 14.58826 18.54906 29.01966 81.76487 11.68630 13.68630 16.82356 23.72554 74.03936 14.66670 18.70592 29.68633 81.76487 11.72551 13.60787 16.82356 23.56867 73.21583 14.94121 19.33337 32.15693 81.56879 11.84316 13.84316 17.13729 24.50985 78.31388 13.21571 16.03925 21.68632 49.21578 29.49025 81.76487 11.72551 13.60787 3.19682
80.31388 12.43140 14.78434 18.98043 30.78437 81.76487 11.72551 13.64709 16.86278 23.72554 74.31387 14.58826 18.54906 29.01966 81.76487 11.68630 13.68630 16.82356 23.72554 74.03936 14.66670 18.70592 29.68633 81.76487 11.72551 13.60787 16.82356 23.56867 73.21583 14.94121 19.33337 32.15693 81.56879 11.84316 13.84316 17.13729 24.50985 78.31388 13.21571 16.03925 21.68632 49.21578 29.49025 81.76487 11.72551 13.60787 16.82356 23.60789 73.37269 14.90199 2.99565
30.78437 81.76487 11.72551 13.64709 16.86278 23.72554 74.31387 14.58826 18.54906 29.01966 81.76487 11.68630 13.68630 16.82356 23.72554 74.03936 14.66670 18.70592 29.68633 81.76487 11.72551 13.60787 16.82356 23.56867 73.21583 14.94121 19.33337 32.15693 81.56879 11.84316 13.84316 17.13729 24.50985 78.31388 13.21571 16.03925 21.68632 49.21578 29.49025 81.76487 11.72551 13.60787 16.82356 23.60789 73.37269 14.90199 19.17651 31.68634 81.64722 11.76473 2.95738
16.86278 23.72554 74.31387 14.58826 18.54906 29.01966 81.76487 11.68630 13.68630 16.82356 23.72554 74.03936 14.66670 18.70592 29.68633 81.76487 11.72551 13.60787 16.82356 23.56867 73.21583 14.94121 19.33337 32.15693 81.56879 11.84316 13.84316 17.13729 24.50985 78.31388 13.21571 16.03925 21.68632 49.21578 29.49025 81.76487 11.72551 13.60787 16.82356 23.60789 73.37269 14.90199 19.17651 31.68634 81.64722 11.76473 13.76473 17.01964 24.15691 76.82368 2.97805
18.54906 29.01966 81.76487 11.68630 13.68630 16.82356 23.72554 74.03936 14.66670 18.70592 29.68633 81.76487 11.72551 13.60787 16.82356 23.56867 73.21583 14.94121 19.33337 32.15693 81.56879 11.84316 13.84316 17.13729 24.50985 78.31388 13.21571 16.03925 21.68632 49.21578 29.49025 81.76487 11.72551 13.60787 16.82356 23.60789 73.37269 14.90199 19.17651 31.68634 81.64722 11.76473 13.76473 17.01964 24.15691 76.82368 13.72552 16.94121 23.96083 75.80407 2.94476
13.68630 16.82356 23.72554 74.03936 14.66670 18.70592 29.68633 81.76487 11.72551 13.60787 16.82356 23.56867 73.21583 14.94121 19.33337 32.15693 81.56879 11.84316 13.84316 17.13729 24.50985 78.31388 13.21571 16.03925 21.68632 49.21578 29.49025 81.76487 11.72551 13.60787 16.82356 23.60789 73.37269 14.90199 19.17651 31.68634 81.64722 11.76473 13.76473 17.01964 24.15691 76.82368 13.72552 16.94121 23.96083 75.80407 14.03924 17.60788 25.80397 80.62761 3.02096
14.66670 18.70592 29.68633 81.76487 11.72551 13.60787 16.82356 23.56867 73.21583 14.94121 19.33337 32.15693 81.56879 11.84316 13.84316 17.13729 24.50985 78.31388 13.21571 16.03925 21.68632 49.21578 29.49025 81.76487 11.72551 13.60787 16.82356 23.60789 73.37269 14.90199 19.17651 31.68634 81.64722 11.76473 13.76473 17.01964 24.15691 76.82368 13.72552 16.94121 23.96083 75.80407 14.03924 17.60788 25.80397 80.62761 12.31375 14.54905 18.50984 28.94123 3.09919
11.72551 13.60787 16.82356 23.56867 73.21583 14.94121 19.33337 32.15693 81.56879 11.84316 13.84316 17.13729 24.50985 78.31388 13.21571 16.03925 21.68632 49.21578 29.49025 81.76487 11.72551 13.60787 16.82356 23.60789 73.37269 14.90199 19.17651 31.68634 81.64722 11.76473 13.76473 17.01964 24.15691 76.82368 13.72552 16.94121 23.96083 75.80407 14.03924 17.60788 25.80397 80.62761 12.31375 14.54905 18.50984 28.94123 81.76487 11.68630 13.68630 16.86278 2.97418
73.21583 14.94121 19.33337 32.15693 81.56879 11.84316 13.84316 17.13729 24.50985 78.31388 13.21571 16.03925 21.68632 49.21578 29.49025 81.76487 11.72551 13.60787 16.82356 23.60789 73.37269 14.90199 19.17651 31.68634 81.64722 11.76473 13.76473 17.01964 24.15691 76.82368 13.72552 16.94121 23.96083 75.80407 14.03924 17.60788 25.80397 80.62761 12.31375 14.54905 18.50984 28.94123 81.76487 11.68630 13.68630 16.86278 23.72554 74.27466 14.58826 18.54906 3.10048
81.56879 11.84316 13.84316 17.13729 24.50985 78.31388 13.21571 16.03925 21.68632 49.21578 29.49025 81.76487 11.72551 13.60787 16.82356 23.60789 73.37269 14.90199 19.17651 31.68634 81.64722 11.76473 13.76473 17.01964 24.15691 76.82368 13.72552 16.94121 23.96083 75.80407 14.03924 17.60788 25.80397 80.62761 12.31375 14.54905 18.50984 28.94123 81.76487 11.68630 13.68630 16.86278 23.72554 74.27466 14.58826 18.54906 29.13731 81.76487 11.72551 13.64709 2.97627
24.50985 78.31388 13.21571 16.03925 21.68632 49.21578 29.49025 81.76487 11.72551 13.60787 16.82356 23.60789 73.37269 14.90199 19.17651 31.68634 81.64722 11.76473 13.76473 17.01964 24.15691 76.82368 13.72552 16.94121 23.96083 75.80407 14.03924 17.60788 25.80397 80.62761 12.31375 14.54905 18.50984 28.94123 81.76487 11.68630 13.68630 16.86278 23.72554 74.27466 14.58826 18.54906 29.13731 81.76487 11.72551 13.64709 16.82356 23.68632 73.84328 14.74513 3.04989
21.68632 49.21578 29.49025 81.76487 11.72551 13.60787 16.82356 23.60789 73.37269 14.90199 19.17651 31.68634 81.64722 11.76473 13.76473 17.01964 24.15691 76.82368 13.72552 16.94121 23.96083 75.80407 14.03924 17.60788 25.80397 80.62761 12.31375 14.54905 18.50984 28.94123 81.76487 11.68630 13.68630 16.86278 23.72554 74.27466 14.58826 18.54906 29.13731 81.76487 11.72551 13.64709 16.82356 23.68632 73.84328 14.74513 18.82357 30.23535 81.76487 11.72551 2.97699
11.72551 13.60787 16.82356 23.60789 73.37269 14.90199 19.17651 31.68634 81.64722 11.76473 13.76473 17.01964 24.15691 76.82368 13.72552 16.94121 23.96083 75.80407 14.03924 17.60788 25.80397 80.62761 12.31375 14.54905 18.50984 28.94123 81.76487 11.68630 13.68630 16.86278 23.72554 74.27466 14.58826 18.54906 29.13731 81.76487 11.72551 13.64709 16.82356 23.68632 73.84328 14.74513 18.82357 30.23535 81.76487 11.72551 13.60787 16.82356 23.60789 73.37269 2.80374
73.37269 14.90199 19.17651 31.68634 81.64722 11.76473 13.76473 17.01964 24.15691 76.82368 13.72552 16.94121 23.96083 75.80407 14.03924 17.60788 25.80397 80.62761 12.31375 14.54905 18.50984 28.94123 81.76487 11.68630 13.68630 16.86278 23.72554 74.27466 14.58826 18.54906 29.13731 81.76487 11.72551 13.64709 16.82356 23.68632 73.84328 14.74513 18.82357 30.23535 81.76487 11.72551 13.60787 16.82356 23.60789 73.37269 14.90199 19.17651 31.64712 81.68643 2.91279
81.64722 11.76473 13.76473 17.01964 24.15691 76.82368 13.72552 16.94121 23.96083 75.80407 14.03924 17.60788 25.80397 80.62761 12.31375 14.54905 18.50984 28.94123 81.76487 11.68630 13.68630 16.86278 23.72554 74.27466 14.58826 18.54906 29.13731 81.76487 11.72551 13.64709 16.82356 23.68632 73.84328 14.74513 18.82357 30.23535 81.76487 11.72551 13.60787 16.82356 23.60789 73.37269 14.90199 19.17651 31.64712 81.68643 11.76473 13.72552 17.01964 24.11769 2.78807
24.15691 76.82368 13.72552 16.94121 23.96083 75.80407 14.03924 17.60788 25.80397 80.62761 12.31375 14.54905 18.50984 28.94123 81.76487 11.68630 13.68630 16.86278 23.72554 74.27466 14.58826 18.54906 29.13731 81.76487 11.72551 13.64709 16.82356 23.68632 73.84328 14.74513 18.82357 30.23535 81.76487 11.72551 13.60787 16.82356 23.60789 73.37269 14.90199 19.17651 31.64712 81.68643 11.76473 13.72552 17.01964 24.11769 76.78446 13.72552 16.98043 24.11769 2.85208
23.96083 75.80407 14.03924 17.60788 25.80397 80.62761 12.31375 14.54905 18.50984 28.94123 81.76487 11.68630 13.68630 16.86278 23.72554 74.27466 14.58826 18.54906 29.13731 81.76487 11.72551 13.64709 16.82356 23.68632 73.84328 14.74513 18.82357 30.23535 81.76487 11.72551 13.60787 16.82356 23.60789 73.37269 14.90199 19.17651 31.64712 81.68643 11.76473 13.72552 17.01964 24.11769 76.78446 13.72552 16.98043 24.11769 76.58839 13.80395 17.09807 24.35299 2.88006
25.80397 80.62761 12.31375 14.54905 18.50984 28.94123 81.76487 11.68630 13.68630 16.86278 23.72554 74.27466 14.58826 18.54906 29.13731 81.76487 11.72551 13.64709 16.82356 23.68632 73.84328 14.74513 18.82357 30.23535 81.76487 11.72551 13.60787 16.82356 23.60789 73.37269 14.90199 19.17651 31.64712 81.68643 11.76473 13.72552 17.01964 24.11769 76.78446 13.72552 16.98043 24.11769 76.58839 13.80395 17.09807 24.35299 77.80407 13.37258 16.35297 22.50985 2.87875
18.50984 28.94123 81.76487 11.68630 13.68630 16.86278 23.72554 74.27466 14.58826 18.54906 29.13731 81.76487 11.72551 13.64709 16.82356 23.68632 73.84328 14.74513 18.82357 30.23535 81.76487 11.72551 13.60787 16.82356 23.60789 73.37269 14.90199 19.17651 31.64712 81.68643 11.76473 13.72552 17.01964 24.11769 76.78446 13.72552 16.98043 24.11769 76.58839 13.80395 17.09807 24.35299 77.80407 13.37258 16.35297 22.50985 59.33345 20.86279 41.41185 50.62755 3.01572
13.68630 16.86278 23.72554 74.27466 14.58826 18.54906 29.13731 81.76487 11.72551 13.64709 16.82356 23.68632 73.84328 14.74513 18.82357 30.23535 81.76487 11.72551 13.60787 16.82356 23.60789 73.37269 14.90199 19.17651 31.64712 81.68643 11.76473 13.72552 17.01964 24.11769 76.78446 13.72552 16.98043 24.11769 76.58839 13.80395 17.09807 24.35299 77.80407 13.37258 16.35297 22.50985 59.33345 20.86279 41.41185 50.62755 27.76476 81.60800 11.80394 13.80395 3.06908
26.66672 80.15702 12.03924 14.23532 18.00004 27.41182 80.47075 11.88238 14.00003 17.56866 26.03927 79.76486 12.23532 14.54905 18.54906 29.52947 80.66682 11.76473 13.76473 17.17650 24.74515 78.03937 12.98042 15.68631 21.01965 43.72558 40.23537 57.45109 21.76475 51.17657 26.86280 80.27467 12.00002 14.15689 17.84317 26.98045 80.27467 12.00002 14.11767 17.80396 26.78437 80.19624 12.03924 14.19611 17.92160 27.17652 80.35310 11.96081 14.03924 17.68631 2.60828
18.00004 27.41182 80.47075 11.88238 14.00003 17.56866 26.03927 79.76486 12.23532 14.54905 18.54906 29.52947 80.66682 11.76473 13.76473 17.17650 24.74515 78.03937 12.98042 15.68631 21.01965 43.72558 40.23537 57.45109 21.76475 51.17657 26.86280 80.27467 12.00002 14.15689 17.84317 26.98045 80.27467 12.00002 14.11767 17.80396 26.78437 80.19624 12.03924 14.19611 17.92160 27.17652 80.35310 11.96081 14.03924 17.68631 26.39221 80.03937 12.11767 14.35297 2.67403
14.00003 17.56866 26.03927 79.76486 12.23532 14.54905 18.54906 29.52947 80.66682 11.76473 13.76473 17.17650 24.74515 78.03937 12.98042 15.68631 21.01965 43.72558 40.23537 57.45109 21.76475 51.17657 26.86280 80.27467 12.00002 14.15689 17.84317 26.98045 80.27467 12.00002 14.11767 17.80396 26.78437 80.19624 12.03924 14.19611 17.92160 27.17652 80.35310 11.96081 14.03924 17.68631 26.39221 80.03937 12.11767 14.35297 18.19611 28.15692 80.58839 11.80394 2.75158
12.23532 14.54905 18.54906 29.52947 80.66682 11.76473 13.76473 17.17650 24.74515 78.03937 12.98042 15.68631 21.01965 43.72558 40.23537 57.45109 21.76475 51.17657 26.86280 80.27467 12.00002 14.15689 17.84317 26.98045 80.27467 12.00002 14.11767 17.80396 26.78437 80.19624 12.03924 14.19611 17.92160 27.17652 80.35310 11.96081 14.03924 17.68631 26.39221 80.03937 12.11767 14.35297 18.19611 28.15692 80.58839 11.80394 13.88238 17.33337 25.25495 79.01976 2.70646
80.66682 11.76473 13.76473 17.17650 24.74515 78.03937 12.98042 15.68631 21.01965 43.72558 40.23537 57.45109 21.76475 51.17657 26.86280 80.27467 12.00002 14.15689 17.84317 26.98045 80.27467 12.00002 14.11767 17.80396 26.78437 80.19624 12.03924 14.19611 17.92160 27.17652 80.35310 11.96081 14.03924 17.68631 26.39221 80.03937 12.11767 14.35297 18.19611 28.15692 80.58839 11.80394 13.88238 17.33337 25.25495 79.01976 12.58826 15.05885 19.64710 34.47066 2.75271
24.74515 78.03937 12.98042 15.68631 21.01965 43.72558 40.23537 57.45109 21.76475 51.17657 26.86280 80.27467 12.00002 14.15689 17.84317 26.98045 80.27467 12.00002 14.11767 17.80396 26.78437 80.19624 12.03924 14.19611 17.92160 27.17652 80.35310 11.96081 14.03924 17.68631 26.39221 80.03937 12.11767 14.35297 18.19611 28.15692 80.58839 11.80394 13.88238 17.33337 25.25495 79.01976 12.58826 15.05885 19.64710 34.47066 79.49035 12.39218 14.70591 18.94121 2.80203
21.01965 43.72558 40.23537 57.45109 21.76475 51.17657 26.86280 80.27467 12.00002 14.15689 17.84317 26.98045 80.27467 12.00002 14.11767 17.80396 26.78437 80.19624 12.03924 14.19611 17.92160 27.17652 80.35310 11.96081 14.03924 17.68631 26.39221 80.03937 12.11767 14.35297 18.19611 28.15692 80.58839 11.80394 13.88238 17.33337 25.25495 79.01976 12.58826 15.05885 19.64710 34.47066 79.49035 12.39218 14.70591 18.94121 31.09810 80.58839 11.80394 13.84316 2.80050
21.76475 51.17657 26.86280 80.27467 12.00002 14.15689 17.84317 26.98045 80.27467 12.00002 14.11767 17.80396 26.78437 80.19624 12.03924 14.19611 17.92160 27.17652 80.35310 11.96081 14.03924 17.68631 26.39221 80.03937 12.11767 14.35297 18.19611 28.15692 80.58839 11.80394 13.88238 17.33337 25.25495 79.01976 12.58826 15.05885 19.64710 34.47066 79.49035 12.39218 14.70591 18.94121 31.09810 80.58839 11.80394 13.84316 17.25494 25.13730 78.70604 12.70591 2.64292
12.00002 14.15689 17.84317 26.98045 80.27467 12.00002 14.11767 17.80396 26.78437 80.19624 12.03924 14.19611 17.92160 27.17652 80.35310 11.96081 14.03924 17.68631 26.39221 80.03937 12.11767 14.35297 18.19611 28.15692 80.58839 11.80394 13.88238 17.33337 25.25495 79.01976 12.58826 15.05885 19.64710 34.47066 79.49035 12.39218 14.70591 18.94121 31.09810 80.58839 11.80394 13.84316 17.25494 25.13730 78.70604 12.70591 15.25493 20.03925 36.70595 76.47074 2.66056
80.27467 12.00002 14.11767 17.80396 26.78437 80.19624 12.03924 14.19611 17.92160 27.17652 80.35310 11.96081 14.03924 17.68631 26.39221 80.03937 12.11767 14.35297 18.19611 28.15692 80.58839 11.80394 13.88238 17.33337 25.25495 79.01976 12.58826 15.05885 19.64710 34.47066 79.49035 12.39218 14.70591 18.94121 31.09810 80.58839 11.80394 13.84316 17.25494 25.13730 78.70604 12.70591 15.25493 20.03925 36.70595 76.47074 13.52944 16.70592 23.49024 72.43151 2.83107
26.78437 80.19624 12.03924 14.19611 17.92160 27.17652 80.35310 11.96081 14.03924 17.68631 26.39221 80.03937 12.11767 14.35297 18.19611 28.15692 80.58839 11.80394 13.88238 17.33337 25.25495 79.01976 12.58826 15.05885 19.64710 34.47066 79.49035 12.39218 14.70591 18.94121 31.09810 80.58839 11.80394 13.84316 17.25494 25.13730 78.70604 12.70591 15.25493 20.03925 36.70595 76.47074 13.52944 16.70592 23.49024 72.43151 14.94121 19.41180 33.29418 80.11780 3.04504
17.92160 27.17652 80.35310 11.96081 14.03924 17.68631 26.39221 80.03937 12.11767 14.35297 18.19611 28.15692 80.58839 11.80394 13.88238 17.33337 25.25495 79.01976 12.58826 15.05885 19.64710 34.47066 79.49035 12.39218 14.70591 18.94121 31.09810 80.58839 11.80394 13.84316 17.25494 25.13730 78.70604 12.70591 15.25493 20.03925 36.70595 76.47074 13.52944 16.70592 23.49024 72.43151 14.94121 19.41180 33.29418 80.11780 12.07846 14.27454 18.03925 27.56868 3.09904
14.03924 17.68631 26.39221 80.03937 12.11767 14.35297 18.19611 28.15692 80.58839 11.80394 13.88238 17.33337 25.25495 79.01976 12.58826 15.05885 19.64710 34.47066 79.49035 12.39218 14.70591 18.94121 31.09810 80.58839 11.80394 13.84316 17.25494 25.13730 78.70604 12.70591 15.25493 20.03925 36.70595 76.47074 13.52944 16.70592 23.49024 72.43151 14.94121 19.41180 33.29418 80.11780 12.07846 14.27454 18.03925 27.56868 80.50996 11.88238 13.96081 17.49023 3.02415
12.11767 14.35297 18.19611 28.15692 80.58839 11.80394 13.88238 17.33337 25.25495 79.01976 12.58826 15.05885 19.64710 34.47066 79.49035 12.39218 14.70591 18.94121 31.09810 80.58839 11.80394 13.84316 17.25494 25.13730 78.70604 12.70591 15.25493 20.03925 36.70595 76.47074 13.52944 16.70592 23.49024 72.43151 14.94121 19.41180 33.29418 80.11780 12.07846 14.27454 18.03925 27.56868 80.50996 11.88238 13.96081 17.49023 25.80397 79.60800 12.31375 14.66670 3.00693
80.58839 11.80394 13.88238 17.33337 25.25495 79.01976 12.58826 15.05885 19.64710 34.47066 79.49035 12.39218 14.70591 18.94121 31.09810 80.58839 11.80394 13.84316 17.25494 25.13730 78.70604 12.70591 15.25493 20.03925 36.70595 76.47074 13.52944 16.70592 23.49024 72.43151 14.94121 19.41180 33.29418 80.11780 12.07846 14.27454 18.03925 27.56868 80.50996 11.88238 13.96081 17.49023 25.80397 79.60800 12.31375 14.66670 18.82357 30.50986 80.66682 11.80394 3.06026
25.25495 79.01976 12.58826 15.05885 19.64710 34.47066 79.49035 12.39218 14.70591 18.94121 31.09810 80.58839 11.80394 13.84316 17.25494 25.13730 78.70604 12.70591 15.25493 20.03925 36.70595 76.47074 13.52944 16.70592 23.49024 72.43151 14.94121 19.41180 33.29418 80.11780 12.07846 14.27454 18.03925 27.56868 80.50996 11.88238 13.96081 17.49023 25.80397 79.60800 12.31375 14.66670 18.82357 30.50986 80.66682 11.80394 13.80395 17.17650 24.86279 78.31388 3.10019
19.64710 34.47066 79.49035 12.39218 14.70591 18.94121 31.09810 80.58839 11.80394 13.84316 17.25494 25.13730 78.70604 12.70591 15.25493 20.03925 36.70595 76.47074 13.52944 16.70592 23.49024 72.43151 14.94121 19.41180 33.29418 80.11780 12.07846 14.27454 18.03925 27.56868 80.50996 11.88238 13.96081 17.49023 25.80397 79.60800 12.31375 14.66670 18.82357 30.50986 80.66682 11.80394 13.80395 17.17650 24.86279 78.31388 12.86277 15.52944 20.62749 40.70596 3.23446
14.70591 18.94121 31.09810 80.58839 11.80394 13.84316 17.25494 25.13730 78.70604 12.70591 15.25493 20.03925 36.70595 76.47074 13.52944 16.70592 23.49024 72.43151 14.94121 19.41180 33.29418 80.11780 12.07846 14.27454 18.03925 27.56868 80.50996 11.88238 13.96081 17.49023 25.80397 79.60800 12.31375 14.66670 18.82357 30.50986 80.66682 11.80394 13.80395 17.17650 24.86279 78.31388 12.86277 15.52944 20.62749 40.70596 54.35305 23.96083 75.37270 13.92160 3.36084
11.80394 13.84316 17.25494 25.13730 78.70604 12.70591 15.25493 20.03925 36.70595 76.47074 13.52944 16.70592 23.49024 72.43151 14.94121 19.41180 33.29418 80.11780 12.07846 14.27454 18.03925 27.56868 80.50996 11.88238 13.96081 17.49023 25.80397 79.60800 12.31375 14.66670 18.82357 30.50986 80.66682 11.80394 13.80395 17.17650 24.86279 78.31388 12.86277 15.52944 20.62749 40.70596 54.35305 23.96083 75.37270 13.92160 17.41180 25.49025 79.33349 12.43140 3.27852
78.70604 12.70591 15.25493 20.03925 36.70595 76.47074 13.52944 16.70592 23.49024 72.43151 14.94121 19.41180 33.29418 80.11780 12.07846 14.27454 18.03925 27.56868 80.50996 11.88238 13.96081 17.49023 25.80397 79.60800 12.31375 14.66670 18.82357 30.50986 80.66682 11.80394 13.80395 17.17650 24.86279 78.31388 12.86277 15.52944 20.62749 40.70596 54.35305 23.96083 75.37270 13.92160 17.41180 25.49025 79.33349 12.43140 14.86277 19.25494 32.35300 80.43153 3.36219
36.70595 76.47074 13.52944 16.70592 23.49024 72.43151 14.94121 19.41180 33.29418 80.11780 12.07846 14.27454 18.03925 27.56868 80.50996 11.88238 13.96081 17.49023 25.80397 79.60800 12.31375 14.66670 18.82357 30.50986 80.66682 11.80394 13.80395 17.17650 24.86279 78.31388 12.86277 15.52944 20.62749 40.70596 54.35305 23.96083 75.37270 13.92160 17.41180 25.49025 79.33349 12.43140 14.86277 19.25494 32.35300 80.43153 11.92159 14.03924 17.60788 26.19613 3.27172
23.49024 72.43151 14.94121 19.41180 33.29418 80.11780 12.07846 14.27454 18.03925 27.56868 80.50996 11.88238 13.96081 17.49023 25.80397 79.60800 12.31375 14.66670 18.82357 30.50986 80.66682 11.80394 13.80395 17.17650 24.86279 78.31388 12.86277 15.52944 20.62749 40.70596 54.35305 23.96083 75.37270 13.92160 17.41180 25.49025 79.33349 12.43140 14.86277 19.25494 32.35300 80.43153 11.92159 14.03924 17.60788 26.19613 79.92173 12.15689 14.43140 18.39219 3.07960
33.29418 80.11780 12.07846 14.27454 18.03925 27.56868 80.50996 11.88238 13.96081 17.49023 25.80397 79.60800 12.31375 14.66670 18.82357 30.50986 80.66682 11.80394 13.80395 17.17650 24.86279 78.31388 12.86277 15.52944 20.62749 40.70596 54.35305 23.96083 75.37270 13.92160 17.41180 25.49025 79.33349 12.43140 14.86277 19.25494 32.35300 80.43153 11.92159 14.03924 17.60788 26.19613 79.92173 12.15689 14.43140 18.39219 28.78437 80.66682 11.80394 13.80395 2.98392
18.03925 27.56868 80.50996 11.88238 13.96081 17.49023 25.80397 79.60800 12.31375 14.66670 18.82357 30.50986 80.66682 11.80394 13.80395 17.17650 24.86279 78.31388 12.86277 15.52944 20.62749 40.70596 54.35305 23.96083 75.37270 13.92160 17.41180 25.49025 79.33349 12.43140 14.86277 19.25494 32.35300 80.43153 11.92159 14.03924 17.60788 26.19613 79.92173 12.15689 14.43140 18.39219 28.78437 80.66682 11.80394 13.80395 17.17650 24.94123 78.39231 12.82355 3.01638
13.96081 17.49023 25.80397 79.60800 12.31375 14.66670 18.82357 30.50986 80.66682 11.80394 13.80395 17.17650 24.86279 78.31388 12.86277 15.52944 20.62749 40.70596 54.35305 23.96083 75.37270 13.92160 17.41180 25.49025 79.33349 12.43140 14.86277 19.25494 32.35300 80.43153 11.92159 14.03924 17.60788 26.19613 79.92173 12.15689 14.43140 18.39219 28.78437 80.66682 11.80394 13.80395 17.17650 24.94123 78.39231 12.82355 15.45101 20.54906 39.76478 60.54914 3.08215
12.31375 14.66670 18.82357 30.50986 80.66682 11.80394 13.80395 17.17650 24.86279 78.31388 12.86277 15.52944 20.62749 40.70596 54.35305 23.96083 75.37270 13.92160 17.41180 25.49025 79.33349 12.43140 14.86277 19.25494 32.35300 80.43153 11.92159 14.03924 17.60788 26.19613 79.92173 12.15689 14.43140 18.39219 28.78437 80.66682 11.80394 13.80395 17.17650 24.94123 78.39231 12.82355 15.45101 20.54906 39.76478 60.54914 19.96082 36.07850 77.72564 13.05885 3.29560
80.66682 11.80394 13.80395 17.17650 24.86279 78.31388 12.86277 15.52944 20.62749 40.70596 54.35305 23.96083 75.37270 13.92160 17.41180 25.49025 79.33349 12.43140 14.86277 19.25494 32.35300 80.43153 11.92159 14.03924 17.60788 26.19613 79.92173 12.15689 14.43140 18.39219 28.78437 80.66682 11.80394 13.80395 17.17650 24.94123 78.39231 12.82355 15.45101 20.54906 39.76478 60.54914 19.96082 36.07850 77.72564 13.05885 15.92160 21.52945 48.74519 29.84320 3.37071
24.86279 78.31388 12.86277 15.52944 20.62749 40.70596 54.35305 23.96083 75.37270 13.92160 17.41180 25.49025 79.33349 12.43140 14.86277 19.25494 32.35300 80.43153 11.92159 14.03924 17.60788 26.19613 79.92173 12.15689 14.43140 18.39219 28.78437 80.66682 11.80394 13.80395 17.17650 24.94123 78.39231 12.82355 15.45101 20.54906 39.76478 60.54914 19.96082 36.07850 77.72564 13.05885 15.92160 21.52945 48.74519 29.84320 80.66682 11.76473 13.80395 17.13729 3.39963
20.62749 40.70596 54.35305 23.96083 75.37270 13.92160 17.41180 25.49025 79.33349 12.43140 14.86277 19.25494 32.35300 80.43153 11.92159 14.03924 17.60788 26.19613 79.92173 12.15689 14.43140 18.39219 28.78437 80.66682 11.80394 13.80395 17.17650 24.94123 78.39231 12.82355 15.45101 20.54906 39.76478 60.54914 19.96082 36.07850 77.72564 13.05885 15.92160 21.52945 48.74519 29.84320 80.66682 11.76473 13.80395 17.13729 24.74515 78.03937 12.94120 15.72552 3.43969
75.37270 13.92160 17.41180 25.49025 79.33349 12.43140 14.86277 19.25494 32.35300 80.43153 11.92159 14.03924 17.60788 26.19613 79.92173 12.15689 14.43140 18.39219 28.78437 80.66682 11.80394 13.80395 17.17650 24.94123 78.39231 12.82355 15.45101 20.54906 39.76478 60.54914 19.96082 36.07850 77.72564 13.05885 15.92160 21.52945 48.74519 29.84320 80.66682 11.76473 13.80395 17.13729 24.74515 78.03937 12.94120 15.72552 21.01965 43.92165 39.68635 61.05894 3.42233
79.33349 12.43140 14.86277 19.25494 32.35300 80.43153 11.92159 14.03924 17.60788 26.19613 79.92173 12.15689 14.43140 18.39219 28.78437 80.66682 11.80394 13.80395 17.17650 24.94123 78.39231 12.82355 15.45101 20.54906 39.76478 60.54914 19.96082 36.07850 77.72564 13.05885 15.92160 21.52945 48.74519 29.84320 80.66682 11.76473 13.80395 17.13729 24.74515 78.03937 12.94120 15.72552 21.01965 43.92165 39.68635 61.05894 19.68631 34.66673 79.33349 12.43140 3.56365
32.35300 80.43153 11.92159 14.03924 17.60788 26.19613 79.92173 12.15689 14.43140 18.39219 28.78437 80.66682 11.80394 13.80395 17.17650 24.94123 78.39231 12.82355 15.45101 20.54906 39.76478 60.54914 19.96082 36.07850 77.72564 13.05885 15.92160 21.52945 48.74519 29.84320 80.66682 11.76473 13.80395 17.13729 24.74515 78.03937 12.94120 15.72552 21.01965 43.92165 39.68635 61.05894 19.68631 34.66673 79.33349 12.43140 14.82356 19.17651 32.00006 80.47075 3.59417
17.60788 26.19613 79.92173 12.15689 14.43140 18.39219 28.78437 80.66682 11.80394 13.80395 17.17650 24.94123 78.39231 12.82355 15.45101 20.54906 39.76478 60.54914 19.96082 36.07850 77.72564 13.05885 15.92160 21.52945 48.74519 29.84320 80.66682 11.76473 13.80395 17.13729 24.74515 78.03937 12.94120 15.72552 21.01965 43.92165 39.68635 61.05894 19.68631 34.66673 79.33349 12.43140 14.82356 19.17651 32.00006 80.47075 11.88238 14.00003 17.45101 25.80397 3.58761
14.43140 18.39219 28.78437 80.66682 11.80394 13.80395 17.17650 24.94123 78.39231 12.82355 15.45101 20.54906 39.76478 60.54914 19.96082 36.07850 77.72564 13.05885 15.92160 21.52945 48.74519 29.84320 80.66682 11.76473 13.80395 17.13729 24.74515 78.03937 12.94120 15.72552 21.01965 43.92165 39.68635 61.05894 19.68631 34.66673 79.33349 12.43140 14.82356 19.17651 32.00006 80.47075 11.88238 14.00003 17.45101 25.80397 79.60800 12.31375 14.66670 18.82357 3.53859
11.80394 13.80395 17.17650 24.94123 78.39231 12.82355 15.45101 20.54906 39.76478 60.54914 19.96082 36.07850 77.72564 13.05885 15.92160 21.52945 48.74519 29.84320 80.66682 11.76473 13.80395 17.13729 24.74515 78.03937 12.94120 15.72552 21.01965 43.92165 39.68635 61.05894 19.68631 34.66673 79.33349 12.43140 14.82356 19.17651 32.00006 80.47075 11.88238 14.00003 17.45101 25.80397 79.60800 12.31375 14.66670 18.82357 30.62751 80.66682 11.76473 13.80395 3.47169
78.39231 12.82355 15.45101 20.54906 39.76478 60.54914 19.96082 36.07850 77.72564 13.05885 15.92160 21.52945 48.74519 29.84320 80.66682 11.76473 13.80395 17.13729 24.74515 78.03937 12.94120 15.72552 21.01965 43.92165 39.68635 61.05894 19.68631 34.66673 79.33349 12.43140 14.82356 19.17651 32.00006 80.47075 11.88238 14.00003 17.45101 25.80397 79.60800 12.31375 14.66670 18.82357 30.62751 80.66682 11.76473 13.80395 17.21572 24.86279 78.39231 12.82355 3.52215
39.76478 60.54914 19.96082 36.07850 77.72564 13.05885 15.92160 21.52945 48.74519 29.84320 80.66682 11.76473 13.80395 17.13729 24.74515 78.03937 12.94120 15.72552 21.01965 43.92165 39.68635 61.05894 19.68631 34.66673 79.33349 12.43140 14.82356 19.17651 32.00006 80.47075 11.88238 14.00003 17.45101 25.80397 79.60800 12.31375 14.66670 18.82357 30.62751 80.66682 11.76473 13.80395 17.21572 24.86279 78.39231 12.82355 15.49023 20.58828 40.15694 57.92168 3.59482
77.72564 13.05885 15.92160 21.52945 48.74519 29.84320 80.66682 11.76473 13.80395 17.13729 24.74515 78.03937 12.94120 15.72552 21.01965 43.92165 39.68635 61.05894 19.68631 34.66673 79.33349 12.43140 14.82356 19.17651 32.00006 80.47075 11.88238 14.00003 17.45101 25.80397 79.60800 12.31375 14.66670 18.82357 30.62751 80.66682 11.76473 13.80395 17.21572 24.86279 78.39231 12.82355 15.49023 20.58828 40.15694 57.92168 21.45102 47.96088 30.98045 80.62761 3.56508
48.74519 29.84320 80.66682 11.76473 13.80395 17.13729 24.74515 78.03937 12.94120 15.72552 21.01965 43.92165 39.68635 61.05894 19.68631 34.66673 79.33349 12.43140 14.82356 19.17651 32.00006 80.47075 11.88238 14.00003 17.45101 25.80397 79.60800 12.31375 14.66670 18.82357 30.62751 80.66682 11.76473 13.80395 17.21572 24.86279 78.39231 12.82355 15.49023 20.58828 40.15694 57.92168 21.45102 47.96088 30.98045 80.62761 11.80394 13.84316 17.25494 25.05887 3.39666
13.80395 17.13729 24.74515 78.03937 12.94120 15.72552 21.01965 43.92165 39.68635 61.05894 19.68631 34.66673 79.33349 12.43140 14.82356 19.17651 32.00006 80.47075 11.88238 14.00003 17.45101 25.80397 79.60800 12.31375 14.66670 18.82357 30.62751 80.66682 11.76473 13.80395 17.21572 24.86279 78.39231 12.82355 15.49023 20.58828 40.15694 57.92168 21.45102 47.96088 30.98045 80.62761 11.80394 13.84316 17.25494 25.05887 78.66682 12.70591 15.29415 20.15690 3.34972
12.94120 15.72552 21.01965 43.92165 39.68635 61.05894 19.68631 34.66673 79.33349 12.43140 14.82356 19.17651 32.00006 80.47075 11.88238 14.00003 17.45101 25.80397 79.60800 12.31375 14.66670 18.82357 30.62751 80.66682 11.76473 13.80395 17.21572 24.86279 78.39231 12.82355 15.49023 20.58828 40.15694 57.92168 21.45102 47.96088 30.98045 80.62761 11.80394 13.84316 17.25494 25.05887 78.66682 12.70591 15.29415 20.15690 37.25498 74.86289 14.07846 17.76474 3.47199
39.68635 61.05894 19.68631 34.66673 79.33349 12.43140 14.82356 19.17651 32.00006 80.47075 11.88238 14.00003 17.45101 25.80397 79.60800 12.31375 14.66670 18.82357 30.62751 80.66682 11.76473 13.80395 17.21572 24.86279 78.39231 12.82355 15.49023 20.58828 40.15694 57.92168 21.45102 47.96088 30.98045 80.62761 11.80394 13.84316 17.25494 25.05887 78.66682 12.70591 15.29415 20.15690 37.25498 74.86289 14.07846 17.76474 26.62750 80.15702 12.07846 14.23532 3.35644
79.33349 12.43140 14.82356 19.17651 32.00006 80.47075 11.88238 14.00003 17.45101 25.80397 79.60800 12.31375 14.66670 18.82357 30.62751 80.66682 11.76473 13.80395 17.21572 24.86279 78.39231 12.82355 15.49023 20.58828 40.15694 57.92168 21.45102 47.96088 30.98045 80.62761 11.80394 13.84316 17.25494 25.05887 78.66682 12.70591 15.29415 20.15690 37.25498 74.86289 14.07846 17.76474 26.62750 80.15702 12.07846 14.23532 18.00004 27.49025 80.47075 11.88238 3.15690
32.00006 80.47075 11.88238 14.00003 17.45101 25.80397 79.60800 12.31375 14.66670 18.82357 30.62751 80.66682 11.76473 13.80395 17.21572 24.86279 78.39231 12.82355 15.49023 20.58828 40.15694 57.92168 21.45102 47.96088 30.98045 80.62761 11.80394 13.84316 17.25494 25.05887 78.66682 12.70591 15.29415 20.15690 37.25498 74.86289 14.07846 17.76474 26.62750 80.15702 12.07846 14.23532 18.00004 27.49025 80.47075 11.88238 14.00003 17.52945 25.96084 79.68643 3.03004
17.45101 25.80397 79.60800 12.31375 14.66670 18.82357 30.62751 80.66682 11.76473 13.80395 17.21572 24.86279 78.39231 12.82355 15.49023 20.58828 40.15694 57.92168 21.45102 47.96088 30.98045 80.62761 11.80394 13.84316 17.25494 25.05887 78.66682 12.70591 15.29415 20.15690 37.25498 74.86289 14.07846 17.76474 26.62750 80.15702 12.07846 14.23532 18.00004 27.49025 80.47075 11.88238 14.00003 17.52945 25.96084 79.68643 12.27453 14.58826 18.66670 29.84320 3.11337
14.66670 18.82357 30.62751 80.66682 11.76473 13.80395 17.21572 24.86279 78.39231 12.82355 15.49023 20.58828 40.15694 57.92168 21.45102 47.96088 30.98045 80.62761 11.80394 13.84316 17.25494 25.05887 78.66682 12.70591 15.29415 20.15690 37.25498 74.86289 14.07846 17.76474 26.62750 80.15702 12.07846 14.23532 18.00004 27.49025 80.47075 11.88238 14.00003 17.52945 25.96084 79.68643 12.27453 14.58826 18.66670 29.84320 80.70604 11.76473 13.76473 17.13729 3.07993
11.76473 13.80395 17.21572 24.86279 78.39231 12.82355 15.49023 20.58828 40.15694 57.92168 21.45102 47.96088 30.98045 80.62761 11.80394 13.84316 17.25494 25.05887 78.66682 12.70591 15.29415 20.15690 37.25498 74.86289 14.07846 17.76474 26.62750 80.15702 12.07846 14.23532 18.00004 27.49025 80.47075 11.88238 14.00003 17.52945 25.96084 79.68643 12.27453 14.58826 18.66670 29.84320 80.70604 11.76473 13.76473 17.13729 24.78436 78.03937 12.94120 15.68631 3.02385
78.39231 12.82355 15.49023 20.58828 40.15694 57.92168 21.45102 47.96088 30.98045 80.62761 11.80394 13.84316 17.25494 25.05887 78.66682 12.70591 15.29415 20.15690 37.25498 74.86289 14.07846 17.76474 26.62750 80.15702 12.07846 14.23532 18.00004 27.49025 80.47075 11.88238 14.00003 17.52945 25.96084 79.68643 12.27453 14.58826 18.66670 29.84320 80.70604 11.76473 13.76473 17.13729 24.78436 78.03937 12.94120 15.68631 21.05886 43.84322 39.88243 59.68639 3.30489
40.15694 57.92168 21.45102 47.96088 30.98045 80.62761 11.80394 13.84316 17.25494 25.05887 78.66682 12.70591 15.29415 20.15690 37.25498 74.86289 14.07846 17.76474 26.62750 80.15702 12.07846 14.23532 18.00004 27.49025 80.47075 11.88238 14.00003 17.52945 25.96084 79.68643 12.27453 14.58826 18.66670 29.84320 80.70604 11.76473 13.76473 17.13729 24.78436 78.03937 12.94120 15.68631 21.05886 43.84322 39.88243 59.68639 20.43141 39.05890 65.72562 17.52945 3.48539
30.98045 80.62761 11.80394 13.84316 17.25494 25.05887 78.66682 12.70591 15.29415 20.15690 37.25498 74.86289 14.07846 17.76474 26.62750 80.15702 12.07846 14.23532 18.00004 27.49025 80.47075 11.88238 14.00003 17.52945 25.96084 79.68643 12.27453 14.58826 18.66670 29.84320 80.70604 11.76473 13.76473 17.13729 24.78436 78.03937 12.94120 15.68631 21.05886 43.84322 39.88243 59.68639 20.43141 39.05890 65.72562 17.52945 25.80397 79.64721 12.31375 14.62748 3.23374
17.25494 25.05887 78.66682 12.70591 15.29415 20.15690 37.25498 74.86289 14.07846 17.76474 26.62750 80.15702 12.07846 14.23532 18.00004 27.49025 80.47075 11.88238 14.00003 17.52945 25.96084 79.68643 12.27453 14.58826 18.66670 29.84320 80.70604 11.76473 13.76473 17.13729 24.78436 78.03937 12.94120 15.68631 21.05886 43.84322 39.88243 59.68639 20.43141 39.05890 65.72562 17.52945 25.80397 79.64721 12.31375 14.62748 18.78435 30.39222 80.66682 11.80394 3.35401
15.29415 20.15690 37.25498 74.86289 14.07846 17.76474 26.62750 80.15702 12.07846 14.23532 18.00004 27.49025 80.47075 11.88238 14.00003 17.52945 25.96084 79.68643 12.27453 14.58826 18.66670 29.84320 80.70604 11.76473 13.76473 17.13729 24.78436 78.03937 12.94120 15.68631 21.05886 43.84322 39.88243 59.68639 20.43141 39.05890 65.72562 17.52945 25.80397 79.64721 12.31375 14.62748 18.78435 30.39222 80.66682 11.80394 13.76473 17.17650 24.86279 78.23545 3.27033
14.07846 17.76474 26.62750 80.15702 12.07846 14.23532 18.00004 27.49025 80.47075 11.88238 14.00003 17.52945 25.96084 79.68643 12.27453 14.58826 18.66670 29.84320 80.70604 11.76473 13.76473 17.13729 24.78436 78.03937 12.94120 15.68631 21.05886 43.84322 39.88243 59.68639 20.43141 39.05890 65.72562 17.52945 25.80397 79.64721 12.31375 14.62748 18.78435 30.39222 80.66682 11.80394 13.76473 17.17650 24.86279 78.23545 12.86277 15.56866 20.78435 41.56871 3.19175
12.07846 14.23532 18.00004 27.49025 80.47075 11.88238 14.00003 17.52945 25.96084 79.68643 12.27453 14.58826 18.66670 29.84320 80.70604 11.76473 13.76473 17.13729 24.78436 78.03937 12.94120 15.68631 21.05886 43.84322 39.88243 59.68639 20.43141 39.05890 65.72562 17.52945 25.80397 79.64721 12.31375 14.62748 18.78435 30.39222 80.66682 11.80394 13.76473 17.17650 24.86279 78.23545 12.86277 15.56866 20.78435 41.56871 49.13735 29.25496 80.70604 11.76473 3.27983
80.47075 11.88238 14.00003 17.52945 25.96084 79.68643 12.27453 14.58826 18.66670 29.84320 80.70604 11.76473 13.76473 17.13729 24.78436 78.03937 12.94120 15.68631 21.05886 43.84322 39.88243 59.68639 20.43141 39.05890 65.72562 17.52945 25.80397 79.64721 12.31375 14.62748 18.78435 30.39222 80.66682 11.80394 13.76473 17.17650 24.86279 78.23545 12.86277 15.56866 20.78435 41.56871 49.13735 29.25496 80.70604 11.76473 13.76473 17.17650 24.78436 78.11780 3.15624
25.96084 79.68643 12.27453 14.58826 18.66670 29.84320 80.70604 11.76473 13.76473 17.13729 24.78436 78.03937 12.94120 15.68631 21.05886 43.84322 39.88243 59.68639 20.43141 39.05890 65.72562 17.52945 25.80397 79.64721 12.31375 14.62748 18.78435 30.39222 80.66682 11.80394 13.76473 17.17650 24.86279 78.23545 12.86277 15.56866 20.78435 41.56871 49.13735 29.25496 80.70604 11.76473 13.76473 17.17650 24.78436 78.11780 12.94120 15.64709 20.90200 42.86283 3.24900
18.66670 29.84320 80.70604 11.76473 13.76473 17.13729 24.78436 78.03937 12.94120 15.68631 21.05886 43.84322 39.88243 59.68639 20.43141 39.05890 65.72562 17.52945 25.80397 79.64721 12.31375 14.62748 18.78435 30.39222 80.66682 11.80394 13.76473 17.17650 24.86279 78.23545 12.86277 15.56866 20.78435 41.56871 49.13735 29.25496 80.70604 11.76473 13.76473 17.17650 24.78436 78.11780 12.94120 15.64709 20.90200 42.86283 43.29420 41.64714 48.74519 29.80398 3.46003
13.76473 17.13729 24.78436 78.03937 12.94120 15.68631 21.05886 43.84322 39.88243 59.68639 20.43141 39.05890 65.72562 17.52945 25.80397 79.64721 12.31375 14.62748 18.78435 30.39222 80.66682 11.80394 13.76473 17.17650 24.86279 78.23545 12.86277 15.56866 20.78435 41.56871 49.13735 29.25496 80.70604 11.76473 13.76473 17.17650 24.78436 78.11780 12.94120 15.64709 20.90200 42.86283 43.29420 41.64714 48.74519 29.80398 80.70604 11.76473 13.76473 17.13729 3.36135
12.94120 15.68631 21.05886 43.84322 39.88243 59.68639 20.43141 39.05890 65.72562 17.52945 25.80397 79.64721 12.31375 14.62748 18.78435 30.39222 80.66682 11.80394 13.76473 17.17650 24.86279 78.23545 12.86277 15.56866 20.78435 41.56871 49.13735 29.25496 80.70604 11.76473 13.76473 17.17650 24.78436 78.11780 12.94120 15.64709 20.90200 42.86283 43.29420 41.64714 48.74519 29.80398 80.70604 11.76473 13.76473 17.13729 24.74515 78.07858 12.94120 15.68631 3.33327
39.88243 59.68639 20.43141 39.05890 65.72562 17.52945 25.80397 79.64721 12.31375 14.62748 18.78435 30.39222 80.66682 11.80394 13.76473 17.17650 24.86279 78.23545 12.86277 15.56866 20.78435 41.56871 49.13735 29.25496 80.70604 11.76473 13.76473 17.17650 24.78436 78.11780 12.94120 15.64709 20.90200 42.86283 43.29420 41.64714 48.74519 29.80398 80.70604 11.76473 13.76473 17.13729 24.74515 78.07858 12.94120 15.68631 21.05886 43.92165 39.64714 61.52953 3.42096
65.72562 17.52945 25.80397 79.64721 12.31375 14.62748 18.78435 30.39222 80.66682 11.80394 13.76473 17.17650 24.86279 78.23545 12.86277 15.56866 20.78435 41.56871 49.13735 29.25496 80.70604 11.76473 13.76473 17.17650 24.78436 78.11780 12.94120 15.64709 20.90200 42.86283 43.29420 41.64714 48.74519 29.80398 80.70604 11.76473 13.76473 17.13729 24.74515 78.07858 12.94120 15.68631 21.05886 43.92165 39.64714 61.52953 19.45102 33.33340 80.11780 12.07846 3.38593
12.31375 14.62748 18.78435 30.39222 80.66682 11.80394 13.76473 17.17650 24.86279 78.23545 12.86277 15.56866 20.78435 41.56871 49.13735 29.25496 80.70604 11.76473 13.76473 17.17650 24.78436 78.11780 12.94120 15.64709 20.90200 42.86283 43.29420 41.64714 48.74519 29.80398 80.70604 11.76473 13.76473 17.13729 24.74515 78.07858 12.94120 15.68631 21.05886 43.92165 39.64714 61.52953 19.45102 33.33340 80.11780 12.07846 14.27454 18.07847 27.72554 80.50996 3.27792
80.66682 11.80394 13.76473 17.17650 24.86279 78.23545 12.86277 15.56866 20.78435 41.56871 49.13735 29.25496 80.70604 11.76473 13.76473 17.17650 24.78436 78.11780 12.94120 15.64709 20.90200 42.86283 43.29420 41.64714 48.74519 29.80398 80.70604 11.76473 13.76473 17.13729 24.74515 78.07858 12.94120 15.68631 21.05886 43.92165 39.64714 61.52953 19.45102 33.33340 80.11780 12.07846 14.27454 18.07847 27.72554 80.50996 11.88238 13.96081 17.41180 25.68632 3.15798
24.86279 78.23545 12.86277 15.56866 20.78435 41.56871 49.13735 29.25496 80.70604 11.76473 13.76473 17.17650 24.78436 78.11780 12.94120 15.64709 20.90200 42.86283 43.29420 41.64714 48.74519 29.80398 80.70604 11.76473 13.76473 17.13729 24.74515 78.07858 12.94120 15.68631 21.05886 43.92165 39.64714 61.52953 19.45102 33.33340 80.11780 12.07846 14.27454 18.07847 27.72554 80.50996 11.88238 13.96081 17.41180 25.68632 79.41192 12.39218 14.78434 19.01965 3.30637
20.78435 41.56871 49.13735 29.25496 80.70604 11.76473 13.76473 17.17650 24.78436 78.11780 12.94120 15.64709 20.90200 42.86283 43.29420 41.64714 48.74519 29.80398 80.70604 11.76473 13.76473 17.13729 24.74515 78.07858 12.94120 15.68631 21.05886 43.92165 39.64714 61.52953 19.45102 33.33340 80.11780 12.07846 14.27454 18.07847 27.72554 80.50996 11.88238 13.96081 17.41180 25.68632 79.41192 12.39218 14.78434 19.01965 31.45104 80.58839 11.84316 13.88238 3.37671
80.70604 11.76473 13.76473 17.17650 24.78436 78.11780 12.94120 15.64709 20.90200 42.86283 43.29420 41.64714 48.74519 29.80398 80.70604 11.76473 13.76473 17.13729 24.74515 78.07858 12.94120 15.68631 21.05886 43.92165 39.64714 61.52953 19.45102 33.33340 80.11780 12.07846 14.27454 18.07847 27.72554 80.50996 11.88238 13.96081 17.41180 25.68632 79.41192 12.39218 14.78434 19.01965 31.45104 80.58839 11.84316 13.88238 17.33337 25.33338 79.05898 12.54904 3.22439
24.78436 78.11780 12.94120 15.64709 20.90200 42.86283 43.29420 41.64714 48.74519 29.80398 80.70604 11.76473 13.76473 17.13729 24.74515 78.07858 12.94120 15.68631 21.05886 43.92165 39.64714 61.52953 19.45102 33.33340 80.11780 12.07846 14.27454 18.07847 27.72554 80.50996 11.88238 13.96081 17.41180 25.68632 79.41192 12.39218 14.78434 19.01965 31.45104 80.58839 11.84316 13.88238 17.33337 25.33338 79.05898 12.54904 15.01964 19.56867 33.96085 79.80408 3.39517
20.90200 42.86283 43.29420 41.64714 48.74519 29.80398 80.70604 11.76473 13.76473 17.13729 24.74515 78.07858 12.94120 15.68631 21.05886 43.92165 39.64714 61.52953 19.45102 33.33340 80.11780 12.07846 14.27454 18.07847 27.72554 80.50996 11.88238 13.96081 17.41180 25.68632 79.41192 12.39218 14.78434 19.01965 31.45104 80.58839 11.84316 13.88238 17.33337 25.33338 79.05898 12.54904 15.01964 19.56867 33.96085 79.80408 12.23532 14.50983 18.50984 29.29418 3.41387
48.74519 29.80398 80.70604 11.76473 13.76473 17.13729 24.74515 78.07858 12.94120 15.68631 21.05886 43.92165 39.64714 61.52953 19.45102 33.33340 80.11780 12.07846 14.27454 18.07847 27.72554 80.50996 11.88238 13.96081 17.41180 25.68632 79.41192 12.39218 14.78434 19.01965 31.45104 80.58839 11.84316 13.88238 17.33337 25.33338 79.05898 12.54904 15.01964 19.56867 33.96085 79.80408 12.23532 14.50983 18.50984 29.29418 80.66682 11.76473 13.80395 17.13729 3.12533
13.76473 17.13729 24.74515 78.07858 12.94120 15.68631 21.05886 43.92165 39.64714 61.52953 19.45102 33.33340 80.11780 12.07846 14.27454 18.07847 27.72554 80.50996 11.88238 13.96081 17.41180 25.68632 79.41192 12.39218 14.78434 19.01965 31.45104 80.58839 11.84316 13.88238 17.33337 25.33338 79.05898 12.54904 15.01964 19.56867 33.96085 79.80408 12.23532 14.50983 18.50984 29.29418 80.66682 11.76473 13.80395 17.13729 24.78436 78.11780 12.94120 15.64709 3.09586
12.94120 15.68631 21.05886 43.92165 39.64714 61.52953 19.45102 33.33340 80.11780 12.07846 14.27454 18.07847 27.72554 80.50996 11.88238 13.96081 17.41180 25.68632 79.41192 12.39218 14.78434 19.01965 31.45104 80.58839 11.84316 13.88238 17.33337 25.33338 79.05898 12.54904 15.01964 19.56867 33.96085 79.80408 12.23532 14.50983 18.50984 29.29418 80.66682 11.76473 13.80395 17.13729 24.78436 78.11780 12.94120 15.64709 20.94122 42.94126 42.94126 42.94126 3.25305
39.64714 61.52953 19.45102 33.33340 80.11780 12.07846 14.27454 18.07847 27.72554 80.50996 11.88238 13.96081 17.41180 25.68632 79.41192 12.39218 14.78434 19.01965 31.45104 80.58839 11.84316 13.88238 17.33337 25.33338 79.05898 12.54904 15.01964 19.56867 33.96085 79.80408 12.23532 14.50983 18.50984 29.29418 80.66682 11.76473 13.80395 17.13729 24.78436 78.11780 12.94120 15.64709 20.94122 42.94126 42.94126 42.94126 42.94126 42.98048 42.74518 43.68636 3.20287
80.11780 12.07846 14.27454 18.07847 27.72554 80.50996 11.88238 13.96081 17.41180 25.68632 79.41192 12.39218 14.78434 19.01965 31.45104 80.58839 11.84316 13.88238 17.33337 25.33338 79.05898 12.54904 15.01964 19.56867 33.96085 79.80408 12.23532 14.50983 18.50984 29.29418 80.66682 11.76473 13.80395 17.13729 24.78436 78.11780 12.94120 15.64709 20.94122 42.94126 42.94126 42.94126 42.94126 42.98048 42.74518 43.68636 40.39224 56.19619 22.58828 62.39228 3.22195
27.72554 80.50996 11.88238 13.96081 17.41180 25.68632 79.41192 12.39218 14.78434 19.01965 31.45104 80.58839 11.84316 13.88238 17.33337 25.33338 79.05898 12.54904 15.01964 19.56867 33.96085 79.80408 12.23532 14.50983 18.50984 29.29418 80.66682 11.76473 13.80395 17.13729 24.78436 78.11780 12.94120 15.64709 20.94122 42.94126 42.94126 42.94126 42.94126 42.98048 42.74518 43.68636 40.39224 56.19619 22.58828 62.39228 19.01965 31.41183 80.58839 11.84316 3.33620
17.41180 25.68632 79.41192 12.39218 14.78434 19.01965 31.45104 80.58839 11.84316 13.88238 17.33337 25.33338 79.05898 12.54904 15.01964 19.56867 33.96085 79.80408 12.23532 14.50983 18.50984 29.29418 80.66682 11.76473 13.80395 17.13729 24.78436 78.11780 12.94120 15.64709 20.94122 42.94126 42.94126 42.94126 42.94126 42.98048 42.74518 43.68636 40.39224 56.19619 22.58828 62.39228 19.01965 31.41183 80.58839 11.84316 13.88238 17.33337 25.29417 79.05898 3.30911
14.78434 19.01965 31.45104 80.58839 11.84316 13.88238 17.33337 25.33338 79.05898 12.54904 15.01964 19.56867 33.96085 79.80408 12.23532 14.50983 18.50984 29.29418 80.66682 11.76473 13.80395 17.13729 24.78436 78.11780 12.94120 15.64709 20.94122 42.94126 42.94126 42.94126 42.94126 42.98048 42.74518 43.68636 40.39224 56.19619 22.58828 62.39228 19.01965 31.41183 80.58839 11.84316 13.88238 17.33337 25.29417 79.05898 12.54904 15.05885 19.60788 34.11771 3.33843
11.84316 13.88238 17.33337 25.33338 79.05898 12.54904 15.01964 19.56867 33.96085 79.80408 12.23532 14.50983 18.50984 29.29418 80.66682 11.76473 13.80395 17.13729 24.78436 78.11780 12.94120 15.64709 20.94122 42.94126 42.94126 42.94126 42.94126 42.98048 42.74518 43.68636 40.39224 56.19619 22.58828 62.39228 19.01965 31.41183 80.58839 11.84316 13.88238 17.33337 25.29417 79.05898 12.54904 15.05885 19.60788 34.11771 79.72565 12.23532 14.58826 18.62749 3.26312
79.05898 12.54904 15.01964 19.56867 33.96085 79.80408 12.23532 14.50983 18.50984 29.29418 80.66682 11.76473 13.80395 17.13729 24.78436 78.11780 12.94120 15.64709 20.94122 42.94126 42.94126 42.94126 42.94126 42.98048 42.74518 43.68636 40.39224 56.19619 22.58828 62.39228 19.01965 31.41183 80.58839 11.84316 13.88238 17.33337 25.29417 79.05898 12.54904 15.05885 19.60788 34.11771 79.72565 12.23532 14.58826 18.62749 29.80398 80.70604 11.76473 13.76473 3.32408
33.96085 79.80408 12.23532 14.50983 18.50984 29.29418 80.66682 11.76473 13.80395 17.13729 24.78436 78.11780 12.94120 15.64709 20.94122 42.94126 42.94126 42.94126 42.94126 42.98048 42.74518 43.68636 40.39224 56.19619 22.58828 62.39228 19.01965 31.41183 80.58839 11.84316 13.88238 17.33337 25.29417 79.05898 12.54904 15.05885 19.60788 34.11771 79.72565 12.23532 14.58826 18.62749 29.80398 80.70604 11.76473 13.76473 17.13729 24.74515 78.03937 12.98042 3.37929
18.50984 29.29418 80.66682 11.76473 13.80395 17.13729 24.78436 78.11780 12.94120 15.64709 20.94122 42.94126 42.94126 42.94126 42.94126 42.98048 42.74518 43.68636 40.39224 56.19619 22.58828 62.39228 19.01965 31.41183 80.58839 11.84316 13.88238 17.33337 25.29417 79.05898 12.54904 15.05885 19.60788 34.11771 79.72565 12.23532 14.58826 18.62749 29.80398 80.70604 11.76473 13.76473 17.13729 24.74515 78.03937 12.98042 15.68631 21.05886 43.92165 39.60792 3.49017
13.80395 17.13729 24.78436 78.11780 12.94120 15.64709 20.94122 42.94126 42.94126 42.94126 42.94126 42.98048 42.74518 43.68636 40.39224 56.19619 22.58828 62.39228 19.01965 31.41183 80.58839 11.84316 13.88238 17.33337 25.29417 79.05898 12.54904 15.05885 19.60788 34.11771 79.72565 12.23532 14.58826 18.62749 29.80398 80.70604 11.76473 13.76473 17.13729 24.74515 78.03937 12.98042 15.68631 21.05886 43.92165 39.60792 61.88247 19.25494 32.50987 80.35310 3.62888
12.94120 15.64709 20.94122 42.94126 42.94126 42.94126 42.94126 42.98048 42.74518 43.68636 40.39224 56.19619 22.58828 62.39228 19.01965 31.41183 80.58839 11.84316 13.88238 17.33337 25.29417 79.05898 12.54904 15.05885 19.60788 34.11771 79.72565 12.23532 14.58826 18.62749 29.80398 80.70604 11.76473 13.76473 17.13729 24.74515 78.03937 12.98042 15.68631 21.05886 43.92165 39.60792 61.88247 19.25494 32.50987 80.35310 11.96081 14.03924 17.68631 26.35299 3.64041
42.94126 42.94126 42.94126 42.98048 42.74518 43.68636 40.39224 56.19619 22.58828 62.39228 19.01965 31.41183 80.58839 11.84316 13.88238 17.33337 25.29417 79.05898 12.54904 15.05885 19.60788 34.11771 79.72565 12.23532 14.58826 18.62749 29.80398 80.70604 11.76473 13.76473 17.13729 24.74515 78.03937 12.98042 15.68631 21.05886 43.92165 39.60792 61.88247 19.25494 32.50987 80.35310 11.96081 14.03924 17.68631 26.35299 80.00016 12.11767 14.35297 18.23533 3.61119
42.74518 43.68636 40.39224 56.19619 22.58828 62.39228 19.01965 31.41183 80.58839 11.84316 13.88238 17.33337 25.29417 79.05898 12.54904 15.05885 19.60788 34.11771 79.72565 12.23532 14.58826 18.62749 29.80398 80.70604 11.76473 13.76473 17.13729 24.74515 78.03937 12.98042 15.68631 21.05886 43.92165 39.60792 61.88247 19.25494 32.50987 80.35310 11.96081 14.03924 17.68631 26.35299 80.00016 12.11767 14.35297 18.23533 28.31378 80.58839 11.84316 13.84316 3.50222
22.58828 62.39228 19.01965 31.41183 80.58839 11.84316 13.88238 17.33337 25.29417 79.05898 12.54904 15.05885 19.60788 34.11771 79.72565 12.23532 14.58826 18.62749 29.80398 80.70604 11.76473 13.76473 17.13729 24.74515 78.03937 12.98042 15.68631 21.05886 43.92165 39.60792 61.88247 19.25494 32.50987 80.35310 11.96081 14.03924 17.68631 26.35299 80.00016 12.11767 14.35297 18.23533 28.31378 80.58839 11.84316 13.84316 17.29415 25.17652 78.86290 12.62748 3.27258
80.58839 11.84316 13.88238 17.33337 25.29417 79.05898 12.54904 15.05885 19.60788 34.11771 79.72565 12.23532 14.58826 18.62749 29.80398 80.70604 11.76473 13.76473 17.13729 24.74515 78.03937 12.98042 15.68631 21.05886 43.92165 39.60792 61.88247 19.25494 32.50987 80.35310 11.96081 14.03924 17.68631 26.35299 80.00016 12.11767 14.35297 18.23533 28.31378 80.58839 11.84316 13.84316 17.29415 25.17652 78.86290 12.62748 15.17650 19.88239 35.56870 78.43153 3.12045
25.29417 79.05898 12.54904 15.05885 19.60788 34.11771 79.72565 12.23532 14.58826 18.62749 29.80398 80.70604 11.76473 13.76473 17.13729 24.74515 78.03937 12.98042 15.68631 21.05886 43.92165 39.60792 61.88247 19.25494 32.50987 80.35310 11.96081 14.03924 17.68631 26.35299 80.00016 12.11767 14.35297 18.23533 28.31378 80.58839 11.84316 13.84316 17.29415 25.17652 78.86290 12.62748 15.17650 19.88239 35.56870 78.43153 12.82355 15.45101 20.50984 39.56871 3.27819
19.60788 34.11771 79.72565 12.23532 14.58826 18.62749 29.80398 80.70604 11.76473 13.76473 17.13729 24.74515 78.03937 12.98042 15.68631 21.05886 43.92165 39.60792 61.88247 19.25494 32.50987 80.35310 11.96081 14.03924 17.68631 26.35299 80.00016 12.11767 14.35297 18.23533 28.31378 80.58839 11.84316 13.84316 17.29415 25.17652 78.86290 12.62748 15.17650 19.88239 35.56870 78.43153 12.82355 15.45101 20.50984 39.56871 61.88247 19.25494 32.54908 80.39231 3.42915
14.58826 18.62749 29.80398 80.70604 11.76473 13.76473 17.13729 24.74515 78.03937 12.98042 15.68631 21.05886 43.92165 39.60792 61.88247 19.25494 32.50987 80.35310 11.96081 14.03924 17.68631 26.35299 80.00016 12.11767 14.35297 18.23533 28.31378 80.58839 11.84316 13.84316 17.29415 25.17652 78.86290 12.62748 15.17650 19.88239 35.56870 78.43153 12.82355 15.45101 20.50984 39.56871 61.88247 19.25494 32.54908 80.39231 11.92159 14.07846 17.68631 26.43142 3.29848
11.76473 13.76473 17.13729 24.74515 78.03937 12.98042 15.68631 21.05886 43.92165 39.60792 61.88247 19.25494 32.50987 80.35310 11.96081 14.03924 17.68631 26.35299 80.00016 12.11767 14.35297 18.23533 28.31378 80.58839 11.84316 13.84316 17.29415 25.17652 78.86290 12.62748 15.17650 19.88239 35.56870 78.43153 12.82355 15.45101 20.50984 39.56871 61.88247 19.25494 32.54908 80.39231 11.92159 14.07846 17.68631 26.43142 80.03937 12.11767 14.35297 18.15690 3.10675
78.03937 12.98042 15.68631 21.05886 43.92165 39.60792 61.88247 19.25494 32.50987 80.35310 11.96081 14.03924 17.68631 26.35299 80.00016 12.11767 14.35297 18.23533 28.31378 80.58839 11.84316 13.84316 17.29415 25.17652 78.86290 12.62748 15.17650 19.88239 35.56870 78.43153 12.82355 15.45101 20.50984 39.56871 61.88247 19.25494 32.54908 80.39231 11.92159 14.07846 17.68631 26.43142 80.03937 12.11767 14.35297 18.15690 28.03927 80.58839 11.84316 13.88238 3.12027
43.92165 39.60792 61.88247 19.25494 32.50987 80.35310 11.96081 14.03924 17.68631 26.35299 80.00016 12.11767 14.35297 18.23533 28.31378 80.58839 11.84316 13.84316 17.29415 25.17652 78.86290 12.62748 15.17650 19.88239 35.56870 78.43153 12.82355 15.45101 20.50984 39.56871 61.88247 19.25494 32.54908 80.39231 11.92159 14.07846 17.68631 26.43142 80.03937 12.11767 14.35297 18.15690 28.03927 80.58839 11.84316 13.88238 17.33337 25.37260 79.09819 12.54904 3.06800
32.50987 80.35310 11.96081 14.03924 17.68631 26.35299 80.00016 12.11767 14.35297 18.23533 28.31378 80.58839 11.84316 13.84316 17.29415 25.17652 78.86290 12.62748 15.17650 19.88239 35.56870 78.43153 12.82355 15.45101 20.50984 39.56871 61.88247 19.25494 32.54908 80.39231 11.92159 14.07846 17.68631 26.43142 80.03937 12.11767 14.35297 18.15690 28.03927 80.58839 11.84316 13.88238 17.33337 25.37260 79.09819 12.54904 14.98042 19.52945 33.72556 79.92173 2.96482
17.68631 26.35299 80.00016 12.11767 14.35297 18.23533 28.31378 80.58839 11.84316 13.84316 17.29415 25.17652 78.86290 12.62748 15.17650 19.88239 35.56870 78.43153 12.82355 15.45101 20.50984 39.56871 61.88247 19.25494 32.54908 80.39231 11.92159 14.07846 17.68631 26.43142 80.03937 12.11767 14.35297 18.15690 28.03927 80.58839 11.84316 13.88238 17.33337 25.37260 79.09819 12.54904 14.98042 19.52945 33.72556 79.92173 12.15689 14.43140 18.31376 28.58829 2.99264
14.35297 18.23533 28.31378 80.58839 11.84316 13.84316 17.29415 25.17652 78.86290 12.62748 15.17650 19.88239 35.56870 78.43153 12.82355 15.45101 20.50984 39.56871 61.88247 19.25494 32.54908 80.39231 11.92159 14.07846 17.68631 26.43142 80.03937 12.11767 14.35297 18.15690 28.03927 80.58839 11.84316 13.88238 17.33337 25.37260 79.09819 12.54904 14.98042 19.52945 33.72556 79.92173 12.15689 14.43140 18.31376 28.58829 80.62761 11.80394 13.84316 17.21572 2.97707
11.84316 13.84316 17.29415 25.17652 78.86290 12.62748 15.17650 19.88239 35.56870 78.43153 12.82355 15.45101 20.50984 39.56871 61.88247 19.25494 32.54908 80.39231 11.92159 14.07846 17.68631 26.43142 80.03937 12.11767 14.35297 18.15690 28.03927 80.58839 11.84316 13.88238 17.33337 25.37260 79.09819 12.54904 14.98042 19.52945 33.72556 79.92173 12.15689 14.43140 18.31376 28.58829 80.62761 11.80394 13.84316 17.21572 25.01966 78.54917 12.74512 15.37258 2.96073
78.86290 12.62748 15.17650 19.88239 35.56870 78.43153 12.82355 15.45101 20.50984 39.56871 61.88247 19.25494 32.54908 80.39231 11.92159 14.07846 17.68631 26.43142 80.03937 12.11767 14.35297 18.15690 28.03927 80.58839 11.84316 13.88238 17.33337 25.37260 79.09819 12.54904 14.98042 19.52945 33.72556 79.92173 12.15689 14.43140 18.31376 28.58829 80.62761 11.80394 13.84316 17.21572 25.01966 78.54917 12.74512 15.37258 20.27455 38.15694 71.25504 15.37258 3.16644
35.56870 78.43153 12.82355 15.45101 20.50984 39.56871 61.88247 19.25494 32.54908 80.39231 11.92159 14.07846 17.68631 26.43142 80.03937 12.11767 14.35297 18.15690 28.03927 80.58839 11.84316 13.88238 17.33337 25.37260 79.09819 12.54904 14.98042 19.52945 33.72556 79.92173 12.15689 14.43140 18.31376 28.58829 80.62761 11.80394 13.84316 17.21572 25.01966 78.54917 12.74512 15.37258 20.27455 38.15694 71.25504 15.37258 20.31377 38.27458 70.43151 15.68631 3.30199
20.50984 39.56871 61.88247 19.25494 32.54908 80.39231 11.92159 14.07846 17.68631 26.43142 80.03937 12.11767 14.35297 18.15690 28.03927 80.58839 11.84316 13.88238 17.33337 25.37260 79.09819 12.54904 14.98042 19.52945 33.72556 79.92173 12.15689 14.43140 18.31376 28.58829 80.62761 11.80394 13.84316 17.21572 25.01966 78.54917 12.74512 15.37258 20.27455 38.15694 71.25504 15.37258 20.31377 38.27458 70.43151 15.68631 20.98043 43.37263 41.45106 49.80402 3.42438
32.54908 80.39231 11.92159 14.07846 17.68631 26.43142 80.03937 12.11767 14.35297 18.15690 28.03927 80.58839 11.84316 13.88238 17.33337 25.37260 79.09819 12.54904 14.98042 19.52945 33.72556 79.92173 12.15689 14.43140 18.31376 28.58829 80.62761 11.80394 13.84316 17.21572 25.01966 78.54917 12.74512 15.37258 20.27455 38.15694 71.25504 15.37258 20.31377 38.27458 70.43151 15.68631 20.98043 43.37263 41.45106 49.80402 28.43143 80.62761 11.80394 13.84316 3.21613
12.23532 14.54905 18.78435 30.66673 79.56878 11.84316 13.96081 17.60788 26.31378 78.94133 12.19610 14.47062 18.58827 30.00006 79.64721 11.80394 13.96081 17.49023 26.07848 78.82368 12.27453 14.58826 18.82357 30.86281 79.56878 11.88238 13.96081 17.64709 26.43142 79.01976 12.15689 14.43140 18.47062 29.60790 79.60800 11.84316 13.92160 17.49023 26.03927 78.82368 12.23532 14.62748 18.86278 31.05888 79.52957 11.88238 14.00003 17.64709 26.54907 79.09819 2.44912
79.56878 11.84316 13.96081 17.60788 26.31378 78.94133 12.19610 14.47062 18.58827 30.00006 79.64721 11.80394 13.96081 17.49023 26.07848 78.82368 12.27453 14.58826 18.82357 30.86281 79.56878 11.88238 13.96081 17.64709 26.43142 79.01976 12.15689 14.43140 18.47062 29.60790 79.60800 11.84316 13.92160 17.49023 26.03927 78.82368 12.23532 14.62748 18.86278 31.05888 79.52957 11.88238 14.00003 17.64709 26.54907 79.09819 12.11767 14.39219 18.39219 29.25496 2.42981
26.31378 78.94133 12.19610 14.47062 18.58827 30.00006 79.64721 11.80394 13.96081 17.49023 26.07848 78.82368 12.27453 14.58826 18.82357 30.86281 79.56878 11.88238 13.96081 17.64709 26.43142 79.01976 12.15689 14.43140 18.47062 29.60790 79.60800 11.84316 13.92160 17.49023 26.03927 78.82368 12.23532 14.62748 18.86278 31.05888 79.52957 11.88238 14.00003 17.64709 26.54907 79.09819 12.11767 14.39219 18.39219 29.25496 79.64721 11.80394 13.92160 17.49023 2.45772
18.58827 30.00006 79.64721 11.80394 13.96081 17.49023 26.07848 78.82368 12.27453 14.58826 18.82357 30.86281 79.56878 11.88238 13.96081 17.64709 26.43142 79.01976 12.15689 14.43140 18.47062 29.60790 79.60800 11.84316 13.92160 17.49023 26.03927 78.82368 12.23532 14.62748 18.86278 31.05888 79.52957 11.88238 14.00003 17.64709 26.54907 79.09819 12.11767 14.39219 18.39219 29.25496 79.64721 11.80394 13.92160 17.49023 26.11770 78.82368 12.23532 14.58826 2.48587
13.96081 17.49023 26.07848 78.82368 12.27453 14.58826 18.82357 30.86281 79.56878 11.88238 13.96081 17.64709 26.43142 79.01976 12.15689 14.43140 18.47062 29.60790 79.60800 11.84316 13.92160 17.49023 26.03927 78.82368 12.23532 14.62748 18.86278 31.05888 79.52957 11.88238 14.00003 17.64709 26.54907 79.09819 12.11767 14.39219 18.39219 29.25496 79.64721 11.80394 13.92160 17.49023 26.11770 78.82368 12.23532 14.58826 18.82357 30.94124 79.56878 11.84316 2.49689
12.27453 14.58826 18.82357 30.86281 79.56878 11.88238 13.96081 17.64709 26.43142 79.01976 12.15689 14.43140 18.47062 29.60790 79.60800 11.84316 13.92160 17.49023 26.03927 78.82368 12.23532 14.62748 18.86278 31.05888 79.52957 11.88238 14.00003 17.64709 26.54907 79.09819 12.11767 14.39219 18.39219 29.25496 79.64721 11.80394 13.92160 17.49023 26.11770 78.82368 12.23532 14.58826 18.82357 30.94124 79.56878 11.84316 14.00003 17.60788 26.47064 79.05898 2.44931
79.56878 11.88238 13.96081 17.64709 26.43142 79.01976 12.15689 14.43140 18.47062 29.60790 79.60800 11.84316 13.92160 17.49023 26.03927 78.82368 12.23532 14.62748 18.86278 31.05888 79.52957 11.88238 14.00003 17.64709 26.54907 79.09819 12.11767 14.39219 18.39219 29.25496 79.64721 11.80394 13.92160 17.49023 26.11770 78.82368 12.23532 14.58826 18.82357 30.94124 79.56878 11.84316 14.00003 17.60788 26.47064 79.05898 12.11767 14.43140 18.47062 29.52947 2.42071
26.43142 79.01976 12.15689 14.43140 18.47062 29.60790 79.60800 11.84316 13.92160 17.49023 26.03927 78.82368 12.23532 14.62748 18.86278 31.05888 79.52957 11.88238 14.00003 17.64709 26.54907 79.09819 12.11767 14.39219 18.39219 29.25496 79.64721 11.80394 13.92160 17.49023 26.11770 78.82368 12.23532 14.58826 18.82357 30.94124 79.56878 11.84316 14.00003 17.60788 26.47064 79.05898 12.11767 14.43140 18.47062 29.52947 79.60800 11.84316 13.92160 17.49023 2.43426
18.47062 29.60790 79.60800 11.84316 13.92160 17.49023 26.03927 78.82368 12.23532 14.62748 18.86278 31.05888 79.52957 11.88238 14.00003 17.64709 26.54907 79.09819 12.11767 14.39219 18.39219 29.25496 79.64721 11.80394 13.92160 17.49023 26.11770 78.82368 12.23532 14.58826 18.82357 30.94124 79.56878 11.84316 14.00003 17.60788 26.47064 79.05898 12.11767 14.43140 18.47062 29.52947 79.60800 11.84316 13.92160 17.49023 26.03927 78.82368 12.23532 14.62748 2.47185
13.92160 17.49023 26.03927 78.82368 12.23532 14.62748 18.86278 31.05888 79.52957 11.88238 14.00003 17.64709 26.54907 79.09819 12.11767 14.39219 18.39219 29.25496 79.64721 11.80394 13.92160 17.49023 26.11770 78.82368 12.23532 14.58826 18.82357 30.94124 79.56878 11.84316 14.00003 17.60788 26.47064 79.05898 12.11767 14.43140 18.47062 29.52947 79.60800 11.84316 13.92160 17.49023 26.03927 78.82368 12.23532 14.62748 18.86278 31.01967 79.56878 11.88238 2.48698
12.23532 14.62748 18.86278 31.05888 79.52957 11.88238 14.00003 17.64709 26.54907 79.09819 12.11767 14.39219 18.39219 29.25496 79.64721 11.80394 13.92160 17.49023 26.11770 78.82368 12.23532 14.58826 18.82357 30.94124 79.56878 11.84316 14.00003 17.60788 26.47064 79.05898 12.11767 14.43140 18.47062 29.52947 79.60800 11.84316 13.92160 17.49023 26.03927 78.82368 12.23532 14.62748 18.86278 31.01967 79.56878 11.88238 14.00003 17.64709 26.50986 79.09819 2.44276
79.52957 11.88238 14.00003 17.64709 26.54907 79.09819 12.11767 14.39219 18.39219 29.25496 79.64721 11.80394 13.92160 17.49023 26.11770 78.82368 12.23532 14.58826 18.82357 30.94124 79.56878 11.84316 14.00003 17.60788 26.47064 79.05898 12.11767 14.43140 18.47062 29.52947 79.60800 11.84316 13.92160 17.49023 26.03927 78.82368 12.23532 14.62748 18.86278 31.01967 79.56878 11.88238 14.00003 17.64709 26.50986 79.09819 12.11767 14.39219 18.43141 29.25496 2.40865
26.54907 79.09819 12.11767 14.39219 18.39219 29.25496 79.64721 11.80394 13.92160 17.49023 26.11770 78.82368 12.23532 14.58826 18.82357 30.94124 79.56878 11.84316 14.00003 17.60788 26.47064 79.05898 12.11767 14.43140 18.47062 29.52947 79.60800 11.84316 13.92160 17.49023 26.03927 78.82368 12.23532 14.62748 18.86278 31.01967 79.56878 11.88238 14.00003 17.64709 26.50986 79.09819 12.11767 14.39219 18.43141 29.25496 79.64721 11.80394 13.92160 17.49023 2.42356
18.39219 29.25496 79.64721 11.80394 13.92160 17.49023 26.11770 78.82368 12.23532 14.58826 18.82357 30.94124 79.56878 11.84316 14.00003 17.60788 26.47064 79.05898 12.11767 14.43140 18.47062 29.52947 79.60800 11.84316 13.92160 17.49023 26.03927 78.82368 12.23532 14.62748 18.86278 31.01967 79.56878 11.88238 14.00003 17.64709 26.50986 79.09819 12.11767 14.39219 18.43141 29.25496 79.64721 11.80394 13.92160 17.49023 26.11770 78.78447 12.27453 14.58826 2.45622
13.92160 17.49023 26.11770 78.82368 12.23532 14.58826 18.82357 30.94124 79.56878 11.84316 14.00003 17.60788 26.47064 79.05898 12.11767 14.43140 18.47062 29.52947 79.60800 11.84316 13.92160 17.49023 26.03927 78.82368 12.23532 14.62748 18.86278 31.01967 79.56878 11.88238 14.00003 17.64709 26.50986 79.09819 12.11767 14.39219 18.43141 29.25496 79.64721 11.80394 13.92160 17.49023 26.11770 78.78447 12.27453 14.58826 18.82357 30.94124 79.56878 11.88238 2.47258
12.23532 14.58826 18.82357 30.94124 79.56878 11.84316 14.00003 17.60788 26.47064 79.05898 12.11767 14.43140 18.47062 29.52947 79.60800 11.84316 13.92160 17.49023 26.03927 78.82368 12.23532 14.62748 18.86278 31.01967 79.56878 11.88238 14.00003 17.64709 26.50986 79.09819 12.11767 14.39219 18.43141 29.25496 79.64721 11.80394 13.92160 17.49023 26.11770 78.78447 12.27453 14.58826 18.82357 30.94124 79.56878 11.88238 13.96081 17.64709 26.47064 79.01976 2.43752
79.56878 11.84316 14.00003 17.60788 26.47064 79.05898 12.11767 14.43140 18.47062 29.52947 79.60800 11.84316 13.92160 17.49023 26.03927 78.82368 12.23532 14.62748 18.86278 31.01967 79.56878 11.88238 14.00003 17.64709 26.50986 79.09819 12.11767 14.39219 18.43141 29.25496 79.64721 11.80394 13.92160 17.49023 26.11770 78.78447 12.27453 14.58826 18.82357 30.94124 79.56878 11.88238 13.96081 17.64709 26.47064 79.01976 12.15689 14.43140 18.47062 29.45104 2.41232
26.47064 79.05898 12.11767 14.43140 18.47062 29.52947 79.60800 11.84316 13.92160 17.49023 26.03927 78.82368 12.23532 14.62748 18.86278 31.01967 79.56878 11.88238 14.00003 17.64709 26.50986 79.09819 12.11767 14.39219 18.43141 29.25496 79.64721 11.80394 13.92160 17.49023 26.11770 78.78447 12.27453 14.58826 18.82357 30.94124 79.56878 11.88238 13.96081 17.64709 26.47064 79.01976 12.15689 14.43140 18.47062 29.45104 79.64721 11.84316 13.92160 17.49023 2.43299
18.47062 29.52947 79.60800 11.84316 13.92160 17.49023 26.03927 78.82368 12.23532 14.62748 18.86278 31.01967 79.56878 11.88238 14.00003 17.64709 26.50986 79.09819 12.11767 14.39219 18.43141 29.25496 79.64721 11.80394 13.92160 17.49023 26.11770 78.78447 12.27453 14.58826 18.82357 30.94124 79.56878 11.88238 13.96081 17.64709 26.47064 79.01976 12.15689 14.43140 18.47062 29.45104 79.64721 11.84316 13.92160 17.49023 26.03927 78.82368 12.23532 14.62748 2.47357
13.92160 17.49023 26.03927 78.82368 12.23532 14.62748 18.86278 31.01967 79.56878 11.88238 14.00003 17.64709 26.50986 79.09819 12.11767 14.39219 18.43141 29.25496 79.64721 11.80394 13.92160 17.49023 26.11770 78.78447 12.27453 14.58826 18.82357 30.94124 79.56878 11.88238 13.96081 17.64709 26.47064 79.01976 12.15689 14.43140 18.47062 29.45104 79.64721 11.84316 13.92160 17.49023 26.03927 78.82368 12.23532 14.62748 18.82357 31.05888 79.56878 11.84316 2.49142
12.23532 14.62748 18.86278 31.01967 79.56878 11.88238 14.00003 17.64709 26.50986 79.09819 12.11767 14.39219 18.43141 29.25496 79.64721 11.80394 13.92160 17.49023 26.11770 78.78447 12.27453 14.58826 18.82357 30.94124 79.56878 11.88238 13.96081 17.64709 26.47064 79.01976 12.15689 14.43140 18.47062 29.45104 79.64721 11.84316 13.92160 17.49023 26.03927 78.82368 12.23532 14.62748 18.82357 31.05888 79.56878 11.84316 14.00003 17.64709 26.54907 79.05898 2.44928
79.56878 11.88238 14.00003 17.64709 26.50986 79.09819 12.11767 14.39219 18.43141 29.25496 79.64721 11.80394 13.92160 17.49023 26.11770 78.78447 12.27453 14.58826 18.82357 30.94124 79.56878 11.88238 13.96081 17.64709 26.47064 79.01976 12.15689 14.43140 18.47062 29.45104 79.64721 11.84316 13.92160 17.49023 26.03927 78.82368 12.23532 14.62748 18.82357 31.05888 79.56878 11.84316 14.00003 17.64709 26.54907 79.05898 12.15689 14.39219 18.39219 29.29418 2.41421
26.50986 79.09819 12.11767 14.39219 18.43141 29.25496 79.64721 11.80394 13.92160 17.49023 26.11770 78.78447 12.27453 14.58826 18.82357 30.94124 79.56878 11.88238 13.96081 17.64709 26.47064 79.01976 12.15689 14.43140 18.47062 29.45104 79.64721 11.84316 13.92160 17.49023 26.03927 78.82368 12.23532 14.62748 18.82357 31.05888 79.56878 11.84316 14.00003 17.64709 26.54907 79.05898 12.15689 14.39219 18.39219 29.29418 79.60800 11.84316 13.92160 17.49023 2.43129
18.43141 29.25496 79.64721 11.80394 13.92160 17.49023 26.11770 78.78447 12.27453 14.58826 18.82357 30.94124 79.56878 11.88238 13.96081 17.64709 26.47064 79.01976 12.15689 14.43140 18.47062 29.45104 79.64721 11.84316 13.92160 17.49023 26.03927 78.82368 12.23532 14.62748 18.82357 31.05888 79.56878 11.84316 14.00003 17.64709 26.54907 79.05898 12.15689 14.39219 18.39219 29.29418 79.60800 11.84316 13.92160 17.49023 26.07848 78.82368 12.27453 14.58826 2.46478
13.92160 17.49023 26.11770 78.78447 12.27453 14.58826 18.82357 30.94124 79.56878 11.88238 13.96081 17.64709 26.47064 79.01976 12.15689 14.43140 18.47062 29.45104 79.64721 11.84316 13.92160 17.49023 26.03927 78.82368 12.23532 14.62748 18.82357 31.05888 79.56878 11.84316 14.00003 17.64709 26.54907 79.05898 12.15689 14.39219 18.39219 29.29418 79.60800 11.84316 13.92160 17.49023 26.07848 78.82368 12.27453 14.58826 18.82357 30.94124 79.56878 11.88238 2.48285
12.27453 14.58826 18.82357 30.94124 79.56878 11.88238 13.96081 17.64709 26.47064 79.01976 12.15689 14.43140 18.47062 29.45104 79.64721 11.84316 13.92160 17.49023 26.03927 78.82368 12.23532 14.62748 18.82357 31.05888 79.56878 11.84316 14.00003 17.64709 26.54907 79.05898 12.15689 14.39219 18.39219 29.29418 79.60800 11.84316 13.92160 17.49023 26.07848 78.82368 12.27453 14.58826 18.82357 30.94124 79.56878 11.88238 13.96081 17.64709 26.47064 79.05898 2.43879
79.56878 11.88238 13.96081 17.64709 26.47064 79.01976 12.15689 14.43140 18.47062 29.45104 79.64721 11.84316 13.92160 17.49023 26.03927 78.82368 12.23532 14.62748 18.82357 31.05888 79.56878 11.84316 14.00003 17.64709 26.54907 79.05898 12.15689 14.39219 18.39219 29.29418 79.60800 11.84316 13.92160 17.49023 26.07848 78.82368 12.27453 14.58826 18.82357 30.94124 79.56878 11.88238 13.96081 17.64709 26.47064 79.05898 12.11767 14.43140 18.47062 29.45104 2.41059
26.47064 79.01976 12.15689 14.43140 18.47062 29.45104 79.64721 11.84316 13.92160 17.49023 26.03927 78.82368 12.23532 14.62748 18.82357 31.05888 79.56878 11.84316 14.00003 17.64709 26.54907 79.05898 12.15689 14.39219 18.39219 29.29418 79.60800 11.84316 13.92160 17.49023 26.07848 78.82368 12.27453 14.58826 18.82357 30.94124 79.56878 11.88238 13.96081 17.64709 26.47064 79.05898 12.11767 14.43140 18.47062 29.45104 79.64721 11.80394 13.92160 17.49023 2.42714
18.47062 29.45104 79.64721 11.84316 13.92160 17.49023 26.03927 78.82368 12.23532 14.62748 18.82357 31.05888 79.56878 11.84316 14.00003 17.64709 26.54907 79.05898 12.15689 14.39219 18.39219 29.29418 79.60800 11.84316 13.92160 17.49023 26.07848 78.82368 12.27453 14.58826 18.82357 30.94124 79.56878 11.88238 13.96081 17.64709 26.47064 79.05898 12.11767 14.43140 18.47062 29.45104 79.64721 11.80394 13.92160 17.49023 26.07848 78.78447 12.27453 14.62748 2.46281
13.92160 17.49023 26.03927 78.82368 12.23532 14.62748 18.82357 31.05888 79.56878 11.84316 14.00003 17.64709 26.54907 79.05898 12.15689 14.39219 18.39219 29.29418 79.60800 11.84316 13.92160 17.49023 26.07848 78.82368 12.27453 14.58826 18.82357 30.94124 79.56878 11.88238 13.96081 17.64709 26.47064 79.05898 12.11767 14.43140 18.47062 29.45104 79.64721 11.80394 13.92160 17.49023 26.07848 78.78447 12.27453 14.62748 18.82357 31.05888 79.52957 11.88238 2.48809
12.23532 14.62748 18.82357 31.05888 79.56878 11.84316 14.00003 17.64709 26.54907 79.05898 12.15689 14.39219 18.39219 29.29418 79.60800 11.84316 13.92160 17.49023 26.07848 78.82368 12.27453 14.58826 18.82357 30.94124 79.56878 11.88238 13.96081 17.64709 26.47064 79.05898 12.11767 14.43140 18.47062 29.45104 79.64721 11.80394 13.92160 17.49023 26.07848 78.78447 12.27453 14.62748 18.82357 31.05888 79.52957 11.88238 14.00003 17.64709 26.54907 79.05898 2.44326
79.56878 11.84316 14.00003 17.64709 26.54907 79.05898 12.15689 14.39219 18.39219 29.29418 79.60800 11.84316 13.92160 17.49023 26.07848 78.82368 12.27453 14.58826 18.82357 30.94124 79.56878 11.88238 13.96081 17.64709 26.47064 79.05898 12.11767 14.43140 18.47062 29.45104 79.64721 11.80394 13.92160 17.49023 26.07848 78.78447 12.27453 14.62748 18.82357 31.05888 79.52957 11.88238 14.00003 17.64709 26.54907 79.05898 12.11767 14.39219 18.43141 29.29418 2.40834
26.54907 79.05898 12.15689 14.39219 18.39219 29.29418 79.60800 11.84316 13.92160 17.49023 26.07848 78.82368 12.27453 14.58826 18.82357 30.94124 79.56878 11.88238 13.96081 17.64709 26.47064 79.05898 12.11767 14.43140 18.47062 29.45104 79.64721 11.80394 13.92160 17.49023 26.07848 78.78447 12.27453 14.62748 18.82357 31.05888 79.52957 11.88238 14.00003 17.64709 26.54907 79.05898 12.11767 14.39219 18.43141 29.29418 79.60800 11.84316 13.92160 17.49023 2.42386
18.39219 29.29418 79.60800 11.84316 13.92160 17.49023 26.07848 78.82368 12.27453 14.58826 18.82357 30.94124 79.56878 11.88238 13.96081 17.64709 26.47064 79.05898 12.11767 14.43140 18.47062 29.45104 79.64721 11.80394 13.92160 17.49023 26.07848 78.78447 12.27453 14.62748 18.82357 31.05888 79.52957 11.88238 14.00003 17.64709 26.54907 79.05898 12.11767 14.39219 18.43141 29.29418 79.60800 11.84316 13.92160 17.49023 26.07848 78.82368 12.23532 14.62748 2.46088
13.92160 17.49023 26.07848 78.82368 12.27453 14.58826 18.82357 30.94124 79.56878 11.88238 13.96081 17.64709 26.47064 79.05898 12.11767 14.43140 18.47062 29.45104 79.64721 11.80394 13.92160 17.49023 26.07848 78.78447 12.27453 14.62748 18.82357 31.05888 79.52957 11.88238 14.00003 17.64709 26.54907 79.05898 12.11767 14.39219 18.43141 29.29418 79.60800 11.84316 13.92160 17.49023 26.07848 78.82368 12.23532 14.62748 18.82357 30.94124 79.56878 11.88238 2.48173
12.27453 14.58826 18.82357 30.94124 79.56878 11.88238 13.96081 17.64709 26.47064 79.05898 12.11767 14.43140 18.47062 29.45104 79.64721 11.80394 13.92160 17.49023 26.07848 78.78447 12.27453 14.62748 18.82357 31.05888 79.52957 11.88238 14.00003 17.64709 26.54907 79.05898 12.11767 14.39219 18.43141 29.29418 79.60800 11.84316 13.92160 17.49023 26.07848 78.82368 12.23532 14.62748 18.82357 30.94124 79.56878 11.88238 13.96081 17.64709 26.47064 79.05898 2.44010
79.56878 11.88238 13.96081 17.64709 26.47064 79.05898 12.11767 14.43140 18.47062 29.45104 79.64721 11.80394 13.92160 17.49023 26.07848 78.78447 12.27453 14.62748 18.82357 31.05888 79.52957 11.88238 14.00003 17.64709 26.54907 79.05898 12.11767 14.39219 18.43141 29.29418 79.60800 11.84316 13.92160 17.49023 26.07848 78.82368 12.23532 14.62748 18.82357 30.94124 79.56878 11.88238 13.96081 17.64709 26.47064 79.05898 12.11767 14.43140 18.47062 29.45104 2.40838
26.47064 79.05898 12.11767 14.43140 18.47062 29.45104 79.64721 11.80394 13.92160 17.49023 26.07848 78.78447 12.27453 14.62748 18.82357 31.05888 79.52957 11.88238 14.00003 17.64709 26.54907 79.05898 12.11767 14.39219 18.43141 29.29418 79.60800 11.84316 13.92160 17.49023 26.07848 78.82368 12.23532 14.62748 18.82357 30.94124 79.56878 11.88238 13.96081 17.64709 26.47064 79.05898 12.11767 14.43140 18.47062 29.45104 79.64721 11.80394 13.92160 17.49023 2.42386
18.47062 29.45104 79.64721 11.80394 13.92160 17.49023 26.07848 78.78447 12.27453 14.62748 18.82357 31.05888 79.52957 11.88238 14.00003 17.64709 26.54907 79.05898 12.11767 14.39219 18.43141 29.29418 79.60800 11.84316 13.92160 17.49023 26.07848 78.82368 12.23532 14.62748 18.82357 30.94124 79.56878 11.88238 13.96081 17.64709 26.47064 79.05898 12.11767 14.43140 18.47062 29.45104 79.64721 11.80394 13.92160 17.49023 26.07848 78.78447 12.27453 14.58826 2.45785
13.92160 17.49023 26.07848 78.78447 12.27453 14.62748 18.82357 31.05888 79.52957 11.88238 14.00003 17.64709 26.54907 79.05898 12.11767 14.39219 18.43141 29.29418 79.60800 11.84316 13.92160 17.49023 26.07848 78.82368 12.23532 14.62748 18.82357 30.94124 79.56878 11.88238 13.96081 17.64709 26.47064 79.05898 12.11767 14.43140 18.47062 29.45104 79.64721 11.80394 13.92160 17.49023 26.07848 78.78447 12.27453 14.58826 18.86278 31.01967 79.56878 11.88238 2.48592
12.27453 14.62748 18.82357 31.05888 79.52957 11.88238 14.00003 17.64709 26.54907 79.05898 12.11767 14.39219 18.43141 29.29418 79.60800 11.84316 13.92160 17.49023 26.07848 78.82368 12.23532 14.62748 18.82357 30.94124 79.56878 11.88238 13.96081 17.64709 26.47064 79.05898 12.11767 14.43140 18.47062 29.45104 79.64721 11.80394 13.92160 17.49023 26.07848 78.78447 12.27453 14.58826 18.86278 31.01967 79.56878 11.88238 14.00003 17.60788 26.54907 79.05898 2.44833
79.52957 11.88238 14.00003 17.64709 26.54907 79.05898 12.11767 14.39219 18.43141 29.29418 79.60800 11.84316 13.92160 17.49023 26.07848 78.82368 12.23532 14.62748 18.82357 30.94124 79.56878 11.88238 13.96081 17.64709 26.47064 79.05898 12.11767 14.43140 18.47062 29.45104 79.64721 11.80394 13.92160 17.49023 26.07848 78.78447 12.27453 14.58826 18.86278 31.01967 79.56878 11.88238 14.00003 17.60788 26.54907 79.05898 12.15689 14.39219 18.43141 29.25496 2.41546
26.54907 79.05898 12.11767 14.39219 18.43141 29.29418 79.60800 11.84316 13.92160 17.49023 26.07848 78.82368 12.23532 14.62748 18.82357 30.94124 79.56878 11.88238 13.96081 17.64709 26.47064 79.05898 12.11767 14.43140 18.47062 29.45104 79.64721 11.80394 13.92160 17.49023 26.07848 78.78447 12.27453 14.58826 18.86278 31.01967 79.56878 11.88238 14.00003 17.60788 26.54907 79.05898 12.15689 14.39219 18.43141 29.25496 79.64721 11.84316 13.92160 17.49023 2.43185
18.43141 29.29418 79.60800 11.84316 13.92160 17.49023 26.07848 78.82368 12.23532 14.62748 18.82357 30.94124 79.56878 11.88238 13.96081 17.64709 26.47064 79.05898 12.11767 14.43140 18.47062 29.45104 79.64721 11.80394 13.92160 17.49023 26.07848 78.78447 12.27453 14.58826 18.86278 31.01967 79.56878 11.88238 14.00003 17.60788 26.54907 79.05898 12.15689 14.39219 18.43141 29.25496 79.64721 11.84316 13.92160 17.49023 26.07848 78.82368 12.23532 14.62748 2.46796
13.92160 17.49023 26.07848 78.82368 12.23532 14.62748 18.82357 30.94124 79.56878 11.88238 13.96081 17.64709 26.47064 79.05898 12.11767 14.43140 18.47062 29.45104 79.64721 11.80394 13.92160 17.49023 26.07848 78.78447 12.27453 14.58826 18.86278 31.01967 79.56878 11.88238 14.00003 17.60788 26.54907 79.05898 12.15689 14.39219 18.43141 29.25496 79.64721 11.84316 13.92160 17.49023 26.07848 78.82368 12.23532 14.62748 18.82357 30.94124 79.56878 11.84316 2.48613
12.23532 14.62748 18.82357 30.94124 79.56878 11.88238 13.96081 17.64709 26.47064 79.05898 12.11767 14.43140 18.47062 29.45104 79.64721 11.80394 13.92160 17.49023 26.07848 78.78447 12.27453 14.58826 18.86278 31.01967 79.56878 11.88238 14.00003 17.60788 26.54907 79.05898 12.15689 14.39219 18.43141 29.25496 79.64721 11.84316 13.92160 17.49023 26.07848 78.82368 12.23532 14.62748 18.82357 30.94124 79.56878 11.84316 14.00003 17.64709 26.47064 79.05898 2.44425
79.56878 11.88238 13.96081 17.64709 26.47064 79.05898 12.11767 14.43140 18.47062 29.45104 79.64721 11.80394 13.92160 17.49023 26.07848 78.78447 12.27453 14.58826 18.86278 31.01967 79.56878 11.88238 14.00003 17.60788 26.54907 79.05898 12.15689 14.39219 18.43141 29.25496 79.64721 11.84316 13.92160 17.49023 26.07848 78.82368 12.23532 14.62748 18.82357 30.94124 79.56878 11.84316 14.00003 17.64709 26.47064 79.05898 12.11767 14.43140 18.47062 29.45104 2.41363
26.47064 79.05898 12.11767 14.43140 18.47062 29.45104 79.64721 11.80394 13.92160 17.49023 26.07848 78.78447 12.27453 14.58826 18.86278 31.01967 79.56878 11.88238 14.00003 17.60788 26.54907 79.05898 12.15689 14.39219 18.43141 29.25496 79.64721 11.84316 13.92160 17.49023 26.07848 78.82368 12.23532 14.62748 18.82357 30.94124 79.56878 11.84316 14.00003 17.64709 26.47064 79.05898 12.11767 14.43140 18.47062 29.45104 79.60800 11.84316 13.92160 17.49023 2.42616
18.47062 29.45104 79.64721 11.80394 13.92160 17.49023 26.07848 78.78447 12.27453 14.58826 18.86278 31.01967 79.56878 11.88238 14.00003 17.60788 26.54907 79.05898 12.15689 14.39219 18.43141 29.25496 79.64721 11.84316 13.92160 17.49023 26.07848 78.82368 12.23532 14.62748 18.82357 30.94124 79.56878 11.84316 14.00003 17.64709 26.47064 79.05898 12.11767 14.43140 18.47062 29.45104 79.60800 11.84316 13.92160 17.49023 26.07848 78.78447 12.27453 14.58826 2.45761
13.92160 17.49023 26.07848 78.78447 12.27453 14.58826 18.86278 31.01967 79.56878 11.88238 14.00003 17.60788 26.54907 79.05898 12.15689 14.39219 18.43141 29.25496 79.64721 11.84316 13.92160 17.49023 26.07848 78.82368 12.23532 14.62748 18.82357 30.94124 79.56878 11.84316 14.00003 17.64709 26.47064 79.05898 12.11767 14.43140 18.47062 29.45104 79.60800 11.84316 13.92160 17.49023 26.07848 78.78447 12.27453 14.58826 18.86278 31.01967 79.56878 11.84316 2.47891
12.27453 14.58826 18.86278 31.01967 79.56878 11.88238 14.00003 17.60788 26.54907 79.05898 12.15689 14.39219 18.43141 29.25496 79.64721 11.84316 13.92160 17.49023 26.07848 78.82368 12.23532 14.62748 18.82357 30.94124 79.56878 11.84316 14.00003 17.64709 26.47064 79.05898 12.11767 14.43140 18.47062 29.45104 79.60800 11.84316 13.92160 17.49023 26.07848 78.78447 12.27453 14.58826 18.86278 31.01967 79.56878 11.84316 14.00003 17.64709 26.54907 79.05898 2.43838
79.56878 11.88238 14.00003 17.60788 26.54907 79.05898 12.15689 14.39219 18.43141 29.25496 79.64721 11.84316 13.92160 17.49023 26.07848 78.82368 12.23532 14.62748 18.82357 30.94124 79.56878 11.84316 14.00003 17.64709 26.47064 79.05898 12.11767 14.43140 18.47062 29.45104 79.60800 11.84316 13.92160 17.49023 26.07848 78.78447 12.27453 14.58826 18.86278 31.01967 79.56878 11.84316 14.00003 17.64709 26.54907 79.05898 12.11767 14.39219 18.43141 29.29418 2.40909
26.54907 79.05898 12.15689 14.39219 18.43141 29.25496 79.64721 11.84316 13.92160 17.49023 26.07848 78.82368 12.23532 14.62748 18.82357 30.94124 79.56878 11.84316 14.00003 17.64709 26.47064 79.05898 12.11767 14.43140 18.47062 29.45104 79.60800 11.84316 13.92160 17.49023 26.07848 78.78447 12.27453 14.58826 18.86278 31.01967 79.56878 11.84316 14.00003 17.64709 26.54907 79.05898 12.11767 14.39219 18.43141 29.29418 79.64721 11.80394 13.92160 17.52945 2.42252
18.43141 29.25496 79.64721 11.84316 13.92160 17.49023 26.07848 78.82368 12.23532 14.62748 18.82357 30.94124 79.56878 11.84316 14.00003 17.64709 26.47064 79.05898 12.11767 14.43140 18.47062 29.45104 79.60800 11.84316 13.92160 17.49023 26.07848 78.78447 12.27453 14.58826 18.86278 31.01967 79.56878 11.84316 14.00003 17.64709 26.54907 79.05898 12.11767 14.39219 18.43141 29.29418 79.64721 11.80394 13.92160 17.52945 26.07848 78.78447 12.27453 14.58826 2.45475
13.92160 17.49023 26.07848 78.82368 12.23532 14.62748 18.82357 30.94124 79.56878 11.84316 14.00003 17.64709 26.47064 79.05898 12.11767 14.43140 18.47062 29.45104 79.60800 11.84316 13.92160 17.49023 26.07848 78.78447 12.27453 14.58826 18.86278 31.01967 79.56878 11.84316 14.00003 17.64709 26.54907 79.05898 12.11767 14.39219 18.43141 29.29418 79.64721 11.80394 13.92160 17.52945 26.07848 78.78447 12.27453 14.58826 18.82357 30.98045 79.56878 11.84316 2.46959
12.23532 14.62748 18.82357 30.94124 79.56878 11.84316 14.00003 17.64709 26.47064 79.05898 12.11767 14.43140 18.47062 29.45104 79.60800 11.84316 13.92160 17.49023 26.07848 78.78447 12.27453 14.58826 18.86278 31.01967 79.56878 11.84316 14.00003 17.64709 26.54907 79.05898 12.11767 14.39219 18.43141 29.29418 79.64721 11.80394 13.92160 17.52945 26.07848 78.78447 12.27453 14.58826 18.82357 30.98045 79.56878 11.84316 14.00003 17.64709 26.47064 79.05898 2.41945
79.56878 11.84316 14.00003 17.64709 26.47064 79.05898 12.11767 14.43140 18.47062 29.45104 79.60800 11.84316 13.92160 17.49023 26.07848 78.78447 12.27453 14.58826 18.86278 31.01967 79.56878 11.84316 14.00003 17.64709 26.54907 79.05898 12.11767 14.39219 18.43141 29.29418 79.64721 11.80394 13.92160 17.52945 26.07848 78.78447 12.27453 14.58826 18.82357 30.98045 79.56878 11.84316 14.00003 17.64709 26.47064 79.05898 12.11767 14.43140 18.47062 29.41182 2.38491
26.47064 79.05898 12.11767 14.43140 18.47062 29.45104 79.60800 11.84316 13.92160 17.49023 26.07848 78.78447 12.27453 14.58826 18.86278 31.01967 79.56878 11.84316 14.00003 17.64709 26.54907 79.05898 12.11767 14.39219 18.43141 29.29418 79.64721 11.80394 13.92160 17.52945 26.07848 78.78447 12.27453 14.58826 18.82357 30.98045 79.56878 11.84316 14.00003 17.64709 26.47064 79.05898 12.11767 14.43140 18.47062 29.41182 79.64721 11.80394 13.92160 17.49023 2.40755
18.47062 29.45104 79.60800 11.84316 13.92160 17.49023 26.07848 78.78447 12.27453 14.58826 18.86278 31.01967 79.56878 11.84316 14.00003 17.64709 26.54907 79.05898 12.11767 14.39219 18.43141 29.29418 79.64721 11.80394 13.92160 17.52945 26.07848 78.78447 12.27453 14.58826 18.82357 30.98045 79.56878 11.84316 14.00003 17.64709 26.47064 79.05898 12.11767 14.43140 18.47062 29.41182 79.64721 11.80394 13.92160 17.49023 26.07848 78.82368 12.23532 14.62748 2.45043
13.92160 17.49023 26.07848 78.78447 12.27453 14.58826 18.86278 31.01967 79.56878 11.84316 14.00003 17.64709 26.54907 79.05898 12.11767 14.39219 18.43141 29.29418 79.64721 11.80394 13.92160 17.52945 26.07848 78.78447 12.27453 14.58826 18.82357 30.98045 79.56878 11.84316 14.00003 17.64709 26.47064 79.05898 12.11767 14.43140 18.47062 29.41182 79.64721 11.80394 13.92160 17.49023 26.07848 78.82368 12.23532 14.62748 18.82357 31.05888 79.52957 11.88238 2.47405
12.27453 14.58826 18.86278 31.01967 79.56878 11.84316 14.00003 17.64709 26.54907 79.05898 12.11767 14.39219 18.43141 29.29418 79.64721 11.80394 13.92160 17.52945 26.07848 78.78447 12.27453 14.58826 18.82357 30.98045 79.56878 11.84316 14.00003 17.64709 26.47064 79.05898 12.11767 14.43140 18.47062 29.41182 79.64721 11.80394 13.92160 17.49023 26.07848 78.82368 12.23532 14.62748 18.82357 31.05888 79.52957 11.88238 14.00003 17.64709 26.50986 79.09819 2.42847
79.56878 11.84316 14.00003 17.64709 26.54907 79.05898 12.11767 14.39219 18.43141 29.29418 79.64721 11.80394 13.92160 17.52945 26.07848 78.78447 12.27453 14.58826 18.82357 30.98045 79.56878 11.84316 14.00003 17.64709 26.47064 79.05898 12.11767 14.43140 18.47062 29.41182 79.64721 11.80394 13.92160 17.49023 26.07848 78.82368 12.23532 14.62748 18.82357 31.05888 79.52957 11.88238 14.00003 17.64709 26.50986 79.09819 12.11767 14.39219 18.43141 29.29418 2.39619
26.54907 79.05898 12.11767 14.39219 18.43141 29.29418 79.64721 11.80394 13.92160 17.52945 26.07848 78.78447 12.27453 14.58826 18.82357 30.98045 79.56878 11.84316 14.00003 17.64709 26.47064 79.05898 12.11767 14.43140 18.47062 29.41182 79.64721 11.80394 13.92160 17.49023 26.07848 78.82368 12.23532 14.62748 18.82357 31.05888 79.52957 11.88238 14.00003 17.64709 26.50986 79.09819 12.11767 14.39219 18.43141 29.29418 79.64721 11.80394 13.92160 17.49023 2.41120
18.43141 29.29418 79.64721 11.80394 13.92160 17.52945 26.07848 78.78447 12.27453 14.58826 18.82357 30.98045 79.56878 11.84316 14.00003 17.64709 26.47064 79.05898 12.11767 14.43140 18.47062 29.41182 79.64721 11.80394 13.92160 17.49023 26.07848 78.82368 12.23532 14.62748 18.82357 31.05888 79.52957 11.88238 14.00003 17.64709 26.50986 79.09819 12.11767 14.39219 18.43141 29.29418 79.64721 11.80394 13.92160 17.49023 26.07848 78.82368 12.27453 14.58826 2.44039
13.92160 17.52945 26.07848 78.78447 12.27453 14.58826 18.82357 30.98045 79.56878 11.84316 14.00003 17.64709 26.47064 79.05898 12.11767 14.43140 18.47062 29.41182 79.64721 11.80394 13.92160 17.49023 26.07848 78.82368 12.23532 14.62748 18.82357 31.05888 79.52957 11.88238 14.00003 17.64709 26.50986 79.09819 12.11767 14.39219 18.43141 29.29418 79.64721 11.80394 13.92160 17.49023 26.07848 78.82368 12.27453 14.58826 18.82357 30.98045 79.56878 11.84316 2.46686
12.27453 14.58826 18.82357 30.98045 79.56878 11.84316 14.00003 17.64709 26.47064 79.05898 12.11767 14.43140 18.47062 29.41182 79.64721 11.80394 13.92160 17.49023 26.07848 78.82368 12.23532 14.62748 18.82357 31.05888 79.52957 11.88238 14.00003 17.64709 26.50986 79.09819 12.11767 14.39219 18.43141 29.29418 79.64721 11.80394 13.92160 17.49023 26.07848 78.82368 12.27453 14.58826 18.82357 30.98045 79.56878 11.84316 14.00003 17.60788 26.50986 79.05898 2.42330
79.56878 11.84316 14.00003 17.64709 26.47064 79.05898 12.11767 14.43140 18.47062 29.41182 79.64721 11.80394 13.92160 17.49023 26.07848 78.82368 12.23532 14.62748 18.82357 31.05888 79.52957 11.88238 14.00003 17.64709 26.50986 79.09819 12.11767 14.39219 18.43141 29.29418 79.64721 11.80394 13.92160 17.49023 26.07848 78.82368 12.27453 14.58826 18.82357 30.98045 79.56878 11.84316 14.00003 17.60788 26.50986 79.05898 12.11767 14.43140 18.43141 29.45104 2.39788
26.47064 79.05898 12.11767 14.43140 18.47062 29.41182 79.64721 11.80394 13.92160 17.49023 26.07848 78.82368 12.23532 14.62748 18.82357 31.05888 79.52957 11.88238 14.00003 17.64709 26.50986 79.09819 12.11767 14.39219 18.43141 29.29418 79.64721 11.80394 13.92160 17.49023 26.07848 78.82368 12.27453 14.58826 18.82357 30.98045 79.56878 11.84316 14.00003 17.60788 26.50986 79.05898 12.11767 14.43140 18.43141 29.45104 79.64721 11.80394 13.92160 17.49023 2.41340
18.47062 29.41182 79.64721 11.80394 13.92160 17.49023 26.07848 78.82368 12.23532 14.62748 18.82357 31.05888 79.52957 11.88238 14.00003 17.64709 26.50986 79.09819 12.11767 14.39219 18.43141 29.29418 79.64721 11.80394 13.92160 17.49023 26.07848 78.82368 12.27453 14.58826 18.82357 30.98045 79.56878 11.84316 14.00003 17.60788 26.50986 79.05898 12.11767 14.43140 18.43141 29.45104 79.64721 11.80394 13.92160 17.49023 26.07848 78.78447 12.27453 14.62748 2.44986
13.92160 17.49023 26.07848 78.82368 12.23532 14.62748 18.82357 31.05888 79.52957 11.88238 14.00003 17.64709 26.50986 79.09819 12.11767 14.39219 18.43141 29.29418 79.64721 11.80394 13.92160 17.49023 26.07848 78.82368 12.27453 14.58826 18.82357 30.98045 79.56878 11.84316 14.00003 17.60788 26.50986 79.05898 12.11767 14.43140 18.43141 29.45104 79.64721 11.80394 13.92160 17.49023 26.07848 78.78447 12.27453 14.62748 18.82357 31.01967 79.56878 11.88238 2.47361
12.23532 14.62748 18.82357 31.05888 79.52957 11.88238 14.00003 17.64709 26.50986 79.09819 12.11767 14.39219 18.43141 29.29418 79.64721 11.80394 13.92160 17.49023 26.07848 78.82368 12.27453 14.58826 18.82357 30.98045 79.56878 11.84316 14.00003 17.60788 26.50986 79.05898 12.11767 14.43140 18.43141 29.45104 79.64721 11.80394 13.92160 17.49023 26.07848 78.78447 12.27453 14.62748 18.82357 31.01967 79.56878 11.88238 13.96081 17.64709 26.54907 79.05898 2.44078
79.52957 11.88238 14.00003 17.64709 26.50986 79.09819 12.11767 14.39219 18.43141 29.29418 79.64721 11.80394 13.92160 17.49023 26.07848 78.82368 12.27453 14.58826 18.82357 30.98045 79.56878 11.84316 14.00003 17.60788 26.50986 79.05898 12.11767 14.43140 18.43141 29.45104 79.64721 11.80394 13.92160 17.49023 26.07848 78.78447 12.27453 14.62748 18.82357 31.01967 79.56878 11.88238 13.96081 17.64709 26.54907 79.05898 12.11767 14.43140 18.39219 29.33339 2.40543
26.50986 79.09819 12.11767 14.39219 18.43141 29.29418 79.64721 11.80394 13.92160 17.49023 26.07848 78.82368 12.27453 14.58826 18.82357 30.98045 79.56878 11.84316 14.00003 17.60788 26.50986 79.05898 12.11767 14.43140 18.43141 29.45104 79.64721 11.80394 13.92160 17.49023 26.07848 78.78447 12.27453 14.62748 18.82357 31.01967 79.56878 11.88238 13.96081 17.64709 26.54907 79.05898 12.11767 14.43140 18.39219 29.33339 79.60800 11.84316 13.92160 17.49023 2.42011
18.43141 29.29418 79.64721 11.80394 13.92160 17.49023 26.07848 78.82368 12.27453 14.58826 18.82357 30.98045 79.56878 11.84316 14.00003 17.60788 26.50986 79.05898 12.11767 14.43140 18.43141 29.45104 79.64721 11.80394 13.92160 17.49023 26.07848 78.78447 12.27453 14.62748 18.82357 31.01967 79.56878 11.88238 13.96081 17.64709 26.54907 79.05898 12.11767 14.43140 18.39219 29.33339 79.60800 11.84316 13.92160 17.49023 26.07848 78.82368 12.23532 14.62748 2.45702
13.92160 17.49023 26.07848 78.82368 12.27453 14.58826 18.82357 30.98045 79.56878 11.84316 14.00003 17.60788 26.50986 79.05898 12.11767 14.43140 18.43141 29.45104 79.64721 11.80394 13.92160 17.49023 26.07848 78.78447 12.27453 14.62748 18.82357 31.01967 79.56878 11.88238 13.96081 17.64709 26.54907 79.05898 12.11767 14.43140 18.39219 29.33339 79.60800 11.84316 13.92160 17.49023 26.07848 78.82368 12.23532 14.62748 18.82357 30.98045 79.52957 11.88238 2.47373
12.27453 14.58826 18.82357 30.98045 79.56878 11.84316 14.00003 17.60788 26.50986 79.05898 12.11767 14.43140 18.43141 29.45104 79.64721 11.80394 13.92160 17.49023 26.07848 78.78447 12.27453 14.62748 18.82357 31.01967 79.56878 11.88238 13.96081 17.64709 26.54907 79.05898 12.11767 14.43140 18.39219 29.33339 79.60800 11.84316 13.92160 17.49023 26.07848 78.82368 12.23532 14.62748 18.82357 30.98045 79.52957 11.88238 14.00003 17.60788 26.50986 79.05898 2.43087
79.56878 11.84316 14.00003 17.60788 26.50986 79.05898 12.11767 14.43140 18.43141 29.45104 79.64721 11.80394 13.92160 17.49023 26.07848 78.78447 12.27453 14.62748 18.82357 31.01967 79.56878 11.88238 13.96081 17.64709 26.54907 79.05898 12.11767 14.43140 18.39219 29.33339 79.60800 11.84316 13.92160 17.49023 26.07848 78.82368 12.23532 14.62748 18.82357 30.98045 79.52957 11.88238 14.00003 17.60788 26.50986 79.05898 12.11767 14.43140 18.43141 29.45104 2.40008
26.50986 79.05898 12.11767 14.43140 18.43141 29.45104 79.64721 11.80394 13.92160 17.49023 26.07848 78.78447 12.27453 14.62748 18.82357 31.01967 79.56878 11.88238 13.96081 17.64709 26.54907 79.05898 12.11767 14.43140 18.39219 29.33339 79.60800 11.84316 13.92160 17.49023 26.07848 78.82368 12.23532 14.62748 18.82357 30.98045 79.52957 11.88238 14.00003 17.60788 26.50986 79.05898 12.11767 14.43140 18.43141 29.45104 79.60800 11.84316 13.92160 17.49023 2.41610
18.43141 29.45104 79.64721 11.80394 13.92160 17.49023 26.07848 78.78447 12.27453 14.62748 18.82357 31.01967 79.56878 11.88238 13.96081 17.64709 26.54907 79.05898 12.11767 14.43140 18.39219 29.33339 79.60800 11.84316 13.92160 17.49023 26.07848 78.82368 12.23532 14.62748 18.82357 30.98045 79.52957 11.88238 14.00003 17.60788 26.50986 79.05898 12.11767 14.43140 18.43141 29.45104 79.60800 11.84316 13.92160 17.49023 26.07848 78.78447 12.27453 14.58826 2.45080
13.92160 17.49023 26.07848 78.78447 12.27453 14.62748 18.82357 31.01967 79.56878 11.88238 13.96081 17.64709 26.54907 79.05898 12.11767 14.43140 18.39219 29.33339 79.60800 11.84316 13.92160 17.49023 26.07848 78.82368 12.23532 14.62748 18.82357 30.98045 79.52957 11.88238 14.00003 17.60788 26.50986 79.05898 12.11767 14.43140 18.43141 29.45104 79.60800 11.84316 13.92160 17.49023 26.07848 78.78447 12.27453 14.58826 18.86278 31.01967 79.52957 11.88238 2.47462
12.27453 14.62748 18.82357 31.01967 79.56878 11.88238 13.96081 17.64709 26.54907 79.05898 12.11767 14.43140 18.39219 29.33339 79.60800 11.84316 13.92160 17.49023 26.07848 78.82368 12.23532 14.62748 18.82357 30.98045 79.52957 11.88238 14.00003 17.60788 26.50986 79.05898 12.11767 14.43140 18.43141 29.45104 79.60800 11.84316 13.92160 17.49023 26.07848 78.78447 12.27453 14.58826 18.86278 31.01967 79.52957 11.88238 14.00003 17.64709 26.50986 79.09819 2.43341
79.56878 11.88238 13.96081 17.64709 26.54907 79.05898 12.11767 14.43140 18.39219 29.33339 79.60800 11.84316 13.92160 17.49023 26.07848 78.82368 12.23532 14.62748 18.82357 30.98045 79.52957 11.88238 14.00003 17.60788 26.50986 79.05898 12.11767 14.43140 18.43141 29.45104 79.60800 11.84316 13.92160 17.49023 26.07848 78.78447 12.27453 14.58826 18.86278 31.01967 79.52957 11.88238 14.00003 17.64709 26.50986 79.09819 12.11767 14.39219 18.43141 29.29418 2.40834
26.54907 79.05898 12.11767 14.43140 18.39219 29.33339 79.60800 11.84316 13.92160 17.49023 26.07848 78.82368 12.23532 14.62748 18.82357 30.98045 79.52957 11.88238 14.00003 17.60788 26.50986 79.05898 12.11767 14.43140 18.43141 29.45104 79.60800 11.84316 13.92160 17.49023 26.07848 78.78447 12.27453 14.58826 18.86278 31.01967 79.52957 11.88238 14.00003 17.64709 26.50986 79.09819 12.11767 14.39219 18.43141 29.29418 79.64721 11.84316 13.92160 17.49023 2.42503
18.39219 29.33339 79.60800 11.84316 13.92160 17.49023 26.07848 78.82368 12.23532 14.62748 18.82357 30.98045 79.52957 11.88238 14.00003 17.60788 26.50986 79.05898 12.11767 14.43140 18.43141 29.45104 79.60800 11.84316 13.92160 17.49023 26.07848 78.78447 12.27453 14.58826 18.86278 31.01967 79.52957 11.88238 14.00003 17.64709 26.50986 79.09819 12.11767 14.39219 18.43141 29.29418 79.64721 11.84316 13.92160 17.49023 26.07848 78.78447 12.27453 14.58826 2.45398
13.92160 17.49023 26.07848 78.82368 12.23532 14.62748 18.82357 30.98045 79.52957 11.88238 14.00003 17.60788 26.50986 79.05898 12.11767 14.43140 18.43141 29.45104 79.60800 11.84316 13.92160 17.49023 26.07848 78.78447 12.27453 14.58826 18.86278 31.01967 79.52957 11.88238 14.00003 17.64709 26.50986 79.09819 12.11767 14.39219 18.43141 29.29418 79.64721 11.84316 13.92160 17.49023 26.07848 78.78447 12.27453 14.58826 18.82357 30.98045 79.56878 11.88238 2.47511
12.23532 14.62748 18.82357 30.98045 79.52957 11.88238 14.00003 17.60788 26.50986 79.05898 12.11767 14.43140 18.43141 29.45104 79.60800 11.84316 13.92160 17.49023 26.07848 78.78447 12.27453 14.58826 18.86278 31.01967 79.52957 11.88238 14.00003 17.64709 26.50986 79.09819 12.11767 14.39219 18.43141 29.29418 79.64721 11.84316 13.92160 17.49023 26.07848 78.78447 12.27453 14.58826 18.82357 30.98045 79.56878 11.88238 13.96081 17.64709 26.50986 79.01976 2.43739
79.52957 11.88238 14.00003 17.60788 26.50986 79.05898 12.11767 14.43140 18.43141 29.45104 79.60800 11.84316 13.92160 17.49023 26.07848 78.78447 12.27453 14.58826 18.86278 31.01967 79.52957 11.88238 14.00003 17.64709 26.50986 79.09819 12.11767 14.39219 18.43141 29.29418 79.64721 11.84316 13.92160 17.49023 26.07848 78.78447 12.27453 14.58826 18.82357 30.98045 79.56878 11.88238 13.96081 17.64709 26.50986 79.01976 12.15689 14.39219 18.47062 29.41182 2.40967
26.50986 79.05898 12.11767 14.43140 18.43141 29.45104 79.60800 11.84316 13.92160 17.49023 26.07848 78.78447 12.27453 14.58826 18.86278 31.01967 79.52957 11.88238 14.00003 17.64709 26.50986 79.09819 12.11767 14.39219 18.43141 29.29418 79.64721 11.84316 13.92160 17.49023 26.07848 78.78447 12.27453 14.58826 18.82357 30.98045 79.56878 11.88238 13.96081 17.64709 26.50986 79.01976 12.15689 14.39219 18.47062 29.41182 79.64721 11.80394 13.92160 17.49023 2.42713
18.43141 29.45104 79.60800 11.84316 13.92160 17.49023 26.07848 78.78447 12.27453 14.58826 18.86278 31.01967 79.52957 11.88238 14.00003 17.64709 26.50986 79.09819 12.11767 14.39219 18.43141 29.29418 79.64721 11.84316 13.92160 17.49023 26.07848 78.78447 12.27453 14.58826 18.82357 30.98045 79.56878 11.88238 13.96081 17.64709 26.50986 79.01976 12.15689 14.39219 18.47062 29.41182 79.64721 11.80394 13.92160 17.49023 26.07848 78.82368 12.23532 14.62748 2.46479
13.92160 17.49023 26.07848 78.78447 12.27453 14.58826 18.86278 31.01967 79.52957 11.88238 14.00003 17.64709 26.50986 79.09819 12.11767 14.39219 18.43141 29.29418 79.64721 11.84316 13.92160 17.49023 26.07848 78.78447 12.27453 14.58826 18.82357 30.98045 79.56878 11.88238 13.96081 17.64709 26.50986 79.01976 12.15689 14.39219 18.47062 29.41182 79.64721 11.80394 13.92160 17.49023 26.07848 78.82368 12.23532 14.62748 18.82357 31.01967 79.56878 11.88238 2.48262
12.27453 14.58826 18.86278 31.01967 79.52957 11.88238 14.00003 17.64709 26.50986 79.09819 12.11767 14.39219 18.43141 29.29418 79.64721 11.84316 13.92160 17.49023 26.07848 78.78447 12.27453 14.58826 18.82357 30.98045 79.56878 11.88238 13.96081 17.64709 26.50986 79.01976 12.15689 14.39219 18.47062 29.41182 79.64721 11.80394 13.92160 17.49023 26.07848 78.82368 12.23532 14.62748 18.82357 31.01967 79.56878 11.88238 14.00003 17.60788 26.54907 79.05898 2.44393
79.52957 11.88238 14.00003 17.64709 26.50986 79.09819 12.11767 14.39219 18.43141 29.29418 79.64721 11.84316 13.92160 17.49023 26.07848 78.78447 12.27453 14.58826 18.82357 30.98045 79.56878 11.88238 13.96081 17.64709 26.50986 79.01976 12.15689 14.39219 18.47062 29.41182 79.64721 11.80394 13.92160 17.49023 26.07848 78.82368 12.23532 14.62748 18.82357 31.01967 79.56878 11.88238 14.00003 17.60788 26.54907 79.05898 12.15689 14.39219 18.43141 29.29418 2.41102
26.50986 79.09819 12.11767 14.39219 18.43141 29.29418 79.64721 11.84316 13.92160 17.49023 26.07848 78.78447 12.27453 14.58826 18.82357 30.98045 79.56878 11.88238 13.96081 17.64709 26.50986 79.01976 12.15689 14.39219 18.47062 29.41182 79.64721 11.80394 13.92160 17.49023 26.07848 78.82368 12.23532 14.62748 18.82357 31.01967 79.56878 11.88238 14.00003 17.60788 26.54907 79.05898 12.15689 14.39219 18.43141 29.29418 79.64721 11.80394 13.92160 17.49023 2.42391
18.43141 29.29418 79.64721 11.84316 13.92160 17.49023 26.07848 78.78447 12.27453 14.58826 18.82357 30.98045 79.56878 11.88238 13.96081 17.64709 26.50986 79.01976 12.15689 14.39219 18.47062 29.41182 79.64721 11.80394 13.92160 17.49023 26.07848 78.82368 12.23532 14.62748 18.82357 31.01967 79.56878 11.88238 14.00003 17.60788 26.54907 79.05898 12.15689 14.39219 18.43141 29.29418 79.64721 11.80394 13.92160 17.49023 26.11770 78.78447 12.27453 14.58826 2.45528
13.92160 17.49023 26.07848 78.78447 12.27453 14.58826 18.82357 30.98045 79.56878 11.88238 13.96081 17.64709 26.50986 79.01976 12.15689 14.39219 18.47062 29.41182 79.64721 11.80394 13.92160 17.49023 26.07848 78.82368 12.23532 14.62748 18.82357 31.01967 79.56878 11.88238 14.00003 17.60788 26.54907 79.05898 12.15689 14.39219 18.43141 29.29418 79.64721 11.80394 13.92160 17.49023 26.11770 78.78447 12.27453 14.58826 18.82357 30.98045 79.56878 11.84316 2.47759
12.27453 14.58826 18.82357 30.98045 79.56878 11.88238 13.96081 17.64709 26.50986 79.01976 12.15689 14.39219 18.47062 29.41182 79.64721 11.80394 13.92160 17.49023 26.07848 78.82368 12.23532 14.62748 18.82357 31.01967 79.56878 11.88238 14.00003 17.60788 26.54907 79.05898 12.15689 14.39219 18.43141 29.29418 79.64721 11.80394 13.92160 17.49023 26.11770 78.78447 12.27453 14.58826 18.82357 30.98045 79.56878 11.84316 14.00003 17.64709 26.47064 79.05898 2.43075
79.56878 11.88238 13.96081 17.64709 26.50986 79.01976 12.15689 14.39219 18.47062 29.41182 79.64721 11.80394 13.92160 17.49023 26.07848 78.82368 12.23532 14.62748 18.82357 31.01967 79.56878 11.88238 14.00003 17.60788 26.54907 79.05898 12.15689 14.39219 18.43141 29.29418 79.64721 11.80394 13.92160 17.49023 26.11770 78.78447 12.27453 14.58826 18.82357 30.98045 79.56878 11.84316 14.00003 17.64709 26.47064 79.05898 12.15689 14.39219 18.47062 29.41182 2.40129
26.50986 79.01976 12.15689 14.39219 18.47062 29.41182 79.64721 11.80394 13.92160 17.49023 26.07848 78.82368 12.23532 14.62748 18.82357 31.01967 79.56878 11.88238 14.00003 17.60788 26.54907 79.05898 12.15689 14.39219 18.43141 29.29418 79.64721 11.80394 13.92160 17.49023 26.11770 78.78447 12.27453 14.58826 18.82357 30.98045 79.56878 11.84316 14.00003 17.64709 26.47064 79.05898 12.15689 14.39219 18.47062 29.41182 79.64721 11.80394 13.92160 17.49023 2.40592
18.47062 29.41182 79.64721 11.80394 13.92160 17.49023 26.07848 78.82368 12.23532 14.62748 18.82357 31.01967 79.56878 11.88238 14.00003 17.60788 26.54907 79.05898 12.15689 14.39219 18.43141 29.29418 79.64721 11.80394 13.92160 17.49023 26.11770 78.78447 12.27453 14.58826 18.82357 30.98045 79.56878 11.84316 14.00003 17.64709 26.47064 79.05898 12.15689 14.39219 18.47062 29.41182 79.64721 11.80394 13.92160 17.49023 26.07848 78.78447 12.27453 14.62748 2.44322
13.92160 17.49023 26.07848 78.82368 12.23532 14.62748 18.82357 31.01967 79.56878 11.88238 14.00003 17.60788 26.54907 79.05898 12.15689 14.39219 18.43141 29.29418 79.64721 11.80394 13.92160 17.49023 26.11770 78.78447 12.27453 14.58826 18.82357 30.98045 79.56878 11.84316 14.00003 17.64709 26.47064 79.05898 12.15689 14.39219 18.47062 29.41182 79.64721 11.80394 13.92160 17.49023 26.07848 78.78447 12.27453 14.62748 18.82357 31.01967 79.56878 11.84316 2.46703
77.76486 12.31375 14.78434 19.29416 33.64712 77.68643 12.35297 14.82356 19.37259 34.07850 77.45113 12.47061 15.01964 19.76474 36.39223 74.50995 13.64709 17.05886 24.98044 76.70603 12.78434 15.52944 20.98043 45.29421 35.29419 76.35309 12.94120 15.76474 21.56867 51.72559 25.80397 77.64721 12.39218 14.86277 19.49023 34.70595 76.94133 12.70591 15.37258 20.62749 42.11773 45.21577 35.45105 76.11780 13.01963 15.96082 21.92161 56.23540 22.07847 58.15698 3.28100
33.64712 77.68643 12.35297 14.82356 19.37259 34.07850 77.45113 12.47061 15.01964 19.76474 36.39223 74.50995 13.64709 17.05886 24.98044 76.70603 12.78434 15.52944 20.98043 45.29421 35.29419 76.35309 12.94120 15.76474 21.56867 51.72559 25.80397 77.64721 12.39218 14.86277 19.49023 34.70595 76.94133 12.70591 15.37258 20.62749 42.11773 45.21577 35.45105 76.11780 13.01963 15.96082 21.92161 56.23540 22.07847 58.15698 20.82357 44.19617 38.11772 68.54915 3.56642
19.37259 34.07850 77.45113 12.47061 15.01964 19.76474 36.39223 74.50995 13.64709 17.05886 24.98044 76.70603 12.78434 15.52944 20.98043 45.29421 35.29419 76.35309 12.94120 15.76474 21.56867 51.72559 25.80397 77.64721 12.39218 14.86277 19.49023 34.70595 76.94133 12.70591 15.37258 20.62749 42.11773 45.21577 35.45105 76.11780 13.01963 15.96082 21.92161 56.23540 22.07847 58.15698 20.82357 44.19617 38.11772 68.54915 15.84317 21.80396 54.11775 23.64711 3.78333
15.01964 19.76474 36.39223 74.50995 13.64709 17.05886 24.98044 76.70603 12.78434 15.52944 20.98043 45.29421 35.29419 76.35309 12.94120 15.76474 21.56867 51.72559 25.80397 77.64721 12.39218 14.86277 19.49023 34.70595 76.94133 12.70591 15.37258 20.62749 42.11773 45.21577 35.45105 76.11780 13.01963 15.96082 21.92161 56.23540 22.07847 58.15698 20.82357 44.19617 38.11772 68.54915 15.84317 21.80396 54.11775 23.64711 72.82367 14.27454 18.23533 28.98045 3.93600
13.64709 17.05886 24.98044 76.70603 12.78434 15.52944 20.98043 45.29421 35.29419 76.35309 12.94120 15.76474 21.56867 51.72559 25.80397 77.64721 12.39218 14.86277 19.49023 34.70595 76.94133 12.70591 15.37258 20.62749 42.11773 45.21577 35.45105 76.11780 13.01963 15.96082 21.92161 56.23540 22.07847 58.15698 20.82357 44.19617 38.11772 68.54915 15.84317 21.80396 54.11775 23.64711 72.82367 14.27454 18.23533 28.98045 78.62761 11.88238 14.07846 17.88239 3.82111
12.78434 15.52944 20.98043 45.29421 35.29419 76.35309 12.94120 15.76474 21.56867 51.72559 25.80397 77.64721 12.39218 14.86277 19.49023 34.70595 76.94133 12.70591 15.37258 20.62749 42.11773 45.21577 35.45105 76.11780 13.01963 15.96082 21.92161 56.23540 22.07847 58.15698 20.82357 44.19617 38.11772 68.54915 15.84317 21.80396 54.11775 23.64711 72.82367 14.27454 18.23533 28.98045 78.62761 11.88238 14.07846 17.88239 27.64711 78.43153 12.00002 14.19611 3.84232
35.29419 76.35309 12.94120 15.76474 21.56867 51.72559 25.80397 77.64721 12.39218 14.86277 19.49023 34.70595 76.94133 12.70591 15.37258 20.62749 42.11773 45.21577 35.45105 76.11780 13.01963 15.96082 21.92161 56.23540 22.07847 58.15698 20.82357 44.19617 38.11772 68.54915 15.84317 21.80396 54.11775 23.64711 72.82367 14.27454 18.23533 28.98045 78.62761 11.88238 14.07846 17.88239 27.64711 78.43153 12.00002 14.19611 18.19611 28.66672 78.58839 11.88238 3.86568
21.56867 51.72559 25.80397 77.64721 12.39218 14.86277 19.49023 34.70595 76.94133 12.70591 15.37258 20.62749 42.11773 45.21577 35.45105 76.11780 13.01963 15.96082 21.92161 56.23540 22.07847 58.15698 20.82357 44.19617 38.11772 68.54915 15.84317 21.80396 54.11775 23.64711 72.82367 14.27454 18.23533 28.98045 78.62761 11.88238 14.07846 17.88239 27.64711 78.43153 12.00002 14.19611 18.19611 28.66672 78.58839 11.88238 14.07846 17.92160 27.76476 78.47074 3.76241
12.39218 14.86277 19.49023 34.70595 76.94133 12.70591 15.37258 20.62749 42.11773 45.21577 35.45105 76.11780 13.01963 15.96082 21.92161 56.23540 22.07847 58.15698 20.82357 44.19617 38.11772 68.54915 15.84317 21.80396 54.11775 23.64711 72.82367 14.27454 18.23533 28.98045 78.62761 11.88238 14.07846 17.88239 27.64711 78.43153 12.00002 14.19611 18.19611 28.66672 78.58839 11.88238 14.07846 17.92160 27.76476 78.47074 12.00002 14.19611 18.11768 28.50986 3.43258
76.94133 12.70591 15.37258 20.62749 42.11773 45.21577 35.45105 76.11780 13.01963 15.96082 21.92161 56.23540 22.07847 58.15698 20.82357 44.19617 38.11772 68.54915 15.84317 21.80396 54.11775 23.64711 72.82367 14.27454 18.23533 28.98045 78.62761 11.88238 14.07846 17.88239 27.64711 78.43153 12.00002 14.19611 18.19611 28.66672 78.58839 11.88238 14.07846 17.92160 27.76476 78.47074 12.00002 14.19611 18.11768 28.50986 78.54917 11.92159 14.11767 17.92160 3.19454
42.11773 45.21577 35.45105 76.11780 13.01963 15.96082 21.92161 56.23540 22.07847 58.15698 20.82357 44.19617 38.11772 68.54915 15.84317 21.80396 54.11775 23.64711 72.82367 14.27454 18.23533 28.98045 78.62761 11.88238 14.07846 17.88239 27.64711 78.43153 12.00002 14.19611 18.19611 28.66672 78.58839 11.88238 14.07846 17.92160 27.76476 78.47074 12.00002 14.19611 18.11768 28.50986 78.54917 11.92159 14.11767 17.92160 27.84319 78.50996 11.96081 14.15689 3.00677
13.01963 15.96082 21.92161 56.23540 22.07847 58.15698 20.82357 44.19617 38.11772 68.54915 15.84317 21.80396 54.11775 23.64711 72.82367 14.27454 18.23533 28.98045 78.62761 11.88238 14.07846 17.88239 27.64711 78.43153 12.00002 14.19611 18.19611 28.66672 78.58839 11.88238 14.07846 17.92160 27.76476 78.47074 12.00002 14.19611 18.11768 28.50986 78.54917 11.92159 14.11767 17.92160 27.84319 78.50996 11.96081 14.15689 18.11768 28.39221 78.58839 11.92159 2.79989
22.07847 58.15698 20.82357 44.19617 38.11772 68.54915 15.84317 21.80396 54.11775 23.64711 72.82367 14.27454 18.23533 28.98045 78.62761 11.88238 14.07846 17.88239 27.64711 78.43153 12.00002 14.19611 18.19611 28.66672 78.58839 11.88238 14.07846 17.92160 27.76476 78.47074 12.00002 14.19611 18.11768 28.50986 78.54917 11.92159 14.11767 17.92160 27.84319 78.50996 11.96081 14.15689 18.11768 28.39221 78.58839 11.92159 14.11767 17.92160 27.92162 78.50996 2.58753
38.11772 68.54915 15.84317 21.80396 54.11775 23.64711 72.82367 14.27454 18.23533 28.98045 78.62761 11.88238 14.07846 17.88239 27.64711 78.43153 12.00002 14.19611 18.19611 28.66672 78.58839 11.88238 14.07846 17.92160 27.76476 78.47074 12.00002 14.19611 18.11768 28.50986 78.54917 11.92159 14.11767 17.92160 27.84319 78.50996 11.96081 14.15689 18.11768 28.39221 78.58839 11.92159 14.11767 17.92160 27.92162 78.50996 11.96081 14.15689 18.07847 28.35300 2.34210
54.11775 23.64711 72.82367 14.27454 18.23533 28.98045 78.62761 11.88238 14.07846 17.88239 27.64711 78.43153 12.00002 14.19611 18.19611 28.66672 78.58839 11.88238 14.07846 17.92160 27.76476 78.47074 12.00002 14.19611 18.11768 28.50986 78.54917 11.92159 14.11767 17.92160 27.84319 78.50996 11.96081 14.15689 18.11768 28.39221 78.58839 11.92159 14.11767 17.92160 27.92162 78.50996 11.96081 14.15689 18.07847 28.35300 78.54917 11.92159 14.11767 17.96082 2.12065
18.23533 28.98045 78.62761 11.88238 14.07846 17.88239 27.64711 78.43153 12.00002 14.19611 18.19611 28.66672 78.58839 11.88238 14.07846 17.92160 27.76476 78.47074 12.00002 14.19611 18.11768 28.50986 78.54917 11.92159 14.11767 17.92160 27.84319 78.50996 11.96081 14.15689 18.11768 28.39221 78.58839 11.92159 14.11767 17.92160 27.92162 78.50996 11.96081 14.15689 18.07847 28.35300 78.54917 11.92159 14.11767 17.96082 27.96084 78.50996 11.96081 14.15689 1.99876
14.07846 17.88239 27.64711 78.43153 12.00002 14.19611 18.19611 28.66672 78.58839 11.88238 14.07846 17.92160 27.76476 78.47074 12.00002 14.19611 18.11768 28.50986 78.54917 11.92159 14.11767 17.92160 27.84319 78.50996 11.96081 14.15689 18.11768 28.39221 78.58839 11.92159 14.11767 17.92160 27.92162 78.50996 11.96081 14.15689 18.07847 28.35300 78.54917 11.92159 14.11767 17.96082 27.96084 78.50996 11.96081 14.15689 18.07847 28.27457 78.54917 11.92159 1.96241
12.00002 14.19611 18.19611 28.66672 78.58839 11.88238 14.07846 17.92160 27.76476 78.47074 12.00002 14.19611 18.11768 28.50986 78.54917 11.92159 14.11767 17.92160 27.84319 78.50996 11.96081 14.15689 18.11768 28.39221 78.58839 11.92159 14.11767 17.92160 27.92162 78.50996 11.96081 14.15689 18.07847 28.35300 78.54917 11.92159 14.11767 17.96082 27.96084 78.50996 11.96081 14.15689 18.07847 28.27457 78.54917 11.92159 14.11767 18.00004 28.00005 78.50996 1.92594
78.58839 11.88238 14.07846 17.92160 27.76476 78.47074 12.00002 14.19611 18.11768 28.50986 78.54917 11.92159 14.11767 17.92160 27.84319 78.50996 11.96081 14.15689 18.11768 28.39221 78.58839 11.92159 14.11767 17.92160 27.92162 78.50996 11.96081 14.15689 18.07847 28.35300 78.54917 11.92159 14.11767 17.96082 27.96084 78.50996 11.96081 14.15689 18.07847 28.27457 78.54917 11.92159 14.11767 18.00004 28.00005 78.50996 11.96081 14.15689 18.03925 28.27457 1.88476
27.76476 78.47074 12.00002 14.19611 18.11768 28.50986 78.54917 11.92159 14.11767 17.92160 27.84319 78.50996 11.96081 14.15689 18.11768 28.39221 78.58839 11.92159 14.11767 17.92160 27.92162 78.50996 11.96081 14.15689 18.07847 28.35300 78.54917 11.92159 14.11767 17.96082 27.96084 78.50996 11.96081 14.15689 18.07847 28.27457 78.54917 11.92159 14.11767 18.00004 28.00005 78.50996 11.96081 14.15689 18.03925 28.27457 78.50996 11.96081 14.11767 18.00004 1.87729
18.11768 28.50986 78.54917 11.92159 14.11767 17.92160 27.84319 78.50996 11.96081 14.15689 18.11768 28.39221 78.58839 11.92159 14.11767 17.92160 27.92162 78.50996 11.96081 14.15689 18.07847 28.35300 78.54917 11.92159 14.11767 17.96082 27.96084 78.50996 11.96081 14.15689 18.07847 28.27457 78.54917 11.92159 14.11767 18.00004 28.00005 78.50996 11.96081 14.15689 18.03925 28.27457 78.50996 11.96081 14.11767 18.00004 28.00005 78.50996 11.96081 14.15689 1.87286
14.11767 17.92160 27.84319 78.50996 11.96081 14.15689 18.11768 28.39221 78.58839 11.92159 14.11767 17.92160 27.92162 78.50996 11.96081 14.15689 18.07847 28.35300 78.54917 11.92159 14.11767 17.96082 27.96084 78.50996 11.96081 14.15689 18.07847 28.27457 78.54917 11.92159 14.11767 18.00004 28.00005 78.50996 11.96081 14.15689 18.03925 28.27457 78.50996 11.96081 14.11767 18.00004 28.00005 78.50996 11.96081 14.15689 18.03925 28.23535 78.54917 11.92159 1.85632
11.96081 14.15689 18.11768 28.39221 78.58839 11.92159 14.11767 17.92160 27.92162 78.50996 11.96081 14.15689 18.07847 28.35300 78.54917 11.92159 14.11767 17.96082 27.96084 78.50996 11.96081 14.15689 18.07847 28.27457 78.54917 11.92159 14.11767 18.00004 28.00005 78.50996 11.96081 14.15689 18.03925 28.27457 78.50996 11.96081 14.11767 18.00004 28.00005 78.50996 11.96081 14.15689 18.03925 28.23535 78.54917 11.92159 14.11767 18.00004 28.03927 78.54917 1.83396
78.58839 11.92159 14.11767 17.92160 27.92162 78.50996 11.96081 14.15689 18.07847 28.35300 78.54917 11.92159 14.11767 17.96082 27.96084 78.50996 11.96081 14.15689 18.07847 28.27457 78.54917 11.92159 14.11767 18.00004 28.00005 78.50996 11.96081 14.15689 18.03925 28.27457 78.50996 11.96081 14.11767 18.00004 28.00005 78.50996 11.96081 14.15689 18.03925 28.23535 78.54917 11.92159 14.11767 18.00004 28.03927 78.54917 11.92159 14.15689 18.03925 28.19613 1.81749
27.92162 78.50996 11.96081 14.15689 18.07847 28.35300 78.54917 11.92159 14.11767 17.96082 27.96084 78.50996 11.96081 14.15689 18.07847 28.27457 78.54917 11.92159 14.11767 18.00004 28.00005 78.50996 11.96081 14.15689 18.03925 28.27457 78.50996 11.96081 14.11767 18.00004 28.00005 78.50996 11.96081 14.15689 18.03925 28.23535 78.54917 11.92159 14.11767 18.00004 28.03927 78.54917 11.92159 14.15689 18.03925 28.19613 78.54917 11.92159 14.15689 18.00004 1.81590
18.07847 28.35300 78.54917 11.92159 14.11767 17.96082 27.96084 78.50996 11.96081 14.15689 18.07847 28.27457 78.54917 11.92159 14.11767 18.00004 28.00005 78.50996 11.96081 14.15689 18.03925 28.27457 78.50996 11.96081 14.11767 18.00004 28.00005 78.50996 11.96081 14.15689 18.03925 28.23535 78.54917 11.92159 14.11767 18.00004 28.03927 78.54917 11.92159 14.15689 18.03925 28.19613 78.54917 11.92159 14.15689 18.00004 28.03927 78.54917 11.92159 14.15689 1.81879
14.11767 17.96082 27.96084 78.50996 11.96081 14.15689 18.07847 28.27457 78.54917 11.92159 14.11767 18.00004 28.00005 78.50996 11.96081 14.15689 18.03925 28.27457 78.50996 11.96081 14.11767 18.00004 28.00005 78.50996 11.96081 14.15689 18.03925 28.23535 78.54917 11.92159 14.11767 18.00004 28.03927 78.54917 11.92159 14.15689 18.03925 28.19613 78.54917 11.92159 14.15689 18.00004 28.03927 78.54917 11.92159 14.15689 18.03925 28.19613 78.54917 11.92159 1.80630
11.96081 14.15689 18.07847 28.27457 78.54917 11.92159 14.11767 18.00004 28.00005 78.50996 11.96081 14.15689 18.03925 28.27457 78.50996 11.96081 14.11767 18.00004 28.00005 78.50996 11.96081 14.15689 18.03925 28.23535 78.54917 11.92159 14.11767 18.00004 28.03927 78.54917 11.92159 14.15689 18.03925 28.19613 78.54917 11.92159 14.15689 18.00004 28.03927 78.54917 11.92159 14.15689 18.03925 28.19613 78.54917 11.92159 14.11767 18.00004 28.07849 78.54917 1.79482
78.54917 11.92159 14.11767 18.00004 28.00005 78.50996 11.96081 14.15689 18.03925 28.27457 78.50996 11.96081 14.11767 18.00004 28.00005 78.50996 11.96081 14.15689 18.03925 28.23535 78.54917 11.92159 14.11767 18.00004 28.03927 78.54917 11.92159 14.15689 18.03925 28.19613 78.54917 11.92159 14.15689 18.00004 28.03927 78.54917 11.92159 14.15689 18.03925 28.19613 78.54917 11.92159 14.11767 18.00004 28.07849 78.54917 11.92159 14.15689 18.03925 28.15692 1.78116
28.00005 78.50996 11.96081 14.15689 18.03925 28.27457 78.50996 11.96081 14.11767 18.00004 28.00005 78.50996 11.96081 14.15689 18.03925 28.23535 78.54917 11.92159 14.11767 18.00004 28.03927 78.54917 11.92159 14.15689 18.03925 28.19613 78.54917 11.92159 14.15689 18.00004 28.03927 78.54917 11.92159 14.15689 18.03925 28.19613 78.54917 11.92159 14.11767 18.00004 28.07849 78.54917 11.92159 14.15689 18.03925 28.15692 78.54917 11.92159 14.15689 18.00004 1.78293
18.03925 28.27457 78.50996 11.96081 14.11767 18.00004 28.00005 78.50996 11.96081 14.15689 18.03925 28.23535 78.54917 11.92159 14.11767 18.00004 28.03927 78.54917 11.92159 14.15689 18.03925 28.19613 78.54917 11.92159 14.15689 18.00004 28.03927 78.54917 11.92159 14.15689 18.03925 28.19613 78.54917 11.92159 14.11767 18.00004 28.07849 78.54917 11.92159 14.15689 18.03925 28.15692 78.54917 11.92159 14.15689 18.00004 28.07849 78.54917 11.92159 14.15689 1.78479
14.11767 18.00004 28.00005 78.50996 11.96081 14.15689 18.03925 28.23535 78.54917 11.92159 14.11767 18.00004 28.03927 78.54917 11.92159 14.15689 18.03925 28.19613 78.54917 11.92159 14.15689 18.00004 28.03927 78.54917 11.92159 14.15689 18.03925 28.19613 78.54917 11.92159 14.11767 18.00004 28.07849 78.54917 11.92159 14.15689 18.03925 28.15692 78.54917 11.92159 14.15689 18.00004 28.07849 78.54917 11.92159 14.15689 18.00004 28.19613 78.50996 11.96081 1.77347
11.96081 14.15689 18.03925 28.23535 78.54917 11.92159 14.11767 18.00004 28.03927 78.54917 11.92159 14.15689 18.03925 28.19613 78.54917 11.92159 14.15689 18.00004 28.03927 78.54917 11.92159 14.15689 18.03925 28.19613 78.54917 11.92159 14.11767 18.00004 28.07849 78.54917 11.92159 14.15689 18.03925 28.15692 78.54917 11.92159 14.15689 18.00004 28.07849 78.54917 11.92159 14.15689 18.00004 28.19613 78.50996 11.96081 14.11767 18.00004 28.11770 78.50996 1.76479
78.54917 11.92159 14.11767 18.00004 28.03927 78.54917 11.92159 14.15689 18.03925 28.19613 78.54917 11.92159 14.15689 18.00004 28.03927 78.54917 11.92159 14.15689 18.03925 28.19613 78.54917 11.92159 14.11767 18.00004 28.07849 78.54917 11.92159 14.15689 18.03925 28.15692 78.54917 11.92159 14.15689 18.00004 28.07849 78.54917 11.92159 14.15689 18.00004 28.19613 78.50996 11.96081 14.11767 18.00004 28.11770 78.50996 11.96081 14.15689 18.00004 28.15692 1.76113
28.03927 78.54917 11.92159 14.15689 18.03925 28.19613 78.54917 11.92159 14.15689 18.00004 28.03927 78.54917 11.92159 14.15689 18.03925 28.19613 78.54917 11.92159 14.11767 18.00004 28.07849 78.54917 11.92159 14.15689 18.03925 28.15692 78.54917 11.92159 14.15689 18.00004 28.07849 78.54917 11.92159 14.15689 18.00004 28.19613 78.50996 11.96081 14.11767 18.00004 28.11770 78.50996 11.96081 14.15689 18.00004 28.15692 78.54917 11.92159 14.15689 18.00004 1.75841
18.03925 28.19613 78.54917 11.92159 14.15689 18.00004 28.03927 78.54917 11.92159 14.15689 18.03925 28.19613 78.54917 11.92159 14.11767 18.00004 28.07849 78.54917 11.92159 14.15689 18.03925 28.15692 78.54917 11.92159 14.15689 18.00004 28.07849 78.54917 11.92159 14.15689 18.00004 28.19613 78.50996 11.96081 14.11767 18.00004 28.11770 78.50996 11.96081 14.15689 18.00004 28.15692 78.54917 11.92159 14.15689 18.00004 28.11770 78.50996 11.96081 14.11767 1.76488
14.15689 18.00004 28.03927 78.54917 11.92159 14.15689 18.03925 28.19613 78.54917 11.92159 14.11767 18.00004 28.07849 78.54917 11.92159 14.15689 18.03925 28.15692 78.54917 11.92159 14.15689 18.00004 28.07849 78.54917 11.92159 14.15689 18.00004 28.19613 78.50996 11.96081 14.11767 18.00004 28.11770 78.50996 11.96081 14.15689 18.00004 28.15692 78.54917 11.92159 14.15689 18.00004 28.11770 78.50996 11.96081 14.11767 18.03925 28.15692 78.50996 11.96081 1.76923
11.92159 14.15689 18.03925 28.19613 78.54917 11.92159 14.11767 18.00004 28.07849 78.54917 11.92159 14.15689 18.03925 28.15692 78.54917 11.92159 14.15689 18.00004 28.07849 78.54917 11.92159 14.15689 18.00004 28.19613 78.50996 11.96081 14.11767 18.00004 28.11770 78.50996 11.96081 14.15689 18.00004 28.15692 78.54917 11.92159 14.15689 18.00004 28.11770 78.50996 11.96081 14.11767 18.03925 28.15692 78.50996 11.96081 14.11767 18.03925 28.11770 78.50996 1.76215
78.54917 11.92159 14.11767 18.00004 28.07849 78.54917 11.92159 14.15689 18.03925 28.15692 78.54917 11.92159 14.15689 18.00004 28.07849 78.54917 11.92159 14.15689 18.00004 28.19613 78.50996 11.96081 14.11767 18.00004 28.11770 78.50996 11.96081 14.15689 18.00004 28.15692 78.54917 11.92159 14.15689 18.00004 28.11770 78.50996 11.96081 14.11767 18.03925 28.15692 78.50996 11.96081 14.11767 18.03925 28.11770 78.50996 11.92159 14.15689 18.03925 28.11770 1.76041
28.07849 78.54917 11.92159 14.15689 18.03925 28.15692 78.54917 11.92159 14.15689 18.00004 28.07849 78.54917 11.92159 14.15689 18.00004 28.19613 78.50996 11.96081 14.11767 18.00004 28.11770 78.50996 11.96081 14.15689 18.00004 28.15692 78.54917 11.92159 14.15689 18.00004 28.11770 78.50996 11.96081 14.11767 18.03925 28.15692 78.50996 11.96081 14.11767 18.03925 28.11770 78.50996 11.92159 14.15689 18.03925 28.11770 78.54917 11.92159 14.15689 18.00004 1.76112
18.03925 28.15692 78.54917 11.92159 14.15689 18.00004 28.07849 78.54917 11.92159 14.15689 18.00004 28.19613 78.50996 11.96081 14.11767 18.00004 28.11770 78.50996 11.96081 14.15689 18.00004 28.15692 78.54917 11.92159 14.15689 18.00004 28.11770 78.50996 11.96081 14.11767 18.03925 28.15692 78.50996 11.96081 14.11767 18.03925 28.11770 78.50996 11.92159 14.15689 18.03925 28.11770 78.54917 11.92159 14.15689 18.00004 28.11770 78.54917 11.92159 14.15689 1.76006
14.15689 18.00004 28.07849 78.54917 11.92159 14.15689 18.00004 28.19613 78.50996 11.96081 14.11767 18.00004 28.11770 78.50996 11.96081 14.15689 18.00004 28.15692 78.54917 11.92159 14.15689 18.00004 28.11770 78.50996 11.96081 14.11767 18.03925 28.15692 78.50996 11.96081 14.11767 18.03925 28.11770 78.50996 11.92159 14.15689 18.03925 28.11770 78.54917 11.92159 14.15689 18.00004 28.11770 78.54917 11.92159 14.15689 18.00004 28.15692 78.54917 11.92159 1.76155
11.92159 14.15689 18.00004 28.19613 78.50996 11.96081 14.11767 18.00004 28.11770 78.50996 11.96081 14.15689 18.00004 28.15692 78.54917 11.92159 14.15689 18.00004 28.11770 78.50996 11.96081 14.11767 18.03925 28.15692 78.50996 11.96081 14.11767 18.03925 28.11770 78.50996 11.92159 14.15689 18.03925 28.11770 78.54917 11.92159 14.15689 18.00004 28.11770 78.54917 11.92159 14.15689 18.00004 28.15692 78.54917 11.92159 14.15689 18.00004 28.11770 78.50996 1.75235
78.50996 11.96081 14.11767 18.00004 28.11770 78.50996 11.96081 14.15689 18.00004 28.15692 78.54917 11.92159 14.15689 18.00004 28.11770 78.50996 11.96081 14.11767 18.03925 28.15692 78.50996 11.96081 14.11767 18.03925 28.11770 78.50996 11.92159 14.15689 18.03925 28.11770 78.54917 11.92159 14.15689 18.00004 28.11770 78.54917 11.92159 14.15689 18.00004 28.15692 78.54917 11.92159 14.15689 18.00004 28.11770 78.50996 11.96081 14.15689 18.00004 28.15692 1.74636
28.11770 78.50996 11.96081 14.15689 18.00004 28.15692 78.54917 11.92159 14.15689 18.00004 28.11770 78.50996 11.96081 14.11767 18.03925 28.15692 78.50996 11.96081 14.11767 18.03925 28.11770 78.50996 11.92159 14.15689 18.03925 28.11770 78.54917 11.92159 14.15689 18.00004 28.11770 78.54917 11.92159 14.15689 18.00004 28.15692 78.54917 11.92159 14.15689 18.00004 28.11770 78.50996 11.96081 14.15689 18.00004 28.15692 78.50996 11.92159 14.15689 18.00004 1.74419
18.00004 28.15692 78.54917 11.92159 14.15689 18.00004 28.11770 78.50996 11.96081 14.11767 18.03925 28.15692 78.50996 11.96081 14.11767 18.03925 28.11770 78.50996 11.92159 14.15689 18.03925 28.11770 78.54917 11.92159 14.15689 18.00004 28.11770 78.54917 11.92159 14.15689 18.00004 28.15692 78.54917 11.92159 14.15689 18.00004 28.11770 78.50996 11.96081 14.15689 18.00004 28.15692 78.50996 11.92159 14.15689 18.00004 28.15692 78.50996 11.92159 14.15689 1.74663
14.15689 18.00004 28.11770 78.50996 11.96081 14.11767 18.03925 28.15692 78.50996 11.96081 14.11767 18.03925 28.11770 78.50996 11.92159 14.15689 18.03925 28.11770 78.54917 11.92159 14.15689 18.00004 28.11770 78.54917 11.92159 14.15689 18.00004 28.15692 78.54917 11.92159 14.15689 18.00004 28.11770 78.50996 11.96081 14.15689 18.00004 28.15692 78.50996 11.92159 14.15689 18.00004 28.15692 78.50996 11.92159 14.15689 18.03925 28.11770 78.54917 11.92159 1.75041
11.96081 14.11767 18.03925 28.15692 78.50996 11.96081 14.11767 18.03925 28.11770 78.50996 11.92159 14.15689 18.03925 28.11770 78.54917 11.92159 14.15689 18.00004 28.11770 78.54917 11.92159 14.15689 18.00004 28.15692 78.54917 11.92159 14.15689 18.00004 28.11770 78.50996 11.96081 14.15689 18.00004 28.15692 78.50996 11.92159 14.15689 18.00004 28.15692 78.50996 11.92159 14.15689 18.03925 28.11770 78.54917 11.92159 14.15689 18.00004 28.11770 78.54917 1.74743
78.50996 11.96081 14.11767 18.03925 28.11770 78.50996 11.92159 14.15689 18.03925 28.11770 78.54917 11.92159 14.15689 18.00004 28.11770 78.54917 11.92159 14.15689 18.00004 28.15692 78.54917 11.92159 14.15689 18.00004 28.11770 78.50996 11.96081 14.15689 18.00004 28.15692 78.50996 11.92159 14.15689 18.00004 28.15692 78.50996 11.92159 14.15689 18.03925 28.11770 78.54917 11.92159 14.15689 18.00004 28.11770 78.54917 11.92159 14.15689 18.00004 28.15692 1.73868
28.11770 78.50996 11.92159 14.15689 18.03925 28.11770 78.54917 11.92159 14.15689 18.00004 28.11770 78.54917 11.92159 14.15689 18.00004 28.15692 78.54917 11.92159 14.15689 18.00004 28.11770 78.50996 11.96081 14.15689 18.00004 28.15692 78.50996 11.92159 14.15689 18.00004 28.15692 78.50996 11.92159 14.15689 18.03925 28.11770 78.54917 11.92159 14.15689 18.00004 28.11770 78.54917 11.92159 14.15689 18.00004 28.15692 78.50996 11.96081 14.11767 18.03925 1.73868
18.03925 28.11770 78.54917 11.92159 14.15689 18.00004 28.11770 78.54917 11.92159 14.15689 18.00004 28.15692 78.54917 11.92159 14.15689 18.00004 28.11770 78.50996 11.96081 14.15689 18.00004 28.15692 78.50996 11.92159 14.15689 18.00004 28.15692 78.50996 11.92159 14.15689 18.03925 28.11770 78.54917 11.92159 14.15689 18.00004 28.11770 78.54917 11.92159 14.15689 18.00004 28.15692 78.50996 11.96081 14.11767 18.03925 28.11770 78.50996 11.96081 14.15689 1.74510
14.15689 18.00004 28.11770 78.54917 11.92159 14.15689 18.00004 28.15692 78.54917 11.92159 14.15689 18.00004 28.11770 78.50996 11.96081 14.15689 18.00004 28.15692 78.50996 11.92159 14.15689 18.00004 28.15692 78.50996 11.92159 14.15689 18.03925 28.11770 78.54917 11.92159 14.15689 18.00004 28.11770 78.54917 11.92159 14.15689 18.00004 28.15692 78.50996 11.96081 14.11767 18.03925 28.11770 78.50996 11.96081 14.15689 18.00004 28.11770 78.54917 11.92159 1.74301
11.92159 14.15689 18.00004 28.15692 78.54917 11.92159 14.15689 18.00004 28.11770 78.50996 11.96081 14.15689 18.00004 28.15692 78.50996 11.92159 14.15689 18.00004 28.15692 78.50996 11.92159 14.15689 18.03925 28.11770 78.54917 11.92159 14.15689 18.00004 28.11770 78.54917 11.92159 14.15689 18.00004 28.15692 78.50996 11.96081 14.11767 18.03925 28.11770 78.50996 11.96081 14.15689 18.00004 28.11770 78.54917 11.92159 14.15689 18.00004 28.15692 78.50996 1.74005
78.54917 11.92159 14.15689 18.00004 28.11770 78.50996 11.96081 14.15689 18.00004 28.15692 78.50996 11.92159 14.15689 18.00004 28.15692 78.50996 11.92159 14.15689 18.03925 28.11770 78.54917 11.92159 14.15689 18.00004 28.11770 78.54917 11.92159 14.15689 18.00004 28.15692 78.50996 11.96081 14.11767 18.03925 28.11770 78.50996 11.96081 14.15689 18.00004 28.11770 78.54917 11.92159 14.15689 18.00004 28.15692 78.50996 11.92159 14.15689 18.03925 28.11770 1.74348
28.11770 78.50996 11.96081 14.15689 18.00004 28.15692 78.50996 11.92159 14.15689 18.00004 28.15692 78.50996 11.92159 14.15689 18.03925 28.11770 78.54917 11.92159 14.15689 18.00004 28.11770 78.54917 11.92159 14.15689 18.00004 28.15692 78.50996 11.96081 14.11767 18.03925 28.11770 78.50996 11.96081 14.15689 18.00004 28.11770 78.54917 11.92159 14.15689 18.00004 28.15692 78.50996 11.92159 14.15689 18.03925 28.11770 78.54917 11.92159 14.15689 18.00004 1.74448
18.00004 28.15692 78.50996 11.92159 14.15689 18.00004 28.15692 78.50996 11.92159 14.15689 18.03925 28.11770 78.54917 11.92159 14.15689 18.00004 28.11770 78.54917 11.92159 14.15689 18.00004 28.15692 78.50996 11.96081 14.11767 18.03925 28.11770 78.50996 11.96081 14.15689 18.00004 28.11770 78.54917 11.92159 14.15689 18.00004 28.15692 78.50996 11.92159 14.15689 18.03925 28.11770 78.54917 11.92159 14.15689 18.00004 28.11770 78.54917 11.92159 14.15689 1.74429
14.15689 18.00004 28.15692 78.50996 11.92159 14.15689 18.03925 28.11770 78.54917 11.92159 14.15689 18.00004 28.11770 78.54917 11.92159 14.15689 18.00004 28.15692 78.50996 11.96081 14.11767 18.03925 28.11770 78.50996 11.96081 14.15689 18.00004 28.11770 78.54917 11.92159 14.15689 18.00004 28.15692 78.50996 11.92159 14.15689 18.03925 28.11770 78.54917 11.92159 14.15689 18.00004 28.11770 78.54917 11.92159 14.15689 18.00004 28.15692 78.50996 11.96081 1.74635
11.92159 14.15689 18.03925 28.11770 78.54917 11.92159 14.15689 18.00004 28.11770 78.54917 11.92159 14.15689 18.00004 28.15692 78.50996 11.96081 14.11767 18.03925 28.11770 78.50996 11.96081 14.15689 18.00004 28.11770 78.54917 11.92159 14.15689 18.00004 28.15692 78.50996 11.92159 14.15689 18.03925 28.11770 78.54917 11.92159 14.15689 18.00004 28.11770 78.54917 11.92159 14.15689 18.00004 28.15692 78.50996 11.96081 14.11767 18.03925 28.11770 78.50996 1.75003
78.54917 11.92159 14.15689 18.00004 28.11770 78.54917 11.92159 14.15689 18.00004 28.15692 78.50996 11.96081 14.11767 18.03925 28.11770 78.50996 11.96081 14.15689 18.00004 28.11770 78.54917 11.92159 14.15689 18.00004 28.15692 78.50996 11.92159 14.15689 18.03925 28.11770 78.54917 11.92159 14.15689 18.00004 28.11770 78.54917 11.92159 14.15689 18.00004 28.15692 78.50996 11.96081 14.11767 18.03925 28.11770 78.50996 11.96081 14.11767 18.03925 28.11770 1.75606
28.11770 78.54917 11.92159 14.15689 18.00004 28.15692 78.50996 11.96081 14.11767 18.03925 28.11770 78.50996 11.96081 14.15689 18.00004 28.11770 78.54917 11.92159 14.15689 18.00004 28.15692 78.50996 11.92159 14.15689 18.03925 28.11770 78.54917 11.92159 14.15689 18.00004 28.11770 78.54917 11.92159 14.15689 18.00004 28.15692 78.50996 11.96081 14.11767 18.03925 28.11770 78.50996 11.96081 14.11767 18.03925 28.11770 78.54917 11.92159 14.15689 18.00004 1.75634
18.00004 28.15692 78.50996 11.96081 14.11767 18.03925 28.11770 78.50996 11.96081 14.15689 18.00004 28.11770 78.54917 11.92159 14.15689 18.00004 28.15692 78.50996 11.92159 14.15689 18.03925 28.11770 78.54917 11.92159 14.15689 18.00004 28.11770 78.54917 11.92159 14.15689 18.00004 28.15692 78.50996 11.96081 14.11767 18.03925 28.11770 78.50996 11.96081 14.11767 18.03925 28.11770 78.54917 11.92159 14.15689 18.00004 28.15692 78.50996 11.92159 14.15689 1.75974
14.11767 18.03925 28.11770 78.50996 11.96081 14.15689 18.00004 28.11770 78.54917 11.92159 14.15689 18.00004 28.15692 78.50996 11.92159 14.15689 18.03925 28.11770 78.54917 11.92159 14.15689 18.00004 28.11770 78.54917 11.92159 14.15689 18.00004 28.15692 78.50996 11.96081 14.11767 18.03925 28.11770 78.50996 11.96081 14.11767 18.03925 28.11770 78.54917 11.92159 14.15689 18.00004 28.15692 78.50996 11.92159 14.15689 18.03925 28.11770 78.54917 11.92159 1.75573
11.96081 14.15689 18.00004 28.11770 78.54917 11.92159 14.15689 18.00004 28.15692 78.50996 11.92159 14.15689 18.03925 28.11770 78.54917 11.92159 14.15689 18.00004 28.11770 78.54917 11.92159 14.15689 18.00004 28.15692 78.50996 11.96081 14.11767 18.03925 28.11770 78.50996 11.96081 14.11767 18.03925 28.11770 78.54917 11.92159 14.15689 18.00004 28.15692 78.50996 11.92159 14.15689 18.03925 28.11770 78.54917 11.92159 14.15689 18.00004 28.11770 78.54917 1.74822
78.54917 11.92159 14.15689 18.00004 28.15692 78.50996 11.92159 14.15689 18.03925 28.11770 78.54917 11.92159 14.15689 18.00004 28.11770 78.54917 11.92159 14.15689 18.00004 28.15692 78.50996 11.96081 14.11767 18.03925 28.11770 78.50996 11.96081 14.11767 18.03925 28.11770 78.54917 11.92159 14.15689 18.00004 28.15692 78.50996 11.92159 14.15689 18.03925 28.11770 78.54917 11.92159 14.15689 18.00004 28.11770 78.54917 11.92159 14.15689 18.00004 28.15692 1.74683
28.15692 78.50996 11.92159 14.15689 18.03925 28.11770 78.54917 11.92159 14.15689 18.00004 28.11770 78.54917 11.92159 14.15689 18.00004 28.15692 78.50996 11.96081 14.11767 18.03925 28.11770 78.50996 11.96081 14.11767 18.03925 28.11770 78.54917 11.92159 14.15689 18.00004 28.15692 78.50996 11.92159 14.15689 18.03925 28.11770 78.54917 11.92159 14.15689 18.00004 28.11770 78.54917 11.92159 14.15689 18.00004 28.15692 78.50996 11.92159 14.15689 18.03925 1.74818
18.03925 28.11770 78.54917 11.92159 14.15689 18.00004 28.11770 78.54917 11.92159 14.15689 18.00004 28.15692 78.50996 11.96081 14.11767 18.03925 28.11770 78.50996 11.96081 14.11767 18.03925 28.11770 78.54917 11.92159 14.15689 18.00004 28.15692 78.50996 11.92159 14.15689 18.03925 28.11770 78.54917 11.92159 14.15689 18.00004 28.11770 78.54917 11.92159 14.15689 18.00004 28.15692 78.50996 11.92159 14.15689 18.03925 28.11770 78.50996 11.96081 14.11767 1.75475
14.15689 18.00004 28.11770 78.54917 11.92159 14.15689 18.00004 28.15692 78.50996 11.96081 14.11767 18.03925 28.11770 78.50996 11.96081 14.11767 18.03925 28.11770 78.54917 11.92159 14.15689 18.00004 28.15692 78.50996 11.92159 14.15689 18.03925 28.11770 78.54917 11.92159 14.15689 18.00004 28.11770 78.54917 11.92159 14.15689 18.00004 28.15692 78.50996 11.92159 14.15689 18.03925 28.11770 78.50996 11.96081 14.11767 18.03925 28.11770 78.54917 11.92159 1.75718
11.92159 14.15689 18.00004 28.15692 78.50996 11.96081 14.11767 18.03925 28.11770 78.50996 11.96081 14.11767 18.03925 28.11770 78.54917 11.92159 14.15689 18.00004 28.15692 78.50996 11.92159 14.15689 18.03925 28.11770 78.54917 11.92159 14.15689 18.00004 28.11770 78.54917 11.92159 14.15689 18.00004 28.15692 78.50996 11.92159 14.15689 18.03925 28.11770 78.50996 11.96081 14.11767 18.03925 28.11770 78.54917 11.92159 14.15689 18.00004 28.15692 78.50996 1.75632
78.50996 11.96081 14.11767 18.03925 28.11770 78.50996 11.96081 14.11767 18.03925 28.11770 78.54917 11.92159 14.15689 18.00004 28.15692 78.50996 11.92159 14.15689 18.03925 28.11770 78.54917 11.92159 14.15689 18.00004 28.11770 78.54917 11.92159 14.15689 18.00004 28.15692 78.50996 11.92159 14.15689 18.03925 28.11770 78.50996 11.96081 14.11767 18.03925 28.11770 78.54917 11.92159 14.15689 18.00004 28.15692 78.50996 11.92159 14.15689 18.00004 28.15692 1.75532
28.11770 78.50996 11.96081 14.11767 18.03925 28.11770 78.54917 11.92159 14.15689 18.00004 28.15692 78.50996 11.92159 14.15689 18.03925 28.11770 78.54917 11.92159 14.15689 18.00004 28.11770 78.54917 11.92159 14.15689 18.00004 28.15692 78.50996 11.92159 14.15689 18.03925 28.11770 78.50996 11.96081 14.11767 18.03925 28.11770 78.54917 11.92159 14.15689 18.00004 28.15692 78.50996 11.92159 14.15689 18.00004 28.15692 78.50996 11.96081 14.11767 18.03925 1.75569
18.03925 28.11770 78.54917 11.92159 14.15689 18.00004 28.15692 78.50996 11.92159 14.15689 18.03925 28.11770 78.54917 11.92159 14.15689 18.00004 28.11770 78.54917 11.92159 14.15689 18.00004 28.15692 78.50996 11.92159 14.15689 18.03925 28.11770 78.50996 11.96081 14.11767 18.03925 28.11770 78.54917 11.92159 14.15689 18.00004 28.15692 78.50996 11.92159 14.15689 18.00004 28.15692 78.50996 11.96081 14.11767 18.03925 28.11770 78.54917 11.92159 14.15689 1.75116
14.15689 18.00004 28.15692 78.50996 11.92159 14.15689 18.03925 28.11770 78.54917 11.92159 14.15689 18.00004 28.11770 78.54917 11.92159 14.15689 18.00004 28.15692 78.50996 11.92159 14.15689 18.03925 28.11770 78.50996 11.96081 14.11767 18.03925 28.11770 78.54917 11.92159 14.15689 18.00004 28.15692 78.50996 11.92159 14.15689 18.00004 28.15692 78.50996 11.96081 14.11767 18.03925 28.11770 78.54917 11.92159 14.15689 18.00004 28.15692 78.50996 11.92159 1.75156
11.92159 14.15689 18.03925 28.11770 78.54917 11.92159 14.15689 18.00004 28.11770 78.54917 11.92159 14.15689 18.00004 28.15692 78.50996 11.92159 14.15689 18.03925 28.11770 78.50996 11.96081 14.11767 18.03925 28.11770 78.54917 11.92159 14.15689 18.00004 28.15692 78.50996 11.92159 14.15689 18.00004 28.15692 78.50996 11.96081 14.11767 18.03925 28.11770 78.54917 11.92159 14.15689 18.00004 28.15692 78.50996 11.92159 14.15689 18.00004 28.15692 78.50996 1.74893
78.54917 11.92159 14.15689 18.00004 28.11770 78.54917 11.92159 14.15689 18.00004 28.15692 78.50996 11.92159 14.15689 18.03925 28.11770 78.50996 11.96081 14.11767 18.03925 28.11770 78.54917 11.92159 14.15689 18.00004 28.15692 78.50996 11.92159 14.15689 18.00004 28.15692 78.50996 11.96081 14.11767 18.03925 28.11770 78.54917 11.92159 14.15689 18.00004 28.15692 78.50996 11.92159 14.15689 18.00004 28.15692 78.50996 11.96081 14.11767 18.03925 28.11770 1.75463
28.11770 78.54917 11.92159 14.15689 18.00004 28.15692 78.50996 11.92159 14.15689 18.03925 28.11770 78.50996 11.96081 14.11767 18.03925 28.11770 78.54917 11.92159 14.15689 18.00004 28.15692 78.50996 11.92159 14.15689 18.00004 28.15692 78.50996 11.96081 14.11767 18.03925 28.11770 78.54917 11.92159 14.15689 18.00004 28.15692 78.50996 11.92159 14.15689 18.00004 28.15692 78.50996 11.96081 14.11767 18.03925 28.11770 78.54917 11.92159 14.15689 18.00004 1.75524
18.00004 28.15692 78.50996 11.92159 14.15689 18.03925 28.11770 78.50996 11.96081 14.11767 18.03925 28.11770 78.54917 11.92159 14.15689 18.00004 28.15692 78.50996 11.92159 14.15689 18.00004 28.15692 78.50996 11.96081 14.11767 18.03925 28.11770 78.54917 11.92159 14.15689 18.00004 28.15692 78.50996 11.92159 14.15689 18.00004 28.15692 78.50996 11.96081 14.11767 18.03925 28.11770 78.54917 11.92159 14.15689 18.00004 28.11770 78.54917 11.92159 14.15689 1.75792
14.15689 18.03925 28.11770 78.50996 11.96081 14.11767 18.03925 28.11770 78.54917 11.92159 14.15689 18.00004 28.15692 78.50996 11.92159 14.15689 18.00004 28.15692 78.50996 11.96081 14.11767 18.03925 28.11770 78.54917 11.92159 14.15689 18.00004 28.15692 78.50996 11.92159 14.15689 18.00004 28.15692 78.50996 11.96081 14.11767 18.03925 28.11770 78.54917 11.92159 14.15689 18.00004 28.11770 78.54917 11.92159 14.15689 18.00004 28.15692 78.50996 11.96081 1.75929
11.96081 14.11767 18.03925 28.11770 78.54917 11.92159 14.15689 18.00004 28.15692 78.50996 11.92159 14.15689 18.00004 28.15692 78.50996 11.96081 14.11767 18.03925 28.11770 78.54917 11.92159 14.15689 18.00004 28.15692 78.50996 11.92159 14.15689 18.00004 28.15692 78.50996 11.96081 14.11767 18.03925 28.11770 78.54917 11.92159 14.15689 18.00004 28.11770 78.54917 11.92159 14.15689 18.00004 28.15692 78.50996 11.96081 14.11767 18.03925 28.11770 78.54917 1.75972
78.54917 11.92159 14.15689 18.00004 28.15692 78.50996 11.92159 14.15689 18.00004 28.15692 78.50996 11.96081 14.11767 18.03925 28.11770 78.54917 11.92159 14.15689 18.00004 28.15692 78.50996 11.92159 14.15689 18.00004 28.15692 78.50996 11.96081 14.11767 18.03925 28.11770 78.54917 11.92159 14.15689 18.00004 28.11770 78.54917 11.92159 14.15689 18.00004 28.15692 78.50996 11.96081 14.11767 18.03925 28.11770 78.54917 11.92159 14.15689 18.00004 28.11770 1.75319
28.15692 78.50996 11.92159 14.15689 18.00004 28.15692 78.50996 11.96081 14.11767 18.03925 28.11770 78.54917 11.92159 14.15689 18.00004 28.15692 78.50996 11.92159 14.15689 18.00004 28.15692 78.50996 11.96081 14.11767 18.03925 28.11770 78.54917 11.92159 14.15689 18.00004 28.11770 78.54917 11.92159 14.15689 18.00004 28.15692 78.50996 11.96081 14.11767 18.03925 28.11770 78.54917 11.92159 14.15689 18.00004 28.11770 78.54917 11.92159 14.15689 18.00004 1.75388
18.00004 28.15692 78.50996 11.96081 14.11767 18.03925 28.11770 78.54917 11.92159 14.15689 18.00004 28.15692 78.50996 11.92159 14.15689 18.00004 28.15692 78.50996 11.96081 14.11767 18.03925 28.11770 78.54917 11.92159 14.15689 18.00004 28.11770 78.54917 11.92159 14.15689 18.00004 28.15692 78.50996 11.96081 14.11767 18.03925 28.11770 78.54917 11.92159 14.15689 18.00004 28.11770 78.54917 11.92159 14.15689 18.00004 28.15692 78.50996 11.96081 14.11767 1.75986
14.11767 18.03925 28.11770 78.54917 11.92159 14.15689 18.00004 28.15692 78.50996 11.92159 14.15689 18.00004 28.15692 78.50996 11.96081 14.11767 18.03925 28.11770 78.54917 11.92159 14.15689 18.00004 28.11770 78.54917 11.92159 14.15689 18.00004 28.15692 78.50996 11.96081 14.11767 18.03925 28.11770 78.54917 11.92159 14.15689 18.00004 28.11770 78.54917 11.92159 14.15689 18.00004 28.15692 78.50996 11.96081 14.11767 18.03925 28.11770 78.54917 11.92159 1.75841
11.92159 14.15689 18.00004 28.15692 78.50996 11.92159 14.15689 18.00004 28.15692 78.50996 11.96081 14.11767 18.03925 28.11770 78.54917 11.92159 14.15689 18.00004 28.11770 78.54917 11.92159 14.15689 18.00004 28.15692 78.50996 11.96081 14.11767 18.03925 28.11770 78.54917 11.92159 14.15689 18.00004 28.11770 78.54917 11.92159 14.15689 18.00004 28.15692 78.50996 11.96081 14.11767 18.03925 28.11770 78.54917 11.92159 14.15689 18.00004 28.11770 78.54917 1.75278
78.50996 11.92159 14.15689 18.00004 28.15692 78.50996 11.96081 14.11767 18.03925 28.11770 78.54917 11.92159 14.15689 18.00004 28.11770 78.54917 11.92159 14.15689 18.00004 28.15692 78.50996 11.96081 14.11767 18.03925 28.11770 78.54917 11.92159 14.15689 18.00004 28.11770 78.54917 11.92159 14.15689 18.00004 28.15692 78.50996 11.96081 14.11767 18.03925 28.11770 78.54917 11.92159 14.15689 18.00004 28.11770 78.54917 11.92159 14.15689 18.00004 28.15692 1.75101
28.15692 78.50996 11.96081 14.11767 18.03925 28.11770 78.54917 11.92159 14.15689 18.00004 28.11770 78.54917 11.92159 14.15689 18.00004 28.15692 78.50996 11.96081 14.11767 18.03925 28.11770 78.54917 11.92159 14.15689 18.00004 28.11770 78.54917 11.92159 14.15689 18.00004 28.15692 78.50996 11.96081 14.11767 18.03925 28.11770 78.54917 11.92159 14.15689 18.00004 28.11770 78.54917 11.92159 14.15689 18.00004 28.15692 78.50996 11.96081 14.11767 18.03925 1.75784
18.03925 28.11770 78.54917 11.92159 14.15689 18.00004 28.11770 78.54917 11.92159 14.15689 18.00004 28.15692 78.50996 11.96081 14.11767 18.03925 28.11770 78.54917 11.92159 14.15689 18.00004 28.11770 78.54917 11.92159 14.15689 18.00004 28.15692 78.50996 11.96081 14.11767 18.03925 28.11770 78.54917 11.92159 14.15689 18.00004 28.11770 78.54917 11.92159 14.15689 18.00004 28.15692 78.50996 11.96081 14.11767 18.03925 28.11770 78.54917 11.92159 14.15689 1.75163
14.15689 18.00004 28.11770 78.54917 11.92159 14.15689 18.00004 28.15692 78.50996 11.96081 14.11767 18.03925 28.11770 78.54917 11.92159 14.15689 18.00004 28.11770 78.54917 11.92159 14.15689 18.00004 28.15692 78.50996 11.96081 14.11767 18.03925 28.11770 78.54917 11.92159 14.15689 18.00004 28.11770 78.54917 11.92159 14.15689 18.00004 28.15692 78.50996 11.96081 14.11767 18.03925 28.11770 78.54917 11.92159 14.15689 18.00004 28.11770 78.54917 11.92159 1.75060
11.92159 14.15689 18.00004 28.15692 78.50996 11.96081 14.11767 18.03925 28.11770 78.54917 11.92159 14.15689 18.00004 28.11770 78.54917 11.92159 14.15689 18.00004 28.15692 78.50996 11.96081 14.11767 18.03925 28.11770 78.54917 11.92159 14.15689 18.00004 28.11770 78.54917 11.92159 14.15689 18.00004 28.15692 78.50996 11.96081 14.11767 18.03925 28.11770 78.54917 11.92159 14.15689 18.00004 28.11770 78.54917 11.92159 14.15689 18.00004 28.15692 78.50996 1.75195
78.50996 11.96081 14.11767 18.03925 28.11770 78.54917 11.92159 14.15689 18.00004 28.11770 78.54917 11.92159 14.15689 18.00004 28.15692 78.50996 11.96081 14.11767 18.03925 28.11770 78.54917 11.92159 14.15689 18.00004 28.11770 78.54917 11.92159 14.15689 18.00004 28.15692 78.50996 11.96081 14.11767 18.03925 28.11770 78.54917 11.92159 14.15689 18.00004 28.11770 78.54917 11.92159 14.15689 18.00004 28.15692 78.50996 11.92159 14.15689 18.03925 28.11770 1.75235
28.11770 78.54917 11.92159 14.15689 18.00004 28.11770 78.54917 11.92159 14.15689 18.00004 28.15692 78.50996 11.96081 14.11767 18.03925 28.11770 78.54917 11.92159 14.15689 18.00004 28.11770 78.54917 11.92159 14.15689 18.00004 28.15692 78.50996 11.96081 14.11767 18.03925 28.11770 78.54917 11.92159 14.15689 18.00004 28.11770 78.54917 11.92159 14.15689 18.00004 28.15692 78.50996 11.92159 14.15689 18.03925 28.11770 78.54917 11.92159 14.15689 18.00004 1.74142
18.00004 28.11770 78.54917 11.92159 14.15689 18.00004 28.15692 78.50996 11.96081 14.11767 18.03925 28.11770 78.54917 11.92159 14.15689 18.00004 28.11770 78.54917 11.92159 14.15689 18.00004 28.15692 78.50996 11.96081 14.11767 18.03925 28.11770 78.54917 11.92159 14.15689 18.00004 28.11770 78.54917 11.92159 14.15689 18.00004 28.15692 78.50996 11.92159 14.15689 18.03925 28.11770 78.54917 11.92159 14.15689 18.00004 28.11770 78.54917 11.92159 14.15689 1.74370
14.15689 18.00004 28.15692 78.50996 11.96081 14.11767 18.03925 28.11770 78.54917 11.92159 14.15689 18.00004 28.11770 78.54917 11.92159 14.15689 18.00004 28.15692 78.50996 11.96081 14.11767 18.03925 28.11770 78.54917 11.92159 14.15689 18.00004 28.11770 78.54917 11.92159 14.15689 18.00004 28.15692 78.50996 11.92159 14.15689 18.03925 28.11770 78.54917 11.92159 14.15689 18.00004 28.11770 78.54917 11.92159 14.15689 18.00004 28.15692 78.50996 11.92159 1.74839
11.96081 14.11767 18.03925 28.11770 78.54917 11.92159 14.15689 18.00004 28.11770 78.54917 11.92159 14.15689 18.00004 28.15692 78.50996 11.96081 14.11767 18.03925 28.11770 78.54917 11.92159 14.15689 18.00004 28.11770 78.54917 11.92159 14.15689 18.00004 28.15692 78.50996 11.92159 14.15689 18.03925 28.11770 78.54917 11.92159 14.15689 18.00004 28.11770 78.54917 11.92159 14.15689 18.00004 28.15692 78.50996 11.92159 14.15689 18.03925 28.11770 78.50996 1.74333
78.54917 11.92159 14.15689 18.00004 28.11770 78.54917 11.92159 14.15689 18.00004 28.15692 78.50996 11.96081 14.11767 18.03925 28.11770 78.54917 11.92159 14.15689 18.00004 28.11770 78.54917 11.92159 14.15689 18.00004 28.15692 78.50996 11.92159 14.15689 18.03925 28.11770 78.54917 11.92159 14.15689 18.00004 28.11770 78.54917 11.92159 14.15689 18.00004 28.15692 78.50996 11.92159 14.15689 18.03925 28.11770 78.50996 11.96081 14.11767 18.03925 28.11770 1.74583
28.11770 78.54917 11.92159 14.15689 18.00004 28.15692 78.50996 11.96081 14.11767 18.03925 28.11770 78.54917 11.92159 14.15689 18.00004 28.11770 78.54917 11.92159 14.15689 18.00004 28.15692 78.50996 11.92159 14.15689 18.03925 28.11770 78.54917 11.92159 14.15689 18.00004 28.11770 78.54917 11.92159 14.15689 18.00004 28.15692 78.50996 11.92159 14.15689 18.03925 28.11770 78.50996 11.96081 14.11767 18.03925 28.11770 78.54917 11.92159 14.15689 18.00004 1.74575
18.00004 28.15692 78.50996 11.96081 14.11767 18.03925 28.11770 78.54917 11.92159 14.15689 18.00004 28.11770 78.54917 11.92159 14.15689 18.00004 28.15692 78.50996 11.92159 14.15689 18.03925 28.11770 78.54917 11.92159 14.15689 18.00004 28.11770 78.54917 11.92159 14.15689 18.00004 28.15692 78.50996 11.92159 14.15689 18.03925 28.11770 78.50996 11.96081 14.11767 18.03925 28.11770 78.54917 11.92159 14.15689 18.00004 28.15692 78.50996 11.92159 14.15689 1.75090
14.11767 18.03925 28.11770 78.54917 11.92159 14.15689 18.00004 28.11770 78.54917 11.92159 14.15689 18.00004 28.15692 78.50996 11.92159 14.15689 18.03925 28.11770 78.54917 11.92159 14.15689 18.00004 28.11770 78.54917 11.92159 14.15689 18.00004 28.15692 78.50996 11.92159 14.15689 18.03925 28.11770 78.50996 11.96081 14.11767 18.03925 28.11770 78.54917 11.92159 14.15689 18.00004 28.15692 78.50996 11.92159 14.15689 18.03925 28.11770 78.50996 11.96081 1.74593
11.92159 14.15689 18.00004 28.11770 78.54917 11.92159 14.15689 18.00004 28.15692 78.50996 11.92159 14.15689 18.03925 28.11770 78.54917 11.92159 14.15689 18.00004 28.11770 78.54917 11.92159 14.15689 18.00004 28.15692 78.50996 11.92159 14.15689 18.03925 28.11770 78.50996 11.96081 14.11767 18.03925 28.11770 78.54917 11.92159 14.15689 18.00004 28.15692 78.50996 11.92159 14.15689 18.03925 28.11770 78.50996 11.96081 14.11767 18.03925 28.11770 78.54917 1.74755
78.54917 11.92159 14.15689 18.00004 28.15692 78.50996 11.92159 14.15689 18.03925 28.11770 78.54917 11.92159 14.15689 18.00004 28.11770 78.54917 11.92159 14.15689 18.00004 28.15692 78.50996 11.92159 14.15689 18.03925 28.11770 78.50996 11.96081 14.11767 18.03925 28.11770 78.54917 11.92159 14.15689 18.00004 28.15692 78.50996 11.92159 14.15689 18.03925 28.11770 78.50996 11.96081 14.11767 18.03925 28.11770 78.54917 11.92159 14.15689 18.00004 28.15692 1.74818
28.15692 78.50996 11.92159 14.15689 18.03925 28.11770 78.54917 11.92159 14.15689 18.00004 28.11770 78.54917 11.92159 14.15689 18.00004 28.15692 78.50996 11.92159 14.15689 18.03925 28.11770 78.50996 11.96081 14.11767 18.03925 28.11770 78.54917 11.92159 14.15689 18.00004 28.15692 78.50996 11.92159 14.15689 18.03925 28.11770 78.50996 11.96081 14.11767 18.03925 28.11770 78.54917 11.92159 14.15689 18.00004 28.15692 78.50996 11.92159 14.15689 18.00004 1.74753
76.07858 12.70591 15.45101 20.94122 46.07852 33.33340 76.78446 12.39218 14.90199 19.68631 36.47066 73.09818 13.88238 17.60788 27.01966 77.33348 12.07846 14.50983 18.82357 31.76477 77.37270 12.07846 14.47062 18.70592 31.41183 77.45113 12.03924 14.39219 18.58827 30.74516 77.52956 12.00002 14.31375 18.39219 30.00006 77.60800 11.96081 14.23532 18.27455 29.49025 77.64721 11.92159 14.23532 18.23533 29.37261 77.60800 11.96081 14.19611 18.27455 29.33339 2.77376
46.07852 33.33340 76.78446 12.39218 14.90199 19.68631 36.47066 73.09818 13.88238 17.60788 27.01966 77.33348 12.07846 14.50983 18.82357 31.76477 77.37270 12.07846 14.47062 18.70592 31.41183 77.45113 12.03924 14.39219 18.58827 30.74516 77.52956 12.00002 14.31375 18.39219 30.00006 77.60800 11.96081 14.23532 18.27455 29.49025 77.64721 11.92159 14.23532 18.23533 29.37261 77.60800 11.96081 14.19611 18.27455 29.33339 77.64721 11.92159 14.23532 18.23533 2.58281
14.90199 19.68631 36.47066 73.09818 13.88238 17.60788 27.01966 77.33348 12.07846 14.50983 18.82357 31.76477 77.37270 12.07846 14.47062 18.70592 31.41183 77.45113 12.03924 14.39219 18.58827 30.74516 77.52956 12.00002 14.31375 18.39219 30.00006 77.60800 11.96081 14.23532 18.27455 29.49025 77.64721 11.92159 14.23532 18.23533 29.37261 77.60800 11.96081 14.19611 18.27455 29.33339 77.64721 11.92159 14.23532 18.23533 29.37261 77.60800 11.96081 14.19611 2.45043
13.88238 17.60788 27.01966 77.33348 12.07846 14.50983 18.82357 31.76477 77.37270 12.07846 14.47062 18.70592 31.41183 77.45113 12.03924 14.39219 18.58827 30.74516 77.52956 12.00002 14.31375 18.39219 30.00006 77.60800 11.96081 14.23532 18.27455 29.49025 77.64721 11.92159 14.23532 18.23533 29.37261 77.60800 11.96081 14.19611 18.27455 29.33339 77.64721 11.92159 14.23532 18.23533 29.37261 77.60800 11.96081 14.19611 18.27455 29.33339 77.64721 11.96081 2.27011
12.07846 14.50983 18.82357 31.76477 77.37270 12.07846 14.47062 18.70592 31.41183 77.45113 12.03924 14.39219 18.58827 30.74516 77.52956 12.00002 14.31375 18.39219 30.00006 77.60800 11.96081 14.23532 18.27455 29.49025 77.64721 11.92159 14.23532 18.23533 29.37261 77.60800 11.96081 14.19611 18.27455 29.33339 77.64721 11.92159 14.23532 18.23533 29.37261 77.60800 11.96081 14.19611 18.27455 29.33339 77.64721 11.96081 14.19611 18.23533 29.37261 77.64721 2.14642
77.37270 12.07846 14.47062 18.70592 31.41183 77.45113 12.03924 14.39219 18.58827 30.74516 77.52956 12.00002 14.31375 18.39219 30.00006 77.60800 11.96081 14.23532 18.27455 29.49025 77.64721 11.92159 14.23532 18.23533 29.37261 77.60800 11.96081 14.19611 18.27455 29.33339 77.64721 11.92159 14.23532 18.23533 29.37261 77.60800 11.96081 14.19611 18.27455 29.33339 77.64721 11.96081 14.19611 18.23533 29.37261 77.64721 11.92159 14.23532 18.23533 29.33339 2.04349
31.41183 77.45113 12.03924 14.39219 18.58827 30.74516 77.52956 12.00002 14.31375 18.39219 30.00006 77.60800 11.96081 14.23532 18.27455 29.49025 77.64721 11.92159 14.23532 18.23533 29.37261 77.60800 11.96081 14.19611 18.27455 29.33339 77.64721 11.92159 14.23532 18.23533 29.37261 77.60800 11.96081 14.19611 18.27455 29.33339 77.64721 11.96081 14.19611 18.23533 29.37261 77.64721 11.92159 14.23532 18.23533 29.33339 77.64721 11.96081 14.19611 18.23533 1.97343
18.58827 30.74516 77.52956 12.00002 14.31375 18.39219 30.00006 77.60800 11.96081 14.23532 18.27455 29.49025 77.64721 11.92159 14.23532 18.23533 29.37261 77.60800 11.96081 14.19611 18.27455 29.33339 77.64721 11.92159 14.23532 18.23533 29.37261 77.60800 11.96081 14.19611 18.27455 29.33339 77.64721 11.96081 14.19611 18.23533 29.37261 77.64721 11.92159 14.23532 18.23533 29.33339 77.64721 11.96081 14.19611 18.23533 29.37261 77.64721 11.92159 14.23532 1.91424
14.31375 18.39219 30.00006 77.60800 11.96081 14.23532 18.27455 29.49025 77.64721 11.92159 14.23532 18.23533 29.37261 77.60800 11.96081 14.19611 18.27455 29.33339 77.64721 11.92159 14.23532 18.23533 29.37261 77.60800 11.96081 14.19611 18.27455 29.33339 77.64721 11.96081 14.19611 18.23533 29.37261 77.64721 11.92159 14.23532 18.23533 29.33339 77.64721 11.96081 14.19611 18.23533 29.37261 77.64721 11.92159 14.23532 18.23533 29.37261 77.60800 11.96081 1.82972
11.96081 14.23532 18.27455 29.49025 77.64721 11.92159 14.23532 18.23533 29.37261 77.60800 11.96081 14.19611 18.27455 29.33339 77.64721 11.92159 14.23532 18.23533 29.37261 77.60800 11.96081 14.19611 18.27455 29.33339 77.64721 11.96081 14.19611 18.23533 29.37261 77.64721 11.92159 14.23532 18.23533 29.33339 77.64721 11.96081 14.19611 18.23533 29.37261 77.64721 11.92159 14.23532 18.23533 29.37261 77.60800 11.96081 14.19611 18.27455 29.33339 77.64721 1.77489
77.64721 11.92159 14.23532 18.23533 29.37261 77.60800 11.96081 14.19611 18.27455 29.33339 77.64721 11.92159 14.23532 18.23533 29.37261 77.60800 11.96081 14.19611 18.27455 29.33339 77.64721 11.96081 14.19611 18.23533 29.37261 77.64721 11.92159 14.23532 18.23533 29.33339 77.64721 11.96081 14.19611 18.23533 29.37261 77.64721 11.92159 14.23532 18.23533 29.37261 77.60800 11.96081 14.19611 18.27455 29.33339 77.64721 11.92159 14.23532 18.23533 29.37261 1.76207
29.37261 77.60800 11.96081 14.19611 18.27455 29.33339 77.64721 11.92159 14.23532 18.23533 29.37261 77.60800 11.96081 14.19611 18.27455 29.33339 77.64721 11.96081 14.19611 18.23533 29.37261 77.64721 11.92159 14.23532 18.23533 29.33339 77.64721 11.96081 14.19611 18.23533 29.37261 77.64721 11.92159 14.23532 18.23533 29.37261 77.60800 11.96081 14.19611 18.27455 29.33339 77.64721 11.92159 14.23532 18.23533 29.37261 77.60800 11.96081 14.19611 18.27455 1.76437
18.27455 29.33339 77.64721 11.92159 14.23532 18.23533 29.37261 77.60800 11.96081 14.19611 18.27455 29.33339 77.64721 11.96081 14.19611 18.23533 29.37261 77.64721 11.92159 14.23532 18.23533 29.33339 77.64721 11.96081 14.19611 18.23533 29.37261 77.64721 11.92159 14.23532 18.23533 29.37261 77.60800 11.96081 14.19611 18.27455 29.33339 77.64721 11.92159 14.23532 18.23533 29.37261 77.60800 11.96081 14.19611 18.27455 29.33339 77.64721 11.96081 14.19611 1.76417
14.23532 18.23533 29.37261 77.60800 11.96081 14.19611 18.27455 29.33339 77.64721 11.96081 14.19611 18.23533 29.37261 77.64721 11.92159 14.23532 18.23533 29.33339 77.64721 11.96081 14.19611 18.23533 29.37261 77.64721 11.92159 14.23532 18.23533 29.37261 77.60800 11.96081 14.19611 18.27455 29.33339 77.64721 11.92159 14.23532 18.23533 29.37261 77.60800 11.96081 14.19611 18.27455 29.33339 77.64721 11.96081 14.19611 18.23533 29.37261 77.64721 11.92159 1.76081
11.96081 14.19611 18.27455 29.33339 77.64721 11.96081 14.19611 18.23533 29.37261 77.64721 11.92159 14.23532 18.23533 29.33339 77.64721 11.96081 14.19611 18.23533 29.37261 77.64721 11.92159 14.23532 18.23533 29.37261 77.60800 11.96081 14.19611 18.27455 29.33339 77.64721 11.92159 14.23532 18.23533 29.37261 77.60800 11.96081 14.19611 18.27455 29.33339 77.64721 11.96081 14.19611 18.23533 29.37261 77.64721 11.92159 14.23532 18.23533 29.33339 77.64721 1.75867
77.64721 11.96081 14.19611 18.23533 29.37261 77.64721 11.92159 14.23532 18.23533 29.33339 77.64721 11.96081 14.19611 18.23533 29.37261 77.64721 11.92159 14.23532 18.23533 29.37261 77.60800 11.96081 14.19611 18.27455 29.33339 77.64721 11.92159 14.23532 18.23533 29.37261 77.60800 11.96081 14.19611 18.27455 29.33339 77.64721 11.96081 14.19611 18.23533 29.37261 77.64721 11.92159 14.23532 18.23533 29.33339 77.64721 11.96081 14.19611 18.23533 29.37261 1.75427
29.37261 77.64721 11.92159 14.23532 18.23533 29.33339 77.64721 11.96081 14.19611 18.23533 29.37261 77.64721 11.92159 14.23532 18.23533 29.37261 77.60800 11.96081 14.19611 18.27455 29.33339 77.64721 11.92159 14.23532 18.23533 29.37261 77.60800 11.96081 14.19611 18.27455 29.33339 77.64721 11.96081 14.19611 18.23533 29.37261 77.64721 11.92159 14.23532 18.23533 29.33339 77.64721 11.96081 14.19611 18.23533 29.37261 77.64721 11.92159 14.23532 18.23533 1.75537
18.23533 29.33339 77.64721 11.96081 14.19611 18.23533 29.37261 77.64721 11.92159 14.23532 18.23533 29.37261 77.60800 11.96081 14.19611 18.27455 29.33339 77.64721 11.92159 14.23532 18.23533 29.37261 77.60800 11.96081 14.19611 18.27455 29.33339 77.64721 11.96081 14.19611 18.23533 29.37261 77.64721 11.92159 14.23532 18.23533 29.33339 77.64721 11.96081 14.19611 18.23533 29.37261 77.64721 11.92159 14.23532 18.23533 29.37261 77.60800 11.96081 14.19611 1.75916
14.19611 18.23533 29.37261 77.64721 11.92159 14.23532 18.23533 29.37261 77.60800 11.96081 14.19611 18.27455 29.33339 77.64721 11.92159 14.23532 18.23533 29.37261 77.60800 11.96081 14.19611 18.27455 29.33339 77.64721 11.96081 14.19611 18.23533 29.37261 77.64721 11.92159 14.23532 18.23533 29.33339 77.64721 11.96081 14.19611 18.23533 29.37261 77.64721 11.92159 14.23532 18.23533 29.37261 77.60800 11.96081 14.19611 18.27455 29.33339 77.64721 11.92159 1.76235
11.92159 14.23532 18.23533 29.37261 77.60800 11.96081 14.19611 18.27455 29.33339 77.64721 11.92159 14.23532 18.23533 29.37261 77.60800 11.96081 14.19611 18.27455 29.33339 77.64721 11.96081 14.19611 18.23533 29.37261 77.64721 11.92159 14.23532 18.23533 29.33339 77.64721 11.96081 14.19611 18.23533 29.37261 77.64721 11.92159 14.23532 18.23533 29.37261 77.60800 11.96081 14.19611 18.27455 29.33339 77.64721 11.92159 14.23532 18.23533 29.37261 77.60800 1.76282
77.60800 11.96081 14.19611 18.27455 29.33339 77.64721 11.92159 14.23532 18.23533 29.37261 77.60800 11.96081 14.19611 18.27455 29.33339 77.64721 11.96081 14.19611 18.23533 29.37261 77.64721 11.92159 14.23532 18.23533 29.33339 77.64721 11.96081 14.19611 18.23533 29.37261 77.64721 11.92159 14.23532 18.23533 29.37261 77.60800 11.96081 14.19611 18.27455 29.33339 77.64721 11.92159 14.23532 18.23533 29.37261 77.60800 11.96081 14.19611 18.27455 29.33339 1.76472
29.33339 77.64721 11.92159 14.23532 18.23533 29.37261 77.60800 11.96081 14.19611 18.27455 29.33339 77.64721 11.96081 14.19611 18.23533 29.37261 77.64721 11.92159 14.23532 18.23533 29.33339 77.64721 11.96081 14.19611 18.23533 29.37261 77.64721 11.92159 14.23532 18.23533 29.37261 77.60800 11.96081 14.19611 18.27455 29.33339 77.64721 11.92159 14.23532 18.23533 29.37261 77.60800 11.96081 14.19611 18.27455 29.33339 77.64721 11.96081 14.19611 18.23533 1.76146
18.23533 29.37261 77.60800 11.96081 14.19611 18.27455 29.33339 77.64721 11.96081 14.19611 18.23533 29.37261 77.64721 11.92159 14.23532 18.23533 29.33339 77.64721 11.96081 14.19611 18.23533 29.37261 77.64721 11.92159 14.23532 18.23533 29.37261 77.60800 11.96081 14.19611 18.27455 29.33339 77.64721 11.92159 14.23532 18.23533 29.37261 77.60800 11.96081 14.19611 18.27455 29.33339 77.64721 11.96081 14.19611 18.23533 29.37261 77.64721 11.92159 14.23532 1.76184
14.19611 18.27455 29.33339 77.64721 11.96081 14.19611 18.23533 29.37261 77.64721 11.92159 14.23532 18.23533 29.33339 77.64721 11.96081 14.19611 18.23533 29.37261 77.64721 11.92159 14.23532 18.23533 29.37261 77.60800 11.96081 14.19611 18.27455 29.33339 77.64721 11.92159 14.23532 18.23533 29.37261 77.60800 11.96081 14.19611 18.27455 29.33339 77.64721 11.96081 14.19611 18.23533 29.37261 77.64721 11.92159 14.23532 18.23533 29.33339 77.64721 11.96081 1.75927
11.96081 14.19611 18.23533 29.37261 77.64721 11.92159 14.23532 18.23533 29.33339 77.64721 11.96081 14.19611 18.23533 29.37261 77.64721 11.92159 14.23532 18.23533 29.37261 77.60800 11.96081 14.19611 18.27455 29.33339 77.64721 11.92159 14.23532 18.23533 29.37261 77.60800 11.96081 14.19611 18.27455 29.33339 77.64721 11.96081 14.19611 18.23533 29.37261 77.64721 11.92159 14.23532 18.23533 29.33339 77.64721 11.96081 14.19611 18.23533 29.37261 77.64721 1.75427
77.64721 11.92159 14.23532 18.23533 29.33339 77.64721 11.96081 14.19611 18.23533 29.37261 77.64721 11.92159 14.23532 18.23533 29.37261 77.60800 11.96081 14.19611 18.27455 29.33339 77.64721 11.92159 14.23532 18.23533 29.37261 77.60800 11.96081 14.19611 18.27455 29.33339 77.64721 11.96081 14.19611 18.23533 29.37261 77.64721 11.92159 14.23532 18.23533 29.33339 77.64721 11.96081 14.19611 18.23533 29.37261 77.64721 11.92159 14.23532 18.23533 29.37261 1.75531
29.33339 77.64721 11.96081 14.19611 18.23533 29.37261 77.64721 11.92159 14.23532 18.23533 29.37261 77.60800 11.96081 14.19611 18.27455 29.33339 77.64721 11.92159 14.23532 18.23533 29.37261 77.60800 11.96081 14.19611 18.27455 29.33339 77.64721 11.96081 14.19611 18.23533 29.37261 77.64721 11.92159 14.23532 18.23533 29.33339 77.64721 11.96081 14.19611 18.23533 29.37261 77.64721 11.92159 14.23532 18.23533 29.37261 77.60800 11.96081 14.19611 18.27455 1.75897
18.23533 29.37261 77.64721 11.92159 14.23532 18.23533 29.37261 77.60800 11.96081 14.19611 18.27455 29.33339 77.64721 11.92159 14.23532 18.23533 29.37261 77.60800 11.96081 14.19611 18.27455 29.33339 77.64721 11.96081 14.19611 18.23533 29.37261 77.64721 11.92159 14.23532 18.23533 29.33339 77.64721 11.96081 14.19611 18.23533 29.37261 77.64721 11.92159 14.23532 18.23533 29.37261 77.60800 11.96081 14.19611 18.27455 29.33339 77.64721 11.92159 14.23532 1.76323
14.23532 18.23533 29.37261 77.60800 11.96081 14.19611 18.27455 29.33339 77.64721 11.92159 14.23532 18.23533 29.37261 77.60800 11.96081 14.19611 18.27455 29.33339 77.64721 11.96081 14.19611 18.23533 29.37261 77.64721 11.92159 14.23532 18.23533 29.33339 77.64721 11.96081 14.19611 18.23533 29.37261 77.64721 11.92159 14.23532 18.23533 29.37261 77.60800 11.96081 14.19611 18.27455 29.33339 77.64721 11.92159 14.23532 18.23533 29.37261 77.60800 11.96081 1.76433
11.96081 14.19611 18.27455 29.33339 77.64721 11.92159 14.23532 18.23533 29.37261 77.60800 11.96081 14.19611 18.27455 29.33339 77.64721 11.96081 14.19611 18.23533 29.37261 77.64721 11.92159 14.23532 18.23533 29.33339 77.64721 11.96081 14.19611 18.23533 29.37261 77.64721 11.92159 14.23532 18.23533 29.37261 77.60800 11.96081 14.19611 18.27455 29.33339 77.64721 11.92159 14.23532 18.23533 29.37261 77.60800 11.96081 14.19611 18.27455 29.33339 77.64721 1.76398
77.64721 11.92159 14.23532 18.23533 29.37261 77.60800 11.96081 14.19611 18.27455 29.33339 77.64721 11.96081 14.19611 18.23533 29.37261 77.64721 11.92159 14.23532 18.23533 29.33339 77.64721 11.96081 14.19611 18.23533 29.37261 77.64721 11.92159 14.23532 18.23533 29.37261 77.60800 11.96081 14.19611 18.27455 29.33339 77.64721 11.92159 14.23532 18.23533 29.37261 77.60800 11.96081 14.19611 18.27455 29.33339 77.64721 11.96081 14.19611 18.23533 29.37261 1.76108
29.37261 77.60800 11.96081 14.19611 18.27455 29.33339 77.64721 11.96081 14.19611 18.23533 29.37261 77.64721 11.92159 14.23532 18.23533 29.33339 77.64721 11.96081 14.19611 18.23533 29.37261 77.64721 11.92159 14.23532 18.23533 29.37261 77.60800 11.96081 14.19611 18.27455 29.33339 77.64721 11.92159 14.23532 18.23533 29.37261 77.60800 11.96081 14.19611 18.27455 29.33339 77.64721 11.96081 14.19611 18.23533 29.37261 77.64721 11.92159 14.23532 18.23533 1.76117
18.27455 29.33339 77.64721 11.96081 14.19611 18.23533 29.37261 77.64721 11.92159 14.23532 18.23533 29.33339 77.64721 11.96081 14.19611 18.23533 29.37261 77.64721 11.92159 14.23532 18.23533 29.37261 77.60800 11.96081 14.19611 18.27455 29.33339 77.64721 11.92159 14.23532 18.23533 29.37261 77.60800 11.96081 14.19611 18.27455 29.33339 77.64721 11.96081 14.19611 18.23533 29.37261 77.64721 11.92159 14.23532 18.23533 29.33339 77.64721 11.96081 14.19611 1.75810
14.19611 18.23533 29.37261 77.64721 11.92159 14.23532 18.23533 29.33339 77.64721 11.96081 14.19611 18.23533 29.37261 77.64721 11.92159 14.23532 18.23533 29.37261 77.60800 11.96081 14.19611 18.27455 29.33339 77.64721 11.92159 14.23532 18.23533 29.37261 77.60800 11.96081 14.19611 18.27455 29.33339 77.64721 11.96081 14.19611 18.23533 29.37261 77.64721 11.92159 14.23532 18.23533 29.33339 77.64721 11.96081 14.19611 18.23533 29.37261 77.64721 11.92159 1.75520
11.92159 14.23532 18.23533 29.33339 77.64721 11.96081 14.19611 18.23533 29.37261 77.64721 11.92159 14.23532 18.23533 29.37261 77.60800 11.96081 14.19611 18.27455 29.33339 77.64721 11.92159 14.23532 18.23533 29.37261 77.60800 11.96081 14.19611 18.27455 29.33339 77.64721 11.96081 14.19611 18.23533 29.37261 77.64721 11.92159 14.23532 18.23533 29.33339 77.64721 11.96081 14.19611 18.23533 29.37261 77.64721 11.92159 14.23532 18.23533 29.37261 77.60800 1.75678
77.64721 11.96081 14.19611 18.23533 29.37261 77.64721 11.92159 14.23532 18.23533 29.37261 77.60800 11.96081 14.19611 18.27455 29.33339 77.64721 11.92159 14.23532 18.23533 29.37261 77.60800 11.96081 14.19611 18.27455 29.33339 77.64721 11.96081 14.19611 18.23533 29.37261 77.64721 11.92159 14.23532 18.23533 29.33339 77.64721 11.96081 14.19611 18.23533 29.37261 77.64721 11.92159 14.23532 18.23533 29.37261 77.60800 11.96081 14.19611 18.27455 29.33339 1.76041
29.37261 77.64721 11.92159 14.23532 18.23533 29.37261 77.60800 11.96081 14.19611 18.27455 29.33339 77.64721 11.92159 14.23532 18.23533 29.37261 77.60800 11.96081 14.19611 18.27455 29.33339 77.64721 11.96081 14.19611 18.23533 29.37261 77.64721 11.92159 14.23532 18.23533 29.33339 77.64721 11.96081 14.19611 18.23533 29.37261 77.64721 11.92159 14.23532 18.23533 29.37261 77.60800 11.96081 14.19611 18.27455 29.33339 77.64721 11.92159 14.23532 18.23533 1.76216
18.23533 29.37261 77.60800 11.96081 14.19611 18.27455 29.33339 77.64721 11.92159 14.23532 18.23533 29.37261 77.60800 11.96081 14.19611 18.27455 29.33339 77.64721 11.96081 14.19611 18.23533 29.37261 77.64721 11.92159 14.23532 18.23533 29.33339 77.64721 11.96081 14.19611 18.23533 29.37261 77.64721 11.92159 14.23532 18.23533 29.37261 77.60800 11.96081 14.19611 18.27455 29.33339 77.64721 11.92159 14.23532 18.23533 29.37261 77.60800 11.96081 14.19611 1.76447
14.19611 18.27455 29.33339 77.64721 11.92159 14.23532 18.23533 29.37261 77.60800 11.96081 14.19611 18.27455 29.33339 77.64721 11.96081 14.19611 18.23533 29.37261 77.64721 11.92159 14.23532 18.23533 29.33339 77.64721 11.96081 14.19611 18.23533 29.37261 77.64721 11.92159 14.23532 18.23533 29.37261 77.60800 11.96081 14.19611 18.27455 29.33339 77.64721 11.92159 14.23532 18.23533 29.37261 77.60800 11.96081 14.19611 18.27455 29.33339 77.64721 11.96081 1.76495
11.92159 14.23532 18.23533 29.37261 77.60800 11.96081 14.19611 18.27455 29.33339 77.64721 11.96081 14.19611 18.23533 29.37261 77.64721 11.92159 14.23532 18.23533 29.33339 77.64721 11.96081 14.19611 18.23533 29.37261 77.64721 11.92159 14.23532 18.23533 29.37261 77.60800 11.96081 14.19611 18.27455 29.33339 77.64721 11.92159 14.23532 18.23533 29.37261 77.60800 11.96081 14.19611 18.27455 29.33339 77.64721 11.96081 14.19611 18.23533 29.37261 77.64721 1.76041
77.60800 11.96081 14.19611 18.27455 29.33339 77.64721 11.96081 14.19611 18.23533 29.37261 77.64721 11.92159 14.23532 18.23533 29.33339 77.64721 11.96081 14.19611 18.23533 29.37261 77.64721 11.92159 14.23532 18.23533 29.37261 77.60800 11.96081 14.19611 18.27455 29.33339 77.64721 11.92159 14.23532 18.23533 29.37261 77.60800 11.96081 14.19611 18.27455 29.33339 77.64721 11.96081 14.19611 18.23533 29.37261 77.64721 11.92159 14.23532 18.23533 29.33339 1.76014
29.33339 77.64721 11.96081 14.19611 18.23533 29.37261 77.64721 11.92159 14.23532 18.23533 29.33339 77.64721 11.96081 14.19611 18.23533 29.37261 77.64721 11.92159 14.23532 18.23533 29.37261 77.60800 11.96081 14.19611 18.27455 29.33339 77.64721 11.92159 14.23532 18.23533 29.37261 77.60800 11.96081 14.19611 18.27455 29.33339 77.64721 11.96081 14.19611 18.23533 29.37261 77.64721 11.92159 14.23532 18.23533 29.33339 77.64721 11.96081 14.19611 18.23533 1.75465
18.23533 29.37261 77.64721 11.92159 14.23532 18.23533 29.33339 77.64721 11.96081 14.19611 18.23533 29.37261 77.64721 11.92159 14.23532 18.23533 29.37261 77.60800 11.96081 14.19611 18.27455 29.33339 77.64721 11.92159 14.23532 18.23533 29.37261 77.60800 11.96081 14.19611 18.27455 29.33339 77.64721 11.96081 14.19611 18.23533 29.37261 77.64721 11.92159 14.23532 18.23533 29.33339 77.64721 11.96081 14.19611 18.23533 29.37261 77.64721 11.92159 14.23532 1.75644
14.23532 18.23533 29.33339 77.64721 11.96081 14.19611 18.23533 29.37261 77.64721 11.92159 14.23532 18.23533 29.37261 77.60800 11.96081 14.19611 18.27455 29.33339 77.64721 11.92159 14.23532 18.23533 29.37261 77.60800 11.96081 14.19611 18.27455 29.33339 77.64721 11.96081 14.19611 18.23533 29.37261 77.64721 11.92159 14.23532 18.23533 29.33339 77.64721 11.96081 14.19611 18.23533 29.37261 77.64721 11.92159 14.23532 18.23533 29.37261 77.60800 11.96081 1.75868
11.96081 14.19611 18.23533 29.37261 77.64721 11.92159 14.23532 18.23533 29.37261 77.60800 11.96081 14.19611 18.27455 29.33339 77.64721 11.92159 14.23532 18.23533 29.37261 77.60800 11.96081 14.19611 18.27455 29.33339 77.64721 11.96081 14.19611 18.23533 29.37261 77.64721 11.92159 14.23532 18.23533 29.33339 77.64721 11.96081 14.19611 18.23533 29.37261 77.64721 11.92159 14.23532 18.23533 29.37261 77.60800 11.96081 14.19611 18.27455 29.33339 77.64721 1.76108
77.64721 11.92159 14.23532 18.23533 29.37261 77.60800 11.96081 14.19611 18.27455 29.33339 77.64721 11.92159 14.23532 18.23533 29.37261 77.60800 11.96081 14.19611 18.27455 29.33339 77.64721 11.96081 14.19611 18.23533 29.37261 77.64721 11.92159 14.23532 18.23533 29.33339 77.64721 11.96081 14.19611 18.23533 29.37261 77.64721 11.92159 14.23532 18.23533 29.37261 77.60800 11.96081 14.19611 18.27455 29.33339 77.64721 11.92159 14.23532 18.23533 29.37261 1.76207
29.37261 77.60800 11.96081 14.19611 18.27455 29.33339 77.64721 11.92159 14.23532 18.23533 29.37261 77.60800 11.96081 14.19611 18.27455 29.33339 77.64721 11.96081 14.19611 18.23533 29.37261 77.64721 11.92159 14.23532 18.23533 29.33339 77.64721 11.96081 14.19611 18.23533 29.37261 77.64721 11.92159 14.23532 18.23533 29.37261 77.60800 11.96081 14.19611 18.27455 29.33339 77.64721 11.92159 14.23532 18.23533 29.37261 77.60800 11.96081 14.19611 18.27455 1.76437
18.27455 29.33339 77.64721 11.92159 14.23532 18.23533 29.37261 77.60800 11.96081 14.19611 18.27455 29.33339 77.64721 11.96081 14.19611 18.23533 29.37261 77.64721 11.92159 14.23532 18.23533 29.33339 77.64721 11.96081 14.19611 18.23533 29.37261 77.64721 11.92159 14.23532 18.23533 29.37261 77.60800 11.96081 14.19611 18.27455 29.33339 77.64721 11.92159 14.23532 18.23533 29.37261 77.60800 11.96081 14.19611 18.27455 29.33339 77.64721 11.96081 14.19611 1.76417
14.23532 18.23533 29.37261 77.60800 11.96081 14.19611 18.27455 29.33339 77.64721 11.96081 14.19611 18.23533 29.37261 77.64721 11.92159 14.23532 18.23533 29.33339 77.64721 11.96081 14.19611 18.23533 29.37261 77.64721 11.92159 14.23532 18.23533 29.37261 77.60800 11.96081 14.19611 18.27455 29.33339 77.64721 11.92159 14.23532 18.23533 29.37261 77.60800 11.96081 14.19611 18.27455 29.33339 77.64721 11.96081 14.19611 18.23533 29.37261 77.64721 11.92159 1.76081
11.96081 14.19611 18.27455 29.33339 77.64721 11.96081 14.19611 18.23533 29.37261 77.64721 11.92159 14.23532 18.23533 29.33339 77.64721 11.96081 14.19611 18.23533 29.37261 77.64721 11.92159 14.23532 18.23533 29.37261 77.60800 11.96081 14.19611 18.27455 29.33339 77.64721 11.92159 14.23532 18.23533 29.37261 77.60800 11.96081 14.19611 18.27455 29.33339 77.64721 11.96081 14.19611 18.23533 29.37261 77.64721 11.92159 14.23532 18.23533 29.37261 77.60800 1.75967
77.64721 11.96081 14.19611 18.23533 29.37261 77.64721 11.92159 14.23532 18.23533 29.33339 77.64721 11.96081 14.19611 18.23533 29.37261 77.64721 11.92159 14.23532 18.23533 29.37261 77.60800 11.96081 14.19611 18.27455 29.33339 77.64721 11.92159 14.23532 18.23533 29.37261 77.60800 11.96081 14.19611 18.27455 29.33339 77.64721 11.96081 14.19611 18.23533 29.37261 77.64721 11.92159 14.23532 18.23533 29.37261 77.60800 11.96081 14.19611 18.23533 29.37261 1.75559
29.37261 77.64721 11.92159 14.23532 18.23533 29.33339 77.64721 11.96081 14.19611 18.23533 29.37261 77.64721 11.92159 14.23532 18.23533 29.37261 77.60800 11.96081 14.19611 18.27455 29.33339 77.64721 11.92159 14.23532 18.23533 29.37261 77.60800 11.96081 14.19611 18.27455 29.33339 77.64721 11.96081 14.19611 18.23533 29.37261 77.64721 11.92159 14.23532 18.23533 29.37261 77.60800 11.96081 14.19611 18.23533 29.37261 77.64721 11.92159 14.23532 18.23533 1.75705
18.23533 29.33339 77.64721 11.96081 14.19611 18.23533 29.37261 77.64721 11.92159 14.23532 18.23533 29.37261 77.60800 11.96081 14.19611 18.27455 29.33339 77.64721 11.92159 14.23532 18.23533 29.37261 77.60800 11.96081 14.19611 18.27455 29.33339 77.64721 11.96081 14.19611 18.23533 29.37261 77.64721 11.92159 14.23532 18.23533 29.37261 77.60800 11.96081 14.19611 18.23533 29.37261 77.64721 11.92159 14.23532 18.23533 29.37261 77.60800 11.96081 14.19611 1.75899
14.19611 18.23533 29.37261 77.64721 11.92159 14.23532 18.23533 29.37261 77.60800 11.96081 14.19611 18.27455 29.33339 77.64721 11.92159 14.23532 18.23533 29.37261 77.60800 11.96081 14.19611 18.27455 29.33339 77.64721 11.96081 14.19611 18.23533 29.37261 77.64721 11.92159 14.23532 18.23533 29.37261 77.60800 11.96081 14.19611 18.23533 29.37261 77.64721 11.92159 14.23532 18.23533 29.37261 77.60800 11.96081 14.19611 18.27455 29.33339 77.64721 11.92159 1.76213
11.92159 14.23532 18.23533 29.37261 77.60800 11.96081 14.19611 18.27455 29.33339 77.64721 11.92159 14.23532 18.23533 29.37261 77.60800 11.96081 14.19611 18.27455 29.33339 77.64721 11.96081 14.19611 18.23533 29.37261 77.64721 11.92159 14.23532 18.23533 29.37261 77.60800 11.96081 14.19611 18.23533 29.37261 77.64721 11.92159 14.23532 18.23533 29.37261 77.60800 11.96081 14.19611 18.27455 29.33339 77.64721 11.92159 14.23532 18.23533 29.37261 77.64721 1.76120
77.60800 11.96081 14.19611 18.27455 29.33339 77.64721 11.92159 14.23532 18.23533 29.37261 77.60800 11.96081 14.19611 18.27455 29.33339 77.64721 11.96081 14.19611 18.23533 29.37261 77.64721 11.92159 14.23532 18.23533 29.37261 77.60800 11.96081 14.19611 18.23533 29.37261 77.64721 11.92159 14.23532 18.23533 29.37261 77.60800 11.96081 14.19611 18.27455 29.33339 77.64721 11.92159 14.23532 18.23533 29.37261 77.64721 11.92159 14.19611 18.27455 29.33339 1.76420
29.33339 77.64721 11.92159 14.23532 18.23533 29.37261 77.60800 11.96081 14.19611 18.27455 29.33339 77.64721 11.96081 14.19611 18.23533 29.37261 77.64721 11.92159 14.23532 18.23533 29.37261 77.60800 11.96081 14.19611 18.23533 29.37261 77.64721 11.92159 14.23532 18.23533 29.37261 77.60800 11.96081 14.19611 18.27455 29.33339 77.64721 11.92159 14.23532 18.23533 29.37261 77.64721 11.92159 14.19611 18.27455 29.33339 77.64721 11.96081 14.19611 18.23533 1.76101
18.23533 29.37261 77.60800 11.96081 14.19611 18.27455 29.33339 77.64721 11.96081 14.19611 18.23533 29.37261 77.64721 11.92159 14.23532 18.23533 29.37261 77.60800 11.96081 14.19611 18.23533 29.37261 77.64721 11.92159 14.23532 18.23533 29.37261 77.60800 11.96081 14.19611 18.27455 29.33339 77.64721 11.92159 14.23532 18.23533 29.37261 77.64721 11.92159 14.19611 18.27455 29.33339 77.64721 11.96081 14.19611 18.23533 29.37261 77.64721 11.92159 14.23532 1.76024
14.19611 18.27455 29.33339 77.64721 11.96081 14.19611 18.23533 29.37261 77.64721 11.92159 14.23532 18.23533 29.37261 77.60800 11.96081 14.19611 18.23533 29.37261 77.64721 11.92159 14.23532 18.23533 29.37261 77.60800 11.96081 14.19611 18.27455 29.33339 77.64721 11.92159 14.23532 18.23533 29.37261 77.64721 11.92159 14.19611 18.27455 29.33339 77.64721 11.96081 14.19611 18.23533 29.37261 77.64721 11.92159 14.23532 18.23533 29.37261 77.60800 11.96081 1.76008
11.96081 14.19611 18.23533 29.37261 77.64721 11.92159 14.23532 18.23533 29.37261 77.60800 11.96081 14.19611 18.23533 29.37261 77.64721 11.92159 14.23532 18.23533 29.37261 77.60800 11.96081 14.19611 18.27455 29.33339 77.64721 11.92159 14.23532 18.23533 29.37261 77.64721 11.92159 14.19611 18.27455 29.33339 77.64721 11.96081 14.19611 18.23533 29.37261 77.64721 11.92159 14.23532 18.23533 29.37261 77.60800 11.96081 14.19611 18.23533 29.37261 77.64721 1.75176
77.64721 11.92159 14.23532 18.23533 29.37261 77.60800 11.96081 14.19611 18.23533 29.37261 77.64721 11.92159 14.23532 18.23533 29.37261 77.60800 11.96081 14.19611 18.27455 29.33339 77.64721 11.92159 14.23532 18.23533 29.37261 77.64721 11.92159 14.19611 18.27455 29.33339 77.64721 11.96081 14.19611 18.23533 29.37261 77.64721 11.92159 14.23532 18.23533 29.37261 77.60800 11.96081 14.19611 18.23533 29.37261 77.64721 11.92159 14.23532 18.23533 29.37261 1.75242
29.37261 77.60800 11.96081 14.19611 18.23533 29.37261 77.64721 11.92159 14.23532 18.23533 29.37261 77.60800 11.96081 14.19611 18.27455 29.33339 77.64721 11.92159 14.23532 18.23533 29.37261 77.64721 11.92159 14.19611 18.27455 29.33339 77.64721 11.96081 14.19611 18.23533 29.37261 77.64721 11.92159 14.23532 18.23533 29.37261 77.60800 11.96081 14.19611 18.23533 29.37261 77.64721 11.92159 14.23532 18.23533 29.37261 77.60800 11.96081 14.19611 18.27455 1.75729
18.23533 29.37261 77.64721 11.92159 14.23532 18.23533 29.37261 77.60800 11.96081 14.19611 18.27455 29.33339 77.64721 11.92159 14.23532 18.23533 29.37261 77.64721 11.92159 14.19611 18.27455 29.33339 77.64721 11.96081 14.19611 18.23533 29.37261 77.64721 11.92159 14.23532 18.23533 29.37261 77.60800 11.96081 14.19611 18.23533 29.37261 77.64721 11.92159 14.23532 18.23533 29.37261 77.60800 11.96081 14.19611 18.27455 29.33339 77.64721 11.96081 14.19611 1.76081
14.23532 18.23533 29.37261 77.60800 11.96081 14.19611 18.27455 29.33339 77.64721 11.92159 14.23532 18.23533 29.37261 77.64721 11.92159 14.19611 18.27455 29.33339 77.64721 11.96081 14.19611 18.23533 29.37261 77.64721 11.92159 14.23532 18.23533 29.37261 77.60800 11.96081 14.19611 18.23533 29.37261 77.64721 11.92159 14.23532 18.23533 29.37261 77.60800 11.96081 14.19611 18.27455 29.33339 77.64721 11.96081 14.19611 18.23533 29.37261 77.64721 11.92159 1.75956
11.96081 14.19611 18.27455 29.33339 77.64721 11.92159 14.23532 18.23533 29.37261 77.64721 11.92159 14.19611 18.27455 29.33339 77.64721 11.96081 14.19611 18.23533 29.37261 77.64721 11.92159 14.23532 18.23533 29.37261 77.60800 11.96081 14.19611 18.23533 29.37261 77.64721 11.92159 14.23532 18.23533 29.37261 77.60800 11.96081 14.19611 18.27455 29.33339 77.64721 11.96081 14.19611 18.23533 29.37261 77.64721 11.92159 14.23532 18.23533 29.33339 77.64721 1.75821
77.64721 11.92159 14.23532 18.23533 29.37261 77.64721 11.92159 14.19611 18.27455 29.33339 77.64721 11.96081 14.19611 18.23533 29.37261 77.64721 11.92159 14.23532 18.23533 29.37261 77.60800 11.96081 14.19611 18.23533 29.37261 77.64721 11.92159 14.23532 18.23533 29.37261 77.60800 11.96081 14.19611 18.27455 29.33339 77.64721 11.96081 14.19611 18.23533 29.37261 77.64721 11.92159 14.23532 18.23533 29.33339 77.64721 11.96081 14.19611 18.23533 29.37261 1.75309
29.37261 77.64721 11.92159 14.19611 18.27455 29.33339 77.64721 11.96081 14.19611 18.23533 29.37261 77.64721 11.92159 14.23532 18.23533 29.37261 77.60800 11.96081 14.19611 18.23533 29.37261 77.64721 11.92159 14.23532 18.23533 29.37261 77.60800 11.96081 14.19611 18.27455 29.33339 77.64721 11.96081 14.19611 18.23533 29.37261 77.64721 11.92159 14.23532 18.23533 29.33339 77.64721 11.96081 14.19611 18.23533 29.37261 77.64721 11.92159 14.23532 18.23533 1.75315
18.27455 29.33339 77.64721 11.96081 14.19611 18.23533 29.37261 77.64721 11.92159 14.23532 18.23533 29.37261 77.60800 11.96081 14.19611 18.23533 29.37261 77.64721 11.92159 14.23532 18.23533 29.37261 77.60800 11.96081 14.19611 18.27455 29.33339 77.64721 11.96081 14.19611 18.23533 29.37261 77.64721 11.92159 14.23532 18.23533 29.33339 77.64721 11.96081 14.19611 18.23533 29.37261 77.64721 11.92159 14.23532 18.23533 29.37261 77.60800 11.96081 14.19611 1.75464
14.19611 18.23533 29.37261 77.64721 11.92159 14.23532 18.23533 29.37261 77.60800 11.96081 14.19611 18.23533 29.37261 77.64721 11.92159 14.23532 18.23533 29.37261 77.60800 11.96081 14.19611 18.27455 29.33339 77.64721 11.96081 14.19611 18.23533 29.37261 77.64721 11.92159 14.23532 18.23533 29.33339 77.64721 11.96081 14.19611 18.23533 29.37261 77.64721 11.92159 14.23532 18.23533 29.37261 77.60800 11.96081 14.19611 18.23533 29.37261 77.64721 11.92159 1.74770
11.92159 14.23532 18.23533 29.37261 77.60800 11.96081 14.19611 18.23533 29.37261 77.64721 11.92159 14.23532 18.23533 29.37261 77.60800 11.96081 14.19611 18.27455 29.33339 77.64721 11.96081 14.19611 18.23533 29.37261 77.64721 11.92159 14.23532 18.23533 29.33339 77.64721 11.96081 14.19611 18.23533 29.37261 77.64721 11.92159 14.23532 18.23533 29.37261 77.60800 11.96081 14.19611 18.23533 29.37261 77.64721 11.92159 14.23532 18.23533 29.37261 77.60800 1.74824
77.60800 11.96081 14.19611 18.23533 29.37261 77.64721 11.92159 14.23532 18.23533 29.37261 77.60800 11.96081 14.19611 18.27455 29.33339 77.64721 11.96081 14.19611 18.23533 29.37261 77.64721 11.92159 14.23532 18.23533 29.33339 77.64721 11.96081 14.19611 18.23533 29.37261 77.64721 11.92159 14.23532 18.23533 29.37261 77.60800 11.96081 14.19611 18.23533 29.37261 77.64721 11.92159 14.23532 18.23533 29.37261 77.60800 11.96081 14.19611 18.27455 29.33339 1.75519
29.37261 77.64721 11.92159 14.23532 18.23533 29.37261 77.60800 11.96081 14.19611 18.27455 29.33339 77.64721 11.96081 14.19611 18.23533 29.37261 77.64721 11.92159 14.23532 18.23533 29.33339 77.64721 11.96081 14.19611 18.23533 29.37261 77.64721 11.92159 14.23532 18.23533 29.37261 77.60800 11.96081 14.19611 18.23533 29.37261 77.64721 11.92159 14.23532 18.23533 29.37261 77.60800 11.96081 14.19611 18.27455 29.33339 77.64721 11.96081 14.19611 18.23533 1.75603
18.23533 29.37261 77.60800 11.96081 14.19611 18.27455 29.33339 77.64721 11.96081 14.19611 18.23533 29.37261 77.64721 11.92159 14.23532 18.23533 29.33339 77.64721 11.96081 14.19611 18.23533 29.37261 77.64721 11.92159 14.23532 18.23533 29.37261 77.60800 11.96081 14.19611 18.23533 29.37261 77.64721 11.92159 14.23532 18.23533 29.37261 77.60800 11.96081 14.19611 18.27455 29.33339 77.64721 11.96081 14.19611 18.23533 29.37261 77.64721 11.92159 14.23532 1.75631
14.19611 18.27455 29.33339 77.64721 11.96081 14.19611 18.23533 29.37261 77.64721 11.92159 14.23532 18.23533 29.33339 77.64721 11.96081 14.19611 18.23533 29.37261 77.64721 11.92159 14.23532 18.23533 29.37261 77.60800 11.96081 14.19611 18.23533 29.37261 77.64721 11.92159 14.23532 18.23533 29.37261 77.60800 11.96081 14.19611 18.27455 29.33339 77.64721 11.96081 14.19611 18.23533 29.37261 77.64721 11.92159 14.23532 18.23533 29.33339 77.64721 11.96081 1.75488
11.96081 14.19611 18.23533 29.37261 77.64721 11.92159 14.23532 18.23533 29.33339 77.64721 11.96081 14.19611 18.23533 29.37261 77.64721 11.92159 14.23532 18.23533 29.37261 77.60800 11.96081 14.19611 18.23533 29.37261 77.64721 11.92159 14.23532 18.23533 29.37261 77.60800 11.96081 14.19611 18.27455 29.33339 77.64721 11.96081 14.19611 18.23533 29.37261 77.64721 11.92159 14.23532 18.23533 29.33339 77.64721 11.96081 14.19611 18.23533 29.37261 77.64721 1.74694
77.64721 11.92159 14.23532 18.23533 29.33339 77.64721 11.96081 14.19611 18.23533 29.37261 77.64721 11.92159 14.23532 18.23533 29.37261 77.60800 11.96081 14.19611 18.23533 29.37261 77.64721 11.92159 14.23532 18.23533 29.37261 77.60800 11.96081 14.19611 18.27455 29.33339 77.64721 11.96081 14.19611 18.23533 29.37261 77.64721 11.92159 14.23532 18.23533 29.33339 77.64721 11.96081 14.19611 18.23533 29.37261 77.64721 11.92159 14.23532 18.23533 29.37261 1.74838
29.33339 77.64721 11.96081 14.19611 18.23533 29.37261 77.64721 11.92159 14.23532 18.23533 29.37261 77.60800 11.96081 14.19611 18.23533 29.37261 77.64721 11.92159 14.23532 18.23533 29.37261 77.60800 11.96081 14.19611 18.27455 29.33339 77.64721 11.96081 14.19611 18.23533 29.37261 77.64721 11.92159 14.23532 18.23533 29.33339 77.64721 11.96081 14.19611 18.23533 29.37261 77.64721 11.92159 14.23532 18.23533 29.37261 77.60800 11.96081 14.19611 18.27455 1.75239
18.23533 29.37261 77.64721 11.92159 14.23532 18.23533 29.37261 77.60800 11.96081 14.19611 18.23533 29.37261 77.64721 11.92159 14.23532 18.23533 29.37261 77.60800 11.96081 14.19611 18.27455 29.33339 77.64721 11.96081 14.19611 18.23533 29.37261 77.64721 11.92159 14.23532 18.23533 29.33339 77.64721 11.96081 14.19611 18.23533 29.37261 77.64721 11.92159 14.23532 18.23533 29.37261 77.60800 11.96081 14.19611 18.27455 29.33339 77.64721 11.92159 14.23532 1.75773
14.23532 18.23533 29.37261 77.60800 11.96081 14.19611 18.23533 29.37261 77.64721 11.92159 14.23532 18.23533 29.37261 77.60800 11.96081 14.19611 18.27455 29.33339 77.64721 11.96081 14.19611 18.23533 29.37261 77.64721 11.92159 14.23532 18.23533 29.33339 77.64721 11.96081 14.19611 18.23533 29.37261 77.64721 11.92159 14.23532 18.23533 29.37261 77.60800 11.96081 14.19611 18.27455 29.33339 77.64721 11.92159 14.23532 18.23533 29.37261 77.60800 11.96081 1.75851
11.96081 14.19611 18.23533 29.37261 77.64721 11.92159 14.23532 18.23533 29.37261 77.60800 11.96081 14.19611 18.27455 29.33339 77.64721 11.96081 14.19611 18.23533 29.37261 77.64721 11.92159 14.23532 18.23533 29.33339 77.64721 11.96081 14.19611 18.23533 29.37261 77.64721 11.92159 14.23532 18.23533 29.37261 77.60800 11.96081 14.19611 18.27455 29.33339 77.64721 11.92159 14.23532 18.23533 29.37261 77.60800 11.96081 14.19611 18.27455 29.33339 77.64721 1.76108
77.64721 11.92159 14.23532 18.23533 29.37261 77.60800 11.96081 14.19611 18.27455 29.33339 77.64721 11.96081 14.19611 18.23533 29.37261 77.64721 11.92159 14.23532 18.23533 29.33339 77.64721 11.96081 14.19611 18.23533 29.37261 77.64721 11.92159 14.23532 18.23533 29.37261 77.60800 11.96081 14.19611 18.27455 29.33339 77.64721 11.92159 14.23532 18.23533 29.37261 77.60800 11.96081 14.19611 18.27455 29.33339 77.64721 11.96081 14.19611 18.23533 29.37261 1.76108
29.37261 77.60800 11.96081 14.19611 18.27455 29.33339 77.64721 11.96081 14.19611 18.23533 29.37261 77.64721 11.92159 14.23532 18.23533 29.33339 77.64721 11.96081 14.19611 18.23533 29.37261 77.64721 11.92159 14.23532 18.23533 29.37261 77.60800 11.96081 14.19611 18.27455 29.33339 77.64721 11.92159 14.23532 18.23533 29.37261 77.60800 11.96081 14.19611 18.27455 29.33339 77.64721 11.96081 14.19611 18.23533 29.37261 77.64721 11.92159 14.23532 18.23533 1.76117
18.27455 29.33339 77.64721 11.96081 14.19611 18.23533 29.37261 77.64721 11.92159 14.23532 18.23533 29.33339 77.64721 11.96081 14.19611 18.23533 29.37261 77.64721 11.92159 14.23532 18.23533 29.37261 77.60800 11.96081 14.19611 18.27455 29.33339 77.64721 11.92159 14.23532 18.23533 29.37261 77.60800 11.96081 14.19611 18.27455 29.33339 77.64721 11.96081 14.19611 18.23533 29.37261 77.64721 11.92159 14.23532 18.23533 29.33339 77.64721 11.96081 14.19611 1.75810
14.19611 18.23533 29.37261 77.64721 11.92159 14.23532 18.23533 29.33339 77.64721 11.96081 14.19611 18.23533 29.37261 77.64721 11.92159 14.23532 18.23533 29.37261 77.60800 11.96081 14.19611 18.27455 29.33339 77.64721 11.92159 14.23532 18.23533 29.37261 77.60800 11.96081 14.19611 18.27455 29.33339 77.64721 11.96081 14.19611 18.23533 29.37261 77.64721 11.92159 14.23532 18.23533 29.33339 77.64721 11.96081 14.19611 18.23533 29.37261 77.64721 11.92159 1.75520
11.92159 14.23532 18.23533 29.33339 77.64721 11.96081 14.19611 18.23533 29.37261 77.64721 11.92159 14.23532 18.23533 29.37261 77.60800 11.96081 14.19611 18.27455 29.33339 77.64721 11.92159 14.23532 18.23533 29.37261 77.60800 11.96081 14.19611 18.27455 29.33339 77.64721 11.96081 14.19611 18.23533 29.37261 77.64721 11.92159 14.23532 18.23533 29.33339 77.64721 11.96081 14.19611 18.23533 29.37261 77.64721 11.92159 14.23532 18.23533 29.37261 77.60800 1.75678
77.64721 11.96081 14.19611 18.23533 29.37261 77.64721 11.92159 14.23532 18.23533 29.37261 77.60800 11.96081 14.19611 18.27455 29.33339 77.64721 11.92159 14.23532 18.23533 29.37261 77.60800 11.96081 14.19611 18.27455 29.33339 77.64721 11.96081 14.19611 18.23533 29.37261 77.64721 11.92159 14.23532 18.23533 29.33339 77.64721 11.96081 14.19611 18.23533 29.37261 77.64721 11.92159 14.23532 18.23533 29.37261 77.60800 11.96081 14.19611 18.27455 29.33339 1.76041
29.37261 77.64721 11.92159 14.23532 18.23533 29.37261 77.60800 11.96081 14.19611 18.27455 29.33339 77.64721 11.92159 14.23532 18.23533 29.37261 77.60800 11.96081 14.19611 18.27455 29.33339 77.64721 11.96081 14.19611 18.23533 29.37261 77.64721 11.92159 14.23532 18.23533 29.33339 77.64721 11.96081 14.19611 18.23533 29.37261 77.64721 11.92159 14.23532 18.23533 29.37261 77.60800 11.96081 14.19611 18.27455 29.33339 77.64721 11.92159 14.23532 18.23533 1.76216
18.23533 29.37261 77.60800 11.96081 14.19611 18.27455 29.33339 77.64721 11.92159 14.23532 18.23533 29.37261 77.60800 11.96081 14.19611 18.27455 29.33339 77.64721 11.96081 14.19611 18.23533 29.37261 77.64721 11.92159 14.23532 18.23533 29.33339 77.64721 11.96081 14.19611 18.23533 29.37261 77.64721 11.92159 14.23532 18.23533 29.37261 77.60800 11.96081 14.19611 18.27455 29.33339 77.64721 11.92159 14.23532 18.23533 29.37261 77.60800 11.96081 14.19611 1.76447
14.19611 18.27455 29.33339 77.64721 11.92159 14.23532 18.23533 29.37261 77.60800 11.96081 14.19611 18.27455 29.33339 77.64721 11.96081 14.19611 18.23533 29.37261 77.64721 11.92159 14.23532 18.23533 29.33339 77.64721 11.96081 14.19611 18.23533 29.37261 77.64721 11.92159 14.23532 18.23533 29.37261 77.60800 11.96081 14.19611 18.27455 29.33339 77.64721 11.92159 14.23532 18.23533 29.37261 77.60800 11.96081 14.19611 18.27455 29.33339 77.64721 11.96081 1.76495
11.92159 14.23532 18.23533 29.37261 77.60800 11.96081 14.19611 18.27455 29.33339 77.64721 11.96081 14.19611 18.23533 29.37261 77.64721 11.92159 14.23532 18.23533 29.33339 77.64721 11.96081 14.19611 18.23533 29.37261 77.64721 11.92159 14.23532 18.23533 29.37261 77.60800 11.96081 14.19611 18.27455 29.33339 77.64721 11.92159 14.23532 18.23533 29.37261 77.60800 11.96081 14.19611 18.27455 29.33339 77.64721 11.96081 14.19611 18.23533 29.37261 77.64721 1.76041
77.60800 11.96081 14.19611 18.27455 29.33339 77.64721 11.96081 14.19611 18.23533 29.37261 77.64721 11.92159 14.23532 18.23533 29.33339 77.64721 11.96081 14.19611 18.23533 29.37261 77.64721 11.92159 14.23532 18.23533 29.37261 77.60800 11.96081 14.19611 18.27455 29.33339 77.64721 11.92159 14.23532 18.23533 29.37261 77.60800 11.96081 14.19611 18.27455 29.33339 77.64721 11.96081 14.19611 18.23533 29.37261 77.64721 11.92159 14.23532 18.23533 29.33339 1.76014
29.33339 77.64721 11.96081 14.19611 18.23533 29.37261 77.64721 11.92159 14.23532 18.23533 29.33339 77.64721 11.96081 14.19611 18.23533 29.37261 77.64721 11.92159 14.23532 18.23533 29.37261 77.60800 11.96081 14.19611 18.27455 29.33339 77.64721 11.92159 14.23532 18.23533 29.37261 77.60800 11.96081 14.19611 18.27455 29.33339 77.64721 11.96081 14.19611 18.23533 29.37261 77.64721 11.92159 14.23532 18.23533 29.33339 77.64721 11.96081 14.19611 18.23533 1.75465
18.23533 29.37261 77.64721 11.92159 14.23532 18.23533 29.33339 77.64721 11.96081 14.19611 18.23533 29.37261 77.64721 11.92159 14.23532 18.23533 29.37261 77.60800 11.96081 14.19611 18.27455 29.33339 77.64721 11.92159 14.23532 18.23533 29.37261 77.60800 11.96081 14.19611 18.27455 29.33339 77.64721 11.96081 14.19611 18.23533 29.37261 77.64721 11.92159 14.23532 18.23533 29.33339 77.64721 11.96081 14.19611 18.23533 29.37261 77.64721 11.92159 14.23532 1.75644
14.23532 18.23533 29.33339 77.64721 11.96081 14.19611 18.23533 29.37261 77.64721 11.92159 14.23532 18.23533 29.37261 77.60800 11.96081 14.19611 18.27455 29.33339 77.64721 11.92159 14.23532 18.23533 29.37261 77.60800 11.96081 14.19611 18.27455 29.33339 77.64721 11.96081 14.19611 18.23533 29.37261 77.64721 11.92159 14.23532 18.23533 29.33339 77.64721 11.96081 14.19611 18.23533 29.37261 77.64721 11.92159 14.23532 18.23533 29.37261 77.60800 11.96081 1.75868
11.96081 14.19611 18.23533 29.37261 77.64721 11.92159 14.23532 18.23533 29.37261 77.60800 11.96081 14.19611 18.27455 29.33339 77.64721 11.92159 14.23532 18.23533 29.37261 77.60800 11.96081 14.19611 18.27455 29.33339 77.64721 11.96081 14.19611 18.23533 29.37261 77.64721 11.92159 14.23532 18.23533 29.33339 77.64721 11.96081 14.19611 18.23533 29.37261 77.64721 11.92159 14.23532 18.23533 29.37261 77.60800 11.96081 14.19611 18.27455 29.33339 77.64721 1.76108
77.64721 11.92159 14.23532 18.23533 29.37261 77.60800 11.96081 14.19611 18.27455 29.33339 77.64721 11.92159 14.23532 18.23533 29.37261 77.60800 11.96081 14.19611 18.27455 29.33339 77.64721 11.96081 14.19611 18.23533 29.37261 77.64721 11.92159 14.23532 18.23533 29.33339 77.64721 11.96081 14.19611 18.23533 29.37261 77.64721 11.92159 14.23532 18.23533 29.37261 77.60800 11.96081 14.19611 18.27455 29.33339 77.64721 11.92159 14.23532 18.23533 29.37261 1.76207
29.37261 77.60800 11.96081 14.19611 18.27455 29.33339 77.64721 11.92159 14.23532 18.23533 29.37261 77.60800 11.96081 14.19611 18.27455 29.33339 77.64721 11.96081 14.19611 18.23533 29.37261 77.64721 11.92159 14.23532 18.23533 29.33339 77.64721 11.96081 14.19611 18.23533 29.37261 77.64721 11.92159 14.23532 18.23533 29.37261 77.60800 11.96081 14.19611 18.27455 29.33339 77.64721 11.92159 14.23532 18.23533 29.37261 77.60800 11.96081 14.19611 18.27455 1.76437
18.27455 29.33339 77.64721 11.92159 14.23532 18.23533 29.37261 77.60800 11.96081 14.19611 18.27455 29.33339 77.64721 11.96081 14.19611 18.23533 29.37261 77.64721 11.92159 14.23532 18.23533 29.33339 77.64721 11.96081 14.19611 18.23533 29.37261 77.64721 11.92159 14.23532 18.23533 29.37261 77.60800 11.96081 14.19611 18.27455 29.33339 77.64721 11.92159 14.23532 18.23533 29.37261 77.60800 11.96081 14.19611 18.27455 29.33339 77.64721 11.96081 14.19611 1.76417
14.23532 18.23533 29.37261 77.60800 11.96081 14.19611 18.27455 29.33339 77.64721 11.96081 14.19611 18.23533 29.37261 77.64721 11.92159 14.23532 18.23533 29.33339 77.64721 11.96081 14.19611 18.23533 29.37261 77.64721 11.92159 14.23532 18.23533 29.37261 77.60800 11.96081 14.19611 18.27455 29.33339 77.64721 11.92159 14.23532 18.23533 29.37261 77.60800 11.96081 14.19611 18.27455 29.33339 77.64721 11.96081 14.19611 18.23533 29.37261 77.64721 11.92159 1.76081
11.96081 14.19611 18.27455 29.33339 77.64721 11.96081 14.19611 18.23533 29.37261 77.64721 11.92159 14.23532 18.23533 29.33339 77.64721 11.96081 14.19611 18.23533 29.37261 77.64721 11.92159 14.23532 18.23533 29.37261 77.60800 11.96081 14.19611 18.27455 29.33339 77.64721 11.92159 14.23532 18.23533 29.37261 77.60800 11.96081 14.19611 18.27455 29.33339 77.64721 11.96081 14.19611 18.23533 29.37261 77.64721 11.92159 14.23532 18.23533 29.33339 77.64721 1.75867
12.00002 14.39219 18.70592 31.68634 76.39231 12.15689 14.62748 19.17651 34.11771 75.25505 12.70591 15.52944 21.25494 50.27461 26.82358 76.31388 12.19610 14.66670 19.33337 34.82360 74.58838 12.98042 16.03925 22.43142 64.11777 17.25494 26.07848 76.03936 12.35297 14.94121 19.88239 38.43145 64.39228 17.09807 25.68632 75.68642 12.50983 15.17650 20.43141 42.39224 43.05891 40.74518 50.66677 26.39221 76.15701 12.27453 14.82356 19.60788 36.58831 71.56877 3.48758
76.39231 12.15689 14.62748 19.17651 34.11771 75.25505 12.70591 15.52944 21.25494 50.27461 26.82358 76.31388 12.19610 14.66670 19.33337 34.82360 74.58838 12.98042 16.03925 22.43142 64.11777 17.25494 26.07848 76.03936 12.35297 14.94121 19.88239 38.43145 64.39228 17.09807 25.68632 75.68642 12.50983 15.17650 20.43141 42.39224 43.05891 40.74518 50.66677 26.39221 76.15701 12.27453 14.82356 19.60788 36.58831 71.56877 14.19611 18.27455 29.92163 76.66682 3.61087
34.11771 75.25505 12.70591 15.52944 21.25494 50.27461 26.82358 76.31388 12.19610 14.66670 19.33337 34.82360 74.58838 12.98042 16.03925 22.43142 64.11777 17.25494 26.07848 76.03936 12.35297 14.94121 19.88239 38.43145 64.39228 17.09807 25.68632 75.68642 12.50983 15.17650 20.43141 42.39224 43.05891 40.74518 50.66677 26.39221 76.15701 12.27453 14.82356 19.60788 36.58831 71.56877 14.19611 18.27455 29.92163 76.66682 12.00002 14.39219 18.66670 31.64712 3.72080
21.25494 50.27461 26.82358 76.31388 12.19610 14.66670 19.33337 34.82360 74.58838 12.98042 16.03925 22.43142 64.11777 17.25494 26.07848 76.03936 12.35297 14.94121 19.88239 38.43145 64.39228 17.09807 25.68632 75.68642 12.50983 15.17650 20.43141 42.39224 43.05891 40.74518 50.66677 26.39221 76.15701 12.27453 14.82356 19.60788 36.58831 71.56877 14.19611 18.27455 29.92163 76.66682 12.00002 14.39219 18.66670 31.64712 76.43152 12.15689 14.58826 19.13729 3.59049
12.19610 14.66670 19.33337 34.82360 74.58838 12.98042 16.03925 22.43142 64.11777 17.25494 26.07848 76.03936 12.35297 14.94121 19.88239 38.43145 64.39228 17.09807 25.68632 75.68642 12.50983 15.17650 20.43141 42.39224 43.05891 40.74518 50.66677 26.39221 76.15701 12.27453 14.82356 19.60788 36.58831 71.56877 14.19611 18.27455 29.92163 76.66682 12.00002 14.39219 18.66670 31.64712 76.43152 12.15689 14.58826 19.13729 33.96085 75.37270 12.66669 15.41179 3.51870
74.58838 12.98042 16.03925 22.43142 64.11777 17.25494 26.07848 76.03936 12.35297 14.94121 19.88239 38.43145 64.39228 17.09807 25.68632 75.68642 12.50983 15.17650 20.43141 42.39224 43.05891 40.74518 50.66677 26.39221 76.15701 12.27453 14.82356 19.60788 36.58831 71.56877 14.19611 18.27455 29.92163 76.66682 12.00002 14.39219 18.66670 31.64712 76.43152 12.15689 14.58826 19.13729 33.96085 75.37270 12.66669 15.41179 21.01965 47.88245 29.96084 76.66682 3.69121
64.11777 17.25494 26.07848 76.03936 12.35297 14.94121 19.88239 38.43145 64.39228 17.09807 25.68632 75.68642 12.50983 15.17650 20.43141 42.39224 43.05891 40.74518 50.66677 26.39221 76.15701 12.27453 14.82356 19.60788 36.58831 71.56877 14.19611 18.27455 29.92163 76.66682 12.00002 14.39219 18.66670 31.64712 76.43152 12.15689 14.58826 19.13729 33.96085 75.37270 12.66669 15.41179 21.01965 47.88245 29.96084 76.66682 12.00002 14.39219 18.66670 31.68634 3.50230
12.35297 14.94121 19.88239 38.43145 64.39228 17.09807 25.68632 75.68642 12.50983 15.17650 20.43141 42.39224 43.05891 40.74518 50.66677 26.39221 76.15701 12.27453 14.82356 19.60788 36.58831 71.56877 14.19611 18.27455 29.92163 76.66682 12.00002 14.39219 18.66670 31.64712 76.43152 12.15689 14.58826 19.13729 33.96085 75.37270 12.66669 15.41179 21.01965 47.88245 29.96084 76.66682 12.00002 14.39219 18.66670 31.68634 76.39231 12.15689 14.58826 19.17651 3.29893
64.39228 17.09807 25.68632 75.68642 12.50983 15.17650 20.43141 42.39224 43.05891 40.74518 50.66677 26.39221 76.15701 12.27453 14.82356 19.60788 36.58831 71.56877 14.19611 18.27455 29.92163 76.66682 12.00002 14.39219 18.66670 31.64712 76.43152 12.15689 14.58826 19.13729 33.96085 75.37270 12.66669 15.41179 21.01965 47.88245 29.96084 76.66682 12.00002 14.39219 18.66670 31.68634 76.39231 12.15689 14.58826 19.17651 34.00007 75.37270 12.66669 15.45101 3.29620
12.50983 15.17650 20.43141 42.39224 43.05891 40.74518 50.66677 26.39221 76.15701 12.27453 14.82356 19.60788 36.58831 71.56877 14.19611 18.27455 29.92163 76.66682 12.00002 14.39219 18.66670 31.64712 76.43152 12.15689 14.58826 19.13729 33.96085 75.37270 12.66669 15.41179 21.01965 47.88245 29.96084 76.66682 12.00002 14.39219 18.66670 31.68634 76.39231 12.15689 14.58826 19.17651 34.00007 75.37270 12.66669 15.45101 21.09808 48.62755 28.86280 76.66682 3.29573
43.05891 40.74518 50.66677 26.39221 76.15701 12.27453 14.82356 19.60788 36.58831 71.56877 14.19611 18.27455 29.92163 76.66682 12.00002 14.39219 18.66670 31.64712 76.43152 12.15689 14.58826 19.13729 33.96085 75.37270 12.66669 15.41179 21.01965 47.88245 29.96084 76.66682 12.00002 14.39219 18.66670 31.68634 76.39231 12.15689 14.58826 19.17651 34.00007 75.37270 12.66669 15.45101 21.09808 48.62755 28.86280 76.66682 12.00002 14.39219 18.66670 31.52947 3.13808
76.15701 12.27453 14.82356 19.60788 36.58831 71.56877 14.19611 18.27455 29.92163 76.66682 12.00002 14.39219 18.66670 31.64712 76.43152 12.15689 14.58826 19.13729 33.96085 75.37270 12.66669 15.41179 21.01965 47.88245 29.96084 76.66682 12.00002 14.39219 18.66670 31.68634 76.39231 12.15689 14.58826 19.17651 34.00007 75.37270 12.66669 15.45101 21.09808 48.62755 28.86280 76.66682 12.00002 14.39219 18.66670 31.52947 76.43152 12.15689 14.58826 19.09808 2.83805
36.58831 71.56877 14.19611 18.27455 29.92163 76.66682 12.00002 14.39219 18.66670 31.64712 76.43152 12.15689 14.58826 19.13729 33.96085 75.37270 12.66669 15.41179 21.01965 47.88245 29.96084 76.66682 12.00002 14.39219 18.66670 31.68634 76.39231 12.15689 14.58826 19.17651 34.00007 75.37270 12.66669 15.45101 21.09808 48.62755 28.86280 76.66682 12.00002 14.39219 18.66670 31.52947 76.43152 12.15689 14.58826 19.09808 33.72556 75.52956 12.58826 15.33336 2.87927
29.92163 76.66682 12.00002 14.39219 18.66670 31.64712 76.43152 12.15689 14.58826 19.13729 33.96085 75.37270 12.66669 15.41179 21.01965 47.88245 29.96084 76.66682 12.00002 14.39219 18.66670 31.68634 76.39231 12.15689 14.58826 19.17651 34.00007 75.37270 12.66669 15.45101 21.09808 48.62755 28.86280 76.66682 12.00002 14.39219 18.66670 31.52947 76.43152 12.15689 14.58826 19.09808 33.72556 75.52956 12.58826 15.33336 20.74514 45.29421 34.62752 74.82368 2.90164
18.66670 31.64712 76.43152 12.15689 14.58826 19.13729 33.96085 75.37270 12.66669 15.41179 21.01965 47.88245 29.96084 76.66682 12.00002 14.39219 18.66670 31.68634 76.39231 12.15689 14.58826 19.17651 34.00007 75.37270 12.66669 15.45101 21.09808 48.62755 28.86280 76.66682 12.00002 14.39219 18.66670 31.52947 76.43152 12.15689 14.58826 19.09808 33.72556 75.52956 12.58826 15.33336 20.74514 45.29421 34.62752 74.82368 12.90199 15.84317 22.03926 59.49031 3.07092
14.58826 19.13729 33.96085 75.37270 12.66669 15.41179 21.01965 47.88245 29.96084 76.66682 12.00002 14.39219 18.66670 31.68634 76.39231 12.15689 14.58826 19.17651 34.00007 75.37270 12.66669 15.45101 21.09808 48.62755 28.86280 76.66682 12.00002 14.39219 18.66670 31.52947 76.43152 12.15689 14.58826 19.09808 33.72556 75.52956 12.58826 15.33336 20.74514 45.29421 34.62752 74.82368 12.90199 15.84317 22.03926 59.49031 19.56867 36.35301 72.15700 13.96081 3.32315
12.66669 15.41179 21.01965 47.88245 29.96084 76.66682 12.00002 14.39219 18.66670 31.68634 76.39231 12.15689 14.58826 19.17651 34.00007 75.37270 12.66669 15.45101 21.09808 48.62755 28.86280 76.66682 12.00002 14.39219 18.66670 31.52947 76.43152 12.15689 14.58826 19.09808 33.72556 75.52956 12.58826 15.33336 20.74514 45.29421 34.62752 74.82368 12.90199 15.84317 22.03926 59.49031 19.56867 36.35301 72.15700 13.96081 17.84317 28.23535 76.62760 12.03924 3.40492
29.96084 76.66682 12.00002 14.39219 18.66670 31.68634 76.39231 12.15689 14.58826 19.17651 34.00007 75.37270 12.66669 15.45101 21.09808 48.62755 28.86280 76.66682 12.00002 14.39219 18.66670 31.52947 76.43152 12.15689 14.58826 19.09808 33.72556 75.52956 12.58826 15.33336 20.74514 45.29421 34.62752 74.82368 12.90199 15.84317 22.03926 59.49031 19.56867 36.35301 72.15700 13.96081 17.84317 28.23535 76.62760 12.03924 14.39219 18.74513 32.00006 76.31388 3.31205
18.66670 31.68634 76.39231 12.15689 14.58826 19.17651 34.00007 75.37270 12.66669 15.45101 21.09808 48.62755 28.86280 76.66682 12.00002 14.39219 18.66670 31.52947 76.43152 12.15689 14.58826 19.09808 33.72556 75.52956 12.58826 15.33336 20.74514 45.29421 34.62752 74.82368 12.90199 15.84317 22.03926 59.49031 19.56867 36.35301 72.15700 13.96081 17.84317 28.23535 76.62760 12.03924 14.39219 18.74513 32.00006 76.31388 12.19610 14.66670 19.33337 34.78438 3.35340
14.58826 19.17651 34.00007 75.37270 12.66669 15.45101 21.09808 48.62755 28.86280 76.66682 12.00002 14.39219 18.66670 31.52947 76.43152 12.15689 14.58826 19.09808 33.72556 75.52956 12.58826 15.33336 20.74514 45.29421 34.62752 74.82368 12.90199 15.84317 22.03926 59.49031 19.56867 36.35301 72.15700 13.96081 17.84317 28.23535 76.62760 12.03924 14.39219 18.74513 32.00006 76.31388 12.19610 14.66670 19.33337 34.78438 74.62760 12.98042 16.00003 22.47063 3.47284
12.66669 15.45101 21.09808 48.62755 28.86280 76.66682 12.00002 14.39219 18.66670 31.52947 76.43152 12.15689 14.58826 19.09808 33.72556 75.52956 12.58826 15.33336 20.74514 45.29421 34.62752 74.82368 12.90199 15.84317 22.03926 59.49031 19.56867 36.35301 72.15700 13.96081 17.84317 28.23535 76.62760 12.03924 14.39219 18.74513 32.00006 76.31388 12.19610 14.66670 19.33337 34.78438 74.62760 12.98042 16.00003 22.47063 64.03934 17.25494 26.19613 76.07858 3.60975
28.86280 76.66682 12.00002 14.39219 18.66670 31.52947 76.43152 12.15689 14.58826 19.09808 33.72556 75.52956 12.58826 15.33336 20.74514 45.29421 34.62752 74.82368 12.90199 15.84317 22.03926 59.49031 19.56867 36.35301 72.15700 13.96081 17.84317 28.23535 76.62760 12.03924 14.39219 18.74513 32.00006 76.31388 12.19610 14.66670 19.33337 34.78438 74.62760 12.98042 16.00003 22.47063 64.03934 17.25494 26.19613 76.07858 12.31375 14.90199 19.80396 37.84321 3.54102
18.66670 31.52947 76.43152 12.15689 14.58826 19.09808 33.72556 75.52956 12.58826 15.33336 20.74514 45.29421 34.62752 74.82368 12.90199 15.84317 22.03926 59.49031 19.56867 36.35301 72.15700 13.96081 17.84317 28.23535 76.62760 12.03924 14.39219 18.74513 32.00006 76.31388 12.19610 14.66670 19.33337 34.78438 74.62760 12.98042 16.00003 22.47063 64.03934 17.25494 26.19613 76.07858 12.31375 14.90199 19.80396 37.84321 67.29425 15.88238 22.11769 60.43149 3.78992
14.58826 19.09808 33.72556 75.52956 12.58826 15.33336 20.74514 45.29421 34.62752 74.82368 12.90199 15.84317 22.03926 59.49031 19.56867 36.35301 72.15700 13.96081 17.84317 28.23535 76.62760 12.03924 14.39219 18.74513 32.00006 76.31388 12.19610 14.66670 19.33337 34.78438 74.62760 12.98042 16.00003 22.47063 64.03934 17.25494 26.19613 76.07858 12.31375 14.90199 19.80396 37.84321 67.29425 15.88238 22.11769 60.43149 19.05886 33.45105 75.72564 12.47061 3.93067
12.58826 15.33336 20.74514 45.29421 34.62752 74.82368 12.90199 15.84317 22.03926 59.49031 19.56867 36.35301 72.15700 13.96081 17.84317 28.23535 76.62760 12.03924 14.39219 18.74513 32.00006 76.31388 12.19610 14.66670 19.33337 34.78438 74.62760 12.98042 16.00003 22.47063 64.03934 17.25494 26.19613 76.07858 12.31375 14.90199 19.80396 37.84321 67.29425 15.88238 22.11769 60.43149 19.05886 33.45105 75.72564 12.47061 15.17650 20.43141 42.43146 42.98048 3.92633
34.62752 74.82368 12.90199 15.84317 22.03926 59.49031 19.56867 36.35301 72.15700 13.96081 17.84317 28.23535 76.62760 12.03924 14.39219 18.74513 32.00006 76.31388 12.19610 14.66670 19.33337 34.78438 74.62760 12.98042 16.00003 22.47063 64.03934 17.25494 26.19613 76.07858 12.31375 14.90199 19.80396 37.84321 67.29425 15.88238 22.11769 60.43149 19.05886 33.45105 75.72564 12.47061 15.17650 20.43141 42.43146 42.98048 40.98047 49.56872 27.64711 76.50995 4.13069
22.03926 59.49031 19.56867 36.35301 72.15700 13.96081 17.84317 28.23535 76.62760 12.03924 14.39219 18.74513 32.00006 76.31388 12.19610 14.66670 19.33337 34.78438 74.62760 12.98042 16.00003 22.47063 64.03934 17.25494 26.19613 76.07858 12.31375 14.90199 19.80396 37.84321 67.29425 15.88238 22.11769 60.43149 19.05886 33.45105 75.72564 12.47061 15.17650 20.43141 42.43146 42.98048 40.98047 49.56872 27.64711 76.50995 12.11767 14.47062 18.94121 32.74516 4.05487
72.15700 13.96081 17.84317 28.23535 76.62760 12.03924 14.39219 18.74513 32.00006 76.31388 12.19610 14.66670 19.33337 34.78438 74.62760 12.98042 16.00003 22.47063 64.03934 17.25494 26.19613 76.07858 12.31375 14.90199 19.80396 37.84321 67.29425 15.88238 22.11769 60.43149 19.05886 33.45105 75.72564 12.47061 15.17650 20.43141 42.43146 42.98048 40.98047 49.56872 27.64711 76.50995 12.11767 14.47062 18.94121 32.74516 76.03936 12.35297 14.90199 19.80396 3.66186
76.62760 12.03924 14.39219 18.74513 32.00006 76.31388 12.19610 14.66670 19.33337 34.78438 74.62760 12.98042 16.00003 22.47063 64.03934 17.25494 26.19613 76.07858 12.31375 14.90199 19.80396 37.84321 67.29425 15.88238 22.11769 60.43149 19.05886 33.45105 75.72564 12.47061 15.17650 20.43141 42.43146 42.98048 40.98047 49.56872 27.64711 76.50995 12.11767 14.47062 18.94121 32.74516 76.03936 12.35297 14.90199 19.80396 37.92164 66.94131 16.00003 22.54906 3.63469
32.00006 76.31388 12.19610 14.66670 19.33337 34.78438 74.62760 12.98042 16.00003 22.47063 64.03934 17.25494 26.19613 76.07858 12.31375 14.90199 19.80396 37.84321 67.29425 15.88238 22.11769 60.43149 19.05886 33.45105 75.72564 12.47061 15.17650 20.43141 42.43146 42.98048 40.98047 49.56872 27.64711 76.50995 12.11767 14.47062 18.94121 32.74516 76.03936 12.35297 14.90199 19.80396 37.92164 66.94131 16.00003 22.54906 64.74522 16.94121 25.21574 75.25505 3.80108
19.33337 34.78438 74.62760 12.98042 16.00003 22.47063 64.03934 17.25494 26.19613 76.07858 12.31375 14.90199 19.80396 37.84321 67.29425 15.88238 22.11769 60.43149 19.05886 33.45105 75.72564 12.47061 15.17650 20.43141 42.43146 42.98048 40.98047 49.56872 27.64711 76.50995 12.11767 14.47062 18.94121 32.74516 76.03936 12.35297 14.90199 19.80396 37.92164 66.94131 16.00003 22.54906 64.74522 16.94121 25.21574 75.25505 12.70591 15.49023 21.25494 50.03931 3.87779
16.00003 22.47063 64.03934 17.25494 26.19613 76.07858 12.31375 14.90199 19.80396 37.84321 67.29425 15.88238 22.11769 60.43149 19.05886 33.45105 75.72564 12.47061 15.17650 20.43141 42.43146 42.98048 40.98047 49.56872 27.64711 76.50995 12.11767 14.47062 18.94121 32.74516 76.03936 12.35297 14.90199 19.80396 37.92164 66.94131 16.00003 22.54906 64.74522 16.94121 25.21574 75.25505 12.70591 15.49023 21.25494 50.03931 27.09809 76.39231 12.15689 14.58826 3.74614
26.19613 76.07858 12.31375 14.90199 19.80396 37.84321 67.29425 15.88238 22.11769 60.43149 19.05886 33.45105 75.72564 12.47061 15.17650 20.43141 42.43146 42.98048 40.98047 49.56872 27.64711 76.50995 12.11767 14.47062 18.94121 32.74516 76.03936 12.35297 14.90199 19.80396 37.92164 66.94131 16.00003 22.54906 64.74522 16.94121 25.21574 75.25505 12.70591 15.49023 21.25494 50.03931 27.09809 76.39231 12.15689 14.58826 19.17651 33.92164 75.41191 12.62748 3.68805
19.80396 37.84321 67.29425 15.88238 22.11769 60.43149 19.05886 33.45105 75.72564 12.47061 15.17650 20.43141 42.43146 42.98048 40.98047 49.56872 27.64711 76.50995 12.11767 14.47062 18.94121 32.74516 76.03936 12.35297 14.90199 19.80396 37.92164 66.94131 16.00003 22.54906 64.74522 16.94121 25.21574 75.25505 12.70591 15.49023 21.25494 50.03931 27.09809 76.39231 12.15689 14.58826 19.17651 33.92164 75.41191 12.62748 15.41179 21.01965 47.72558 30.15692 3.86844
22.11769 60.43149 19.05886 33.45105 75.72564 12.47061 15.17650 20.43141 42.43146 42.98048 40.98047 49.56872 27.64711 76.50995 12.11767 14.47062 18.94121 32.74516 76.03936 12.35297 14.90199 19.80396 37.92164 66.94131 16.00003 22.54906 64.74522 16.94121 25.21574 75.25505 12.70591 15.49023 21.25494 50.03931 27.09809 76.39231 12.15689 14.58826 19.17651 33.92164 75.41191 12.62748 15.41179 21.01965 47.72558 30.15692 76.66682 12.03924 14.39219 18.70592 3.70857
75.72564 12.47061 15.17650 20.43141 42.43146 42.98048 40.98047 49.56872 27.64711 76.50995 12.11767 14.47062 18.94121 32.74516 76.03936 12.35297 14.90199 19.80396 37.92164 66.94131 16.00003 22.54906 64.74522 16.94121 25.21574 75.25505 12.70591 15.49023 21.25494 50.03931 27.09809 76.39231 12.15689 14.58826 19.17651 33.92164 75.41191 12.62748 15.41179 21.01965 47.72558 30.15692 76.66682 12.03924 14.39219 18.70592 31.80398 76.35309 12.19610 14.62748 3.50357
42.43146 42.98048 40.98047 49.56872 27.64711 76.50995 12.11767 14.47062 18.94121 32.74516 76.03936 12.35297 14.90199 19.80396 37.92164 66.94131 16.00003 22.54906 64.74522 16.94121 25.21574 75.25505 12.70591 15.49023 21.25494 50.03931 27.09809 76.39231 12.15689 14.58826 19.17651 33.92164 75.41191 12.62748 15.41179 21.01965 47.72558 30.15692 76.66682 12.03924 14.39219 18.70592 31.80398 76.35309 12.19610 14.62748 19.21572 34.35301 75.09819 12.78434 3.59229
27.64711 76.50995 12.11767 14.47062 18.94121 32.74516 76.03936 12.35297 14.90199 19.80396 37.92164 66.94131 16.00003 22.54906 64.74522 16.94121 25.21574 75.25505 12.70591 15.49023 21.25494 50.03931 27.09809 76.39231 12.15689 14.58826 19.17651 33.92164 75.41191 12.62748 15.41179 21.01965 47.72558 30.15692 76.66682 12.03924 14.39219 18.70592 31.80398 76.35309 12.19610 14.62748 19.21572 34.35301 75.09819 12.78434 15.64709 21.60789 54.50991 22.86279 3.45079
18.94121 32.74516 76.03936 12.35297 14.90199 19.80396 37.92164 66.94131 16.00003 22.54906 64.74522 16.94121 25.21574 75.25505 12.70591 15.49023 21.25494 50.03931 27.09809 76.39231 12.15689 14.58826 19.17651 33.92164 75.41191 12.62748 15.41179 21.01965 47.72558 30.15692 76.66682 12.03924 14.39219 18.70592 31.80398 76.35309 12.19610 14.62748 19.21572 34.35301 75.09819 12.78434 15.64709 21.60789 54.50991 22.86279 67.68641 15.72552 21.72553 55.80403 3.66191
14.90199 19.80396 37.92164 66.94131 16.00003 22.54906 64.74522 16.94121 25.21574 75.25505 12.70591 15.49023 21.25494 50.03931 27.09809 76.39231 12.15689 14.58826 19.17651 33.92164 75.41191 12.62748 15.41179 21.01965 47.72558 30.15692 76.66682 12.03924 14.39219 18.70592 31.80398 76.35309 12.19610 14.62748 19.21572 34.35301 75.09819 12.78434 15.64709 21.60789 54.50991 22.86279 67.68641 15.72552 21.72553 55.80403 21.92161 58.00011 20.43141 42.54910 3.88817
16.00003 22.54906 64.74522 16.94121 25.21574 75.25505 12.70591 15.49023 21.25494 50.03931 27.09809 76.39231 12.15689 14.58826 19.17651 33.92164 75.41191 12.62748 15.41179 21.01965 47.72558 30.15692 76.66682 12.03924 14.39219 18.70592 31.80398 76.35309 12.19610 14.62748 19.21572 34.35301 75.09819 12.78434 15.64709 21.60789 54.50991 22.86279 67.68641 15.72552 21.72553 55.80403 21.92161 58.00011 20.43141 42.54910 42.58832 42.39224 43.01969 40.82361 3.96954
25.21574 75.25505 12.70591 15.49023 21.25494 50.03931 27.09809 76.39231 12.15689 14.58826 19.17651 33.92164 75.41191 12.62748 15.41179 21.01965 47.72558 30.15692 76.66682 12.03924 14.39219 18.70592 31.80398 76.35309 12.19610 14.62748 19.21572 34.35301 75.09819 12.78434 15.64709 21.60789 54.50991 22.86279 67.68641 15.72552 21.72553 55.80403 21.92161 58.00011 20.43141 42.54910 42.58832 42.39224 43.01969 40.82361 50.27461 26.82358 76.35309 12.19610 3.85663
21.25494 50.03931 27.09809 76.39231 12.15689 14.58826 19.17651 33.92164 75.41191 12.62748 15.41179 21.01965 47.72558 30.15692 76.66682 12.03924 14.39219 18.70592 31.80398 76.35309 12.19610 14.62748 19.21572 34.35301 75.09819 12.78434 15.64709 21.60789 54.50991 22.86279 67.68641 15.72552 21.72553 55.80403 21.92161 58.00011 20.43141 42.54910 42.58832 42.39224 43.01969 40.82361 50.27461 26.82358 76.35309 12.19610 14.66670 19.29416 34.74517 74.70603 3.86200
12.15689 14.58826 19.17651 33.92164 75.41191 12.62748 15.41179 21.01965 47.72558 30.15692 76.66682 12.03924 14.39219 18.70592 31.80398 76.35309 12.19610 14.62748 19.21572 34.35301 75.09819 12.78434 15.64709 21.60789 54.50991 22.86279 67.68641 15.72552 21.72553 55.80403 21.92161 58.00011 20.43141 42.54910 42.58832 42.39224 43.01969 40.82361 50.27461 26.82358 76.35309 12.19610 14.66670 19.29416 34.74517 74.70603 12.90199 15.96082 22.27455 62.31385 3.79631
75.41191 12.62748 15.41179 21.01965 47.72558 30.15692 76.66682 12.03924 14.39219 18.70592 31.80398 76.35309 12.19610 14.62748 19.21572 34.35301 75.09819 12.78434 15.64709 21.60789 54.50991 22.86279 67.68641 15.72552 21.72553 55.80403 21.92161 58.00011 20.43141 42.54910 42.58832 42.39224 43.01969 40.82361 50.27461 26.82358 76.35309 12.19610 14.66670 19.29416 34.74517 74.70603 12.90199 15.96082 22.27455 62.31385 18.11768 29.13731 76.70603 12.00002 4.02153
47.72558 30.15692 76.66682 12.03924 14.39219 18.70592 31.80398 76.35309 12.19610 14.62748 19.21572 34.35301 75.09819 12.78434 15.64709 21.60789 54.50991 22.86279 67.68641 15.72552 21.72553 55.80403 21.92161 58.00011 20.43141 42.54910 42.58832 42.39224 43.01969 40.82361 50.27461 26.82358 76.35309 12.19610 14.66670 19.29416 34.74517 74.70603 12.90199 15.96082 22.27455 62.31385 18.11768 29.13731 76.70603 12.00002 14.35297 18.66670 31.45104 76.47074 3.92315
14.39219 18.70592 31.80398 76.35309 12.19610 14.62748 19.21572 34.35301 75.09819 12.78434 15.64709 21.60789 54.50991 22.86279 67.68641 15.72552 21.72553 55.80403 21.92161 58.00011 20.43141 42.54910 42.58832 42.39224 43.01969 40.82361 50.27461 26.82358 76.35309 12.19610 14.66670 19.29416 34.74517 74.70603 12.90199 15.96082 22.27455 62.31385 18.11768 29.13731 76.70603 12.00002 14.35297 18.66670 31.45104 76.47074 12.11767 14.58826 19.05886 33.60791 3.79225
12.19610 14.62748 19.21572 34.35301 75.09819 12.78434 15.64709 21.60789 54.50991 22.86279 67.68641 15.72552 21.72553 55.80403 21.92161 58.00011 20.43141 42.54910 42.58832 42.39224 43.01969 40.82361 50.27461 26.82358 76.35309 12.19610 14.66670 19.29416 34.74517 74.70603 12.90199 15.96082 22.27455 62.31385 18.11768 29.13731 76.70603 12.00002 14.35297 18.66670 31.45104 76.47074 12.11767 14.58826 19.05886 33.60791 75.64721 12.50983 15.25493 20.58828 3.84076
75.09819 12.78434 15.64709 21.60789 54.50991 22.86279 67.68641 15.72552 21.72553 55.80403 21.92161 58.00011 20.43141 42.54910 42.58832 42.39224 43.01969 40.82361 50.27461 26.82358 76.35309 12.19610 14.66670 19.29416 34.74517 74.70603 12.90199 15.96082 22.27455 62.31385 18.11768 29.13731 76.70603 12.00002 14.35297 18.66670 31.45104 76.47074 12.11767 14.58826 19.05886 33.60791 75.64721 12.50983 15.25493 20.58828 43.80401 38.39223 64.47071 17.09807 4.18252
54.50991 22.86279 67.68641 15.72552 21.72553 55.80403 21.92161 58.00011 20.43141 42.54910 42.58832 42.39224 43.01969 40.82361 50.27461 26.82358 76.35309 12.19610 14.66670 19.29416 34.74517 74.70603 12.90199 15.96082 22.27455 62.31385 18.11768 29.13731 76.70603 12.00002 14.35297 18.66670 31.45104 76.47074 12.11767 14.58826 19.05886 33.60791 75.64721 12.50983 15.25493 20.58828 43.80401 38.39223 64.47071 17.09807 25.56868 75.64721 12.50983 15.25493 4.19356
21.72553 55.80403 21.92161 58.00011 20.43141 42.54910 42.58832 42.39224 43.01969 40.82361 50.27461 26.82358 76.35309 12.19610 14.66670 19.29416 34.74517 74.70603 12.90199 15.96082 22.27455 62.31385 18.11768 29.13731 76.70603 12.00002 14.35297 18.66670 31.45104 76.47074 12.11767 14.58826 19.05886 33.60791 75.64721 12.50983 15.25493 20.58828 43.80401 38.39223 64.47071 17.09807 25.56868 75.64721 12.50983 15.25493 20.54906 43.52950 39.21576 59.68639 4.16453
20.43141 42.54910 42.58832 42.39224 43.01969 40.82361 50.27461 26.82358 76.35309 12.19610 14.66670 19.29416 34.74517 74.70603 12.90199 15.96082 22.27455 62.31385 18.11768 29.13731 76.70603 12.00002 14.35297 18.66670 31.45104 76.47074 12.11767 14.58826 19.05886 33.60791 75.64721 12.50983 15.25493 20.58828 43.80401 38.39223 64.47071 17.09807 25.56868 75.64721 12.50983 15.25493 20.54906 43.52950 39.21576 59.68639 19.49023 35.72556 73.33348 13.49022 4.13875
43.01969 40.82361 50.27461 26.82358 76.35309 12.19610 14.66670 19.29416 34.74517 74.70603 12.90199 15.96082 22.27455 62.31385 18.11768 29.13731 76.70603 12.00002 14.35297 18.66670 31.45104 76.47074 12.11767 14.58826 19.05886 33.60791 75.64721 12.50983 15.25493 20.58828 43.80401 38.39223 64.47071 17.09807 25.56868 75.64721 12.50983 15.25493 20.54906 43.52950 39.21576 59.68639 19.49023 35.72556 73.33348 13.49022 16.98043 25.17652 75.21583 12.70591 3.97423
76.35309 12.19610 14.66670 19.29416 34.74517 74.70603 12.90199 15.96082 22.27455 62.31385 18.11768 29.13731 76.70603 12.00002 14.35297 18.66670 31.45104 76.47074 12.11767 14.58826 19.05886 33.60791 75.64721 12.50983 15.25493 20.58828 43.80401 38.39223 64.47071 17.09807 25.56868 75.64721 12.50983 15.25493 20.54906 43.52950 39.21576 59.68639 19.49023 35.72556 73.33348 13.49022 16.98043 25.17652 75.21583 12.70591 15.56866 21.25494 50.62755 26.43142 3.79456
34.74517 74.70603 12.90199 15.96082 22.27455 62.31385 18.11768 29.13731 76.70603 12.00002 14.35297 18.66670 31.45104 76.47074 12.11767 14.58826 19.05886 33.60791 75.64721 12.50983 15.25493 20.58828 43.80401 38.39223 64.47071 17.09807 25.56868 75.64721 12.50983 15.25493 20.54906 43.52950 39.21576 59.68639 19.49023 35.72556 73.33348 13.49022 16.98043 25.17652 75.21583 12.70591 15.56866 21.25494 50.62755 26.43142 76.19623 12.27453 14.78434 19.56867 3.78120
22.27455 62.31385 18.11768 29.13731 76.70603 12.00002 14.35297 18.66670 31.45104 76.47074 12.11767 14.58826 19.05886 33.60791 75.64721 12.50983 15.25493 20.58828 43.80401 38.39223 64.47071 17.09807 25.56868 75.64721 12.50983 15.25493 20.54906 43.52950 39.21576 59.68639 19.49023 35.72556 73.33348 13.49022 16.98043 25.17652 75.21583 12.70591 15.56866 21.25494 50.62755 26.43142 76.19623 12.27453 14.78434 19.56867 36.39223 72.03936 14.03924 17.92160 3.89247
76.70603 12.00002 14.35297 18.66670 31.45104 76.47074 12.11767 14.58826 19.05886 33.60791 75.64721 12.50983 15.25493 20.58828 43.80401 38.39223 64.47071 17.09807 25.56868 75.64721 12.50983 15.25493 20.54906 43.52950 39.21576 59.68639 19.49023 35.72556 73.33348 13.49022 16.98043 25.17652 75.21583 12.70591 15.56866 21.25494 50.62755 26.43142 76.19623 12.27453 14.78434 19.56867 36.39223 72.03936 14.03924 17.92160 28.47064 76.66682 12.00002 14.39219 3.65794
31.45104 76.47074 12.11767 14.58826 19.05886 33.60791 75.64721 12.50983 15.25493 20.58828 43.80401 38.39223 64.47071 17.09807 25.56868 75.64721 12.50983 15.25493 20.54906 43.52950 39.21576 59.68639 19.49023 35.72556 73.33348 13.49022 16.98043 25.17652 75.21583 12.70591 15.56866 21.25494 50.62755 26.43142 76.19623 12.27453 14.78434 19.56867 36.39223 72.03936 14.03924 17.92160 28.47064 76.66682 12.00002 14.39219 18.70592 31.76477 76.39231 12.15689 3.77070
19.05886 33.60791 75.64721 12.50983 15.25493 20.58828 43.80401 38.39223 64.47071 17.09807 25.56868 75.64721 12.50983 15.25493 20.54906 43.52950 39.21576 59.68639 19.49023 35.72556 73.33348 13.49022 16.98043 25.17652 75.21583 12.70591 15.56866 21.25494 50.62755 26.43142 76.19623 12.27453 14.78434 19.56867 36.39223 72.03936 14.03924 17.92160 28.47064 76.66682 12.00002 14.39219 18.70592 31.76477 76.39231 12.15689 14.62748 19.17651 34.23536 75.17662 3.84362
15.25493 20.58828 43.80401 38.39223 64.47071 17.09807 25.56868 75.64721 12.50983 15.25493 20.54906 43.52950 39.21576 59.68639 19.49023 35.72556 73.33348 13.49022 16.98043 25.17652 75.21583 12.70591 15.56866 21.25494 50.62755 26.43142 76.19623 12.27453 14.78434 19.56867 36.39223 72.03936 14.03924 17.92160 28.47064 76.66682 12.00002 14.39219 18.70592 31.76477 76.39231 12.15689 14.62748 19.17651 34.23536 75.17662 12.74512 15.56866 21.37259 51.80402 3.83830
64.47071 17.09807 25.56868 75.64721 12.50983 15.25493 20.54906 43.52950 39.21576 59.68639 19.49023 35.72556 73.33348 13.49022 16.98043 25.17652 75.21583 12.70591 15.56866 21.25494 50.62755 26.43142 76.19623 12.27453 14.78434 19.56867 36.39223 72.03936 14.03924 17.92160 28.47064 76.66682 12.00002 14.39219 18.70592 31.76477 76.39231 12.15689 14.62748 19.17651 34.23536 75.17662 12.74512 15.56866 21.37259 51.80402 25.21574 75.29427 12.70591 15.49023 3.60340
12.50983 15.25493 20.54906 43.52950 39.21576 59.68639 19.49023 35.72556 73.33348 13.49022 16.98043 25.17652 75.21583 12.70591 15.56866 21.25494 50.62755 26.43142 76.19623 12.27453 14.78434 19.56867 36.39223 72.03936 14.03924 17.92160 28.47064 76.66682 12.00002 14.39219 18.70592 31.76477 76.39231 12.15689 14.62748 19.17651 34.23536 75.17662 12.74512 15.56866 21.37259 51.80402 25.21574 75.29427 12.70591 15.49023 21.17651 49.60794 27.60790 76.54917 3.64296
39.21576 59.68639 19.49023 35.72556 73.33348 13.49022 16.98043 25.17652 75.21583 12.70591 15.56866 21.25494 50.62755 26.43142 76.19623 12.27453 14.78434 19.56867 36.39223 72.03936 14.03924 17.92160 28.47064 76.66682 12.00002 14.39219 18.70592 31.76477 76.39231 12.15689 14.62748 19.17651 34.23536 75.17662 12.74512 15.56866 21.37259 51.80402 25.21574 75.29427 12.70591 15.49023 21.17651 49.60794 27.60790 76.54917 12.07846 14.47062 18.94121 32.78438 3.57543
73.33348 13.49022 16.98043 25.17652 75.21583 12.70591 15.56866 21.25494 50.62755 26.43142 76.19623 12.27453 14.78434 19.56867 36.39223 72.03936 14.03924 17.92160 28.47064 76.66682 12.00002 14.39219 18.70592 31.76477 76.39231 12.15689 14.62748 19.17651 34.23536 75.17662 12.74512 15.56866 21.37259 51.80402 25.21574 75.29427 12.70591 15.49023 21.17651 49.60794 27.60790 76.54917 12.07846 14.47062 18.94121 32.78438 76.03936 12.35297 14.90199 19.84318 3.31659
75.21583 12.70591 15.56866 21.25494 50.62755 26.43142 76.19623 12.27453 14.78434 19.56867 36.39223 72.03936 14.03924 17.92160 28.47064 76.66682 12.00002 14.39219 18.70592 31.76477 76.39231 12.15689 14.62748 19.17651 34.23536 75.17662 12.74512 15.56866 21.37259 51.80402 25.21574 75.29427 12.70591 15.49023 21.17651 49.60794 27.60790 76.54917 12.07846 14.47062 18.94121 32.78438 76.03936 12.35297 14.90199 19.84318 38.07851 66.23542 16.31376 23.29416 3.40004
50.62755 26.43142 76.19623 12.27453 14.78434 19.56867 36.39223 72.03936 14.03924 17.92160 28.47064 76.66682 12.00002 14.39219 18.70592 31.76477 76.39231 12.15689 14.62748 19.17651 34.23536 75.17662 12.74512 15.56866 21.37259 51.80402 25.21574 75.29427 12.70591 15.49023 21.17651 49.60794 27.60790 76.54917 12.07846 14.47062 18.94121 32.78438 76.03936 12.35297 14.90199 19.84318 38.07851 66.23542 16.31376 23.29416 70.43151 14.62748 19.21572 34.39222 3.51347
14.78434 19.56867 36.39223 72.03936 14.03924 17.92160 28.47064 76.66682 12.00002 14.39219 18.70592 31.76477 76.39231 12.15689 14.62748 19.17651 34.23536 75.17662 12.74512 15.56866 21.37259 51.80402 25.21574 75.29427 12.70591 15.49023 21.17651 49.60794 27.60790 76.54917 12.07846 14.47062 18.94121 32.78438 76.03936 12.35297 14.90199 19.84318 38.07851 66.23542 16.31376 23.29416 70.43151 14.62748 19.21572 34.39222 75.05897 12.78434 15.68631 21.64710 3.51463
14.03924 17.92160 28.47064 76.66682 12.00002 14.39219 18.70592 31.76477 76.39231 12.15689 14.62748 19.17651 34.23536 75.17662 12.74512 15.56866 21.37259 51.80402 25.21574 75.29427 12.70591 15.49023 21.17651 49.60794 27.60790 76.54917 12.07846 14.47062 18.94121 32.78438 76.03936 12.35297 14.90199 19.84318 38.07851 66.23542 16.31376 23.29416 70.43151 14.62748 19.21572 34.39222 75.05897 12.78434 15.68631 21.64710 54.94128 22.54906 64.78444 16.94121 3.61429
12.00002 14.39219 18.70592 31.76477 76.39231 12.15689 14.62748 19.17651 34.23536 75.17662 12.74512 15.56866 21.37259 51.80402 25.21574 75.29427 12.70591 15.49023 21.17651 49.60794 27.60790 76.54917 12.07846 14.47062 18.94121 32.78438 76.03936 12.35297 14.90199 19.84318 38.07851 66.23542 16.31376 23.29416 70.43151 14.62748 19.21572 34.39222 75.05897 12.78434 15.68631 21.64710 54.94128 22.54906 64.78444 16.94121 25.09809 75.17662 12.74512 15.56866 3.46360
76.39231 12.15689 14.62748 19.17651 34.23536 75.17662 12.74512 15.56866 21.37259 51.80402 25.21574 75.29427 12.70591 15.49023 21.17651 49.60794 27.60790 76.54917 12.07846 14.47062 18.94121 32.78438 76.03936 12.35297 14.90199 19.84318 38.07851 66.23542 16.31376 23.29416 70.43151 14.62748 19.21572 34.39222 75.05897 12.78434 15.68631 21.64710 54.94128 22.54906 64.78444 16.94121 25.09809 75.17662 12.74512 15.56866 21.41181 51.96089 25.05887 75.13740 3.46639
34.23536 75.17662 12.74512 15.56866 21.37259 51.80402 25.21574 75.29427 12.70591 15.49023 21.17651 49.60794 27.60790 76.54917 12.07846 14.47062 18.94121 32.78438 76.03936 12.35297 14.90199 19.84318 38.07851 66.23542 16.31376 23.29416 70.43151 14.62748 19.21572 34.39222 75.05897 12.78434 15.68631 21.64710 54.94128 22.54906 64.78444 16.94121 25.09809 75.17662 12.74512 15.56866 21.41181 51.96089 25.05887 75.13740 12.74512 15.64709 21.45102 52.70599 3.38146
21.37259 51.80402 25.21574 75.29427 12.70591 15.49023 21.17651 49.60794 27.60790 76.54917 12.07846 14.47062 18.94121 32.78438 76.03936 12.35297 14.90199 19.84318 38.07851 66.23542 16.31376 23.29416 70.43151 14.62748 19.21572 34.39222 75.05897 12.78434 15.68631 21.64710 54.94128 22.54906 64.78444 16.94121 25.09809 75.17662 12.74512 15.56866 21.41181 51.96089 25.05887 75.13740 12.74512 15.64709 21.45102 52.70599 24.35299 74.03936 13.21571 16.43140 3.61718
12.70591 15.49023 21.17651 49.60794 27.60790 76.54917 12.07846 14.47062 18.94121 32.78438 76.03936 12.35297 14.90199 19.84318 38.07851 66.23542 16.31376 23.29416 70.43151 14.62748 19.21572 34.39222 75.05897 12.78434 15.68631 21.64710 54.94128 22.54906 64.78444 16.94121 25.09809 75.17662 12.74512 15.56866 21.41181 51.96089 25.05887 75.13740 12.74512 15.64709 21.45102 52.70599 24.35299 74.03936 13.21571 16.43140 23.64711 71.84328 14.07846 18.07847 3.72902
27.60790 76.54917 12.07846 14.47062 18.94121 32.78438 76.03936 12.35297 14.90199 19.84318 38.07851 66.23542 16.31376 23.29416 70.43151 14.62748 19.21572 34.39222 75.05897 12.78434 15.68631 21.64710 54.94128 22.54906 64.78444 16.94121 25.09809 75.17662 12.74512 15.56866 21.41181 51.96089 25.05887 75.13740 12.74512 15.64709 21.45102 52.70599 24.35299 74.03936 13.21571 16.43140 23.64711 71.84328 14.07846 18.07847 29.01966 76.66682 12.00002 14.39219 3.79943
18.94121 32.78438 76.03936 12.35297 14.90199 19.84318 38.07851 66.23542 16.31376 23.29416 70.43151 14.62748 19.21572 34.39222 75.05897 12.78434 15.68631 21.64710 54.94128 22.54906 64.78444 16.94121 25.09809 75.17662 12.74512 15.56866 21.41181 51.96089 25.05887 75.13740 12.74512 15.64709 21.45102 52.70599 24.35299 74.03936 13.21571 16.43140 23.64711 71.84328 14.07846 18.07847 29.01966 76.66682 12.00002 14.39219 18.62749 31.52947 76.43152 12.11767 3.95461
14.90199 19.84318 38.07851 66.23542 16.31376 23.29416 70.43151 14.62748 19.21572 34.39222 75.05897 12.78434 15.68631 21.64710 54.94128 22.54906 64.78444 16.94121 25.09809 75.17662 12.74512 15.56866 21.41181 51.96089 25.05887 75.13740 12.74512 15.64709 21.45102 52.70599 24.35299 74.03936 13.21571 16.43140 23.64711 71.84328 14.07846 18.07847 29.01966 76.66682 12.00002 14.39219 18.62749 31.52947 76.43152 12.11767 14.58826 19.09808 33.64712 75.56878 3.86008
16.31376 23.29416 70.43151 14.62748 19.21572 34.39222 75.05897 12.78434 15.68631 21.64710 54.94128 22.54906 64.78444 16.94121 25.09809 75.17662 12.74512 15.56866 21.41181 51.96089 25.05887 75.13740 12.74512 15.64709 21.45102 52.70599 24.35299 74.03936 13.21571 16.43140 23.64711 71.84328 14.07846 18.07847 29.01966 76.66682 12.00002 14.39219 18.62749 31.52947 76.43152 12.11767 14.58826 19.09808 33.64712 75.56878 12.58826 15.25493 20.62749 44.27460 3.70962
19.21572 34.39222 75.05897 12.78434 15.68631 21.64710 54.94128 22.54906 64.78444 16.94121 25.09809 75.17662 12.74512 15.56866 21.41181 51.96089 25.05887 75.13740 12.74512 15.64709 21.45102 52.70599 24.35299 74.03936 13.21571 16.43140 23.64711 71.84328 14.07846 18.07847 29.01966 76.66682 12.00002 14.39219 18.62749 31.52947 76.43152 12.11767 14.58826 19.09808 33.64712 75.56878 12.58826 15.25493 20.62749 44.27460 37.13733 69.92171 14.82356 19.64710 3.76726
15.68631 21.64710 54.94128 22.54906 64.78444 16.94121 25.09809 75.17662 12.74512 15.56866 21.41181 51.96089 25.05887 75.13740 12.74512 15.64709 21.45102 52.70599 24.35299 74.03936 13.21571 16.43140 23.64711 71.84328 14.07846 18.07847 29.01966 76.66682 12.00002 14.39219 18.62749 31.52947 76.43152 12.11767 14.58826 19.09808 33.64712 75.56878 12.58826 15.25493 20.62749 44.27460 37.13733 69.92171 14.82356 19.64710 36.86282 70.82367 14.47062 18.90200 3.88281
64.78444 16.94121 25.09809 75.17662 12.74512 15.56866 21.41181 51.96089 25.05887 75.13740 12.74512 15.64709 21.45102 52.70599 24.35299 74.03936 13.21571 16.43140 23.64711 71.84328 14.07846 18.07847 29.01966 76.66682 12.00002 14.39219 18.62749 31.52947 76.43152 12.11767 14.58826 19.09808 33.64712 75.56878 12.58826 15.25493 20.62749 44.27460 37.13733 69.92171 14.82356 19.64710 36.86282 70.82367 14.47062 18.90200 32.62751 76.11780 12.27453 14.86277 3.78360
12.74512 15.56866 21.41181 51.96089 25.05887 75.13740 12.74512 15.64709 21.45102 52.70599 24.35299 74.03936 13.21571 16.43140 23.64711 71.84328 14.07846 18.07847 29.01966 76.66682 12.00002 14.39219 18.62749 31.52947 76.43152 12.11767 14.58826 19.09808 33.64712 75.56878 12.58826 15.25493 20.62749 44.27460 37.13733 69.92171 14.82356 19.64710 36.86282 70.82367 14.47062 18.90200 32.62751 76.11780 12.27453 14.86277 19.72553 37.21576 69.68641 14.94121 3.74712
25.05887 75.13740 12.74512 15.64709 21.45102 52.70599 24.35299 74.03936 13.21571 16.43140 23.64711 71.84328 14.07846 18.07847 29.01966 76.66682 12.00002 14.39219 18.62749 31.52947 76.43152 12.11767 14.58826 19.09808 33.64712 75.56878 12.58826 15.25493 20.62749 44.27460 37.13733 69.92171 14.82356 19.64710 36.86282 70.82367 14.47062 18.90200 32.62751 76.11780 12.27453 14.86277 19.72553 37.21576 69.68641 14.94121 19.84318 38.03929 66.23542 16.31376 3.80695
21.45102 52.70599 24.35299 74.03936 13.21571 16.43140 23.64711 71.84328 14.07846 18.07847 29.01966 76.66682 12.00002 14.39219 18.62749 31.52947 76.43152 12.11767 14.58826 19.09808 33.64712 75.56878 12.58826 15.25493 20.62749 44.27460 37.13733 69.92171 14.82356 19.64710 36.86282 70.82367 14.47062 18.90200 32.62751 76.11780 12.27453 14.86277 19.72553 37.21576 69.68641 14.94121 19.84318 38.03929 66.23542 16.31376 23.29416 70.47073 14.62748 19.21572 3.75610
13.21571 16.43140 23.64711 71.84328 14.07846 18.07847 29.01966 76.66682 12.00002 14.39219 18.62749 31.52947 76.43152 12.11767 14.58826 19.09808 33.64712 75.56878 12.58826 15.25493 20.62749 44.27460 37.13733 69.92171 14.82356 19.64710 36.86282 70.82367 14.47062 18.90200 32.62751 76.11780 12.27453 14.86277 19.72553 37.21576 69.68641 14.94121 19.84318 38.03929 66.23542 16.31376 23.29416 70.47073 14.62748 19.21572 34.27458 75.09819 12.78434 15.60787 3.63589
14.07846 18.07847 29.01966 76.66682 12.00002 14.39219 18.62749 31.52947 76.43152 12.11767 14.58826 19.09808 33.64712 75.56878 12.58826 15.25493 20.62749 44.27460 37.13733 69.92171 14.82356 19.64710 36.86282 70.82367 14.47062 18.90200 32.62751 76.11780 12.27453 14.86277 19.72553 37.21576 69.68641 14.94121 19.84318 38.03929 66.23542 16.31376 23.29416 70.47073 14.62748 19.21572 34.27458 75.09819 12.78434 15.60787 21.49024 53.01971 24.07848 73.41191 3.69729
12.00002 14.39219 18.62749 31.52947 76.43152 12.11767 14.58826 19.09808 33.64712 75.56878 12.58826 15.25493 20.62749 44.27460 37.13733 69.92171 14.82356 19.64710 36.86282 70.82367 14.47062 18.90200 32.62751 76.11780 12.27453 14.86277 19.72553 37.21576 69.68641 14.94121 19.84318 38.03929 66.23542 16.31376 23.29416 70.47073 14.62748 19.21572 34.27458 75.09819 12.78434 15.60787 21.49024 53.01971 24.07848 73.41191 13.45101 16.94121 25.01966 75.13740 3.75720
76.43152 12.11767 14.58826 19.09808 33.64712 75.56878 12.58826 15.25493 20.62749 44.27460 37.13733 69.92171 14.82356 19.64710 36.86282 70.82367 14.47062 18.90200 32.62751 76.11780 12.27453 14.86277 19.72553 37.21576 69.68641 14.94121 19.84318 38.03929 66.23542 16.31376 23.29416 70.47073 14.62748 19.21572 34.27458 75.09819 12.78434 15.60787 21.49024 53.01971 24.07848 73.41191 13.45101 16.94121 25.01966 75.13740 12.74512 15.64709 21.52945 53.60795 3.71414
33.64712 75.56878 12.58826 15.25493 20.62749 44.27460 37.13733 69.92171 14.82356 19.64710 36.86282 70.82367 14.47062 18.90200 32.62751 76.11780 12.27453 14.86277 19.72553 37.21576 69.68641 14.94121 19.84318 38.03929 66.23542 16.31376 23.29416 70.47073 14.62748 19.21572 34.27458 75.09819 12.78434 15.60787 21.49024 53.01971 24.07848 73.41191 13.45101 16.94121 25.01966 75.13740 12.74512 15.64709 21.52945 53.60795 23.60789 71.72563 14.11767 18.19611 3.90122
20.62749 44.27460 37.13733 69.92171 14.82356 19.64710 36.86282 70.82367 14.47062 18.90200 32.62751 76.11780 12.27453 14.86277 19.72553 37.21576 69.68641 14.94121 19.84318 38.03929 66.23542 16.31376 23.29416 70.47073 14.62748 19.21572 34.27458 75.09819 12.78434 15.60787 21.49024 53.01971 24.07848 73.41191 13.45101 16.94121 25.01966 75.13740 12.74512 15.64709 21.52945 53.60795 23.60789 71.72563 14.11767 18.19611 29.45104 76.70603 12.00002 14.35297 4.01655
14.82356 19.64710 36.86282 70.82367 14.47062 18.90200 32.62751 76.11780 12.27453 14.86277 19.72553 37.21576 69.68641 14.94121 19.84318 38.03929 66.23542 16.31376 23.29416 70.47073 14.62748 19.21572 34.27458 75.09819 12.78434 15.60787 21.49024 53.01971 24.07848 73.41191 13.45101 16.94121 25.01966 75.13740 12.74512 15.64709 21.52945 53.60795 23.60789 71.72563 14.11767 18.19611 29.45104 76.70603 12.00002 14.35297 18.66670 31.49026 76.43152 12.15689 3.88311
14.47062 18.90200 32.62751 76.11780 12.27453 14.86277 19.72553 37.21576 69.68641 14.94121 19.84318 38.03929 66.23542 16.31376 23.29416 70.47073 14.62748 19.21572 34.27458 75.09819 12.78434 15.60787 21.49024 53.01971 24.07848 73.41191 13.45101 16.94121 25.01966 75.13740 12.74512 15.64709 21.52945 53.60795 23.60789 71.72563 14.11767 18.19611 29.45104 76.70603 12.00002 14.35297 18.66670 31.49026 76.43152 12.15689 14.54905 19.09808 33.64712 75.60799 3.78778
12.27453 14.86277 19.72553 37.21576 69.68641 14.94121 19.84318 38.03929 66.23542 16.31376 23.29416 70.47073 14.62748 19.21572 34.27458 75.09819 12.78434 15.60787 21.49024 53.01971 24.07848 73.41191 13.45101 16.94121 25.01966 75.13740 12.74512 15.64709 21.52945 53.60795 23.60789 71.72563 14.11767 18.19611 29.45104 76.70603 12.00002 14.35297 18.66670 31.49026 76.43152 12.15689 14.54905 19.09808 33.64712 75.60799 12.54904 15.25493 20.62749 44.07852 3.77393
69.68641 14.94121 19.84318 38.03929 66.23542 16.31376 23.29416 70.47073 14.62748 19.21572 34.27458 75.09819 12.78434 15.60787 21.49024 53.01971 24.07848 73.41191 13.45101 16.94121 25.01966 75.13740 12.74512 15.64709 21.52945 53.60795 23.60789 71.72563 14.11767 18.19611 29.45104 76.70603 12.00002 14.35297 18.66670 31.49026 76.43152 12.15689 14.54905 19.09808 33.64712 75.60799 12.54904 15.25493 20.62749 44.07852 37.56870 68.43151 15.41179 20.98043 3.94393
66.23542 16.31376 23.29416 70.47073 14.62748 19.21572 34.27458 75.09819 12.78434 15.60787 21.49024 53.01971 24.07848 73.41191 13.45101 16.94121 25.01966 75.13740 12.74512 15.64709 21.52945 53.60795 23.60789 71.72563 14.11767 18.19611 29.45104 76.70603 12.00002 14.35297 18.66670 31.49026 76.43152 12.15689 14.54905 19.09808 33.64712 75.60799 12.54904 15.25493 20.62749 44.07852 37.56870 68.43151 15.41179 20.98043 47.64715 30.31378 76.62760 12.03924 3.96620
14.62748 19.21572 34.27458 75.09819 12.78434 15.60787 21.49024 53.01971 24.07848 73.41191 13.45101 16.94121 25.01966 75.13740 12.74512 15.64709 21.52945 53.60795 23.60789 71.72563 14.11767 18.19611 29.45104 76.70603 12.00002 14.35297 18.66670 31.49026 76.43152 12.15689 14.54905 19.09808 33.64712 75.60799 12.54904 15.25493 20.62749 44.07852 37.56870 68.43151 15.41179 20.98043 47.64715 30.31378 76.62760 12.03924 14.39219 18.74513 31.92163 76.35309 3.73993
12.78434 15.60787 21.49024 53.01971 24.07848 73.41191 13.45101 16.94121 25.01966 75.13740 12.74512 15.64709 21.52945 53.60795 23.60789 71.72563 14.11767 18.19611 29.45104 76.70603 12.00002 14.35297 18.66670 31.49026 76.43152 12.15689 14.54905 19.09808 33.64712 75.60799 12.54904 15.25493 20.62749 44.07852 37.56870 68.43151 15.41179 20.98043 47.64715 30.31378 76.62760 12.03924 14.39219 18.74513 31.92163 76.35309 12.19610 14.66670 19.25494 34.70595 3.62086
24.07848 73.41191 13.45101 16.94121 25.01966 75.13740 12.74512 15.64709 21.52945 53.60795 23.60789 71.72563 14.11767 18.19611 29.45104 76.70603 12.00002 14.35297 18.66670 31.49026 76.43152 12.15689 14.54905 19.09808 33.64712 75.60799 12.54904 15.25493 20.62749 44.07852 37.56870 68.43151 15.41179 20.98043 47.64715 30.31378 76.62760 12.03924 14.39219 18.74513 31.92163 76.35309 12.19610 14.66670 19.25494 34.70595 74.74524 12.90199 15.92160 22.15691 3.66126
25.01966 75.13740 12.74512 15.64709 21.52945 53.60795 23.60789 71.72563 14.11767 18.19611 29.45104 76.70603 12.00002 14.35297 18.66670 31.49026 76.43152 12.15689 14.54905 19.09808 33.64712 75.60799 12.54904 15.25493 20.62749 44.07852 37.56870 68.43151 15.41179 20.98043 47.64715 30.31378 76.62760 12.03924 14.39219 18.74513 31.92163 76.35309 12.19610 14.66670 19.25494 34.70595 74.74524 12.90199 15.92160 22.15691 61.05894 18.74513 31.88242 76.35309 3.63592
21.52945 53.60795 23.60789 71.72563 14.11767 18.19611 29.45104 76.70603 12.00002 14.35297 18.66670 31.49026 76.43152 12.15689 14.54905 19.09808 33.64712 75.60799 12.54904 15.25493 20.62749 44.07852 37.56870 68.43151 15.41179 20.98043 47.64715 30.31378 76.62760 12.03924 14.39219 18.74513 31.92163 76.35309 12.19610 14.66670 19.25494 34.70595 74.74524 12.90199 15.92160 22.15691 61.05894 18.74513 31.88242 76.35309 12.15689 14.66670 19.25494 34.58830 3.46579
14.11767 18.19611 29.45104 76.70603 12.00002 14.35297 18.66670 31.49026 76.43152 12.15689 14.54905 19.09808 33.64712 75.60799 12.54904 15.25493 20.62749 44.07852 37.56870 68.43151 15.41179 20.98043 47.64715 30.31378 76.62760 12.03924 14.39219 18.74513 31.92163 76.35309 12.19610 14.66670 19.25494 34.70595 74.74524 12.90199 15.92160 22.15691 61.05894 18.74513 31.88242 76.35309 12.15689 14.66670 19.25494 34.58830 74.86289 12.86277 15.84317 22.00004 3.31260
36.31380 71.09818 14.11767 18.19611 29.92163 75.76485 12.07846 14.50983 19.13729 34.35301 74.03936 12.90199 15.92160 22.43142 64.39228 16.90199 25.17652 74.47073 12.70591 15.60787 21.56867 55.13736 22.15691 61.56875 18.23533 30.03927 75.72564 12.11767 14.50983 19.17651 34.43144 73.96093 12.90199 16.03925 22.62750 65.92170 16.19611 23.17652 69.56876 14.70591 19.52945 36.70595 70.07857 14.50983 19.05886 34.00007 74.35309 12.74512 15.72552 21.88240 3.66081
29.92163 75.76485 12.07846 14.50983 19.13729 34.35301 74.03936 12.90199 15.92160 22.43142 64.39228 16.90199 25.17652 74.47073 12.70591 15.60787 21.56867 55.13736 22.15691 61.56875 18.23533 30.03927 75.72564 12.11767 14.50983 19.17651 34.43144 73.96093 12.90199 16.03925 22.62750 65.92170 16.19611 23.17652 69.56876 14.70591 19.52945 36.70595 70.07857 14.50983 19.05886 34.00007 74.35309 12.74512 15.72552 21.88240 58.43149 19.96082 39.56871 56.54913 3.73473
19.13729 34.35301 74.03936 12.90199 15.92160 22.43142 64.39228 16.90199 25.17652 74.47073 12.70591 15.60787 21.56867 55.13736 22.15691 61.56875 18.23533 30.03927 75.72564 12.11767 14.50983 19.17651 34.43144 73.96093 12.90199 16.03925 22.62750 65.92170 16.19611 23.17652 69.56876 14.70591 19.52945 36.70595 70.07857 14.50983 19.05886 34.00007 74.35309 12.74512 15.72552 21.88240 58.43149 19.96082 39.56871 56.54913 21.17651 50.50990 26.27456 75.21583 3.98713
15.92160 22.43142 64.39228 16.90199 25.17652 74.47073 12.70591 15.60787 21.56867 55.13736 22.15691 61.56875 18.23533 30.03927 75.72564 12.11767 14.50983 19.17651 34.43144 73.96093 12.90199 16.03925 22.62750 65.92170 16.19611 23.17652 69.56876 14.70591 19.52945 36.70595 70.07857 14.50983 19.05886 34.00007 74.35309 12.74512 15.72552 21.88240 58.43149 19.96082 39.56871 56.54913 21.17651 50.50990 26.27456 75.21583 12.35297 15.01964 20.11769 40.90204 4.16665
25.17652 74.47073 12.70591 15.60787 21.56867 55.13736 22.15691 61.56875 18.23533 30.03927 75.72564 12.11767 14.50983 19.17651 34.43144 73.96093 12.90199 16.03925 22.62750 65.92170 16.19611 23.17652 69.56876 14.70591 19.52945 36.70595 70.07857 14.50983 19.05886 34.00007 74.35309 12.74512 15.72552 21.88240 58.43149 19.96082 39.56871 56.54913 21.17651 50.50990 26.27456 75.21583 12.35297 15.01964 20.11769 40.90204 49.13735 27.96084 75.68642 12.07846 4.19221
21.56867 55.13736 22.15691 61.56875 18.23533 30.03927 75.72564 12.11767 14.50983 19.17651 34.43144 73.96093 12.90199 16.03925 22.62750 65.92170 16.19611 23.17652 69.56876 14.70591 19.52945 36.70595 70.07857 14.50983 19.05886 34.00007 74.35309 12.74512 15.72552 21.88240 58.43149 19.96082 39.56871 56.54913 21.17651 50.50990 26.27456 75.21583 12.35297 15.01964 20.11769 40.90204 49.13735 27.96084 75.68642 12.07846 14.58826 19.25494 34.90203 73.45112 4.15305
18.23533 30.03927 75.72564 12.11767 14.50983 19.17651 34.43144 73.96093 12.90199 16.03925 22.62750 65.92170 16.19611 23.17652 69.56876 14.70591 19.52945 36.70595 70.07857 14.50983 19.05886 34.00007 74.35309 12.74512 15.72552 21.88240 58.43149 19.96082 39.56871 56.54913 21.17651 50.50990 26.27456 75.21583 12.35297 15.01964 20.11769 40.90204 49.13735 27.96084 75.68642 12.07846 14.58826 19.25494 34.90203 73.45112 13.13728 16.39219 23.64711 71.45112 4.00905
14.50983 19.17651 34.43144 73.96093 12.90199 16.03925 22.62750 65.92170 16.19611 23.17652 69.56876 14.70591 19.52945 36.70595 70.07857 14.50983 19.05886 34.00007 74.35309 12.74512 15.72552 21.88240 58.43149 19.96082 39.56871 56.54913 21.17651 50.50990 26.27456 75.21583 12.35297 15.01964 20.11769 40.90204 49.13735 27.96084 75.68642 12.07846 14.58826 19.25494 34.90203 73.45112 13.13728 16.39219 23.64711 71.45112 13.96081 17.92160 28.74515 75.76485 4.06960
12.90199 16.03925 22.62750 65.92170 16.19611 23.17652 69.56876 14.70591 19.52945 36.70595 70.07857 14.50983 19.05886 34.00007 74.35309 12.74512 15.72552 21.88240 58.43149 19.96082 39.56871 56.54913 21.17651 50.50990 26.27456 75.21583 12.35297 15.01964 20.11769 40.90204 49.13735 27.96084 75.68642 12.07846 14.58826 19.25494 34.90203 73.45112 13.13728 16.39219 23.64711 71.45112 13.96081 17.92160 28.74515 75.76485 12.07846 14.50983 19.09808 34.11771 3.97974
16.19611 23.17652 69.56876 14.70591 19.52945 36.70595 70.07857 14.50983 19.05886 34.00007 74.35309 12.74512 15.72552 21.88240 58.43149 19.96082 39.56871 56.54913 21.17651 50.50990 26.27456 75.21583 12.35297 15.01964 20.11769 40.90204 49.13735 27.96084 75.68642 12.07846 14.58826 19.25494 34.90203 73.45112 13.13728 16.39219 23.64711 71.45112 13.96081 17.92160 28.74515 75.76485 12.07846 14.50983 19.09808 34.11771 74.23544 12.82355 15.76474 22.07847 3.89100
19.52945 36.70595 70.07857 14.50983 19.05886 34.00007 74.35309 12.74512 15.72552 21.88240 58.43149 19.96082 39.56871 56.54913 21.17651 50.50990 26.27456 75.21583 12.35297 15.01964 20.11769 40.90204 49.13735 27.96084 75.68642 12.07846 14.58826 19.25494 34.90203 73.45112 13.13728 16.39219 23.64711 71.45112 13.96081 17.92160 28.74515 75.76485 12.07846 14.50983 19.09808 34.11771 74.23544 12.82355 15.76474 22.07847 60.58835 18.74513 32.43144 75.21583 4.01857
19.05886 34.00007 74.35309 12.74512 15.72552 21.88240 58.43149 19.96082 39.56871 56.54913 21.17651 50.50990 26.27456 75.21583 12.35297 15.01964 20.11769 40.90204 49.13735 27.96084 75.68642 12.07846 14.58826 19.25494 34.90203 73.45112 13.13728 16.39219 23.64711 71.45112 13.96081 17.92160 28.74515 75.76485 12.07846 14.50983 19.09808 34.11771 74.23544 12.82355 15.76474 22.07847 60.58835 18.74513 32.43144 75.21583 12.35297 14.98042 20.15690 40.94126 3.83213
15.72552 21.88240 58.43149 19.96082 39.56871 56.54913 21.17651 50.50990 26.27456 75.21583 12.35297 15.01964 20.11769 40.90204 49.13735 27.96084 75.68642 12.07846 14.58826 19.25494 34.90203 73.45112 13.13728 16.39219 23.64711 71.45112 13.96081 17.92160 28.74515 75.76485 12.07846 14.50983 19.09808 34.11771 74.23544 12.82355 15.76474 22.07847 60.58835 18.74513 32.43144 75.21583 12.35297 14.98042 20.15690 40.94126 48.86284 28.31378 75.72564 12.07846 3.87818
39.56871 56.54913 21.17651 50.50990 26.27456 75.21583 12.35297 15.01964 20.11769 40.90204 49.13735 27.96084 75.68642 12.07846 14.58826 19.25494 34.90203 73.45112 13.13728 16.39219 23.64711 71.45112 13.96081 17.92160 28.74515 75.76485 12.07846 14.50983 19.09808 34.11771 74.23544 12.82355 15.76474 22.07847 60.58835 18.74513 32.43144 75.21583 12.35297 14.98042 20.15690 40.94126 48.86284 28.31378 75.72564 12.07846 14.54905 19.13729 34.43144 73.96093 3.61825
26.27456 75.21583 12.35297 15.01964 20.11769 40.90204 49.13735 27.96084 75.68642 12.07846 14.58826 19.25494 34.90203 73.45112 13.13728 16.39219 23.64711 71.45112 13.96081 17.92160 28.74515 75.76485 12.07846 14.50983 19.09808 34.11771 74.23544 12.82355 15.76474 22.07847 60.58835 18.74513 32.43144 75.21583 12.35297 14.98042 20.15690 40.94126 48.86284 28.31378 75.72564 12.07846 14.54905 19.13729 34.43144 73.96093 12.94120 16.00003 22.62750 65.76483 3.45079
20.11769 40.90204 49.13735 27.96084 75.68642 12.07846 14.58826 19.25494 34.90203 73.45112 13.13728 16.39219 23.64711 71.45112 13.96081 17.92160 28.74515 75.76485 12.07846 14.50983 19.09808 34.11771 74.23544 12.82355 15.76474 22.07847 60.58835 18.74513 32.43144 75.21583 12.35297 14.98042 20.15690 40.94126 48.86284 28.31378 75.72564 12.07846 14.54905 19.13729 34.43144 73.96093 12.94120 16.00003 22.62750 65.76483 16.27454 23.33338 70.23543 14.43140 3.60980
75.68642 12.07846 14.58826 19.25494 34.90203 73.45112 13.13728 16.39219 23.64711 71.45112 13.96081 17.92160 28.74515 75.76485 12.07846 14.50983 19.09808 34.11771 74.23544 12.82355 15.76474 22.07847 60.58835 18.74513 32.43144 75.21583 12.35297 14.98042 20.15690 40.94126 48.86284 28.31378 75.72564 12.07846 14.54905 19.13729 34.43144 73.96093 12.94120 16.00003 22.62750 65.76483 16.27454 23.33338 70.23543 14.43140 18.94121 33.37261 74.78446 12.54904 3.55247
34.90203 73.45112 13.13728 16.39219 23.64711 71.45112 13.96081 17.92160 28.74515 75.76485 12.07846 14.50983 19.09808 34.11771 74.23544 12.82355 15.76474 22.07847 60.58835 18.74513 32.43144 75.21583 12.35297 14.98042 20.15690 40.94126 48.86284 28.31378 75.72564 12.07846 14.54905 19.13729 34.43144 73.96093 12.94120 16.00003 22.62750 65.76483 16.27454 23.33338 70.23543 14.43140 18.94121 33.37261 74.78446 12.54904 15.37258 20.98043 48.78441 28.43143 3.72332
23.64711 71.45112 13.96081 17.92160 28.74515 75.76485 12.07846 14.50983 19.09808 34.11771 74.23544 12.82355 15.76474 22.07847 60.58835 18.74513 32.43144 75.21583 12.35297 14.98042 20.15690 40.94126 48.86284 28.31378 75.72564 12.07846 14.54905 19.13729 34.43144 73.96093 12.94120 16.00003 22.62750 65.76483 16.27454 23.33338 70.23543 14.43140 18.94121 33.37261 74.78446 12.54904 15.37258 20.98043 48.78441 28.43143 75.72564 12.07846 14.54905 19.09808 3.51504
28.74515 75.76485 12.07846 14.50983 19.09808 34.11771 74.23544 12.82355 15.76474 22.07847 60.58835 18.74513 32.43144 75.21583 12.35297 14.98042 20.15690 40.94126 48.86284 28.31378 75.72564 12.07846 14.54905 19.13729 34.43144 73.96093 12.94120 16.00003 22.62750 65.76483 16.27454 23.33338 70.23543 14.43140 18.94121 33.37261 74.78446 12.54904 15.37258 20.98043 48.78441 28.43143 75.72564 12.07846 14.54905 19.09808 34.35301 74.03936 12.90199 15.96082 3.37092
19.09808 34.11771 74.23544 12.82355 15.76474 22.07847 60.58835 18.74513 32.43144 75.21583 12.35297 14.98042 20.15690 40.94126 48.86284 28.31378 75.72564 12.07846 14.54905 19.13729 34.43144 73.96093 12.94120 16.00003 22.62750 65.76483 16.27454 23.33338 70.23543 14.43140 18.94121 33.37261 74.78446 12.54904 15.37258 20.98043 48.78441 28.43143 75.72564 12.07846 14.54905 19.09808 34.35301 74.03936 12.90199 15.96082 22.43142 64.43150 16.86278 25.13730 3.60307
15.76474 22.07847 60.58835 18.74513 32.43144 75.21583 12.35297 14.98042 20.15690 40.94126 48.86284 28.31378 75.72564 12.07846 14.54905 19.13729 34.43144 73.96093 12.94120 16.00003 22.62750 65.76483 16.27454 23.33338 70.23543 14.43140 18.94121 33.37261 74.78446 12.54904 15.37258 20.98043 48.78441 28.43143 75.72564 12.07846 14.54905 19.09808 34.35301 74.03936 12.90199 15.96082 22.43142 64.43150 16.86278 25.13730 74.39230 12.74512 15.64709 21.72553 3.61008
32.43144 75.21583 12.35297 14.98042 20.15690 40.94126 48.86284 28.31378 75.72564 12.07846 14.54905 19.13729 34.43144 73.96093 12.94120 16.00003 22.62750 65.76483 16.27454 23.33338 70.23543 14.43140 18.94121 33.37261 74.78446 12.54904 15.37258 20.98043 48.78441 28.43143 75.72564 12.07846 14.54905 19.09808 34.35301 74.03936 12.90199 15.96082 22.43142 64.43150 16.86278 25.13730 74.39230 12.74512 15.64709 21.72553 57.05894 20.82357 46.94127 31.17653 3.70858
20.15690 40.94126 48.86284 28.31378 75.72564 12.07846 14.54905 19.13729 34.43144 73.96093 12.94120 16.00003 22.62750 65.76483 16.27454 23.33338 70.23543 14.43140 18.94121 33.37261 74.78446 12.54904 15.37258 20.98043 48.78441 28.43143 75.72564 12.07846 14.54905 19.09808 34.35301 74.03936 12.90199 15.96082 22.43142 64.43150 16.86278 25.13730 74.39230 12.74512 15.64709 21.72553 57.05894 20.82357 46.94127 31.17653 75.56878 12.15689 14.70591 19.45102 3.67709
75.72564 12.07846 14.54905 19.13729 34.43144 73.96093 12.94120 16.00003 22.62750 65.76483 16.27454 23.33338 70.23543 14.43140 18.94121 33.37261 74.78446 12.54904 15.37258 20.98043 48.78441 28.43143 75.72564 12.07846 14.54905 19.09808 34.35301 74.03936 12.90199 15.96082 22.43142 64.43150 16.86278 25.13730 74.39230 12.74512 15.64709 21.72553 57.05894 20.82357 46.94127 31.17653 75.56878 12.15689 14.70591 19.45102 36.23537 71.25504 14.03924 18.07847 3.65888
34.43144 73.96093 12.94120 16.00003 22.62750 65.76483 16.27454 23.33338 70.23543 14.43140 18.94121 33.37261 74.78446 12.54904 15.37258 20.98043 48.78441 28.43143 75.72564 12.07846 14.54905 19.09808 34.35301 74.03936 12.90199 15.96082 22.43142 64.43150 16.86278 25.13730 74.39230 12.74512 15.64709 21.72553 57.05894 20.82357 46.94127 31.17653 75.56878 12.15689 14.70591 19.45102 36.23537 71.25504 14.03924 18.07847 29.41182 75.76485 12.07846 14.50983 3.81008
22.62750 65.76483 16.27454 23.33338 70.23543 14.43140 18.94121 33.37261 74.78446 12.54904 15.37258 20.98043 48.78441 28.43143 75.72564 12.07846 14.54905 19.09808 34.35301 74.03936 12.90199 15.96082 22.43142 64.43150 16.86278 25.13730 74.39230 12.74512 15.64709 21.72553 57.05894 20.82357 46.94127 31.17653 75.56878 12.15689 14.70591 19.45102 36.23537 71.25504 14.03924 18.07847 29.41182 75.76485 12.07846 14.50983 19.05886 34.07850 74.27466 12.78434 3.84733
70.23543 14.43140 18.94121 33.37261 74.78446 12.54904 15.37258 20.98043 48.78441 28.43143 75.72564 12.07846 14.54905 19.09808 34.35301 74.03936 12.90199 15.96082 22.43142 64.43150 16.86278 25.13730 74.39230 12.74512 15.64709 21.72553 57.05894 20.82357 46.94127 31.17653 75.56878 12.15689 14.70591 19.45102 36.23537 71.25504 14.03924 18.07847 29.41182 75.76485 12.07846 14.50983 19.05886 34.07850 74.27466 12.78434 15.76474 21.96083 59.64718 19.25494 3.70441
74.78446 12.54904 15.37258 20.98043 48.78441 28.43143 75.72564 12.07846 14.54905 19.09808 34.35301 74.03936 12.90199 15.96082 22.43142 64.43150 16.86278 25.13730 74.39230 12.74512 15.64709 21.72553 57.05894 20.82357 46.94127 31.17653 75.56878 12.15689 14.70591 19.45102 36.23537 71.25504 14.03924 18.07847 29.41182 75.76485 12.07846 14.50983 19.05886 34.07850 74.27466 12.78434 15.76474 21.96083 59.64718 19.25494 35.17654 73.13740 13.25493 16.62748 3.70883
48.78441 28.43143 75.72564 12.07846 14.54905 19.09808 34.35301 74.03936 12.90199 15.96082 22.43142 64.43150 16.86278 25.13730 74.39230 12.74512 15.64709 21.72553 57.05894 20.82357 46.94127 31.17653 75.56878 12.15689 14.70591 19.45102 36.23537 71.25504 14.03924 18.07847 29.41182 75.76485 12.07846 14.50983 19.05886 34.07850 74.27466 12.78434 15.76474 21.96083 59.64718 19.25494 35.17654 73.13740 13.25493 16.62748 24.39220 73.37269 13.17650 16.47062 3.74679
14.54905 19.09808 34.35301 74.03936 12.90199 15.96082 22.43142 64.43150 16.86278 25.13730 74.39230 12.74512 15.64709 21.72553 57.05894 20.82357 46.94127 31.17653 75.56878 12.15689 14.70591 19.45102 36.23537 71.25504 14.03924 18.07847 29.41182 75.76485 12.07846 14.50983 19.05886 34.07850 74.27466 12.78434 15.76474 21.96083 59.64718 19.25494 35.17654 73.13740 13.25493 16.62748 24.39220 73.37269 13.17650 16.47062 23.88240 72.27465 13.60787 17.33337 3.78286
12.90199 15.96082 22.43142 64.43150 16.86278 25.13730 74.39230 12.74512 15.64709 21.72553 57.05894 20.82357 46.94127 31.17653 75.56878 12.15689 14.70591 19.45102 36.23537 71.25504 14.03924 18.07847 29.41182 75.76485 12.07846 14.50983 19.05886 34.07850 74.27466 12.78434 15.76474 21.96083 59.64718 19.25494 35.17654 73.13740 13.25493 16.62748 24.39220 73.37269 13.17650 16.47062 23.88240 72.27465 13.60787 17.33337 26.58829 75.33348 12.31375 14.86277 3.73761
16.86278 25.13730 74.39230 12.74512 15.64709 21.72553 57.05894 20.82357 46.94127 31.17653 75.56878 12.15689 14.70591 19.45102 36.23537 71.25504 14.03924 18.07847 29.41182 75.76485 12.07846 14.50983 19.05886 34.07850 74.27466 12.78434 15.76474 21.96083 59.64718 19.25494 35.17654 73.13740 13.25493 16.62748 24.39220 73.37269 13.17650 16.47062 23.88240 72.27465 13.60787 17.33337 26.58829 75.33348 12.31375 14.86277 19.88239 39.01968 59.84325 19.13729 3.87764
15.64709 21.72553 57.05894 20.82357 46.94127 31.17653 75.56878 12.15689 14.70591 19.45102 36.23537 71.25504 14.03924 18.07847 29.41182 75.76485 12.07846 14.50983 19.05886 34.07850 74.27466 12.78434 15.76474 21.96083 59.64718 19.25494 35.17654 73.13740 13.25493 16.62748 24.39220 73.37269 13.17650 16.47062 23.88240 72.27465 13.60787 17.33337 26.58829 75.33348 12.31375 14.86277 19.88239 39.01968 59.84325 19.13729 34.50987 73.88250 12.98042 16.03925 3.91109
46.94127 31.17653 75.56878 12.15689 14.70591 19.45102 36.23537 71.25504 14.03924 18.07847 29.41182 75.76485 12.07846 14.50983 19.05886 34.07850 74.27466 12.78434 15.76474 21.96083 59.64718 19.25494 35.17654 73.13740 13.25493 16.62748 24.39220 73.37269 13.17650 16.47062 23.88240 72.27465 13.60787 17.33337 26.58829 75.33348 12.31375 14.86277 19.88239 39.01968 59.84325 19.13729 34.50987 73.88250 12.98042 16.03925 22.74514 66.66680 15.88238 22.31377 3.86432
14.70591 19.45102 36.23537 71.25504 14.03924 18.07847 29.41182 75.76485 12.07846 14.50983 19.05886 34.07850 74.27466 12.78434 15.76474 21.96083 59.64718 19.25494 35.17654 73.13740 13.25493 16.62748 24.39220 73.37269 13.17650 16.47062 23.88240 72.27465 13.60787 17.33337 26.58829 75.33348 12.31375 14.86277 19.88239 39.01968 59.84325 19.13729 34.50987 73.88250 12.98042 16.03925 22.74514 66.66680 15.88238 22.31377 63.09816 17.49023 27.13731 75.56878 3.92953
14.03924 18.07847 29.41182 75.76485 12.07846 14.50983 19.05886 34.07850 74.27466 12.78434 15.76474 21.96083 59.64718 19.25494 35.17654 73.13740 13.25493 16.62748 24.39220 73.37269 13.17650 16.47062 23.88240 72.27465 13.60787 17.33337 26.58829 75.33348 12.31375 14.86277 19.88239 39.01968 59.84325 19.13729 34.50987 73.88250 12.98042 16.03925 22.74514 66.66680 15.88238 22.31377 63.09816 17.49023 27.13731 75.56878 12.15689 14.74513 19.52945 36.66674 3.79954
12.07846 14.50983 19.05886 34.07850 74.27466 12.78434 15.76474 21.96083 59.64718 19.25494 35.17654 73.13740 13.25493 16.62748 24.39220 73.37269 13.17650 16.47062 23.88240 72.27465 13.60787 17.33337 26.58829 75.33348 12.31375 14.86277 19.88239 39.01968 59.84325 19.13729 34.50987 73.88250 12.98042 16.03925 22.74514 66.66680 15.88238 22.31377 63.09816 17.49023 27.13731 75.56878 12.15689 14.74513 19.52945 36.66674 70.15700 14.47062 19.01965 33.76477 3.78893
74.27466 12.78434 15.76474 21.96083 59.64718 19.25494 35.17654 73.13740 13.25493 16.62748 24.39220 73.37269 13.17650 16.47062 23.88240 72.27465 13.60787 17.33337 26.58829 75.33348 12.31375 14.86277 19.88239 39.01968 59.84325 19.13729 34.50987 73.88250 12.98042 16.03925 22.74514 66.66680 15.88238 22.31377 63.09816 17.49023 27.13731 75.56878 12.15689 14.74513 19.52945 36.66674 70.15700 14.47062 19.01965 33.76477 74.50995 12.66669 15.56866 21.49024 3.75060
59.64718 19.25494 35.17654 73.13740 13.25493 16.62748 24.39220 73.37269 13.17650 16.47062 23.88240 72.27465 13.60787 17.33337 26.58829 75.33348 12.31375 14.86277 19.88239 39.01968 59.84325 19.13729 34.50987 73.88250 12.98042 16.03925 22.74514 66.66680 15.88238 22.31377 63.09816 17.49023 27.13731 75.56878 12.15689 14.74513 19.52945 36.66674 70.15700 14.47062 19.01965 33.76477 74.50995 12.66669 15.56866 21.49024 54.03932 22.98044 68.43151 15.17650 4.03892
13.25493 16.62748 24.39220 73.37269 13.17650 16.47062 23.88240 72.27465 13.60787 17.33337 26.58829 75.33348 12.31375 14.86277 19.88239 39.01968 59.84325 19.13729 34.50987 73.88250 12.98042 16.03925 22.74514 66.66680 15.88238 22.31377 63.09816 17.49023 27.13731 75.56878 12.15689 14.74513 19.52945 36.66674 70.15700 14.47062 19.01965 33.76477 74.50995 12.66669 15.56866 21.49024 54.03932 22.98044 68.43151 15.17650 20.54906 44.31381 36.62752 70.27465 4.02910
13.17650 16.47062 23.88240 72.27465 13.60787 17.33337 26.58829 75.33348 12.31375 14.86277 19.88239 39.01968 59.84325 19.13729 34.50987 73.88250 12.98042 16.03925 22.74514 66.66680 15.88238 22.31377 63.09816 17.49023 27.13731 75.56878 12.15689 14.74513 19.52945 36.66674 70.15700 14.47062 19.01965 33.76477 74.50995 12.66669 15.56866 21.49024 54.03932 22.98044 68.43151 15.17650 20.54906 44.31381 36.62752 70.27465 14.43140 18.86278 33.01967 74.94132 4.10264
13.60787 17.33337 26.58829 75.33348 12.31375 14.86277 19.88239 39.01968 59.84325 19.13729 34.50987 73.88250 12.98042 16.03925 22.74514 66.66680 15.88238 22.31377 63.09816 17.49023 27.13731 75.56878 12.15689 14.74513 19.52945 36.66674 70.15700 14.47062 19.01965 33.76477 74.50995 12.66669 15.56866 21.49024 54.03932 22.98044 68.43151 15.17650 20.54906 44.31381 36.62752 70.27465 14.43140 18.86278 33.01967 74.94132 12.50983 15.17650 20.66671 45.21577 4.03026
12.31375 14.86277 19.88239 39.01968 59.84325 19.13729 34.50987 73.88250 12.98042 16.03925 22.74514 66.66680 15.88238 22.31377 63.09816 17.49023 27.13731 75.56878 12.15689 14.74513 19.52945 36.66674 70.15700 14.47062 19.01965 33.76477 74.50995 12.66669 15.56866 21.49024 54.03932 22.98044 68.43151 15.17650 20.54906 44.31381 36.62752 70.27465 14.43140 18.86278 33.01967 74.94132 12.50983 15.17650 20.66671 45.21577 34.47066 73.92171 12.94120 16.00003 3.93863
59.84325 19.13729 34.50987 73.88250 12.98042 16.03925 22.74514 66.66680 15.88238 22.31377 63.09816 17.49023 27.13731 75.56878 12.15689 14.74513 19.52945 36.66674 70.15700 14.47062 19.01965 33.76477 74.50995 12.66669 15.56866 21.49024 54.03932 22.98044 68.43151 15.17650 20.54906 44.31381 36.62752 70.27465 14.43140 18.86278 33.01967 74.94132 12.50983 15.17650 20.66671 45.21577 34.47066 73.92171 12.94120 16.00003 22.66671 66.07856 16.15689 22.98044 3.95459
12.98042 16.03925 22.74514 66.66680 15.88238 22.31377 63.09816 17.49023 27.13731 75.56878 12.15689 14.74513 19.52945 36.66674 70.15700 14.47062 19.01965 33.76477 74.50995 12.66669 15.56866 21.49024 54.03932 22.98044 68.43151 15.17650 20.54906 44.31381 36.62752 70.27465 14.43140 18.86278 33.01967 74.94132 12.50983 15.17650 20.66671 45.21577 34.47066 73.92171 12.94120 16.00003 22.66671 66.07856 16.15689 22.98044 68.54915 15.13728 20.43141 43.41185 3.87975
15.88238 22.31377 63.09816 17.49023 27.13731 75.56878 12.15689 14.74513 19.52945 36.66674 70.15700 14.47062 19.01965 33.76477 74.50995 12.66669 15.56866 21.49024 54.03932 22.98044 68.43151 15.17650 20.54906 44.31381 36.62752 70.27465 14.43140 18.86278 33.01967 74.94132 12.50983 15.17650 20.66671 45.21577 34.47066 73.92171 12.94120 16.00003 22.66671 66.07856 16.15689 22.98044 68.54915 15.13728 20.43141 43.41185 39.17655 58.86286 19.72553 37.80400 4.15668
27.13731 75.56878 12.15689 14.74513 19.52945 36.66674 70.15700 14.47062 19.01965 33.76477 74.50995 12.66669 15.56866 21.49024 54.03932 22.98044 68.43151 15.17650 20.54906 44.31381 36.62752 70.27465 14.43140 18.86278 33.01967 74.94132 12.50983 15.17650 20.66671 45.21577 34.47066 73.92171 12.94120 16.00003 22.66671 66.07856 16.15689 22.98044 68.54915 15.13728 20.43141 43.41185 39.17655 58.86286 19.72553 37.80400 66.07856 16.15689 23.01965 68.47072 4.04021
19.52945 36.66674 70.15700 14.47062 19.01965 33.76477 74.50995 12.66669 15.56866 21.49024 54.03932 22.98044 68.43151 15.17650 20.54906 44.31381 36.62752 70.27465 14.43140 18.86278 33.01967 74.94132 12.50983 15.17650 20.66671 45.21577 34.47066 73.92171 12.94120 16.00003 22.66671 66.07856 16.15689 22.98044 68.54915 15.13728 20.43141 43.41185 39.17655 58.86286 19.72553 37.80400 66.07856 16.15689 23.01965 68.47072 15.13728 20.50984 43.76479 38.03929 3.97238
19.01965 33.76477 74.50995 12.66669 15.56866 21.49024 54.03932 22.98044 68.43151 15.17650 20.54906 44.31381 36.62752 70.27465 14.43140 18.86278 33.01967 74.94132 12.50983 15.17650 20.66671 45.21577 34.47066 73.92171 12.94120 16.00003 22.66671 66.07856 16.15689 22.98044 68.54915 15.13728 20.43141 43.41185 39.17655 58.86286 19.72553 37.80400 66.07856 16.15689 23.01965 68.47072 15.13728 20.50984 43.76479 38.03929 65.21581 16.50984 24.03926 72.58838 4.06667
15.56866 21.49024 54.03932 22.98044 68.43151 15.17650 20.54906 44.31381 36.62752 70.27465 14.43140 18.86278 33.01967 74.94132 12.50983 15.17650 20.66671 45.21577 34.47066 73.92171 12.94120 16.00003 22.66671 66.07856 16.15689 22.98044 68.54915 15.13728 20.43141 43.41185 39.17655 58.86286 19.72553 37.80400 66.07856 16.15689 23.01965 68.47072 15.13728 20.50984 43.76479 38.03929 65.21581 16.50984 24.03926 72.58838 13.49022 17.05886 25.72554 74.90211 4.11954
68.43151 15.17650 20.54906 44.31381 36.62752 70.27465 14.43140 18.86278 33.01967 74.94132 12.50983 15.17650 20.66671 45.21577 34.47066 73.92171 12.94120 16.00003 22.66671 66.07856 16.15689 22.98044 68.54915 15.13728 20.43141 43.41185 39.17655 58.86286 19.72553 37.80400 66.07856 16.15689 23.01965 68.47072 15.13728 20.50984 43.76479 38.03929 65.21581 16.50984 24.03926 72.58838 13.49022 17.05886 25.72554 74.90211 12.50983 15.25493 20.74514 46.19617 3.99180
36.62752 70.27465 14.43140 18.86278 33.01967 74.94132 12.50983 15.17650 20.66671 45.21577 34.47066 73.92171 12.94120 16.00003 22.66671 66.07856 16.15689 22.98044 68.54915 15.13728 20.43141 43.41185 39.17655 58.86286 19.72553 37.80400 66.07856 16.15689 23.01965 68.47072 15.13728 20.50984 43.76479 38.03929 65.21581 16.50984 24.03926 72.58838 13.49022 17.05886 25.72554 74.90211 12.50983 15.25493 20.74514 46.19617 32.50987 75.17662 12.35297 15.01964 4.09150
33.01967 74.94132 12.50983 15.17650 20.66671 45.21577 34.47066 73.92171 12.94120 16.00003 22.66671 66.07856 16.15689 22.98044 68.54915 15.13728 20.43141 43.41185 39.17655 58.86286 19.72553 37.80400 66.07856 16.15689 23.01965 68.47072 15.13728 20.50984 43.76479 38.03929 65.21581 16.50984 24.03926 72.58838 13.49022 17.05886 25.72554 74.90211 12.50983 15.25493 20.74514 46.19617 32.50987 75.17662 12.35297 15.01964 20.23533 41.45106 46.43146 32.07849 3.90765
20.66671 45.21577 34.47066 73.92171 12.94120 16.00003 22.66671 66.07856 16.15689 22.98044 68.54915 15.13728 20.43141 43.41185 39.17655 58.86286 19.72553 37.80400 66.07856 16.15689 23.01965 68.47072 15.13728 20.50984 43.76479 38.03929 65.21581 16.50984 24.03926 72.58838 13.49022 17.05886 25.72554 74.90211 12.50983 15.25493 20.74514 46.19617 32.50987 75.17662 12.35297 15.01964 20.23533 41.45106 46.43146 32.07849 75.33348 12.31375 14.90199 19.92161 3.92823
12.94120 16.00003 22.66671 66.07856 16.15689 22.98044 68.54915 15.13728 20.43141 43.41185 39.17655 58.86286 19.72553 37.80400 66.07856 16.15689 23.01965 68.47072 15.13728 20.50984 43.76479 38.03929 65.21581 16.50984 24.03926 72.58838 13.49022 17.05886 25.72554 74.90211 12.50983 15.25493 20.74514 46.19617 32.50987 75.17662 12.35297 15.01964 20.23533 41.45106 46.43146 32.07849 75.33348 12.31375 14.90199 19.92161 39.37263 57.80403 20.35298 42.54910 3.89118
16.15689 22.98044 68.54915 15.13728 20.43141 43.41185 39.17655 58.86286 19.72553 37.80400 66.07856 16.15689 23.01965 68.47072 15.13728 20.50984 43.76479 38.03929 65.21581 16.50984 24.03926 72.58838 13.49022 17.05886 25.72554 74.90211 12.50983 15.25493 20.74514 46.19617 32.50987 75.17662 12.35297 15.01964 20.23533 41.45106 46.43146 32.07849 75.33348 12.31375 14.90199 19.92161 39.37263 57.80403 20.35298 42.54910 42.00008 44.19617 36.90203 69.45112 4.08614
20.43141 43.41185 39.17655 58.86286 19.72553 37.80400 66.07856 16.15689 23.01965 68.47072 15.13728 20.50984 43.76479 38.03929 65.21581 16.50984 24.03926 72.58838 13.49022 17.05886 25.72554 74.90211 12.50983 15.25493 20.74514 46.19617 32.50987 75.17662 12.35297 15.01964 20.23533 41.45106 46.43146 32.07849 75.33348 12.31375 14.90199 19.92161 39.37263 57.80403 20.35298 42.54910 42.00008 44.19617 36.90203 69.45112 14.78434 19.60788 37.17654 68.58837 4.27906
19.72553 37.80400 66.07856 16.15689 23.01965 68.47072 15.13728 20.50984 43.76479 38.03929 65.21581 16.50984 24.03926 72.58838 13.49022 17.05886 25.72554 74.90211 12.50983 15.25493 20.74514 46.19617 32.50987 75.17662 12.35297 15.01964 20.23533 41.45106 46.43146 32.07849 75.33348 12.31375 14.90199 19.92161 39.37263 57.80403 20.35298 42.54910 42.00008 44.19617 36.90203 69.45112 14.78434 19.60788 37.17654 68.58837 15.09807 20.39220 42.90204 40.82361 4.07950
23.01965 68.47072 15.13728 20.50984 43.76479 38.03929 65.21581 16.50984 24.03926 72.58838 13.49022 17.05886 25.72554 74.90211 12.50983 15.25493 20.74514 46.19617 32.50987 75.17662 12.35297 15.01964 20.23533 41.45106 46.43146 32.07849 75.33348 12.31375 14.90199 19.92161 39.37263 57.80403 20.35298 42.54910 42.00008 44.19617 36.90203 69.45112 14.78434 19.60788 37.17654 68.58837 15.09807 20.39220 42.90204 40.82361 49.60794 27.33339 75.56878 12.15689 4.02045
43.76479 38.03929 65.21581 16.50984 24.03926 72.58838 13.49022 17.05886 25.72554 74.90211 12.50983 15.25493 20.74514 46.19617 32.50987 75.17662 12.35297 15.01964 20.23533 41.45106 46.43146 32.07849 75.33348 12.31375 14.90199 19.92161 39.37263 57.80403 20.35298 42.54910 42.00008 44.19617 36.90203 69.45112 14.78434 19.60788 37.17654 68.58837 15.09807 20.39220 42.90204 40.82361 49.60794 27.33339 75.56878 12.15689 14.70591 19.45102 36.15693 71.37269 3.95736
24.03926 72.58838 13.49022 17.05886 25.72554 74.90211 12.50983 15.25493 20.74514 46.19617 32.50987 75.17662 12.35297 15.01964 20.23533 41.45106 46.43146 32.07849 75.33348 12.31375 14.90199 19.92161 39.37263 57.80403 20.35298 42.54910 42.00008 44.19617 36.90203 69.45112 14.78434 19.60788 37.17654 68.58837 15.09807 20.39220 42.90204 40.82361 49.60794 27.33339 75.56878 12.15689 14.70591 19.45102 36.15693 71.37269 14.00003 18.00004 29.13731 75.76485 3.89236
25.72554 74.90211 12.50983 15.25493 20.74514 46.19617 32.50987 75.17662 12.35297 15.01964 20.23533 41.45106 46.43146 32.07849 75.33348 12.31375 14.90199 19.92161 39.37263 57.80403 20.35298 42.54910 42.00008 44.19617 36.90203 69.45112 14.78434 19.60788 37.17654 68.58837 15.09807 20.39220 42.90204 40.82361 49.60794 27.33339 75.56878 12.15689 14.70591 19.45102 36.15693 71.37269 14.00003 18.00004 29.13731 75.76485 12.03924 14.50983 19.09808 34.03928 3.74282
20.74514 46.19617 32.50987 75.17662 12.35297 15.01964 20.23533 41.45106 46.43146 32.07849 75.33348 12.31375 14.90199 19.92161 39.37263 57.80403 20.35298 42.54910 42.00008 44.19617 36.90203 69.45112 14.78434 19.60788 37.17654 68.58837 15.09807 20.39220 42.90204 40.82361 49.60794 27.33339 75.56878 12.15689 14.70591 19.45102 36.15693 71.37269 14.00003 18.00004 29.13731 75.76485 12.03924 14.50983 19.09808 34.03928 74.27466 12.78434 15.76474 21.92161 3.88612
12.35297 15.01964 20.23533 41.45106 46.43146 32.07849 75.33348 12.31375 14.90199 19.92161 39.37263 57.80403 20.35298 42.54910 42.00008 44.19617 36.90203 69.45112 14.78434 19.60788 37.17654 68.58837 15.09807 20.39220 42.90204 40.82361 49.60794 27.33339 75.56878 12.15689 14.70591 19.45102 36.15693 71.37269 14.00003 18.00004 29.13731 75.76485 12.03924 14.50983 19.09808 34.03928 74.27466 12.78434 15.76474 21.92161 59.09816 19.56867 36.98046 69.29425 3.87690
46.43146 32.07849 75.33348 12.31375 14.90199 19.92161 39.37263 57.80403 20.35298 42.54910 42.00008 44.19617 36.90203 69.45112 14.78434 19.60788 37.17654 68.58837 15.09807 20.39220 42.90204 40.82361 49.60794 27.33339 75.56878 12.15689 14.70591 19.45102 36.15693 71.37269 14.00003 18.00004 29.13731 75.76485 12.03924 14.50983 19.09808 34.03928 74.27466 12.78434 15.76474 21.92161 59.09816 19.56867 36.98046 69.29425 14.78434 19.76474 38.11772 64.70601 4.06831
14.90199 19.92161 39.37263 57.80403 20.35298 42.54910 42.00008 44.19617 36.90203 69.45112 14.78434 19.60788 37.17654 68.58837 15.09807 20.39220 42.90204 40.82361 49.60794 27.33339 75.56878 12.15689 14.70591 19.45102 36.15693 71.37269 14.00003 18.00004 29.13731 75.76485 12.03924 14.50983 19.09808 34.03928 74.27466 12.78434 15.76474 21.92161 59.09816 19.56867 36.98046 69.29425 14.78434 19.76474 38.11772 64.70601 16.74513 24.78436 73.92171 12.94120 4.19757
20.35298 42.54910 42.00008 44.19617 36.90203 69.45112 14.78434 19.60788 37.17654 68.58837 15.09807 20.39220 42.90204 40.82361 49.60794 27.33339 75.56878 12.15689 14.70591 19.45102 36.15693 71.37269 14.00003 18.00004 29.13731 75.76485 12.03924 14.50983 19.09808 34.03928 74.27466 12.78434 15.76474 21.92161 59.09816 19.56867 36.98046 69.29425 14.78434 19.76474 38.11772 64.70601 16.74513 24.78436 73.92171 12.94120 16.00003 22.62750 66.00013 16.19611 4.31540
36.90203 69.45112 14.78434 19.60788 37.17654 68.58837 15.09807 20.39220 42.90204 40.82361 49.60794 27.33339 75.56878 12.15689 14.70591 19.45102 36.15693 71.37269 14.00003 18.00004 29.13731 75.76485 12.03924 14.50983 19.09808 34.03928 74.27466 12.78434 15.76474 21.92161 59.09816 19.56867 36.98046 69.29425 14.78434 19.76474 38.11772 64.70601 16.74513 24.78436 73.92171 12.94120 16.00003 22.62750 66.00013 16.19611 23.09808 69.13739 14.90199 19.88239 4.07176
37.17654 68.58837 15.09807 20.39220 42.90204 40.82361 49.60794 27.33339 75.56878 12.15689 14.70591 19.45102 36.15693 71.37269 14.00003 18.00004 29.13731 75.76485 12.03924 14.50983 19.09808 34.03928 74.27466 12.78434 15.76474 21.92161 59.09816 19.56867 36.98046 69.29425 14.78434 19.76474 38.11772 64.70601 16.74513 24.78436 73.92171 12.94120 16.00003 22.62750 66.00013 16.19611 23.09808 69.13739 14.90199 19.88239 39.05890 59.68639 19.21572 34.98046 4.42192
42.90204 40.82361 49.60794 27.33339 75.56878 12.15689 14.70591 19.45102 36.15693 71.37269 14.00003 18.00004 29.13731 75.76485 12.03924 14.50983 19.09808 34.03928 74.27466 12.78434 15.76474 21.92161 59.09816 19.56867 36.98046 69.29425 14.78434 19.76474 38.11772 64.70601 16.74513 24.78436 73.92171 12.94120 16.00003 22.62750 66.00013 16.19611 23.09808 69.13739 14.90199 19.88239 39.05890 59.68639 19.21572 34.98046 73.37269 13.17650 16.43140 23.80397 4.34986
75.56878 12.15689 14.70591 19.45102 36.15693 71.37269 14.00003 18.00004 29.13731 75.76485 12.03924 14.50983 19.09808 34.03928 74.27466 12.78434 15.76474 21.92161 59.09816 19.56867 36.98046 69.29425 14.78434 19.76474 38.11772 64.70601 16.74513 24.78436 73.92171 12.94120 16.00003 22.62750 66.00013 16.19611 23.09808 69.13739 14.90199 19.88239 39.05890 59.68639 19.21572 34.98046 73.37269 13.17650 16.43140 23.80397 72.00014 13.72552 17.52945 27.29417 4.20033
36.15693 71.37269 14.00003 18.00004 29.13731 75.76485 12.03924 14.50983 19.09808 34.03928 74.27466 12.78434 15.76474 21.92161 59.09816 19.56867 36.98046 69.29425 14.78434 19.76474 38.11772 64.70601 16.74513 24.78436 73.92171 12.94120 16.00003 22.62750 66.00013 16.19611 23.09808 69.13739 14.90199 19.88239 39.05890 59.68639 19.21572 34.98046 73.37269 13.17650 16.43140 23.80397 72.00014 13.72552 17.52945 27.29417 75.56878 12.19610 14.66670 19.45102 4.16624
29.13731 75.76485 12.03924 14.50983 19.09808 34.03928 74.27466 12.78434 15.76474 21.92161 59.09816 19.56867 36.98046 69.29425 14.78434 19.76474 38.11772 64.70601 16.74513 24.78436 73.92171 12.94120 16.00003 22.62750 66.00013 16.19611 23.09808 69.13739 14.90199 19.88239 39.05890 59.68639 19.21572 34.98046 73.37269 13.17650 16.43140 23.80397 72.00014 13.72552 17.52945 27.29417 75.56878 12.19610 14.66670 19.45102 36.27458 71.21583 14.03924 18.11768 4.15189
19.09808 34.03928 74.27466 12.78434 15.76474 21.92161 59.09816 19.56867 36.98046 69.29425 14.78434 19.76474 38.11772 64.70601 16.74513 24.78436 73.92171 12.94120 16.00003 22.62750 66.00013 16.19611 23.09808 69.13739 14.90199 19.88239 39.05890 59.68639 19.21572 34.98046 73.37269 13.17650 16.43140 23.80397 72.00014 13.72552 17.52945 27.29417 75.56878 12.19610 14.66670 19.45102 36.27458 71.21583 14.03924 18.11768 29.56869 75.76485 12.07846 14.50983 4.25777
15.76474 21.92161 59.09816 19.56867 36.98046 69.29425 14.78434 19.76474 38.11772 64.70601 16.74513 24.78436 73.92171 12.94120 16.00003 22.62750 66.00013 16.19611 23.09808 69.13739 14.90199 19.88239 39.05890 59.68639 19.21572 34.98046 73.37269 13.17650 16.43140 23.80397 72.00014 13.72552 17.52945 27.29417 75.56878 12.19610 14.66670 19.45102 36.27458 71.21583 14.03924 18.11768 29.56869 75.76485 12.07846 14.50983 19.09808 34.11771 74.23544 12.82355 4.26086
36.98046 69.29425 14.78434 19.76474 38.11772 64.70601 16.74513 24.78436 73.92171 12.94120 16.00003 22.62750 66.00013 16.19611 23.09808 69.13739 14.90199 19.88239 39.05890 59.68639 19.21572 34.98046 73.37269 13.17650 16.43140 23.80397 72.00014 13.72552 17.52945 27.29417 75.56878 12.19610 14.66670 19.45102 36.27458 71.21583 14.03924 18.11768 29.56869 75.76485 12.07846 14.50983 19.09808 34.11771 74.23544 12.82355 15.80395 22.03926 60.62757 18.70592 4.11960
38.11772 64.70601 16.74513 24.78436 73.92171 12.94120 16.00003 22.62750 66.00013 16.19611 23.09808 69.13739 14.90199 19.88239 39.05890 59.68639 19.21572 34.98046 73.37269 13.17650 16.43140 23.80397 72.00014 13.72552 17.52945 27.29417 75.56878 12.19610 14.66670 19.45102 36.27458 71.21583 14.03924 18.11768 29.56869 75.76485 12.07846 14.50983 19.09808 34.11771 74.23544 12.82355 15.80395 22.03926 60.62757 18.70592 32.35300 75.25505 12.31375 14.98042 4.08233
73.92171 12.94120 16.00003 22.62750 66.00013 16.19611 23.09808 69.13739 14.90199 19.88239 39.05890 59.68639 19.21572 34.98046 73.37269 13.17650 16.43140 23.80397 72.00014 13.72552 17.52945 27.29417 75.56878 12.19610 14.66670 19.45102 36.27458 71.21583 14.03924 18.11768 29.56869 75.76485 12.07846 14.50983 19.09808 34.11771 74.23544 12.82355 15.80395 22.03926 60.62757 18.70592 32.35300 75.25505 12.31375 14.98042 20.07847 40.47067 51.45108 25.33338 3.98439
66.00013 16.19611 23.09808 69.13739 14.90199 19.88239 39.05890 59.68639 19.21572 34.98046 73.37269 13.17650 16.43140 23.80397 72.00014 13.72552 17.52945 27.29417 75.56878 12.19610 14.66670 19.45102 36.27458 71.21583 14.03924 18.11768 29.56869 75.76485 12.07846 14.50983 19.09808 34.11771 74.23544 12.82355 15.80395 22.03926 60.62757 18.70592 32.35300 75.25505 12.31375 14.98042 20.07847 40.47067 51.45108 25.33338 74.54917 12.66669 15.52944 21.37259 3.99447
14.90199 19.88239 39.05890 59.68639 19.21572 34.98046 73.37269 13.17650 16.43140 23.80397 72.00014 13.72552 17.52945 27.29417 75.56878 12.19610 14.66670 19.45102 36.27458 71.21583 14.03924 18.11768 29.56869 75.76485 12.07846 14.50983 19.09808 34.11771 74.23544 12.82355 15.80395 22.03926 60.62757 18.70592 32.35300 75.25505 12.31375 14.98042 20.07847 40.47067 51.45108 25.33338 74.54917 12.66669 15.52944 21.37259 53.01971 23.84318 72.07857 13.72552 3.93767
19.21572 34.98046 73.37269 13.17650 16.43140 23.80397 72.00014 13.72552 17.52945 27.29417 75.56878 12.19610 14.66670 19.45102 36.27458 71.21583 14.03924 18.11768 29.56869 75.76485 12.07846 14.50983 19.09808 34.11771 74.23544 12.82355 15.80395 22.03926 60.62757 18.70592 32.35300 75.25505 12.31375 14.98042 20.07847 40.47067 51.45108 25.33338 74.54917 12.66669 15.52944 21.37259 53.01971 23.84318 72.07857 13.72552 17.45101 26.98045 75.49034 12.23532 3.76637
16.43140 23.80397 72.00014 13.72552 17.52945 27.29417 75.56878 12.19610 14.66670 19.45102 36.27458 71.21583 14.03924 18.11768 29.56869 75.76485 12.07846 14.50983 19.09808 34.11771 74.23544 12.82355 15.80395 22.03926 60.62757 18.70592 32.35300 75.25505 12.31375 14.98042 20.07847 40.47067 51.45108 25.33338 74.54917 12.66669 15.52944 21.37259 53.01971 23.84318 72.07857 13.72552 17.45101 26.98045 75.49034 12.23532 14.74513 19.60788 37.17654 68.62759 3.65998
17.52945 27.29417 75.56878 12.19610 14.66670 19.45102 36.27458 71.21583 14.03924 18.11768 29.56869 75.76485 12.07846 14.50983 19.09808 34.11771 74.23544 12.82355 15.80395 22.03926 60.62757 18.70592 32.35300 75.25505 12.31375 14.98042 20.07847 40.47067 51.45108 25.33338 74.54917 12.66669 15.52944 21.37259 53.01971 23.84318 72.07857 13.72552 17.45101 26.98045 75.49034 12.23532 14.74513 19.60788 37.17654 68.62759 15.09807 20.31377 42.43146 42.50989 3.80839
14.66670 19.45102 36.27458 71.21583 14.03924 18.11768 29.56869 75.76485 12.07846 14.50983 19.09808 34.11771 74.23544 12.82355 15.80395 22.03926 60.62757 18.70592 32.35300 75.25505 12.31375 14.98042 20.07847 40.47067 51.45108 25.33338 74.54917 12.66669 15.52944 21.37259 53.01971 23.84318 72.07857 13.72552 17.45101 26.98045 75.49034 12.23532 14.74513 19.60788 37.17654 68.62759 15.09807 20.31377 42.43146 42.50989 42.11773 43.76479 38.03929 65.17660 4.11782
14.03924 18.11768 29.56869 75.76485 12.07846 14.50983 19.09808 34.11771 74.23544 12.82355 15.80395 22.03926 60.62757 18.70592 32.35300 75.25505 12.31375 14.98042 20.07847 40.47067 51.45108 25.33338 74.54917 12.66669 15.52944 21.37259 53.01971 23.84318 72.07857 13.72552 17.45101 26.98045 75.49034 12.23532 14.74513 19.60788 37.17654 68.62759 15.09807 20.31377 42.43146 42.50989 42.11773 43.76479 38.03929 65.17660 16.54905 24.11769 72.74524 13.45101 4.18518
12.07846 14.50983 19.09808 34.11771 74.23544 12.82355 15.80395 22.03926 60.62757 18.70592 32.35300 75.25505 12.31375 14.98042 20.07847 40.47067 51.45108 25.33338 74.54917 12.66669 15.52944 21.37259 53.01971 23.84318 72.07857 13.72552 17.45101 26.98045 75.49034 12.23532 14.74513 19.60788 37.17654 68.62759 15.09807 20.31377 42.43146 42.50989 42.11773 43.76479 38.03929 65.17660 16.54905 24.11769 72.74524 13.45101 16.90199 25.21574 74.50995 12.70591 4.06360
74.23544 12.82355 15.80395 22.03926 60.62757 18.70592 32.35300 75.25505 12.31375 14.98042 20.07847 40.47067 51.45108 25.33338 74.54917 12.66669 15.52944 21.37259 53.01971 23.84318 72.07857 13.72552 17.45101 26.98045 75.49034 12.23532 14.74513 19.60788 37.17654 68.62759 15.09807 20.31377 42.43146 42.50989 42.11773 43.76479 38.03929 65.17660 16.54905 24.11769 72.74524 13.45101 16.90199 25.21574 74.50995 12.70591 15.56866 21.52945 54.62756 22.50985 4.00615
60.62757 18.70592 32.35300 75.25505 12.31375 14.98042 20.07847 40.47067 51.45108 25.33338 74.54917 12.66669 15.52944 21.37259 53.01971 23.84318 72.07857 13.72552 17.45101 26.98045 75.49034 12.23532 14.74513 19.60788 37.17654 68.62759 15.09807 20.31377 42.43146 42.50989 42.11773 43.76479 38.03929 65.17660 16.54905 24.11769 72.74524 13.45101 16.90199 25.21574 74.50995 12.70591 15.56866 21.52945 54.62756 22.50985 65.13738 16.58827 24.15691 72.86289 3.99997
12.31375 14.98042 20.07847 40.47067 51.45108 25.33338 74.54917 12.66669 15.52944 21.37259 53.01971 23.84318 72.07857 13.72552 17.45101 26.98045 75.49034 12.23532 14.74513 19.60788 37.17654 68.62759 15.09807 20.31377 42.43146 42.50989 42.11773 43.76479 38.03929 65.17660 16.54905 24.11769 72.74524 13.45101 16.90199 25.21574 74.50995 12.70591 15.56866 21.52945 54.62756 22.50985 65.13738 16.58827 24.15691 72.86289 13.41179 16.78435 24.98044 74.15701 3.76143
51.45108 25.33338 74.54917 12.66669 15.52944 21.37259 53.01971 23.84318 72.07857 13.72552 17.45101 26.98045 75.49034 12.23532 14.74513 19.60788 37.17654 68.62759 15.09807 20.31377 42.43146 42.50989 42.11773 43.76479 38.03929 65.17660 16.54905 24.11769 72.74524 13.45101 16.90199 25.21574 74.50995 12.70591 15.56866 21.52945 54.62756 22.50985 65.13738 16.58827 24.15691 72.86289 13.41179 16.78435 24.98044 74.15701 12.86277 15.80395 22.15691 61.41189 3.74503
15.52944 21.37259 53.01971 23.84318 72.07857 13.72552 17.45101 26.98045 75.49034 12.23532 14.74513 19.60788 37.17654 68.62759 15.09807 20.31377 42.43146 42.50989 42.11773 43.76479 38.03929 65.17660 16.54905 24.11769 72.74524 13.45101 16.90199 25.21574 74.50995 12.70591 15.56866 21.52945 54.62756 22.50985 65.13738 16.58827 24.15691 72.86289 13.41179 16.78435 24.98044 74.15701 12.86277 15.80395 22.15691 61.41189 18.31376 30.39222 75.68642 12.11767 4.00415
72.07857 13.72552 17.45101 26.98045 75.49034 12.23532 14.74513 19.60788 37.17654 68.62759 15.09807 20.31377 42.43146 42.50989 42.11773 43.76479 38.03929 65.17660 16.54905 24.11769 72.74524 13.45101 16.90199 25.21574 74.50995 12.70591 15.56866 21.52945 54.62756 22.50985 65.13738 16.58827 24.15691 72.86289 13.41179 16.78435 24.98044 74.15701 12.86277 15.80395 22.15691 61.41189 18.31376 30.39222 75.68642 12.11767 14.58826 19.17651 34.86281 73.52956 3.98570
75.49034 12.23532 14.74513 19.60788 37.17654 68.62759 15.09807 20.31377 42.43146 42.50989 42.11773 43.76479 38.03929 65.17660 16.54905 24.11769 72.74524 13.45101 16.90199 25.21574 74.50995 12.70591 15.56866 21.52945 54.62756 22.50985 65.13738 16.58827 24.15691 72.86289 13.41179 16.78435 24.98044 74.15701 12.86277 15.80395 22.15691 61.41189 18.31376 30.39222 75.68642 12.11767 14.58826 19.17651 34.86281 73.52956 13.09806 16.31376 23.49024 70.86288 3.95247
37.17654 68.62759 15.09807 20.31377 42.43146 42.50989 42.11773 43.76479 38.03929 65.17660 16.54905 24.11769 72.74524 13.45101 16.90199 25.21574 74.50995 12.70591 15.56866 21.52945 54.62756 22.50985 65.13738 16.58827 24.15691 72.86289 13.41179 16.78435 24.98044 74.15701 12.86277 15.80395 22.15691 61.41189 18.31376 30.39222 75.68642 12.11767 14.58826 19.17651 34.86281 73.52956 13.09806 16.31376 23.49024 70.86288 14.19611 18.43141 30.86281 75.60799 4.06948
42.43146 42.50989 42.11773 43.76479 38.03929 65.17660 16.54905 24.11769 72.74524 13.45101 16.90199 25.21574 74.50995 12.70591 15.56866 21.52945 54.62756 22.50985 65.13738 16.58827 24.15691 72.86289 13.41179 16.78435 24.98044 74.15701 12.86277 15.80395 22.15691 61.41189 18.31376 30.39222 75.68642 12.11767 14.58826 19.17651 34.86281 73.52956 13.09806 16.31376 23.49024 70.86288 14.19611 18.43141 30.86281 75.60799 12.15689 14.62748 19.33337 35.60791 3.89444
38.03929 65.17660 16.54905 24.11769 72.74524 13.45101 16.90199 25.21574 74.50995 12.70591 15.56866 21.52945 54.62756 22.50985 65.13738 16.58827 24.15691 72.86289 13.41179 16.78435 24.98044 74.15701 12.86277 15.80395 22.15691 61.41189 18.31376 30.39222 75.68642 12.11767 14.58826 19.17651 34.86281 73.52956 13.09806 16.31376 23.49024 70.86288 14.19611 18.43141 30.86281 75.60799 12.15689 14.62748 19.33337 35.60791 72.50995 13.52944 17.09807 25.92162 3.72019
72.74524 13.45101 16.90199 25.21574 74.50995 12.70591 15.56866 21.52945 54.62756 22.50985 65.13738 16.58827 24.15691 72.86289 13.41179 16.78435 24.98044 74.15701 12.86277 15.80395 22.15691 61.41189 18.31376 30.39222 75.68642 12.11767 14.58826 19.17651 34.86281 73.52956 13.09806 16.31376 23.49024 70.86288 14.19611 18.43141 30.86281 75.60799 12.15689 14.62748 19.33337 35.60791 72.50995 13.52944 17.09807 25.92162 75.01975 12.43140 15.17650 20.50984 3.60616
74.50995 12.70591 15.56866 21.52945 54.62756 22.50985 65.13738 16.58827 24.15691 72.86289 13.41179 16.78435 24.98044 74.15701 12.86277 15.80395 22.15691 61.41189 18.31376 30.39222 75.68642 12.11767 14.58826 19.17651 34.86281 73.52956 13.09806 16.31376 23.49024 70.86288 14.19611 18.43141 30.86281 75.60799 12.15689 14.62748 19.33337 35.60791 72.50995 13.52944 17.09807 25.92162 75.01975 12.43140 15.17650 20.50984 44.19617 36.94125 69.37269 14.78434 3.90180
54.62756 22.50985 65.13738 16.58827 24.15691 72.86289 13.41179 16.78435 24.98044 74.15701 12.86277 15.80395 22.15691 61.41189 18.31376 30.39222 75.68642 12.11767 14.58826 19.17651 34.86281 73.52956 13.09806 16.31376 23.49024 70.86288 14.19611 18.43141 30.86281 75.60799 12.15689 14.62748 19.33337 35.60791 72.50995 13.52944 17.09807 25.92162 75.01975 12.43140 15.17650 20.50984 44.19617 36.94125 69.37269 14.78434 19.68631 37.60792 66.98052 15.76474 4.07445
73.76485 12.66669 15.64709 21.80396 58.70600 19.56867 37.60792 65.84327 16.00003 22.82357 67.25503 15.41179 21.25494 52.58834 24.00005 71.84328 13.49022 17.17650 26.27456 74.35309 12.39218 15.13728 20.54906 45.37264 33.80399 73.49034 12.82355 15.84317 22.39220 64.23542 16.70592 24.90201 73.37269 12.86277 15.96082 22.66671 66.43150 15.76474 22.15691 62.23542 17.68631 28.07849 74.86289 12.15689 14.70591 19.60788 37.88243 64.70601 16.50984 24.23534 4.03082
58.70600 19.56867 37.60792 65.84327 16.00003 22.82357 67.25503 15.41179 21.25494 52.58834 24.00005 71.84328 13.49022 17.17650 26.27456 74.35309 12.39218 15.13728 20.54906 45.37264 33.80399 73.49034 12.82355 15.84317 22.39220 64.23542 16.70592 24.90201 73.37269 12.86277 15.96082 22.66671 66.43150 15.76474 22.15691 62.23542 17.68631 28.07849 74.86289 12.15689 14.70591 19.60788 37.88243 64.70601 16.50984 24.23534 72.31387 13.29414 16.78435 25.05887 4.05918
16.00003 22.82357 67.25503 15.41179 21.25494 52.58834 24.00005 71.84328 13.49022 17.17650 26.27456 74.35309 12.39218 15.13728 20.54906 45.37264 33.80399 73.49034 12.82355 15.84317 22.39220 64.23542 16.70592 24.90201 73.37269 12.86277 15.96082 22.66671 66.43150 15.76474 22.15691 62.23542 17.68631 28.07849 74.86289 12.15689 14.70591 19.60788 37.88243 64.70601 16.50984 24.23534 72.31387 13.29414 16.78435 25.05887 73.49034 12.82355 15.80395 22.35299 3.66187
21.25494 52.58834 24.00005 71.84328 13.49022 17.17650 26.27456 74.35309 12.39218 15.13728 20.54906 45.37264 33.80399 73.49034 12.82355 15.84317 22.39220 64.23542 16.70592 24.90201 73.37269 12.86277 15.96082 22.66671 66.43150 15.76474 22.15691 62.23542 17.68631 28.07849 74.86289 12.15689 14.70591 19.60788 37.88243 64.70601 16.50984 24.23534 72.31387 13.29414 16.78435 25.05887 73.49034 12.82355 15.80395 22.35299 63.92169 16.86278 25.37260 73.84328 3.60389
13.49022 17.17650 26.27456 74.35309 12.39218 15.13728 20.54906 45.37264 33.80399 73.49034 12.82355 15.84317 22.39220 64.23542 16.70592 24.90201 73.37269 12.86277 15.96082 22.66671 66.43150 15.76474 22.15691 62.23542 17.68631 28.07849 74.86289 12.15689 14.70591 19.60788 37.88243 64.70601 16.50984 24.23534 72.31387 13.29414 16.78435 25.05887 73.49034 12.82355 15.80395 22.35299 63.92169 16.86278 25.37260 73.84328 12.66669 15.56866 21.68632 57.33345 3.47790
12.39218 15.13728 20.54906 45.37264 33.80399 73.49034 12.82355 15.84317 22.39220 64.23542 16.70592 24.90201 73.37269 12.86277 15.96082 22.66671 66.43150 15.76474 22.15691 62.23542 17.68631 28.07849 74.86289 12.15689 14.70591 19.60788 37.88243 64.70601 16.50984 24.23534 72.31387 13.29414 16.78435 25.05887 73.49034 12.82355 15.80395 22.35299 63.92169 16.86278 25.37260 73.84328 12.66669 15.56866 21.68632 57.33345 20.39220 44.00009 37.13733 67.68641 3.64930
33.80399 73.49034 12.82355 15.84317 22.39220 64.23542 16.70592 24.90201 73.37269 12.86277 15.96082 22.66671 66.43150 15.76474 22.15691 62.23542 17.68631 28.07849 74.86289 12.15689 14.70591 19.60788 37.88243 64.70601 16.50984 24.23534 72.31387 13.29414 16.78435 25.05887 73.49034 12.82355 15.80395 22.35299 63.92169 16.86278 25.37260 73.84328 12.66669 15.56866 21.68632 57.33345 20.39220 44.00009 37.13733 67.68641 15.21572 20.78435 47.52950 29.92163 3.73015
22.39220 64.23542 16.70592 24.90201 73.37269 12.86277 15.96082 22.66671 66.43150 15.76474 22.15691 62.23542 17.68631 28.07849 74.86289 12.15689 14.70591 19.60788 37.88243 64.70601 16.50984 24.23534 72.31387 13.29414 16.78435 25.05887 73.49034 12.82355 15.80395 22.35299 63.92169 16.86278 25.37260 73.84328 12.66669 15.56866 21.68632 57.33345 20.39220 44.00009 37.13733 67.68641 15.21572 20.78435 47.52950 29.92163 74.86289 12.11767 14.70591 19.60788 3.87591
73.37269 12.86277 15.96082 22.66671 66.43150 15.76474 22.15691 62.23542 17.68631 28.07849 74.86289 12.15689 14.70591 19.60788 37.88243 64.70601 16.50984 24.23534 72.31387 13.29414 16.78435 25.05887 73.49034 12.82355 15.80395 22.35299 63.92169 16.86278 25.37260 73.84328 12.66669 15.56866 21.68632 57.33345 20.39220 44.00009 37.13733 67.68641 15.21572 20.78435 47.52950 29.92163 74.86289 12.11767 14.70591 19.60788 37.72556 65.33346 16.23533 23.41181 3.99615
66.43150 15.76474 22.15691 62.23542 17.68631 28.07849 74.86289 12.15689 14.70591 19.60788 37.88243 64.70601 16.50984 24.23534 72.31387 13.29414 16.78435 25.05887 73.49034 12.82355 15.80395 22.35299 63.92169 16.86278 25.37260 73.84328 12.66669 15.56866 21.68632 57.33345 20.39220 44.00009 37.13733 67.68641 15.21572 20.78435 47.52950 29.92163 74.86289 12.11767 14.70591 19.60788 37.72556 65.33346 16.23533 23.41181 70.15700 14.23532 18.54906 31.80398 4.19060
17.68631 28.07849 74.86289 12.15689 14.70591 19.60788 37.88243 64.70601 16.50984 24.23534 72.31387 13.29414 16.78435 25.05887 73.49034 12.82355 15.80395 22.35299 63.92169 16.86278 25.37260 73.84328 12.66669 15.56866 21.68632 57.33345 20.39220 44.00009 37.13733 67.68641 15.21572 20.78435 47.52950 29.92163 74.86289 12.11767 14.70591 19.60788 37.72556 65.33346 16.23533 23.41181 70.15700 14.23532 18.54906 31.80398 74.50995 12.31375 15.01964 20.35298 4.00188
14.70591 19.60788 37.88243 64.70601 16.50984 24.23534 72.31387 13.29414 16.78435 25.05887 73.49034 12.82355 15.80395 22.35299 63.92169 16.86278 25.37260 73.84328 12.66669 15.56866 21.68632 57.33345 20.39220 44.00009 37.13733 67.68641 15.21572 20.78435 47.52950 29.92163 74.86289 12.11767 14.70591 19.60788 37.72556 65.33346 16.23533 23.41181 70.15700 14.23532 18.54906 31.80398 74.50995 12.31375 15.01964 20.35298 43.33342 38.98047 59.13737 19.33337 4.27708
16.50984 24.23534 72.31387 13.29414 16.78435 25.05887 73.49034 12.82355 15.80395 22.35299 63.92169 16.86278 25.37260 73.84328 12.66669 15.56866 21.68632 57.33345 20.39220 44.00009 37.13733 67.68641 15.21572 20.78435 47.52950 29.92163 74.86289 12.11767 14.70591 19.60788 37.72556 65.33346 16.23533 23.41181 70.15700 14.23532 18.54906 31.80398 74.50995 12.31375 15.01964 20.35298 43.33342 38.98047 59.13737 19.33337 35.92164 70.78445 13.96081 18.00004 4.41664
16.78435 25.05887 73.49034 12.82355 15.80395 22.35299 63.92169 16.86278 25.37260 73.84328 12.66669 15.56866 21.68632 57.33345 20.39220 44.00009 37.13733 67.68641 15.21572 20.78435 47.52950 29.92163 74.86289 12.11767 14.70591 19.60788 37.72556 65.33346 16.23533 23.41181 70.15700 14.23532 18.54906 31.80398 74.50995 12.31375 15.01964 20.35298 43.33342 38.98047 59.13737 19.33337 35.92164 70.78445 13.96081 18.00004 29.52947 74.90211 12.11767 14.66670 4.34275
15.80395 22.35299 63.92169 16.86278 25.37260 73.84328 12.66669 15.56866 21.68632 57.33345 20.39220 44.00009 37.13733 67.68641 15.21572 20.78435 47.52950 29.92163 74.86289 12.11767 14.70591 19.60788 37.72556 65.33346 16.23533 23.41181 70.15700 14.23532 18.54906 31.80398 74.50995 12.31375 15.01964 20.35298 43.33342 38.98047 59.13737 19.33337 35.92164 70.78445 13.96081 18.00004 29.52947 74.90211 12.11767 14.66670 19.52945 37.37262 66.78444 15.60787 4.46632
25.37260 73.84328 12.66669 15.56866 21.68632 57.33345 20.39220 44.00009 37.13733 67.68641 15.21572 20.78435 47.52950 29.92163 74.86289 12.11767 14.70591 19.60788 37.72556 65.33346 16.23533 23.41181 70.15700 14.23532 18.54906 31.80398 74.50995 12.31375 15.01964 20.35298 43.33342 38.98047 59.13737 19.33337 35.92164 70.78445 13.96081 18.00004 29.52947 74.90211 12.11767 14.66670 19.52945 37.37262 66.78444 15.60787 21.76475 58.00011 20.00004 40.54910 4.38452
21.68632 57.33345 20.39220 44.00009 37.13733 67.68641 15.21572 20.78435 47.52950 29.92163 74.86289 12.11767 14.70591 19.60788 37.72556 65.33346 16.23533 23.41181 70.15700 14.23532 18.54906 31.80398 74.50995 12.31375 15.01964 20.35298 43.33342 38.98047 59.13737 19.33337 35.92164 70.78445 13.96081 18.00004 29.52947 74.90211 12.11767 14.66670 19.52945 37.37262 66.78444 15.60787 21.76475 58.00011 20.00004 40.54910 50.27461 26.31378 74.39230 12.39218 4.56096
37.13733 67.68641 15.21572 20.78435 47.52950 29.92163 74.86289 12.11767 14.70591 19.60788 37.72556 65.33346 16.23533 23.41181 70.15700 14.23532 18.54906 31.80398 74.50995 12.31375 15.01964 20.35298 43.33342 38.98047 59.13737 19.33337 35.92164 70.78445 13.96081 18.00004 29.52947 74.90211 12.11767 14.66670 19.52945 37.37262 66.78444 15.60787 21.76475 58.00011 20.00004 40.54910 50.27461 26.31378 74.39230 12.39218 15.09807 20.50984 45.13734 34.35301 4.27071
47.52950 29.92163 74.86289 12.11767 14.70591 19.60788 37.72556 65.33346 16.23533 23.41181 70.15700 14.23532 18.54906 31.80398 74.50995 12.31375 15.01964 20.35298 43.33342 38.98047 59.13737 19.33337 35.92164 70.78445 13.96081 18.00004 29.52947 74.90211 12.11767 14.66670 19.52945 37.37262 66.78444 15.60787 21.76475 58.00011 20.00004 40.54910 50.27461 26.31378 74.39230 12.39218 15.09807 20.50984 45.13734 34.35301 73.01975 13.01963 16.23533 23.41181 4.24539
14.70591 19.60788 37.72556 65.33346 16.23533 23.41181 70.15700 14.23532 18.54906 31.80398 74.50995 12.31375 15.01964 20.35298 43.33342 38.98047 59.13737 19.33337 35.92164 70.78445 13.96081 18.00004 29.52947 74.90211 12.11767 14.66670 19.52945 37.37262 66.78444 15.60787 21.76475 58.00011 20.00004 40.54910 50.27461 26.31378 74.39230 12.39218 15.09807 20.50984 45.13734 34.35301 73.01975 13.01963 16.23533 23.41181 70.11778 14.19611 18.58827 32.03928 4.22279
16.23533 23.41181 70.15700 14.23532 18.54906 31.80398 74.50995 12.31375 15.01964 20.35298 43.33342 38.98047 59.13737 19.33337 35.92164 70.78445 13.96081 18.00004 29.52947 74.90211 12.11767 14.66670 19.52945 37.37262 66.78444 15.60787 21.76475 58.00011 20.00004 40.54910 50.27461 26.31378 74.39230 12.39218 15.09807 20.50984 45.13734 34.35301 73.01975 13.01963 16.23533 23.41181 70.11778 14.19611 18.58827 32.03928 74.39230 12.39218 15.05885 20.43141 3.96125
18.54906 31.80398 74.50995 12.31375 15.01964 20.35298 43.33342 38.98047 59.13737 19.33337 35.92164 70.78445 13.96081 18.00004 29.52947 74.90211 12.11767 14.66670 19.52945 37.37262 66.78444 15.60787 21.76475 58.00011 20.00004 40.54910 50.27461 26.31378 74.39230 12.39218 15.09807 20.50984 45.13734 34.35301 73.01975 13.01963 16.23533 23.41181 70.11778 14.19611 18.58827 32.03928 74.39230 12.39218 15.05885 20.43141 44.39224 36.11772 70.43151 14.07846 4.16493
15.01964 20.35298 43.33342 38.98047 59.13737 19.33337 35.92164 70.78445 13.96081 18.00004 29.52947 74.90211 12.11767 14.66670 19.52945 37.37262 66.78444 15.60787 21.76475 58.00011 20.00004 40.54910 50.27461 26.31378 74.39230 12.39218 15.09807 20.50984 45.13734 34.35301 73.01975 13.01963 16.23533 23.41181 70.11778 14.19611 18.58827 32.03928 74.39230 12.39218 15.05885 20.43141 44.39224 36.11772 70.43151 14.07846 18.35298 30.82359 74.70603 12.23532 4.29211
59.13737 19.33337 35.92164 70.78445 13.96081 18.00004 29.52947 74.90211 12.11767 14.66670 19.52945 37.37262 66.78444 15.60787 21.76475 58.00011 20.00004 40.54910 50.27461 26.31378 74.39230 12.39218 15.09807 20.50984 45.13734 34.35301 73.01975 13.01963 16.23533 23.41181 70.11778 14.19611 18.58827 32.03928 74.39230 12.39218 15.05885 20.43141 44.39224 36.11772 70.43151 14.07846 18.35298 30.82359 74.70603 12.23532 14.78434 19.84318 39.45106 56.50991 4.14077
13.96081 18.00004 29.52947 74.90211 12.11767 14.66670 19.52945 37.37262 66.78444 15.60787 21.76475 58.00011 20.00004 40.54910 50.27461 26.31378 74.39230 12.39218 15.09807 20.50984 45.13734 34.35301 73.01975 13.01963 16.23533 23.41181 70.11778 14.19611 18.58827 32.03928 74.39230 12.39218 15.05885 20.43141 44.39224 36.11772 70.43151 14.07846 18.35298 30.82359 74.70603 12.23532 14.78434 19.84318 39.45106 56.50991 20.94122 49.01970 27.80398 74.82368 4.17245
12.11767 14.66670 19.52945 37.37262 66.78444 15.60787 21.76475 58.00011 20.00004 40.54910 50.27461 26.31378 74.39230 12.39218 15.09807 20.50984 45.13734 34.35301 73.01975 13.01963 16.23533 23.41181 70.11778 14.19611 18.58827 32.03928 74.39230 12.39218 15.05885 20.43141 44.39224 36.11772 70.43151 14.07846 18.35298 30.82359 74.70603 12.23532 14.78434 19.84318 39.45106 56.50991 20.94122 49.01970 27.80398 74.82368 12.15689 14.74513 19.68631 38.35302 3.94027
66.78444 15.60787 21.76475 58.00011 20.00004 40.54910 50.27461 26.31378 74.39230 12.39218 15.09807 20.50984 45.13734 34.35301 73.01975 13.01963 16.23533 23.41181 70.11778 14.19611 18.58827 32.03928 74.39230 12.39218 15.05885 20.43141 44.39224 36.11772 70.43151 14.07846 18.35298 30.82359 74.70603 12.23532 14.78434 19.84318 39.45106 56.50991 20.94122 49.01970 27.80398 74.82368 12.15689 14.74513 19.68631 38.35302 62.43149 17.56866 27.80398 74.78446 4.09289
20.00004 40.54910 50.27461 26.31378 74.39230 12.39218 15.09807 20.50984 45.13734 34.35301 73.01975 13.01963 16.23533 23.41181 70.11778 14.19611 18.58827 32.03928 74.39230 12.39218 15.05885 20.43141 44.39224 36.11772 70.43151 14.07846 18.35298 30.82359 74.70603 12.23532 14.78434 19.84318 39.45106 56.50991 20.94122 49.01970 27.80398 74.82368 12.15689 14.74513 19.68631 38.35302 62.43149 17.56866 27.80398 74.78446 12.15689 14.74513 19.72553 38.43145 3.71725
74.39230 12.39218 15.09807 20.50984 45.13734 34.35301 73.01975 13.01963 16.23533 23.41181 70.11778 14.19611 18.58827 32.03928 74.39230 12.39218 15.05885 20.43141 44.39224 36.11772 70.43151 14.07846 18.35298 30.82359 74.70603 12.23532 14.78434 19.84318 39.45106 56.50991 20.94122 49.01970 27.80398 74.82368 12.15689 14.74513 19.68631 38.35302 62.43149 17.56866 27.80398 74.78446 12.15689 14.74513 19.72553 38.43145 61.96091 17.80396 28.66672 74.90211 3.64646
45.13734 34.35301 73.01975 13.01963 16.23533 23.41181 70.11778 14.19611 18.58827 32.03928 74.39230 12.39218 15.05885 20.43141 44.39224 36.11772 70.43151 14.07846 18.35298 30.82359 74.70603 12.23532 14.78434 19.84318 39.45106 56.50991 20.94122 49.01970 27.80398 74.82368 12.15689 14.74513 19.68631 38.35302 62.43149 17.56866 27.80398 74.78446 12.15689 14.74513 19.72553 38.43145 61.96091 17.80396 28.66672 74.90211 12.11767 14.66670 19.52945 37.33341 3.62022
16.23533 23.41181 70.11778 14.19611 18.58827 32.03928 74.39230 12.39218 15.05885 20.43141 44.39224 36.11772 70.43151 14.07846 18.35298 30.82359 74.70603 12.23532 14.78434 19.84318 39.45106 56.50991 20.94122 49.01970 27.80398 74.82368 12.15689 14.74513 19.68631 38.35302 62.43149 17.56866 27.80398 74.78446 12.15689 14.74513 19.72553 38.43145 61.96091 17.80396 28.66672 74.90211 12.11767 14.66670 19.52945 37.33341 66.94131 15.52944 21.60789 56.19619 3.62852
18.58827 32.03928 74.39230 12.39218 15.05885 20.43141 44.39224 36.11772 70.43151 14.07846 18.35298 30.82359 74.70603 12.23532 14.78434 19.84318 39.45106 56.50991 20.94122 49.01970 27.80398 74.82368 12.15689 14.74513 19.68631 38.35302 62.43149 17.56866 27.80398 74.78446 12.15689 14.74513 19.72553 38.43145 61.96091 17.80396 28.66672 74.90211 12.11767 14.66670 19.52945 37.33341 66.94131 15.52944 21.60789 56.19619 21.13730 51.49030 25.05887 73.49034 3.74103
15.05885 20.43141 44.39224 36.11772 70.43151 14.07846 18.35298 30.82359 74.70603 12.23532 14.78434 19.84318 39.45106 56.50991 20.94122 49.01970 27.80398 74.82368 12.15689 14.74513 19.68631 38.35302 62.43149 17.56866 27.80398 74.78446 12.15689 14.74513 19.72553 38.43145 61.96091 17.80396 28.66672 74.90211 12.11767 14.66670 19.52945 37.33341 66.94131 15.52944 21.60789 56.19619 21.13730 51.49030 25.05887 73.49034 12.78434 15.84317 22.35299 63.92169 3.83445
70.43151 14.07846 18.35298 30.82359 74.70603 12.23532 14.78434 19.84318 39.45106 56.50991 20.94122 49.01970 27.80398 74.82368 12.15689 14.74513 19.68631 38.35302 62.43149 17.56866 27.80398 74.78446 12.15689 14.74513 19.72553 38.43145 61.96091 17.80396 28.66672 74.90211 12.11767 14.66670 19.52945 37.33341 66.94131 15.52944 21.60789 56.19619 21.13730 51.49030 25.05887 73.49034 12.78434 15.84317 22.35299 63.92169 16.86278 25.33338 73.76485 12.70591 3.88889
74.70603 12.23532 14.78434 19.84318 39.45106 56.50991 20.94122 49.01970 27.80398 74.82368 12.15689 14.74513 19.68631 38.35302 62.43149 17.56866 27.80398 74.78446 12.15689 14.74513 19.72553 38.43145 61.96091 17.80396 28.66672 74.90211 12.11767 14.66670 19.52945 37.33341 66.94131 15.52944 21.60789 56.19619 21.13730 51.49030 25.05887 73.49034 12.78434 15.84317 22.35299 63.92169 16.86278 25.33338 73.76485 12.70591 15.60787 21.80396 58.39227 19.72553 3.77687
39.45106 56.50991 20.94122 49.01970 27.80398 74.82368 12.15689 14.74513 19.68631 38.35302 62.43149 17.56866 27.80398 74.78446 12.15689 14.74513 19.72553 38.43145 61.96091 17.80396 28.66672 74.90211 12.11767 14.66670 19.52945 37.33341 66.94131 15.52944 21.60789 56.19619 21.13730 51.49030 25.05887 73.49034 12.78434 15.84317 22.35299 63.92169 16.86278 25.33338 73.76485 12.70591 15.60787 21.80396 58.39227 19.72553 38.86282 59.92169 18.86278 33.52948 4.12416
27.80398 74.82368 12.15689 14.74513 19.68631 38.35302 62.43149 17.56866 27.80398 74.78446 12.15689 14.74513 19.72553 38.43145 61.96091 17.80396 28.66672 74.90211 12.11767 14.66670 19.52945 37.33341 66.94131 15.52944 21.60789 56.19619 21.13730 51.49030 25.05887 73.49034 12.78434 15.84317 22.35299 63.92169 16.86278 25.33338 73.76485 12.70591 15.60787 21.80396 58.39227 19.72553 38.86282 59.92169 18.86278 33.52948 73.68642 12.70591 15.68631 21.92161 3.83016
19.68631 38.35302 62.43149 17.56866 27.80398 74.78446 12.15689 14.74513 19.72553 38.43145 61.96091 17.80396 28.66672 74.90211 12.11767 14.66670 19.52945 37.33341 66.94131 15.52944 21.60789 56.19619 21.13730 51.49030 25.05887 73.49034 12.78434 15.84317 22.35299 63.92169 16.86278 25.33338 73.76485 12.70591 15.60787 21.80396 58.39227 19.72553 38.86282 59.92169 18.86278 33.52948 73.68642 12.70591 15.68631 21.92161 59.92169 18.90200 33.49026 73.72563 4.06700
27.80398 74.78446 12.15689 14.74513 19.72553 38.43145 61.96091 17.80396 28.66672 74.90211 12.11767 14.66670 19.52945 37.33341 66.94131 15.52944 21.60789 56.19619 21.13730 51.49030 25.05887 73.49034 12.78434 15.84317 22.35299 63.92169 16.86278 25.33338 73.76485 12.70591 15.60787 21.80396 58.39227 19.72553 38.86282 59.92169 18.86278 33.52948 73.68642 12.70591 15.68631 21.92161 59.92169 18.90200 33.49026 73.72563 12.70591 15.64709 21.92161 59.80404 3.74443
19.72553 38.43145 61.96091 17.80396 28.66672 74.90211 12.11767 14.66670 19.52945 37.33341 66.94131 15.52944 21.60789 56.19619 21.13730 51.49030 25.05887 73.49034 12.78434 15.84317 22.35299 63.92169 16.86278 25.33338 73.76485 12.70591 15.60787 21.80396 58.39227 19.72553 38.86282 59.92169 18.86278 33.52948 73.68642 12.70591 15.68631 21.92161 59.92169 18.90200 33.49026 73.72563 12.70591 15.64709 21.92161 59.80404 18.94121 33.88242 73.45112 12.82355 3.74083
28.66672 74.90211 12.11767 14.66670 19.52945 37.33341 66.94131 15.52944 21.60789 56.19619 21.13730 51.49030 25.05887 73.49034 12.78434 15.84317 22.35299 63.92169 16.86278 25.33338 73.76485 12.70591 15.60787 21.80396 58.39227 19.72553 38.86282 59.92169 18.86278 33.52948 73.68642 12.70591 15.68631 21.92161 59.92169 18.90200 33.49026 73.72563 12.70591 15.64709 21.92161 59.80404 18.94121 33.88242 73.45112 12.82355 15.88238 22.47063 65.01974 16.35297 3.54843
19.52945 37.33341 66.94131 15.52944 21.60789 56.19619 21.13730 51.49030 25.05887 73.49034 12.78434 15.84317 22.35299 63.92169 16.86278 25.33338 73.76485 12.70591 15.60787 21.80396 58.39227 19.72553 38.86282 59.92169 18.86278 33.52948 73.68642 12.70591 15.68631 21.92161 59.92169 18.90200 33.49026 73.72563 12.70591 15.64709 21.92161 59.80404 18.94121 33.88242 73.45112 12.82355 15.88238 22.47063 65.01974 16.35297 23.88240 71.52955 13.64709 17.41180 3.56724
21.60789 56.19619 21.13730 51.49030 25.05887 73.49034 12.78434 15.84317 22.35299 63.92169 16.86278 25.33338 73.76485 12.70591 15.60787 21.80396 58.39227 19.72553 38.86282 59.92169 18.86278 33.52948 73.68642 12.70591 15.68631 21.92161 59.92169 18.90200 33.49026 73.72563 12.70591 15.64709 21.92161 59.80404 18.94121 33.88242 73.45112 12.82355 15.88238 22.47063 65.01974 16.35297 23.88240 71.52955 13.64709 17.41180 27.21574 74.66681 12.23532 14.86277 3.54926
25.05887 73.49034 12.78434 15.84317 22.35299 63.92169 16.86278 25.33338 73.76485 12.70591 15.60787 21.80396 58.39227 19.72553 38.86282 59.92169 18.86278 33.52948 73.68642 12.70591 15.68631 21.92161 59.92169 18.90200 33.49026 73.72563 12.70591 15.64709 21.92161 59.80404 18.94121 33.88242 73.45112 12.82355 15.88238 22.47063 65.01974 16.35297 23.88240 71.52955 13.64709 17.41180 27.21574 74.66681 12.23532 14.86277 19.92161 40.03929 53.01971 23.60789 3.53473
22.35299 63.92169 16.86278 25.33338 73.76485 12.70591 15.60787 21.80396 58.39227 19.72553 38.86282 59.92169 18.86278 33.52948 73.68642 12.70591 15.68631 21.92161 59.92169 18.90200 33.49026 73.72563 12.70591 15.64709 21.92161 59.80404 18.94121 33.88242 73.45112 12.82355 15.88238 22.47063 65.01974 16.35297 23.88240 71.52955 13.64709 17.41180 27.21574 74.66681 12.23532 14.86277 19.92161 40.03929 53.01971 23.60789 70.78445 13.96081 18.00004 29.49025 3.80406
73.76485 12.70591 15.60787 21.80396 58.39227 19.72553 38.86282 59.92169 18.86278 33.52948 73.68642 12.70591 15.68631 21.92161 59.92169 18.90200 33.49026 73.72563 12.70591 15.64709 21.92161 59.80404 18.94121 33.88242 73.45112 12.82355 15.88238 22.47063 65.01974 16.35297 23.88240 71.52955 13.64709 17.41180 27.21574 74.66681 12.23532 14.86277 19.92161 40.03929 53.01971 23.60789 70.78445 13.96081 18.00004 29.49025 74.86289 12.11767 14.66670 19.52945 3.66411
58.39227 19.72553 38.86282 59.92169 18.86278 33.52948 73.68642 12.70591 15.68631 21.92161 59.92169 18.90200 33.49026 73.72563 12.70591 15.64709 21.92161 59.80404 18.94121 33.88242 73.45112 12.82355 15.88238 22.47063 65.01974 16.35297 23.88240 71.52955 13.64709 17.41180 27.21574 74.66681 12.23532 14.86277 19.92161 40.03929 53.01971 23.60789 70.78445 13.96081 18.00004 29.49025 74.86289 12.11767 14.66670 19.52945 37.37262 66.86288 15.56866 21.64710 3.91782
18.86278 33.52948 73.68642 12.70591 15.68631 21.92161 59.92169 18.90200 33.49026 73.72563 12.70591 15.64709 21.92161 59.80404 18.94121 33.88242 73.45112 12.82355 15.88238 22.47063 65.01974 16.35297 23.88240 71.52955 13.64709 17.41180 27.21574 74.66681 12.23532 14.86277 19.92161 40.03929 53.01971 23.60789 70.78445 13.96081 18.00004 29.49025 74.86289 12.11767 14.66670 19.52945 37.37262 66.86288 15.56866 21.64710 56.66678 20.82357 48.07853 29.09810 4.01015
15.68631 21.92161 59.92169 18.90200 33.49026 73.72563 12.70591 15.64709 21.92161 59.80404 18.94121 33.88242 73.45112 12.82355 15.88238 22.47063 65.01974 16.35297 23.88240 71.52955 13.64709 17.41180 27.21574 74.66681 12.23532 14.86277 19.92161 40.03929 53.01971 23.60789 70.78445 13.96081 18.00004 29.49025 74.86289 12.11767 14.66670 19.52945 37.37262 66.86288 15.56866 21.64710 56.66678 20.82357 48.07853 29.09810 74.90211 12.11767 14.66670 19.52945 4.01139
33.49026 73.72563 12.70591 15.64709 21.92161 59.80404 18.94121 33.88242 73.45112 12.82355 15.88238 22.47063 65.01974 16.35297 23.88240 71.52955 13.64709 17.41180 27.21574 74.66681 12.23532 14.86277 19.92161 40.03929 53.01971 23.60789 70.78445 13.96081 18.00004 29.49025 74.86289 12.11767 14.66670 19.52945 37.37262 66.86288 15.56866 21.64710 56.66678 20.82357 48.07853 29.09810 74.90211 12.11767 14.66670 19.52945 37.21576 67.29425 15.37258 21.21573 4.07787
21.92161 59.80404 18.94121 33.88242 73.45112 12.82355 15.88238 22.47063 65.01974 16.35297 23.88240 71.52955 13.64709 17.41180 27.21574 74.66681 12.23532 14.86277 19.92161 40.03929 53.01971 23.60789 70.78445 13.96081 18.00004 29.49025 74.86289 12.11767 14.66670 19.52945 37.37262 66.86288 15.56866 21.64710 56.66678 20.82357 48.07853 29.09810 74.90211 12.11767 14.66670 19.52945 37.21576 67.29425 15.37258 21.21573 52.03932 24.50985 72.78446 13.13728 4.29754
73.45112 12.82355 15.88238 22.47063 65.01974 16.35297 23.88240 71.52955 13.64709 17.41180 27.21574 74.66681 12.23532 14.86277 19.92161 40.03929 53.01971 23.60789 70.78445 13.96081 18.00004 29.49025 74.86289 12.11767 14.66670 19.52945 37.37262 66.86288 15.56866 21.64710 56.66678 20.82357 48.07853 29.09810 74.90211 12.11767 14.66670 19.52945 37.21576 67.29425 15.37258 21.21573 52.03932 24.50985 72.78446 13.13728 16.39219 23.92162 71.68642 13.56865 3.97921
65.01974 16.35297 23.88240 71.52955 13.64709 17.41180 27.21574 74.66681 12.23532 14.86277 19.92161 40.03929 53.01971 23.60789 70.78445 13.96081 18.00004 29.49025 74.86289 12.11767 14.66670 19.52945 37.37262 66.86288 15.56866 21.64710 56.66678 20.82357 48.07853 29.09810 74.90211 12.11767 14.66670 19.52945 37.21576 67.29425 15.37258 21.21573 52.03932 24.50985 72.78446 13.13728 16.39219 23.92162 71.68642 13.56865 17.29415 26.74515 74.54917 12.31375 3.82650
13.64709 17.41180 27.21574 74.66681 12.23532 14.86277 19.92161 40.03929 53.01971 23.60789 70.78445 13.96081 18.00004 29.49025 74.86289 12.11767 14.66670 19.52945 37.37262 66.86288 15.56866 21.64710 56.66678 20.82357 48.07853 29.09810 74.90211 12.11767 14.66670 19.52945 37.21576 67.29425 15.37258 21.21573 52.03932 24.50985 72.78446 13.13728 16.39219 23.92162 71.68642 13.56865 17.29415 26.74515 74.54917 12.31375 14.94121 20.19612 42.15695 43.09812 3.83222
12.23532 14.86277 19.92161 40.03929 53.01971 23.60789 70.78445 13.96081 18.00004 29.49025 74.86289 12.11767 14.66670 19.52945 37.37262 66.86288 15.56866 21.64710 56.66678 20.82357 48.07853 29.09810 74.90211 12.11767 14.66670 19.52945 37.21576 67.29425 15.37258 21.21573 52.03932 24.50985 72.78446 13.13728 16.39219 23.92162 71.68642 13.56865 17.29415 26.74515 74.54917 12.31375 14.94121 20.19612 42.15695 43.09812 39.68635 55.13736 21.92161 59.68639 4.11550
53.01971 23.60789 70.78445 13.96081 18.00004 29.49025 74.86289 12.11767 14.66670 19.52945 37.37262 66.86288 15.56866 21.64710 56.66678 20.82357 48.07853 29.09810 74.90211 12.11767 14.66670 19.52945 37.21576 67.29425 15.37258 21.21573 52.03932 24.50985 72.78446 13.13728 16.39219 23.92162 71.68642 13.56865 17.29415 26.74515 74.54917 12.31375 14.94121 20.19612 42.15695 43.09812 39.68635 55.13736 21.92161 59.68639 18.98043 34.19615 73.17661 12.98042 4.35610
18.00004 29.49025 74.86289 12.11767 14.66670 19.52945 37.37262 66.86288 15.56866 21.64710 56.66678 20.82357 48.07853 29.09810 74.90211 12.11767 14.66670 19.52945 37.21576 67.29425 15.37258 21.21573 52.03932 24.50985 72.78446 13.13728 16.39219 23.92162 71.68642 13.56865 17.29415 26.74515 74.54917 12.31375 14.94121 20.19612 42.15695 43.09812 39.68635 55.13736 21.92161 59.68639 18.98043 34.19615 73.17661 12.98042 16.07846 23.05887 68.58837 14.86277 4.24529
14.66670 19.52945 37.37262 66.86288 15.56866 21.64710 56.66678 20.82357 48.07853 29.09810 74.90211 12.11767 14.66670 19.52945 37.21576 67.29425 15.37258 21.21573 52.03932 24.50985 72.78446 13.13728 16.39219 23.92162 71.68642 13.56865 17.29415 26.74515 74.54917 12.31375 14.94121 20.19612 42.15695 43.09812 39.68635 55.13736 21.92161 59.68639 18.98043 34.19615 73.17661 12.98042 16.07846 23.05887 68.58837 14.86277 19.92161 40.23537 52.11775 24.39220 4.39615
15.56866 21.64710 56.66678 20.82357 48.07853 29.09810 74.90211 12.11767 14.66670 19.52945 37.21576 67.29425 15.37258 21.21573 52.03932 24.50985 72.78446 13.13728 16.39219 23.92162 71.68642 13.56865 17.29415 26.74515 74.54917 12.31375 14.94121 20.19612 42.15695 43.09812 39.68635 55.13736 21.92161 59.68639 18.98043 34.19615 73.17661 12.98042 16.07846 23.05887 68.58837 14.86277 19.92161 40.23537 52.11775 24.39220 72.66681 13.17650 16.50984 24.23534 4.24955
48.07853 29.09810 74.90211 12.11767 14.66670 19.52945 37.21576 67.29425 15.37258 21.21573 52.03932 24.50985 72.78446 13.13728 16.39219 23.92162 71.68642 13.56865 17.29415 26.74515 74.54917 12.31375 14.94121 20.19612 42.15695 43.09812 39.68635 55.13736 21.92161 59.68639 18.98043 34.19615 73.17661 12.98042 16.07846 23.05887 68.58837 14.86277 19.92161 40.23537 52.11775 24.39220 72.66681 13.17650 16.50984 24.23534 72.35308 13.29414 16.78435 24.98044 3.95766
14.66670 19.52945 37.21576 67.29425 15.37258 21.21573 52.03932 24.50985 72.78446 13.13728 16.39219 23.92162 71.68642 13.56865 17.29415 26.74515 74.54917 12.31375 14.94121 20.19612 42.15695 43.09812 39.68635 55.13736 21.92161 59.68639 18.98043 34.19615 73.17661 12.98042 16.07846 23.05887 68.58837 14.86277 19.92161 40.23537 52.11775 24.39220 72.66681 13.17650 16.50984 24.23534 72.35308 13.29414 16.78435 24.98044 73.49034 12.82355 15.84317 22.43142 3.80378
15.37258 21.21573 52.03932 24.50985 72.78446 13.13728 16.39219 23.92162 71.68642 13.56865 17.29415 26.74515 74.54917 12.31375 14.94121 20.19612 42.15695 43.09812 39.68635 55.13736 21.92161 59.68639 18.98043 34.19615 73.17661 12.98042 16.07846 23.05887 68.58837 14.86277 19.92161 40.23537 52.11775 24.39220 72.66681 13.17650 16.50984 24.23534 72.35308 13.29414 16.78435 24.98044 73.49034 12.82355 15.84317 22.43142 64.47071 16.62748 24.54907 72.90210 3.65296
72.78446 13.13728 16.39219 23.92162 71.68642 13.56865 17.29415 26.74515 74.54917 12.31375 14.94121 20.19612 42.15695 43.09812 39.68635 55.13736 21.92161 59.68639 18.98043 34.19615 73.17661 12.98042 16.07846 23.05887 68.58837 14.86277 19.92161 40.23537 52.11775 24.39220 72.66681 13.17650 16.50984 24.23534 72.35308 13.29414 16.78435 24.98044 73.49034 12.82355 15.84317 22.43142 64.47071 16.62748 24.54907 72.90210 13.05885 16.31376 23.72554 71.05896 3.49343
71.68642 13.56865 17.29415 26.74515 74.54917 12.31375 14.94121 20.19612 42.15695 43.09812 39.68635 55.13736 21.92161 59.68639 18.98043 34.19615 73.17661 12.98042 16.07846 23.05887 68.58837 14.86277 19.92161 40.23537 52.11775 24.39220 72.66681 13.17650 16.50984 24.23534 72.35308 13.29414 16.78435 24.98044 73.49034 12.82355 15.84317 22.43142 64.47071 16.62748 24.54907 72.90210 13.05885 16.31376 23.72554 71.05896 13.84316 17.76474 28.54908 74.86289 3.77614
74.54917 12.31375 14.94121 20.19612 42.15695 43.09812 39.68635 55.13736 21.92161 59.68639 18.98043 34.19615 73.17661 12.98042 16.07846 23.05887 68.58837 14.86277 19.92161 40.23537 52.11775 24.39220 72.66681 13.17650 16.50984 24.23534 72.35308 13.29414 16.78435 24.98044 73.49034 12.82355 15.84317 22.43142 64.47071 16.62748 24.54907 72.90210 13.05885 16.31376 23.72554 71.05896 13.84316 17.76474 28.54908 74.86289 12.11767 14.66670 19.56867 37.41184 3.83624
42.15695 43.09812 39.68635 55.13736 21.92161 59.68639 18.98043 34.19615 73.17661 12.98042 16.07846 23.05887 68.58837 14.86277 19.92161 40.23537 52.11775 24.39220 72.66681 13.17650 16.50984 24.23534 72.35308 13.29414 16.78435 24.98044 73.49034 12.82355 15.84317 22.43142 64.47071 16.62748 24.54907 72.90210 13.05885 16.31376 23.72554 71.05896 13.84316 17.76474 28.54908 74.86289 12.11767 14.66670 19.56867 37.41184 66.58837 15.68631 21.96083 60.35306 3.94735
21.92161 59.68639 18.98043 34.19615 73.17661 12.98042 16.07846 23.05887 68.58837 14.86277 19.92161 40.23537 52.11775 24.39220 72.66681 13.17650 16.50984 24.23534 72.35308 13.29414 16.78435 24.98044 73.49034 12.82355 15.84317 22.43142 64.47071 16.62748 24.54907 72.90210 13.05885 16.31376 23.72554 71.05896 13.84316 17.76474 28.54908 74.86289 12.11767 14.66670 19.56867 37.41184 66.58837 15.68631 21.96083 60.35306 18.66670 32.35300 74.31387 12.43140 3.88860
73.17661 12.98042 16.07846 23.05887 68.58837 14.86277 19.92161 40.23537 52.11775 24.39220 72.66681 13.17650 16.50984 24.23534 72.35308 13.29414 16.78435 24.98044 73.49034 12.82355 15.84317 22.43142 64.47071 16.62748 24.54907 72.90210 13.05885 16.31376 23.72554 71.05896 13.84316 17.76474 28.54908 74.86289 12.11767 14.66670 19.56867 37.41184 66.58837 15.68631 21.96083 60.35306 18.66670 32.35300 74.31387 12.43140 15.17650 20.70592 46.82362 31.05888 3.78416
68.58837 14.86277 19.92161 40.23537 52.11775 24.39220 72.66681 13.17650 16.50984 24.23534 72.35308 13.29414 16.78435 24.98044 73.49034 12.82355 15.84317 22.43142 64.47071 16.62748 24.54907 72.90210 13.05885 16.31376 23.72554 71.05896 13.84316 17.76474 28.54908 74.86289 12.11767 14.66670 19.56867 37.41184 66.58837 15.68631 21.96083 60.35306 18.66670 32.35300 74.31387 12.43140 15.17650 20.70592 46.82362 31.05888 74.66681 12.23532 14.86277 19.92161 3.79340
52.11775 24.39220 72.66681 13.17650 16.50984 24.23534 72.35308 13.29414 16.78435 24.98044 73.49034 12.82355 15.84317 22.43142 64.47071 16.62748 24.54907 72.90210 13.05885 16.31376 23.72554 71.05896 13.84316 17.76474 28.54908 74.86289 12.11767 14.66670 19.56867 37.41184 66.58837 15.68631 21.96083 60.35306 18.66670 32.35300 74.31387 12.43140 15.17650 20.70592 46.82362 31.05888 74.66681 12.23532 14.86277 19.92161 40.07851 52.86285 23.72554 71.25504 3.82214
16.50984 24.23534 72.35308 13.29414 16.78435 24.98044 73.49034 12.82355 15.84317 22.43142 64.47071 16.62748 24.54907 72.90210 13.05885 16.31376 23.72554 71.05896 13.84316 17.76474 28.54908 74.86289 12.11767 14.66670 19.56867 37.41184 66.58837 15.68631 21.96083 60.35306 18.66670 32.35300 74.31387 12.43140 15.17650 20.70592 46.82362 31.05888 74.66681 12.23532 14.86277 19.92161 40.07851 52.86285 23.72554 71.25504 13.76473 17.64709 28.07849 74.82368 3.91770
16.78435 24.98044 73.49034 12.82355 15.84317 22.43142 64.47071 16.62748 24.54907 72.90210 13.05885 16.31376 23.72554 71.05896 13.84316 17.76474 28.54908 74.86289 12.11767 14.66670 19.56867 37.41184 66.58837 15.68631 21.96083 60.35306 18.66670 32.35300 74.31387 12.43140 15.17650 20.70592 46.82362 31.05888 74.66681 12.23532 14.86277 19.92161 40.07851 52.86285 23.72554 71.25504 13.76473 17.64709 28.07849 74.82368 12.15689 14.70591 19.60788 37.96086 3.87059
15.84317 22.43142 64.47071 16.62748 24.54907 72.90210 13.05885 16.31376 23.72554 71.05896 13.84316 17.76474 28.54908 74.86289 12.11767 14.66670 19.56867 37.41184 66.58837 15.68631 21.96083 60.35306 18.66670 32.35300 74.31387 12.43140 15.17650 20.70592 46.82362 31.05888 74.66681 12.23532 14.86277 19.92161 40.07851 52.86285 23.72554 71.25504 13.76473 17.64709 28.07849 74.82368 12.15689 14.70591 19.60788 37.96086 64.47071 16.62748 24.50985 72.82367 3.88144
24.54907 72.90210 13.05885 16.31376 23.72554 71.05896 13.84316 17.76474 28.54908 74.86289 12.11767 14.66670 19.56867 37.41184 66.58837 15.68631 21.96083 60.35306 18.66670 32.35300 74.31387 12.43140 15.17650 20.70592 46.82362 31.05888 74.66681 12.23532 14.86277 19.92161 40.07851 52.86285 23.72554 71.25504 13.76473 17.64709 28.07849 74.82368 12.15689 14.70591 19.60788 37.96086 64.47071 16.62748 24.50985 72.82367 13.09806 16.39219 23.84318 71.45112 3.77434
23.72554 71.05896 13.84316 17.76474 28.54908 74.86289 12.11767 14.66670 19.56867 37.41184 66.58837 15.68631 21.96083 60.35306 18.66670 32.35300 74.31387 12.43140 15.17650 20.70592 46.82362 31.05888 74.66681 12.23532 14.86277 19.92161 40.07851 52.86285 23.72554 71.25504 13.76473 17.64709 28.07849 74.82368 12.15689 14.70591 19.60788 37.96086 64.47071 16.62748 24.50985 72.82367 13.09806 16.39219 23.84318 71.45112 13.68630 17.45101 27.37260 74.74524 3.76018
28.54908 74.86289 12.11767 14.66670 19.56867 37.41184 66.58837 15.68631 21.96083 60.35306 18.66670 32.35300 74.31387 12.43140 15.17650 20.70592 46.82362 31.05888 74.66681 12.23532 14.86277 19.92161 40.07851 52.86285 23.72554 71.25504 13.76473 17.64709 28.07849 74.82368 12.15689 14.70591 19.60788 37.96086 64.47071 16.62748 24.50985 72.82367 13.09806 16.39219 23.84318 71.45112 13.68630 17.45101 27.37260 74.74524 12.19610 14.82356 19.84318 39.45106 3.66699
19.56867 37.41184 66.58837 15.68631 21.96083 60.35306 18.66670 32.35300 74.31387 12.43140 15.17650 20.70592 46.82362 31.05888 74.66681 12.23532 14.86277 19.92161 40.07851 52.86285 23.72554 71.25504 13.76473 17.64709 28.07849 74.82368 12.15689 14.70591 19.60788 37.96086 64.47071 16.62748 24.50985 72.82367 13.09806 16.39219 23.84318 71.45112 13.68630 17.45101 27.37260 74.74524 12.19610 14.82356 19.84318 39.45106 56.35305 21.05886 50.39226 26.15691 4.02493
21.96083 60.35306 18.66670 32.35300 74.31387 12.43140 15.17650 20.70592 46.82362 31.05888 74.66681 12.23532 14.86277 19.92161 40.07851 52.86285 23.72554 71.25504 13.76473 17.64709 28.07849 74.82368 12.15689 14.70591 19.60788 37.96086 64.47071 16.62748 24.50985 72.82367 13.09806 16.39219 23.84318 71.45112 13.68630 17.45101 27.37260 74.74524 12.19610 14.82356 19.84318 39.45106 56.35305 21.05886 50.39226 26.15691 74.31387 12.43140 15.17650 20.66671 3.72020
74.31387 12.43140 15.17650 20.70592 46.82362 31.05888 74.66681 12.23532 14.86277 19.92161 40.07851 52.86285 23.72554 71.25504 13.76473 17.64709 28.07849 74.82368 12.15689 14.70591 19.60788 37.96086 64.47071 16.62748 24.50985 72.82367 13.09806 16.39219 23.84318 71.45112 13.68630 17.45101 27.37260 74.74524 12.19610 14.82356 19.84318 39.45106 56.35305 21.05886 50.39226 26.15691 74.31387 12.43140 15.17650 20.66671 46.47068 31.68634 74.50995 12.31375 3.59635
46.82362 31.05888 74.66681 12.23532 14.86277 19.92161 40.07851 52.86285 23.72554 71.25504 13.76473 17.64709 28.07849 74.82368 12.15689 14.70591 19.60788 37.96086 64.47071 16.62748 24.50985 72.82367 13.09806 16.39219 23.84318 71.45112 13.68630 17.45101 27.37260 74.74524 12.19610 14.82356 19.84318 39.45106 56.35305 21.05886 50.39226 26.15691 74.31387 12.43140 15.17650 20.66671 46.47068 31.68634 74.50995 12.31375 14.98042 20.27455 42.62753 41.29420 3.70779
14.86277 19.92161 40.07851 52.86285 23.72554 71.25504 13.76473 17.64709 28.07849 74.82368 12.15689 14.70591 19.60788 37.96086 64.47071 16.62748 24.50985 72.82367 13.09806 16.39219 23.84318 71.45112 13.68630 17.45101 27.37260 74.74524 12.19610 14.82356 19.84318 39.45106 56.35305 21.05886 50.39226 26.15691 74.31387 12.43140 15.17650 20.66671 46.47068 31.68634 74.50995 12.31375 14.98042 20.27455 42.62753 41.29420 46.58833 31.49026 74.58838 12.27453 3.70548
23.72554 71.25504 13.76473 17.64709 28.07849 74.82368 12.15689 14.70591 19.60788 37.96086 64.47071 16.62748 24.50985 72.82367 13.09806 16.39219 23.84318 71.45112 13.68630 17.45101 27.37260 74.74524 12.19610 14.82356 19.84318 39.45106 56.35305 21.05886 50.39226 26.15691 74.31387 12.43140 15.17650 20.66671 46.47068 31.68634 74.50995 12.31375 14.98042 20.27455 42.62753 41.29420 46.58833 31.49026 74.58838 12.27453 14.94121 20.11769 41.60792 45.25499 3.51265
28.07849 74.82368 12.15689 14.70591 19.60788 37.96086 64.47071 16.62748 24.50985 72.82367 13.09806 16.39219 23.84318 71.45112 13.68630 17.45101 27.37260 74.74524 12.19610 14.82356 19.84318 39.45106 56.35305 21.05886 50.39226 26.15691 74.31387 12.43140 15.17650 20.66671 46.47068 31.68634 74.50995 12.31375 14.98042 20.27455 42.62753 41.29420 46.58833 31.49026 74.58838 12.27453 14.94121 20.11769 41.60792 45.25499 34.07850 73.25505 12.90199 16.03925 3.56614
19.60788 37.96086 64.47071 16.62748 24.50985 72.82367 13.09806 16.39219 23.84318 71.45112 13.68630 17.45101 27.37260 74.74524 12.19610 14.82356 19.84318 39.45106 56.35305 21.05886 50.39226 26.15691 74.31387 12.43140 15.17650 20.66671 46.47068 31.68634 74.50995 12.31375 14.98042 20.27455 42.62753 41.29420 46.58833 31.49026 74.58838 12.27453 14.94121 20.11769 41.60792 45.25499 34.07850 73.25505 12.90199 16.03925 22.82357 67.41190 15.33336 21.09808 3.77839
24.50985 72.82367 13.09806 16.39219 23.84318 71.45112 13.68630 17.45101 27.37260 74.74524 12.19610 14.82356 19.84318 39.45106 56.35305 21.05886 50.39226 26.15691 74.31387 12.43140 15.17650 20.66671 46.47068 31.68634 74.50995 12.31375 14.98042 20.27455 42.62753 41.29420 46.58833 31.49026 74.58838 12.27453 14.94121 20.11769 41.60792 45.25499 34.07850 73.25505 12.90199 16.03925 22.82357 67.41190 15.33336 21.09808 50.86284 25.68632 74.03936 12.54904 3.67499
23.84318 71.45112 13.68630 17.45101 27.37260 74.74524 12.19610 14.82356 19.84318 39.45106 56.35305 21.05886 50.39226 26.15691 74.31387 12.43140 15.17650 20.66671 46.47068 31.68634 74.50995 12.31375 14.98042 20.27455 42.62753 41.29420 46.58833 31.49026 74.58838 12.27453 14.94121 20.11769 41.60792 45.25499 34.07850 73.25505 12.90199 16.03925 22.82357 67.41190 15.33336 21.09808 50.86284 25.68632 74.03936 12.54904 15.41179 21.17651 52.00010 24.54907 3.65356
27.37260 74.74524 12.19610 14.82356 19.84318 39.45106 56.35305 21.05886 50.39226 26.15691 74.31387 12.43140 15.17650 20.66671 46.47068 31.68634 74.50995 12.31375 14.98042 20.27455 42.62753 41.29420 46.58833 31.49026 74.58838 12.27453 14.94121 20.11769 41.60792 45.25499 34.07850 73.25505 12.90199 16.03925 22.82357 67.41190 15.33336 21.09808 50.86284 25.68632 74.03936 12.54904 15.41179 21.17651 52.00010 24.54907 72.90210 13.05885 16.31376 23.72554 3.57559
19.84318 39.45106 56.35305 21.05886 50.39226 26.15691 74.31387 12.43140 15.17650 20.66671 46.47068 31.68634 74.50995 12.31375 14.98042 20.27455 42.62753 41.29420 46.58833 31.49026 74.58838 12.27453 14.94121 20.11769 41.60792 45.25499 34.07850 73.25505 12.90199 16.03925 22.82357 67.41190 15.33336 21.09808 50.86284 25.68632 74.03936 12.54904 15.41179 21.17651 52.00010 24.54907 72.90210 13.05885 16.31376 23.72554 71.13739 13.80395 17.72552 28.47064 3.79372
50.39226 26.15691 74.31387 12.43140 15.17650 20.66671 46.47068 31.68634 74.50995 12.31375 14.98042 20.27455 42.62753 41.29420 46.58833 31.49026 74.58838 12.27453 14.94121 20.11769 41.60792 45.25499 34.07850 73.25505 12.90199 16.03925 22.82357 67.41190 15.33336 21.09808 50.86284 25.68632 74.03936 12.54904 15.41179 21.17651 52.00010 24.54907 72.90210 13.05885 16.31376 23.72554 71.13739 13.80395 17.72552 28.47064 74.86289 12.11767 14.66670 19.56867 3.56533
15.17650 20.66671 46.47068 31.68634 74.50995 12.31375 14.98042 20.27455 42.62753 41.29420 46.58833 31.49026 74.58838 12.27453 14.94121 20.11769 41.60792 45.25499 34.07850 73.25505 12.90199 16.03925 22.82357 67.41190 15.33336 21.09808 50.86284 25.68632 74.03936 12.54904 15.41179 21.17651 52.00010 24.54907 72.90210 13.05885 16.31376 23.72554 71.13739 13.80395 17.72552 28.47064 74.86289 12.11767 14.66670 19.56867 37.49027 66.31386 15.80395 22.27455 3.76586
74.50995 12.31375 14.98042 20.27455 42.62753 41.29420 46.58833 31.49026 74.58838 12.27453 14.94121 20.11769 41.60792 45.25499 34.07850 73.25505 12.90199 16.03925 22.82357 67.41190 15.33336 21.09808 50.86284 25.68632 74.03936 12.54904 15.41179 21.17651 52.00010 24.54907 72.90210 13.05885 16.31376 23.72554 71.13739 13.80395 17.72552 28.47064 74.86289 12.11767 14.66670 19.56867 37.49027 66.31386 15.80395 22.27455 63.21581 17.21572 26.43142 74.47073 3.83977
42.62753 41.29420 46.58833 31.49026 74.58838 12.27453 14.94121 20.11769 41.60792 45.25499 34.07850 73.25505 12.90199 16.03925 22.82357 67.41190 15.33336 21.09808 50.86284 25.68632 74.03936 12.54904 15.41179 21.17651 52.00010 24.54907 72.90210 13.05885 16.31376 23.72554 71.13739 13.80395 17.72552 28.47064 74.86289 12.11767 14.66670 19.56867 37.49027 66.31386 15.80395 22.27455 63.21581 17.21572 26.43142 74.47073 12.35297 15.01964 20.43141 43.96087 3.89255
74.58838 12.27453 14.94121 20.11769 41.60792 45.25499 34.07850 73.25505 12.90199 16.03925 22.82357 67.41190 15.33336 21.09808 50.86284 25.68632 74.03936 12.54904 15.41179 21.17651 52.00010 24.54907 72.90210 13.05885 16.31376 23.72554 71.13739 13.80395 17.72552 28.47064 74.86289 12.11767 14.66670 19.56867 37.49027 66.31386 15.80395 22.27455 63.21581 17.21572 26.43142 74.47073 12.35297 15.01964 20.43141 43.96087 37.13733 67.68641 15.21572 20.82357 3.81844
41.60792 45.25499 34.07850 73.25505 12.90199 16.03925 22.82357 67.41190 15.33336 21.09808 50.86284 25.68632 74.03936 12.54904 15.41179 21.17651 52.00010 24.54907 72.90210 13.05885 16.31376 23.72554 71.13739 13.80395 17.72552 28.47064 74.86289 12.11767 14.66670 19.56867 37.49027 66.31386 15.80395 22.27455 63.21581 17.21572 26.43142 74.47073 12.35297 15.01964 20.43141 43.96087 37.13733 67.68641 15.21572 20.82357 47.60794 29.76476 74.86289 12.15689 4.04108
12.90199 16.03925 22.82357 67.41190 15.33336 21.09808 50.86284 25.68632 74.03936 12.54904 15.41179 21.17651 52.00010 24.54907 72.90210 13.05885 16.31376 23.72554 71.13739 13.80395 17.72552 28.47064 74.86289 12.11767 14.66670 19.56867 37.49027 66.31386 15.80395 22.27455 63.21581 17.21572 26.43142 74.47073 12.35297 15.01964 20.43141 43.96087 37.13733 67.68641 15.21572 20.82357 47.60794 29.76476 74.86289 12.15689 14.66670 19.56867 37.60792 65.96091 3.88352
15.33336 21.09808 50.86284 25.68632 74.03936 12.54904 15.41179 21.17651 52.00010 24.54907 72.90210 13.05885 16.31376 23.72554 71.13739 13.80395 17.72552 28.47064 74.86289 12.11767 14.66670 19.56867 37.49027 66.31386 15.80395 22.27455 63.21581 17.21572 26.43142 74.47073 12.35297 15.01964 20.43141 43.96087 37.13733 67.68641 15.21572 20.82357 47.60794 29.76476 74.86289 12.15689 14.66670 19.56867 37.60792 65.96091 15.96082 22.62750 66.23542 15.84317 3.94645
74.03936 12.54904 15.41179 21.17651 52.00010 24.54907 72.90210 13.05885 16.31376 23.72554 71.13739 13.80395 17.72552 28.47064 74.86289 12.11767 14.66670 19.56867 37.49027 66.31386 15.80395 22.27455 63.21581 17.21572 26.43142 74.47073 12.35297 15.01964 20.43141 43.96087 37.13733 67.68641 15.21572 20.82357 47.60794 29.76476 74.86289 12.15689 14.66670 19.56867 37.60792 65.96091 15.96082 22.62750 66.23542 15.84317 22.39220 64.19620 16.74513 24.90201 4.03310
52.00010 24.54907 72.90210 13.05885 16.31376 23.72554 71.13739 13.80395 17.72552 28.47064 74.86289 12.11767 14.66670 19.56867 37.49027 66.31386 15.80395 22.27455 63.21581 17.21572 26.43142 74.47073 12.35297 15.01964 20.43141 43.96087 37.13733 67.68641 15.21572 20.82357 47.60794 29.76476 74.86289 12.15689 14.66670 19.56867 37.60792 65.96091 15.96082 22.62750 66.23542 15.84317 22.39220 64.19620 16.74513 24.90201 73.37269 12.86277 15.96082 22.66671 3.99240
16.31376 23.72554 71.13739 13.80395 17.72552 28.47064 74.86289 12.11767 14.66670 19.56867 37.49027 66.31386 15.80395 22.27455 63.21581 17.21572 26.43142 74.47073 12.35297 15.01964 20.43141 43.96087 37.13733 67.68641 15.21572 20.82357 47.60794 29.76476 74.86289 12.15689 14.66670 19.56867 37.60792 65.96091 15.96082 22.62750 66.23542 15.84317 22.39220 64.19620 16.74513 24.90201 73.37269 12.86277 15.96082 22.66671 66.31386 15.80395 22.27455 63.13738 3.81277
17.72552 28.47064 74.86289 12.11767 14.66670 19.56867 37.49027 66.31386 15.80395 22.27455 63.21581 17.21572 26.43142 74.47073 12.35297 15.01964 20.43141 43.96087 37.13733 67.68641 15.21572 20.82357 47.60794 29.76476 74.86289 12.15689 14.66670 19.56867 37.60792 65.96091 15.96082 22.62750 66.23542 15.84317 22.39220 64.19620 16.74513 24.90201 73.37269 12.86277 15.96082 22.66671 66.31386 15.80395 22.27455 63.13738 17.21572 26.54907 74.50995 12.31375 3.72221
70.94132 13.60787 17.41180 27.49025 73.92171 12.23532 14.90199 20.27455 43.49028 38.11772 62.54914 17.29415 27.01966 73.80407 12.31375 15.01964 20.43141 45.37264 33.56869 72.70602 12.82355 15.96082 22.86279 67.25503 15.17650 20.74514 48.35304 28.47064 74.00015 12.19610 14.82356 20.00004 41.49028 45.29421 33.64712 72.66681 12.86277 16.00003 22.98044 67.92170 14.90199 20.07847 42.39224 41.80400 43.92165 36.90203 67.37268 15.09807 20.66671 47.09813 3.75826
73.92171 12.23532 14.90199 20.27455 43.49028 38.11772 62.54914 17.29415 27.01966 73.80407 12.31375 15.01964 20.43141 45.37264 33.56869 72.70602 12.82355 15.96082 22.86279 67.25503 15.17650 20.74514 48.35304 28.47064 74.00015 12.19610 14.82356 20.00004 41.49028 45.29421 33.64712 72.66681 12.86277 16.00003 22.98044 67.92170 14.90199 20.07847 42.39224 41.80400 43.92165 36.90203 67.37268 15.09807 20.66671 47.09813 30.31378 73.92171 12.23532 14.90199 3.62890
43.49028 38.11772 62.54914 17.29415 27.01966 73.80407 12.31375 15.01964 20.43141 45.37264 33.56869 72.70602 12.82355 15.96082 22.86279 67.25503 15.17650 20.74514 48.35304 28.47064 74.00015 12.19610 14.82356 20.00004 41.49028 45.29421 33.64712 72.66681 12.86277 16.00003 22.98044 67.92170 14.90199 20.07847 42.39224 41.80400 43.92165 36.90203 67.37268 15.09807 20.66671 47.09813 30.31378 73.92171 12.23532 14.90199 20.19612 42.86283 40.00008 52.66677 3.87739
27.01966 73.80407 12.31375 15.01964 20.43141 45.37264 33.56869 72.70602 12.82355 15.96082 22.86279 67.25503 15.17650 20.74514 48.35304 28.47064 74.00015 12.19610 14.82356 20.00004 41.49028 45.29421 33.64712 72.66681 12.86277 16.00003 22.98044 67.92170 14.90199 20.07847 42.39224 41.80400 43.92165 36.90203 67.37268 15.09807 20.66671 47.09813 30.31378 73.92171 12.23532 14.90199 20.19612 42.86283 40.00008 52.66677 23.68632 70.39229 13.84316 17.88239 3.79367
20.43141 45.37264 33.56869 72.70602 12.82355 15.96082 22.86279 67.25503 15.17650 20.74514 48.35304 28.47064 74.00015 12.19610 14.82356 20.00004 41.49028 45.29421 33.64712 72.66681 12.86277 16.00003 22.98044 67.92170 14.90199 20.07847 42.39224 41.80400 43.92165 36.90203 67.37268 15.09807 20.66671 47.09813 30.31378 73.92171 12.23532 14.90199 20.19612 42.86283 40.00008 52.66677 23.68632 70.39229 13.84316 17.88239 29.29418 74.03936 12.15689 14.82356 3.89194
12.82355 15.96082 22.86279 67.25503 15.17650 20.74514 48.35304 28.47064 74.00015 12.19610 14.82356 20.00004 41.49028 45.29421 33.64712 72.66681 12.86277 16.00003 22.98044 67.92170 14.90199 20.07847 42.39224 41.80400 43.92165 36.90203 67.37268 15.09807 20.66671 47.09813 30.31378 73.92171 12.23532 14.90199 20.19612 42.86283 40.00008 52.66677 23.68632 70.39229 13.84316 17.88239 29.29418 74.03936 12.15689 14.82356 20.00004 41.37263 45.76480 32.70595 3.77315
15.17650 20.74514 48.35304 28.47064 74.00015 12.19610 14.82356 20.00004 41.49028 45.29421 33.64712 72.66681 12.86277 16.00003 22.98044 67.92170 14.90199 20.07847 42.39224 41.80400 43.92165 36.90203 67.37268 15.09807 20.66671 47.09813 30.31378 73.92171 12.23532 14.90199 20.19612 42.86283 40.00008 52.66677 23.68632 70.39229 13.84316 17.88239 29.29418 74.03936 12.15689 14.82356 20.00004 41.37263 45.76480 32.70595 73.21583 12.58826 15.52944 21.68632 3.80631
74.00015 12.19610 14.82356 20.00004 41.49028 45.29421 33.64712 72.66681 12.86277 16.00003 22.98044 67.92170 14.90199 20.07847 42.39224 41.80400 43.92165 36.90203 67.37268 15.09807 20.66671 47.09813 30.31378 73.92171 12.23532 14.90199 20.19612 42.86283 40.00008 52.66677 23.68632 70.39229 13.84316 17.88239 29.29418 74.03936 12.15689 14.82356 20.00004 41.37263 45.76480 32.70595 73.21583 12.58826 15.52944 21.68632 58.07855 19.72553 39.21576 56.74521 3.93870
41.49028 45.29421 33.64712 72.66681 12.86277 16.00003 22.98044 67.92170 14.90199 20.07847 42.39224 41.80400 43.92165 36.90203 67.37268 15.09807 20.66671 47.09813 30.31378 73.92171 12.23532 14.90199 20.19612 42.86283 40.00008 52.66677 23.68632 70.39229 13.84316 17.88239 29.29418 74.03936 12.15689 14.82356 20.00004 41.37263 45.76480 32.70595 73.21583 12.58826 15.52944 21.68632 58.07855 19.72553 39.21576 56.74521 20.58828 46.27460 31.72555 73.60799 4.44710
12.86277 16.00003 22.98044 67.92170 14.90199 20.07847 42.39224 41.80400 43.92165 36.90203 67.37268 15.09807 20.66671 47.09813 30.31378 73.92171 12.23532 14.90199 20.19612 42.86283 40.00008 52.66677 23.68632 70.39229 13.84316 17.88239 29.29418 74.03936 12.15689 14.82356 20.00004 41.37263 45.76480 32.70595 73.21583 12.58826 15.52944 21.68632 58.07855 19.72553 39.21576 56.74521 20.58828 46.27460 31.72555 73.60799 12.39218 15.17650 20.86279 49.09814 4.18927
14.90199 20.07847 42.39224 41.80400 43.92165 36.90203 67.37268 15.09807 20.66671 47.09813 30.31378 73.92171 12.23532 14.90199 20.19612 42.86283 40.00008 52.66677 23.68632 70.39229 13.84316 17.88239 29.29418 74.03936 12.15689 14.82356 20.00004 41.37263 45.76480 32.70595 73.21583 12.58826 15.52944 21.68632 58.07855 19.72553 39.21576 56.74521 20.58828 46.27460 31.72555 73.60799 12.39218 15.17650 20.86279 49.09814 27.45103 73.92171 12.23532 14.94121 4.02052
43.92165 36.90203 67.37268 15.09807 20.66671 47.09813 30.31378 73.92171 12.23532 14.90199 20.19612 42.86283 40.00008 52.66677 23.68632 70.39229 13.84316 17.88239 29.29418 74.03936 12.15689 14.82356 20.00004 41.37263 45.76480 32.70595 73.21583 12.58826 15.52944 21.68632 58.07855 19.72553 39.21576 56.74521 20.58828 46.27460 31.72555 73.60799 12.39218 15.17650 20.86279 49.09814 27.45103 73.92171 12.23532 14.94121 20.23533 43.60793 37.84321 63.92169 4.03068
20.66671 47.09813 30.31378 73.92171 12.23532 14.90199 20.19612 42.86283 40.00008 52.66677 23.68632 70.39229 13.84316 17.88239 29.29418 74.03936 12.15689 14.82356 20.00004 41.37263 45.76480 32.70595 73.21583 12.58826 15.52944 21.68632 58.07855 19.72553 39.21576 56.74521 20.58828 46.27460 31.72555 73.60799 12.39218 15.17650 20.86279 49.09814 27.45103 73.92171 12.23532 14.94121 20.23533 43.60793 37.84321 63.92169 16.62748 24.82358 72.47073 12.94120 4.13007
12.23532 14.90199 20.19612 42.86283 40.00008 52.66677 23.68632 70.39229 13.84316 17.88239 29.29418 74.03936 12.15689 14.82356 20.00004 41.37263 45.76480 32.70595 73.21583 12.58826 15.52944 21.68632 58.07855 19.72553 39.21576 56.74521 20.58828 46.27460 31.72555 73.60799 12.39218 15.17650 20.86279 49.09814 27.45103 73.92171 12.23532 14.94121 20.23533 43.60793 37.84321 63.92169 16.62748 24.82358 72.47073 12.94120 16.15689 23.37259 69.60798 14.15689 4.10441
40.00008 52.66677 23.68632 70.39229 13.84316 17.88239 29.29418 74.03936 12.15689 14.82356 20.00004 41.37263 45.76480 32.70595 73.21583 12.58826 15.52944 21.68632 58.07855 19.72553 39.21576 56.74521 20.58828 46.27460 31.72555 73.60799 12.39218 15.17650 20.86279 49.09814 27.45103 73.92171 12.23532 14.94121 20.23533 43.60793 37.84321 63.92169 16.62748 24.82358 72.47073 12.94120 16.15689 23.37259 69.60798 14.15689 18.58827 32.43144 73.37269 12.50983 4.22421
13.84316 17.88239 29.29418 74.03936 12.15689 14.82356 20.00004 41.37263 45.76480 32.70595 73.21583 12.58826 15.52944 21.68632 58.07855 19.72553 39.21576 56.74521 20.58828 46.27460 31.72555 73.60799 12.39218 15.17650 20.86279 49.09814 27.45103 73.92171 12.23532 14.94121 20.23533 43.60793 37.84321 63.92169 16.62748 24.82358 72.47073 12.94120 16.15689 23.37259 69.60798 14.15689 18.58827 32.43144 73.37269 12.50983 15.41179 21.41181 55.25501 21.60789 4.03419
12.15689 14.82356 20.00004 41.37263 45.76480 32.70595 73.21583 12.58826 15.52944 21.68632 58.07855 19.72553 39.21576 56.74521 20.58828 46.27460 31.72555 73.60799 12.39218 15.17650 20.86279 49.09814 27.45103 73.92171 12.23532 14.94121 20.23533 43.60793 37.84321 63.92169 16.62748 24.82358 72.47073 12.94120 16.15689 23.37259 69.60798 14.15689 18.58827 32.43144 73.37269 12.50983 15.41179 21.41181 55.25501 21.60789 57.29423 20.19612 43.05891 39.45106 4.14984
45.76480 32.70595 73.21583 12.58826 15.52944 21.68632 58.07855 19.72553 39.21576 56.74521 20.58828 46.27460 31.72555 73.60799 12.39218 15.17650 20.86279 49.09814 27.45103 73.92171 12.23532 14.94121 20.23533 43.60793 37.84321 63.92169 16.62748 24.82358 72.47073 12.94120 16.15689 23.37259 69.60798 14.15689 18.58827 32.43144 73.37269 12.50983 15.41179 21.41181 55.25501 21.60789 57.29423 20.19612 43.05891 39.45106 55.64717 21.29416 54.07854 22.50985 4.50546
15.52944 21.68632 58.07855 19.72553 39.21576 56.74521 20.58828 46.27460 31.72555 73.60799 12.39218 15.17650 20.86279 49.09814 27.45103 73.92171 12.23532 14.94121 20.23533 43.60793 37.84321 63.92169 16.62748 24.82358 72.47073 12.94120 16.15689 23.37259 69.60798 14.15689 18.58827 32.43144 73.37269 12.50983 15.41179 21.41181 55.25501 21.60789 57.29423 20.19612 43.05891 39.45106 55.64717 21.29416 54.07854 22.50985 65.21581 16.03925 23.05887 68.35308 4.73445
39.21576 56.74521 20.58828 46.27460 31.72555 73.60799 12.39218 15.17650 20.86279 49.09814 27.45103 73.92171 12.23532 14.94121 20.23533 43.60793 37.84321 63.92169 16.62748 24.82358 72.47073 12.94120 16.15689 23.37259 69.60798 14.15689 18.58827 32.43144 73.37269 12.50983 15.41179 21.41181 55.25501 21.60789 57.29423 20.19612 43.05891 39.45106 55.64717 21.29416 54.07854 22.50985 65.21581 16.03925 23.05887 68.35308 14.70591 19.72553 39.29419 56.35305 4.74491
31.72555 73.60799 12.39218 15.17650 20.86279 49.09814 27.45103 73.92171 12.23532 14.94121 20.23533 43.60793 37.84321 63.92169 16.62748 24.82358 72.47073 12.94120 16.15689 23.37259 69.60798 14.15689 18.58827 32.43144 73.37269 12.50983 15.41179 21.41181 55.25501 21.60789 57.29423 20.19612 43.05891 39.45106 55.64717 21.29416 54.07854 22.50985 65.21581 16.03925 23.05887 68.35308 14.70591 19.72553 39.29419 56.35305 20.82357 48.78441 27.84319 74.00015 4.59162
20.86279 49.09814 27.45103 73.92171 12.23532 14.94121 20.23533 43.60793 37.84321 63.92169 16.62748 24.82358 72.47073 12.94120 16.15689 23.37259 69.60798 14.15689 18.58827 32.43144 73.37269 12.50983 15.41179 21.41181 55.25501 21.60789 57.29423 20.19612 43.05891 39.45106 55.64717 21.29416 54.07854 22.50985 65.21581 16.03925 23.05887 68.35308 14.70591 19.72553 39.29419 56.35305 20.82357 48.78441 27.84319 74.00015 12.19610 14.86277 20.15690 42.43146 4.56576
12.23532 14.94121 20.23533 43.60793 37.84321 63.92169 16.62748 24.82358 72.47073 12.94120 16.15689 23.37259 69.60798 14.15689 18.58827 32.43144 73.37269 12.50983 15.41179 21.41181 55.25501 21.60789 57.29423 20.19612 43.05891 39.45106 55.64717 21.29416 54.07854 22.50985 65.21581 16.03925 23.05887 68.35308 14.70591 19.72553 39.29419 56.35305 20.82357 48.78441 27.84319 74.00015 12.19610 14.86277 20.15690 42.43146 41.52949 44.94126 34.47066 71.96093 4.69324
37.84321 63.92169 16.62748 24.82358 72.47073 12.94120 16.15689 23.37259 69.60798 14.15689 18.58827 32.43144 73.37269 12.50983 15.41179 21.41181 55.25501 21.60789 57.29423 20.19612 43.05891 39.45106 55.64717 21.29416 54.07854 22.50985 65.21581 16.03925 23.05887 68.35308 14.70591 19.72553 39.29419 56.35305 20.82357 48.78441 27.84319 74.00015 12.19610 14.86277 20.15690 42.43146 41.52949 44.94126 34.47066 71.96093 13.17650 16.54905 24.66672 72.31387 4.64905
72.47073 12.94120 16.15689 23.37259 69.60798 14.15689 18.58827 32.43144 73.37269 12.50983 15.41179 21.41181 55.25501 21.60789 57.29423 20.19612 43.05891 39.45106 55.64717 21.29416 54.07854 22.50985 65.21581 16.03925 23.05887 68.35308 14.70591 19.72553 39.29419 56.35305 20.82357 48.78441 27.84319 74.00015 12.19610 14.86277 20.15690 42.43146 41.52949 44.94126 34.47066 71.96093 13.17650 16.54905 24.66672 72.31387 13.01963 16.31376 23.80397 70.82367 4.35537
69.60798 14.15689 18.58827 32.43144 73.37269 12.50983 15.41179 21.41181 55.25501 21.60789 57.29423 20.19612 43.05891 39.45106 55.64717 21.29416 54.07854 22.50985 65.21581 16.03925 23.05887 68.35308 14.70591 19.72553 39.29419 56.35305 20.82357 48.78441 27.84319 74.00015 12.19610 14.86277 20.15690 42.43146 41.52949 44.94126 34.47066 71.96093 13.17650 16.54905 24.66672 72.31387 13.01963 16.31376 23.80397 70.82367 13.64709 17.52945 27.92162 74.00015 4.63412
73.37269 12.50983 15.41179 21.41181 55.25501 21.60789 57.29423 20.19612 43.05891 39.45106 55.64717 21.29416 54.07854 22.50985 65.21581 16.03925 23.05887 68.35308 14.70591 19.72553 39.29419 56.35305 20.82357 48.78441 27.84319 74.00015 12.19610 14.86277 20.15690 42.43146 41.52949 44.94126 34.47066 71.96093 13.17650 16.54905 24.66672 72.31387 13.01963 16.31376 23.80397 70.82367 13.64709 17.52945 27.92162 74.00015 12.19610 14.86277 20.11769 42.27459 4.28411
55.25501 21.60789 57.29423 20.19612 43.05891 39.45106 55.64717 21.29416 54.07854 22.50985 65.21581 16.03925 23.05887 68.35308 14.70591 19.72553 39.29419 56.35305 20.82357 48.78441 27.84319 74.00015 12.19610 14.86277 20.15690 42.43146 41.52949 44.94126 34.47066 71.96093 13.17650 16.54905 24.66672 72.31387 13.01963 16.31376 23.80397 70.82367 13.64709 17.52945 27.92162 74.00015 12.19610 14.86277 20.11769 42.27459 42.11773 42.62753 40.90204 48.03931 4.41268
43.05891 39.45106 55.64717 21.29416 54.07854 22.50985 65.21581 16.03925 23.05887 68.35308 14.70591 19.72553 39.29419 56.35305 20.82357 48.78441 27.84319 74.00015 12.19610 14.86277 20.15690 42.43146 41.52949 44.94126 34.47066 71.96093 13.17650 16.54905 24.66672 72.31387 13.01963 16.31376 23.80397 70.82367 13.64709 17.52945 27.92162 74.00015 12.19610 14.86277 20.11769 42.27459 42.11773 42.62753 40.90204 48.03931 28.86280 74.03936 12.19610 14.78434 4.12829
54.07854 22.50985 65.21581 16.03925 23.05887 68.35308 14.70591 19.72553 39.29419 56.35305 20.82357 48.78441 27.84319 74.00015 12.19610 14.86277 20.15690 42.43146 41.52949 44.94126 34.47066 71.96093 13.17650 16.54905 24.66672 72.31387 13.01963 16.31376 23.80397 70.82367 13.64709 17.52945 27.92162 74.00015 12.19610 14.86277 20.11769 42.27459 42.11773 42.62753 40.90204 48.03931 28.86280 74.03936 12.19610 14.78434 20.00004 41.25498 46.19617 31.92163 3.90641
23.05887 68.35308 14.70591 19.72553 39.29419 56.35305 20.82357 48.78441 27.84319 74.00015 12.19610 14.86277 20.15690 42.43146 41.52949 44.94126 34.47066 71.96093 13.17650 16.54905 24.66672 72.31387 13.01963 16.31376 23.80397 70.82367 13.64709 17.52945 27.92162 74.00015 12.19610 14.86277 20.11769 42.27459 42.11773 42.62753 40.90204 48.03931 28.86280 74.03936 12.19610 14.78434 20.00004 41.25498 46.19617 31.92163 73.56877 12.43140 15.21572 20.98043 3.75435
39.29419 56.35305 20.82357 48.78441 27.84319 74.00015 12.19610 14.86277 20.15690 42.43146 41.52949 44.94126 34.47066 71.96093 13.17650 16.54905 24.66672 72.31387 13.01963 16.31376 23.80397 70.82367 13.64709 17.52945 27.92162 74.00015 12.19610 14.86277 20.11769 42.27459 42.11773 42.62753 40.90204 48.03931 28.86280 74.03936 12.19610 14.78434 20.00004 41.25498 46.19617 31.92163 73.56877 12.43140 15.21572 20.98043 50.58833 25.72554 73.29426 12.54904 3.82459
27.84319 74.00015 12.19610 14.86277 20.15690 42.43146 41.52949 44.94126 34.47066 71.96093 13.17650 16.54905 24.66672 72.31387 13.01963 16.31376 23.80397 70.82367 13.64709 17.52945 27.92162 74.00015 12.19610 14.86277 20.11769 42.27459 42.11773 42.62753 40.90204 48.03931 28.86280 74.03936 12.19610 14.78434 20.00004 41.25498 46.19617 31.92163 73.56877 12.43140 15.21572 20.98043 50.58833 25.72554 73.29426 12.54904 15.49023 21.60789 57.25501 20.23533 3.66176
20.15690 42.43146 41.52949 44.94126 34.47066 71.96093 13.17650 16.54905 24.66672 72.31387 13.01963 16.31376 23.80397 70.82367 13.64709 17.52945 27.92162 74.00015 12.19610 14.86277 20.11769 42.27459 42.11773 42.62753 40.90204 48.03931 28.86280 74.03936 12.19610 14.78434 20.00004 41.25498 46.19617 31.92163 73.56877 12.43140 15.21572 20.98043 50.58833 25.72554 73.29426 12.54904 15.49023 21.60789 57.25501 20.23533 43.33342 38.54910 60.35306 18.43141 4.02406
34.47066 71.96093 13.17650 16.54905 24.66672 72.31387 13.01963 16.31376 23.80397 70.82367 13.64709 17.52945 27.92162 74.00015 12.19610 14.86277 20.11769 42.27459 42.11773 42.62753 40.90204 48.03931 28.86280 74.03936 12.19610 14.78434 20.00004 41.25498 46.19617 31.92163 73.56877 12.43140 15.21572 20.98043 50.58833 25.72554 73.29426 12.54904 15.49023 21.60789 57.25501 20.23533 43.33342 38.54910 60.35306 18.43141 31.72555 73.60799 12.39218 15.17650 3.91881
24.66672 72.31387 13.01963 16.31376 23.80397 70.82367 13.64709 17.52945 27.92162 74.00015 12.19610 14.86277 20.11769 42.27459 42.11773 42.62753 40.90204 48.03931 28.86280 74.03936 12.19610 14.78434 20.00004 41.25498 46.19617 31.92163 73.56877 12.43140 15.21572 20.98043 50.58833 25.72554 73.29426 12.54904 15.49023 21.60789 57.25501 20.23533 43.33342 38.54910 60.35306 18.43141 31.72555 73.60799 12.39218 15.17650 20.86279 49.21578 27.33339 73.88250 3.92468
23.80397 70.82367 13.64709 17.52945 27.92162 74.00015 12.19610 14.86277 20.11769 42.27459 42.11773 42.62753 40.90204 48.03931 28.86280 74.03936 12.19610 14.78434 20.00004 41.25498 46.19617 31.92163 73.56877 12.43140 15.21572 20.98043 50.58833 25.72554 73.29426 12.54904 15.49023 21.60789 57.25501 20.23533 43.33342 38.54910 60.35306 18.43141 31.72555 73.60799 12.39218 15.17650 20.86279 49.21578 27.33339 73.88250 12.23532 14.98042 20.27455 44.03930 3.71425
27.92162 74.00015 12.19610 14.86277 20.11769 42.27459 42.11773 42.62753 40.90204 48.03931 28.86280 74.03936 12.19610 14.78434 20.00004 41.25498 46.19617 31.92163 73.56877 12.43140 15.21572 20.98043 50.58833 25.72554 73.29426 12.54904 15.49023 21.60789 57.25501 20.23533 43.33342 38.54910 60.35306 18.43141 31.72555 73.60799 12.39218 15.17650 20.86279 49.21578 27.33339 73.88250 12.23532 14.98042 20.27455 44.03930 36.70595 67.92170 14.86277 20.11769 3.62802
20.11769 42.27459 42.11773 42.62753 40.90204 48.03931 28.86280 74.03936 12.19610 14.78434 20.00004 41.25498 46.19617 31.92163 73.56877 12.43140 15.21572 20.98043 50.58833 25.72554 73.29426 12.54904 15.49023 21.60789 57.25501 20.23533 43.33342 38.54910 60.35306 18.43141 31.72555 73.60799 12.39218 15.17650 20.86279 49.21578 27.33339 73.88250 12.23532 14.98042 20.27455 44.03930 36.70595 67.92170 14.86277 20.11769 42.50989 41.33341 45.80401 32.66673 3.96541
40.90204 48.03931 28.86280 74.03936 12.19610 14.78434 20.00004 41.25498 46.19617 31.92163 73.56877 12.43140 15.21572 20.98043 50.58833 25.72554 73.29426 12.54904 15.49023 21.60789 57.25501 20.23533 43.33342 38.54910 60.35306 18.43141 31.72555 73.60799 12.39218 15.17650 20.86279 49.21578 27.33339 73.88250 12.23532 14.98042 20.27455 44.03930 36.70595 67.92170 14.86277 20.11769 42.50989 41.33341 45.80401 32.66673 73.25505 12.58826 15.49023 21.64710 3.70763
12.19610 14.78434 20.00004 41.25498 46.19617 31.92163 73.56877 12.43140 15.21572 20.98043 50.58833 25.72554 73.29426 12.54904 15.49023 21.60789 57.25501 20.23533 43.33342 38.54910 60.35306 18.43141 31.72555 73.60799 12.39218 15.17650 20.86279 49.21578 27.33339 73.88250 12.23532 14.98042 20.27455 44.03930 36.70595 67.92170 14.86277 20.11769 42.50989 41.33341 45.80401 32.66673 73.25505 12.58826 15.49023 21.64710 57.76482 19.92161 40.78439 48.50990 3.73759
46.19617 31.92163 73.56877 12.43140 15.21572 20.98043 50.58833 25.72554 73.29426 12.54904 15.49023 21.60789 57.25501 20.23533 43.33342 38.54910 60.35306 18.43141 31.72555 73.60799 12.39218 15.17650 20.86279 49.21578 27.33339 73.88250 12.23532 14.98042 20.27455 44.03930 36.70595 67.92170 14.86277 20.11769 42.50989 41.33341 45.80401 32.66673 73.25505 12.58826 15.49023 21.64710 57.76482 19.92161 40.78439 48.50990 28.19613 74.00015 12.19610 14.86277 3.84390
15.21572 20.98043 50.58833 25.72554 73.29426 12.54904 15.49023 21.60789 57.25501 20.23533 43.33342 38.54910 60.35306 18.43141 31.72555 73.60799 12.39218 15.17650 20.86279 49.21578 27.33339 73.88250 12.23532 14.98042 20.27455 44.03930 36.70595 67.92170 14.86277 20.11769 42.50989 41.33341 45.80401 32.66673 73.25505 12.58826 15.49023 21.64710 57.76482 19.92161 40.78439 48.50990 28.19613 74.00015 12.19610 14.86277 20.03925 41.80400 43.96087 36.78439 3.93333
73.29426 12.54904 15.49023 21.60789 57.25501 20.23533 43.33342 38.54910 60.35306 18.43141 31.72555 73.60799 12.39218 15.17650 20.86279 49.21578 27.33339 73.88250 12.23532 14.98042 20.27455 44.03930 36.70595 67.92170 14.86277 20.11769 42.50989 41.33341 45.80401 32.66673 73.25505 12.58826 15.49023 21.64710 57.76482 19.92161 40.78439 48.50990 28.19613 74.00015 12.19610 14.86277 20.03925 41.80400 43.96087 36.78439 67.68641 14.98042 20.35298 44.47068 3.84185
57.25501 20.23533 43.33342 38.54910 60.35306 18.43141 31.72555 73.60799 12.39218 15.17650 20.86279 49.21578 27.33339 73.88250 12.23532 14.98042 20.27455 44.03930 36.70595 67.92170 14.86277 20.11769 42.50989 41.33341 45.80401 32.66673 73.25505 12.58826 15.49023 21.64710 57.76482 19.92161 40.78439 48.50990 28.19613 74.00015 12.19610 14.86277 20.03925 41.80400 43.96087 36.78439 67.68641 14.98042 20.35298 44.47068 35.56870 70.43151 13.84316 17.84317 4.09877
60.35306 18.43141 31.72555 73.60799 12.39218 15.17650 20.86279 49.21578 27.33339 73.88250 12.23532 14.98042 20.27455 44.03930 36.70595 67.92170 14.86277 20.11769 42.50989 41.33341 45.80401 32.66673 73.25505 12.58826 15.49023 21.64710 57.76482 19.92161 40.78439 48.50990 28.19613 74.00015 12.19610 14.86277 20.03925 41.80400 43.96087 36.78439 67.68641 14.98042 20.35298 44.47068 35.56870 70.43151 13.84316 17.84317 29.17653 74.03936 12.19610 14.82356 3.91538
12.39218 15.17650 20.86279 49.21578 27.33339 73.88250 12.23532 14.98042 20.27455 44.03930 36.70595 67.92170 14.86277 20.11769 42.50989 41.33341 45.80401 32.66673 73.25505 12.58826 15.49023 21.64710 57.76482 19.92161 40.78439 48.50990 28.19613 74.00015 12.19610 14.86277 20.03925 41.80400 43.96087 36.78439 67.68641 14.98042 20.35298 44.47068 35.56870 70.43151 13.84316 17.84317 29.17653 74.03936 12.19610 14.82356 19.96082 41.33341 46.00009 32.27457 3.74008
27.33339 73.88250 12.23532 14.98042 20.27455 44.03930 36.70595 67.92170 14.86277 20.11769 42.50989 41.33341 45.80401 32.66673 73.25505 12.58826 15.49023 21.64710 57.76482 19.92161 40.78439 48.50990 28.19613 74.00015 12.19610 14.86277 20.03925 41.80400 43.96087 36.78439 67.68641 14.98042 20.35298 44.47068 35.56870 70.43151 13.84316 17.84317 29.17653 74.03936 12.19610 14.82356 19.96082 41.33341 46.00009 32.27457 73.41191 12.50983 15.37258 21.29416 3.70426
20.27455 44.03930 36.70595 67.92170 14.86277 20.11769 42.50989 41.33341 45.80401 32.66673 73.25505 12.58826 15.49023 21.64710 57.76482 19.92161 40.78439 48.50990 28.19613 74.00015 12.19610 14.86277 20.03925 41.80400 43.96087 36.78439 67.68641 14.98042 20.35298 44.47068 35.56870 70.43151 13.84316 17.84317 29.17653 74.03936 12.19610 14.82356 19.96082 41.33341 46.00009 32.27457 73.41191 12.50983 15.37258 21.29416 53.92167 22.62750 65.84327 15.76474 4.08214
14.86277 20.11769 42.50989 41.33341 45.80401 32.66673 73.25505 12.58826 15.49023 21.64710 57.76482 19.92161 40.78439 48.50990 28.19613 74.00015 12.19610 14.86277 20.03925 41.80400 43.96087 36.78439 67.68641 14.98042 20.35298 44.47068 35.56870 70.43151 13.84316 17.84317 29.17653 74.03936 12.19610 14.82356 19.96082 41.33341 46.00009 32.27457 73.41191 12.50983 15.37258 21.29416 53.92167 22.62750 65.84327 15.76474 22.31377 63.88248 16.66670 24.90201 4.10696
45.80401 32.66673 73.25505 12.58826 15.49023 21.64710 57.76482 19.92161 40.78439 48.50990 28.19613 74.00015 12.19610 14.86277 20.03925 41.80400 43.96087 36.78439 67.68641 14.98042 20.35298 44.47068 35.56870 70.43151 13.84316 17.84317 29.17653 74.03936 12.19610 14.82356 19.96082 41.33341 46.00009 32.27457 73.41191 12.50983 15.37258 21.29416 53.92167 22.62750 65.84327 15.76474 22.31377 63.88248 16.66670 24.90201 72.58838 12.90199 16.03925 23.13730 4.18045
15.49023 21.64710 57.76482 19.92161 40.78439 48.50990 28.19613 74.00015 12.19610 14.86277 20.03925 41.80400 43.96087 36.78439 67.68641 14.98042 20.35298 44.47068 35.56870 70.43151 13.84316 17.84317 29.17653 74.03936 12.19610 14.82356 19.96082 41.33341 46.00009 32.27457 73.41191 12.50983 15.37258 21.29416 53.92167 22.62750 65.84327 15.76474 22.31377 63.88248 16.66670 24.90201 72.58838 12.90199 16.03925 23.13730 68.54915 14.62748 19.49023 37.80400 4.26318
40.78439 48.50990 28.19613 74.00015 12.19610 14.86277 20.03925 41.80400 43.96087 36.78439 67.68641 14.98042 20.35298 44.47068 35.56870 70.43151 13.84316 17.84317 29.17653 74.03936 12.19610 14.82356 19.96082 41.33341 46.00009 32.27457 73.41191 12.50983 15.37258 21.29416 53.92167 22.62750 65.84327 15.76474 22.31377 63.88248 16.66670 24.90201 72.58838 12.90199 16.03925 23.13730 68.54915 14.62748 19.49023 37.80400 64.00013 16.58827 24.70593 72.39230 4.17455
12.19610 14.86277 20.03925 41.80400 43.96087 36.78439 67.68641 14.98042 20.35298 44.47068 35.56870 70.43151 13.84316 17.84317 29.17653 74.03936 12.19610 14.82356 19.96082 41.33341 46.00009 32.27457 73.41191 12.50983 15.37258 21.29416 53.92167 22.62750 65.84327 15.76474 22.31377 63.88248 16.66670 24.90201 72.58838 12.90199 16.03925 23.13730 68.54915 14.62748 19.49023 37.80400 64.00013 16.58827 24.70593 72.39230 12.98042 16.23533 23.64711 70.35308 4.10184
43.96087 36.78439 67.68641 14.98042 20.35298 44.47068 35.56870 70.43151 13.84316 17.84317 29.17653 74.03936 12.19610 14.82356 19.96082 41.33341 46.00009 32.27457 73.41191 12.50983 15.37258 21.29416 53.92167 22.62750 65.84327 15.76474 22.31377 63.88248 16.66670 24.90201 72.58838 12.90199 16.03925 23.13730 68.54915 14.62748 19.49023 37.80400 64.00013 16.58827 24.70593 72.39230 12.98042 16.23533 23.64711 70.35308 13.84316 17.92160 29.52947 74.03936 4.21628
20.35298 44.47068 35.56870 70.43151 13.84316 17.84317 29.17653 74.03936 12.19610 14.82356 19.96082 41.33341 46.00009 32.27457 73.41191 12.50983 15.37258 21.29416 53.92167 22.62750 65.84327 15.76474 22.31377 63.88248 16.66670 24.90201 72.58838 12.90199 16.03925 23.13730 68.54915 14.62748 19.49023 37.80400 64.00013 16.58827 24.70593 72.39230 12.98042 16.23533 23.64711 70.35308 13.84316 17.92160 29.52947 74.03936 12.19610 14.82356 20.00004 41.56871 3.99744
13.84316 17.84317 29.17653 74.03936 12.19610 14.82356 19.96082 41.33341 46.00009 32.27457 73.41191 12.50983 15.37258 21.29416 53.92167 22.62750 65.84327 15.76474 22.31377 63.88248 16.66670 24.90201 72.58838 12.90199 16.03925 23.13730 68.54915 14.62748 19.49023 37.80400 64.00013 16.58827 24.70593 72.39230 12.98042 16.23533 23.64711 70.35308 13.84316 17.92160 29.52947 74.03936 12.19610 14.82356 20.00004 41.56871 44.98048 34.35301 72.03936 13.13728 3.89836
12.19610 14.82356 19.96082 41.33341 46.00009 32.27457 73.41191 12.50983 15.37258 21.29416 53.92167 22.62750 65.84327 15.76474 22.31377 63.88248 16.66670 24.90201 72.58838 12.90199 16.03925 23.13730 68.54915 14.62748 19.49023 37.80400 64.00013 16.58827 24.70593 72.39230 12.98042 16.23533 23.64711 70.35308 13.84316 17.92160 29.52947 74.03936 12.19610 14.82356 20.00004 41.56871 44.98048 34.35301 72.03936 13.13728 16.50984 24.39220 72.00014 13.17650 3.76619
46.00009 32.27457 73.41191 12.50983 15.37258 21.29416 53.92167 22.62750 65.84327 15.76474 22.31377 63.88248 16.66670 24.90201 72.58838 12.90199 16.03925 23.13730 68.54915 14.62748 19.49023 37.80400 64.00013 16.58827 24.70593 72.39230 12.98042 16.23533 23.64711 70.35308 13.84316 17.92160 29.52947 74.03936 12.19610 14.82356 20.00004 41.56871 44.98048 34.35301 72.03936 13.13728 16.50984 24.39220 72.00014 13.17650 16.54905 24.66672 72.27465 13.01963 3.59218
15.37258 21.29416 53.92167 22.62750 65.84327 15.76474 22.31377 63.88248 16.66670 24.90201 72.58838 12.90199 16.03925 23.13730 68.54915 14.62748 19.49023 37.80400 64.00013 16.58827 24.70593 72.39230 12.98042 16.23533 23.64711 70.35308 13.84316 17.92160 29.52947 74.03936 12.19610 14.82356 20.00004 41.56871 44.98048 34.35301 72.03936 13.13728 16.50984 24.39220 72.00014 13.17650 16.54905 24.66672 72.27465 13.01963 16.31376 23.88240 70.90210 13.60787 3.43393
65.84327 15.76474 22.31377 63.88248 16.66670 24.90201 72.58838 12.90199 16.03925 23.13730 68.54915 14.62748 19.49023 37.80400 64.00013 16.58827 24.70593 72.39230 12.98042 16.23533 23.64711 70.35308 13.84316 17.92160 29.52947 74.03936 12.19610 14.82356 20.00004 41.56871 44.98048 34.35301 72.03936 13.13728 16.50984 24.39220 72.00014 13.17650 16.54905 24.66672 72.27465 13.01963 16.31376 23.88240 70.90210 13.60787 17.45101 27.60790 73.92171 12.23532 3.32283
16.66670 24.90201 72.58838 12.90199 16.03925 23.13730 68.54915 14.62748 19.49023 37.80400 64.00013 16.58827 24.70593 72.39230 12.98042 16.23533 23.64711 70.35308 13.84316 17.92160 29.52947 74.03936 12.19610 14.82356 20.00004 41.56871 44.98048 34.35301 72.03936 13.13728 16.50984 24.39220 72.00014 13.17650 16.54905 24.66672 72.27465 13.01963 16.31376 23.88240 70.90210 13.60787 17.45101 27.60790 73.92171 12.23532 14.90199 20.19612 43.13734 39.21576 3.29006
16.03925 23.13730 68.54915 14.62748 19.49023 37.80400 64.00013 16.58827 24.70593 72.39230 12.98042 16.23533 23.64711 70.35308 13.84316 17.92160 29.52947 74.03936 12.19610 14.82356 20.00004 41.56871 44.98048 34.35301 72.03936 13.13728 16.50984 24.39220 72.00014 13.17650 16.54905 24.66672 72.27465 13.01963 16.31376 23.88240 70.90210 13.60787 17.45101 27.60790 73.92171 12.23532 14.90199 20.19612 43.13734 39.21576 56.98050 20.39220 44.94126 34.47066 3.57008
19.49023 37.80400 64.00013 16.58827 24.70593 72.39230 12.98042 16.23533 23.64711 70.35308 13.84316 17.92160 29.52947 74.03936 12.19610 14.82356 20.00004 41.56871 44.98048 34.35301 72.03936 13.13728 16.50984 24.39220 72.00014 13.17650 16.54905 24.66672 72.27465 13.01963 16.31376 23.88240 70.90210 13.60787 17.45101 27.60790 73.92171 12.23532 14.90199 20.19612 43.13734 39.21576 56.98050 20.39220 44.94126 34.47066 71.92171 13.17650 16.58827 24.70593 3.34654
24.70593 72.39230 12.98042 16.23533 23.64711 70.35308 13.84316 17.92160 29.52947 74.03936 12.19610 14.82356 20.00004 41.56871 44.98048 34.35301 72.03936 13.13728 16.50984 24.39220 72.00014 13.17650 16.54905 24.66672 72.27465 13.01963 16.31376 23.88240 70.90210 13.60787 17.45101 27.60790 73.92171 12.23532 14.90199 20.19612 43.13734 39.21576 56.98050 20.39220 44.94126 34.47066 71.92171 13.17650 16.58827 24.70593 72.35308 13.01963 16.23533 23.72554 3.11373
23.64711 70.35308 13.84316 17.92160 29.52947 74.03936 12.19610 14.82356 20.00004 41.56871 44.98048 34.35301 72.03936 13.13728 16.50984 24.39220 72.00014 13.17650 16.54905 24.66672 72.27465 13.01963 16.31376 23.88240 70.90210 13.60787 17.45101 27.60790 73.92171 12.23532 14.90199 20.19612 43.13734 39.21576 56.98050 20.39220 44.94126 34.47066 71.92171 13.17650 16.58827 24.70593 72.35308 13.01963 16.23533 23.72554 70.50994 13.80395 17.76474 28.82359 3.25035
29.52947 74.03936 12.19610 14.82356 20.00004 41.56871 44.98048 34.35301 72.03936 13.13728 16.50984 24.39220 72.00014 13.17650 16.54905 24.66672 72.27465 13.01963 16.31376 23.88240 70.90210 13.60787 17.45101 27.60790 73.92171 12.23532 14.90199 20.19612 43.13734 39.21576 56.98050 20.39220 44.94126 34.47066 71.92171 13.17650 16.58827 24.70593 72.35308 13.01963 16.23533 23.72554 70.50994 13.80395 17.76474 28.82359 74.03936 12.19610 14.82356 19.96082 3.21863
20.00004 41.56871 44.98048 34.35301 72.03936 13.13728 16.50984 24.39220 72.00014 13.17650 16.54905 24.66672 72.27465 13.01963 16.31376 23.88240 70.90210 13.60787 17.45101 27.60790 73.92171 12.23532 14.90199 20.19612 43.13734 39.21576 56.98050 20.39220 44.94126 34.47066 71.92171 13.17650 16.58827 24.70593 72.35308 13.01963 16.23533 23.72554 70.50994 13.80395 17.76474 28.82359 74.03936 12.19610 14.82356 19.96082 41.29420 46.15695 31.92163 73.56877 3.34242
72.03936 13.13728 16.50984 24.39220 72.00014 13.17650 16.54905 24.66672 72.27465 13.01963 16.31376 23.88240 70.90210 13.60787 17.45101 27.60790 73.92171 12.23532 14.90199 20.19612 43.13734 39.21576 56.98050 20.39220 44.94126 34.47066 71.92171 13.17650 16.58827 24.70593 72.35308 13.01963 16.23533 23.72554 70.50994 13.80395 17.76474 28.82359 74.03936 12.19610 14.82356 19.96082 41.29420 46.15695 31.92163 73.56877 12.43140 15.25493 20.98043 50.70598 3.39615
72.00014 13.17650 16.54905 24.66672 72.27465 13.01963 16.31376 23.88240 70.90210 13.60787 17.45101 27.60790 73.92171 12.23532 14.90199 20.19612 43.13734 39.21576 56.98050 20.39220 44.94126 34.47066 71.92171 13.17650 16.58827 24.70593 72.35308 13.01963 16.23533 23.72554 70.50994 13.80395 17.76474 28.82359 74.03936 12.19610 14.82356 19.96082 41.29420 46.15695 31.92163 73.56877 12.43140 15.25493 20.98043 50.70598 25.60789 73.17661 12.62748 15.52944 3.53365
72.27465 13.01963 16.31376 23.88240 70.90210 13.60787 17.45101 27.60790 73.92171 12.23532 14.90199 20.19612 43.13734 39.21576 56.98050 20.39220 44.94126 34.47066 71.92171 13.17650 16.58827 24.70593 72.35308 13.01963 16.23533 23.72554 70.50994 13.80395 17.76474 28.82359 74.03936 12.19610 14.82356 19.96082 41.29420 46.15695 31.92163 73.56877 12.43140 15.25493 20.98043 50.70598 25.60789 73.17661 12.62748 15.52944 21.84318 59.33345 18.98043 34.47066 3.82707
70.90210 13.60787 17.45101 27.60790 73.92171 12.23532 14.90199 20.19612 43.13734 39.21576 56.98050 20.39220 44.94126 34.47066 71.92171 13.17650 16.58827 24.70593 72.35308 13.01963 16.23533 23.72554 70.50994 13.80395 17.76474 28.82359 74.03936 12.19610 14.82356 19.96082 41.29420 46.15695 31.92163 73.56877 12.43140 15.25493 20.98043 50.70598 25.60789 73.17661 12.62748 15.52944 21.84318 59.33345 18.98043 34.47066 71.92171 13.21571 16.58827 24.78436 3.81369
73.92171 12.23532 14.90199 20.19612 43.13734 39.21576 56.98050 20.39220 44.94126 34.47066 71.92171 13.17650 16.58827 24.70593 72.35308 13.01963 16.23533 23.72554 70.50994 13.80395 17.76474 28.82359 74.03936 12.19610 14.82356 19.96082 41.29420 46.15695 31.92163 73.56877 12.43140 15.25493 20.98043 50.70598 25.60789 73.17661 12.62748 15.52944 21.84318 59.33345 18.98043 34.47066 71.92171 13.21571 16.58827 24.78436 72.43151 12.98042 16.15689 23.49024 3.63288
[truncated: 8,760,167 more chars]
