# Supplementary material for: A Bio-Inspired Chaos Sensor Model Based on the Perceptron Neural Network: Machine Learning Concept and Application for Computational Neuro-Science
Source: Sensors (Basel). 2023 Aug 12;23(16):7137. doi: 10.3390/s23167137 (PMC10458403; doi:10.3390/s23167137)
Supplement: Supplementary file 1 [file sensors-23-07137-s001.zip › datasets/base_2.txt]

18.92800 27.82000 58.65601 18.46000 26.62400 56.57601 19.44800 29.32800 58.91601 18.35600 26.26000 55.58801 19.91600 30.83600 57.09601 19.18800 28.60000 59.07201 18.30400 26.05200 55.06801 20.22800 31.72000 55.12001 20.17600 31.56400 55.48401 19.96800 30.94000 56.88801 19.29200 28.86000 59.12401 18.25200 26.10400 55.01601 20.22800 31.72000 55.06801 20.22800 31.66800 55.22401 20.12400 31.46000 55.74401 19.86400 30.52400 57.56401 18.98000 27.97600 3.39204
26.62400 56.57601 19.44800 29.32800 58.91601 18.35600 26.26000 55.58801 19.91600 30.83600 57.09601 19.18800 28.60000 59.07201 18.30400 26.05200 55.06801 20.22800 31.72000 55.12001 20.17600 31.56400 55.48401 19.96800 30.94000 56.88801 19.29200 28.86000 59.12401 18.25200 26.10400 55.01601 20.22800 31.72000 55.06801 20.22800 31.66800 55.22401 20.12400 31.46000 55.74401 19.86400 30.52400 57.56401 18.98000 27.97600 58.76001 18.40800 26.46800 56.10801 3.34419
58.91601 18.35600 26.26000 55.58801 19.91600 30.83600 57.09601 19.18800 28.60000 59.07201 18.30400 26.05200 55.06801 20.22800 31.72000 55.12001 20.17600 31.56400 55.48401 19.96800 30.94000 56.88801 19.29200 28.86000 59.12401 18.25200 26.10400 55.01601 20.22800 31.72000 55.06801 20.22800 31.66800 55.22401 20.12400 31.46000 55.74401 19.86400 30.52400 57.56401 18.98000 27.97600 58.76001 18.40800 26.46800 56.10801 19.65600 30.00400 58.34401 18.61600 3.39768
19.91600 30.83600 57.09601 19.18800 28.60000 59.07201 18.30400 26.05200 55.06801 20.22800 31.72000 55.12001 20.17600 31.56400 55.48401 19.96800 30.94000 56.88801 19.29200 28.86000 59.12401 18.25200 26.10400 55.01601 20.22800 31.72000 55.06801 20.22800 31.66800 55.22401 20.12400 31.46000 55.74401 19.86400 30.52400 57.56401 18.98000 27.97600 58.76001 18.40800 26.46800 56.10801 19.65600 30.00400 58.34401 18.61600 26.93600 57.30401 19.08400 28.28800 3.44639
28.60000 59.07201 18.30400 26.05200 55.06801 20.22800 31.72000 55.12001 20.17600 31.56400 55.48401 19.96800 30.94000 56.88801 19.29200 28.86000 59.12401 18.25200 26.10400 55.01601 20.22800 31.72000 55.06801 20.22800 31.66800 55.22401 20.12400 31.46000 55.74401 19.86400 30.52400 57.56401 18.98000 27.97600 58.76001 18.40800 26.46800 56.10801 19.65600 30.00400 58.34401 18.61600 26.93600 57.30401 19.08400 28.28800 59.02001 18.30400 26.20800 55.38001 3.37929
55.06801 20.22800 31.72000 55.12001 20.17600 31.56400 55.48401 19.96800 30.94000 56.88801 19.29200 28.86000 59.12401 18.25200 26.10400 55.01601 20.22800 31.72000 55.06801 20.22800 31.66800 55.22401 20.12400 31.46000 55.74401 19.86400 30.52400 57.56401 18.98000 27.97600 58.76001 18.40800 26.46800 56.10801 19.65600 30.00400 58.34401 18.61600 26.93600 57.30401 19.08400 28.28800 59.02001 18.30400 26.20800 55.38001 20.02000 31.14800 56.47201 19.50000 3.43038
20.17600 31.56400 55.48401 19.96800 30.94000 56.88801 19.29200 28.86000 59.12401 18.25200 26.10400 55.01601 20.22800 31.72000 55.06801 20.22800 31.66800 55.22401 20.12400 31.46000 55.74401 19.86400 30.52400 57.56401 18.98000 27.97600 58.76001 18.40800 26.46800 56.10801 19.65600 30.00400 58.34401 18.61600 26.93600 57.30401 19.08400 28.28800 59.02001 18.30400 26.20800 55.38001 20.02000 31.14800 56.47201 19.50000 29.48400 58.86401 18.35600 26.41600 3.56865
30.94000 56.88801 19.29200 28.86000 59.12401 18.25200 26.10400 55.01601 20.22800 31.72000 55.06801 20.22800 31.66800 55.22401 20.12400 31.46000 55.74401 19.86400 30.52400 57.56401 18.98000 27.97600 58.76001 18.40800 26.46800 56.10801 19.65600 30.00400 58.34401 18.61600 26.93600 57.30401 19.08400 28.28800 59.02001 18.30400 26.20800 55.38001 20.02000 31.14800 56.47201 19.50000 29.48400 58.86401 18.35600 26.41600 55.95201 19.76000 30.21200 58.03201 3.62512
59.12401 18.25200 26.10400 55.01601 20.22800 31.72000 55.06801 20.22800 31.66800 55.22401 20.12400 31.46000 55.74401 19.86400 30.52400 57.56401 18.98000 27.97600 58.76001 18.40800 26.46800 56.10801 19.65600 30.00400 58.34401 18.61600 26.93600 57.30401 19.08400 28.28800 59.02001 18.30400 26.20800 55.38001 20.02000 31.14800 56.47201 19.50000 29.48400 58.86401 18.35600 26.41600 55.95201 19.76000 30.21200 58.03201 18.77200 27.30000 57.98001 18.77200 3.53995
20.22800 31.72000 55.06801 20.22800 31.66800 55.22401 20.12400 31.46000 55.74401 19.86400 30.52400 57.56401 18.98000 27.97600 58.76001 18.40800 26.46800 56.10801 19.65600 30.00400 58.34401 18.61600 26.93600 57.30401 19.08400 28.28800 59.02001 18.30400 26.20800 55.38001 20.02000 31.14800 56.47201 19.50000 29.48400 58.86401 18.35600 26.41600 55.95201 19.76000 30.21200 58.03201 18.77200 27.30000 57.98001 18.77200 27.40400 58.13601 18.72000 27.24800 3.44295
31.66800 55.22401 20.12400 31.46000 55.74401 19.86400 30.52400 57.56401 18.98000 27.97600 58.76001 18.40800 26.46800 56.10801 19.65600 30.00400 58.34401 18.61600 26.93600 57.30401 19.08400 28.28800 59.02001 18.30400 26.20800 55.38001 20.02000 31.14800 56.47201 19.50000 29.48400 58.86401 18.35600 26.41600 55.95201 19.76000 30.21200 58.03201 18.77200 27.30000 57.98001 18.77200 27.40400 58.13601 18.72000 27.24800 57.87601 18.82400 27.56000 58.29201 3.21614
55.74401 19.86400 30.52400 57.56401 18.98000 27.97600 58.76001 18.40800 26.46800 56.10801 19.65600 30.00400 58.34401 18.61600 26.93600 57.30401 19.08400 28.28800 59.02001 18.30400 26.20800 55.38001 20.02000 31.14800 56.47201 19.50000 29.48400 58.86401 18.35600 26.41600 55.95201 19.76000 30.21200 58.03201 18.77200 27.30000 57.98001 18.77200 27.40400 58.13601 18.72000 27.24800 57.87601 18.82400 27.56000 58.29201 18.61600 26.98800 57.40801 19.03200 3.01228
18.98000 27.97600 58.76001 18.40800 26.46800 56.10801 19.65600 30.00400 58.34401 18.61600 26.93600 57.30401 19.08400 28.28800 59.02001 18.30400 26.20800 55.38001 20.02000 31.14800 56.47201 19.50000 29.48400 58.86401 18.35600 26.41600 55.95201 19.76000 30.21200 58.03201 18.77200 27.30000 57.98001 18.77200 27.40400 58.13601 18.72000 27.24800 57.87601 18.82400 27.56000 58.29201 18.61600 26.98800 57.40801 19.03200 28.18400 58.96801 18.35600 26.26000 2.86011
26.46800 56.10801 19.65600 30.00400 58.34401 18.61600 26.93600 57.30401 19.08400 28.28800 59.02001 18.30400 26.20800 55.38001 20.02000 31.14800 56.47201 19.50000 29.48400 58.86401 18.35600 26.41600 55.95201 19.76000 30.21200 58.03201 18.77200 27.30000 57.98001 18.77200 27.40400 58.13601 18.72000 27.24800 57.87601 18.82400 27.56000 58.29201 18.61600 26.98800 57.40801 19.03200 28.18400 58.96801 18.35600 26.26000 55.58801 19.91600 30.78400 57.14801 3.01870
58.34401 18.61600 26.93600 57.30401 19.08400 28.28800 59.02001 18.30400 26.20800 55.38001 20.02000 31.14800 56.47201 19.50000 29.48400 58.86401 18.35600 26.41600 55.95201 19.76000 30.21200 58.03201 18.77200 27.30000 57.98001 18.77200 27.40400 58.13601 18.72000 27.24800 57.87601 18.82400 27.56000 58.29201 18.61600 26.98800 57.40801 19.03200 28.18400 58.96801 18.35600 26.26000 55.58801 19.91600 30.78400 57.14801 19.13600 28.54800 59.12401 18.25200 2.93236
19.08400 28.28800 59.02001 18.30400 26.20800 55.38001 20.02000 31.14800 56.47201 19.50000 29.48400 58.86401 18.35600 26.41600 55.95201 19.76000 30.21200 58.03201 18.77200 27.30000 57.98001 18.77200 27.40400 58.13601 18.72000 27.24800 57.87601 18.82400 27.56000 58.29201 18.61600 26.98800 57.40801 19.03200 28.18400 58.96801 18.35600 26.26000 55.58801 19.91600 30.78400 57.14801 19.13600 28.54800 59.12401 18.25200 26.10400 55.06801 20.22800 31.61600 3.04642
26.20800 55.38001 20.02000 31.14800 56.47201 19.50000 29.48400 58.86401 18.35600 26.41600 55.95201 19.76000 30.21200 58.03201 18.77200 27.30000 57.98001 18.77200 27.40400 58.13601 18.72000 27.24800 57.87601 18.82400 27.56000 58.29201 18.61600 26.98800 57.40801 19.03200 28.18400 58.96801 18.35600 26.26000 55.58801 19.91600 30.78400 57.14801 19.13600 28.54800 59.12401 18.25200 26.10400 55.06801 20.22800 31.61600 55.32801 20.07200 31.25200 56.21201 3.23159
56.47201 19.50000 29.48400 58.86401 18.35600 26.41600 55.95201 19.76000 30.21200 58.03201 18.77200 27.30000 57.98001 18.77200 27.40400 58.13601 18.72000 27.24800 57.87601 18.82400 27.56000 58.29201 18.61600 26.98800 57.40801 19.03200 28.18400 58.96801 18.35600 26.26000 55.58801 19.91600 30.78400 57.14801 19.13600 28.54800 59.12401 18.25200 26.10400 55.06801 20.22800 31.61600 55.32801 20.07200 31.25200 56.21201 19.60400 29.84800 58.50001 18.56400 3.25590
18.35600 26.41600 55.95201 19.76000 30.21200 58.03201 18.77200 27.30000 57.98001 18.77200 27.40400 58.13601 18.72000 27.24800 57.87601 18.82400 27.56000 58.29201 18.61600 26.98800 57.40801 19.03200 28.18400 58.96801 18.35600 26.26000 55.58801 19.91600 30.78400 57.14801 19.13600 28.54800 59.12401 18.25200 26.10400 55.06801 20.22800 31.61600 55.32801 20.07200 31.25200 56.21201 19.60400 29.84800 58.50001 18.56400 26.72800 56.83601 19.34400 28.91200 3.23507
30.21200 58.03201 18.77200 27.30000 57.98001 18.77200 27.40400 58.13601 18.72000 27.24800 57.87601 18.82400 27.56000 58.29201 18.61600 26.98800 57.40801 19.03200 28.18400 58.96801 18.35600 26.26000 55.58801 19.91600 30.78400 57.14801 19.13600 28.54800 59.12401 18.25200 26.10400 55.06801 20.22800 31.61600 55.32801 20.07200 31.25200 56.21201 19.60400 29.84800 58.50001 18.56400 26.72800 56.83601 19.34400 28.91200 59.07201 18.30400 26.05200 55.06801 3.18294
57.98001 18.77200 27.40400 58.13601 18.72000 27.24800 57.87601 18.82400 27.56000 58.29201 18.61600 26.98800 57.40801 19.03200 28.18400 58.96801 18.35600 26.26000 55.58801 19.91600 30.78400 57.14801 19.13600 28.54800 59.12401 18.25200 26.10400 55.06801 20.22800 31.61600 55.32801 20.07200 31.25200 56.21201 19.60400 29.84800 58.50001 18.56400 26.72800 56.83601 19.34400 28.91200 59.07201 18.30400 26.05200 55.06801 20.22800 31.66800 55.17201 20.17600 3.31880
18.72000 27.24800 57.87601 18.82400 27.56000 58.29201 18.61600 26.98800 57.40801 19.03200 28.18400 58.96801 18.35600 26.26000 55.58801 19.91600 30.78400 57.14801 19.13600 28.54800 59.12401 18.25200 26.10400 55.06801 20.22800 31.61600 55.32801 20.07200 31.25200 56.21201 19.60400 29.84800 58.50001 18.56400 26.72800 56.83601 19.34400 28.91200 59.07201 18.30400 26.05200 55.06801 20.22800 31.66800 55.17201 20.17600 31.51200 55.58801 19.91600 30.88800 3.40468
27.56000 58.29201 18.61600 26.98800 57.40801 19.03200 28.18400 58.96801 18.35600 26.26000 55.58801 19.91600 30.78400 57.14801 19.13600 28.54800 59.12401 18.25200 26.10400 55.06801 20.22800 31.61600 55.32801 20.07200 31.25200 56.21201 19.60400 29.84800 58.50001 18.56400 26.72800 56.83601 19.34400 28.91200 59.07201 18.30400 26.05200 55.06801 20.22800 31.66800 55.17201 20.17600 31.51200 55.58801 19.91600 30.88800 56.99201 19.24000 28.70400 59.12401 3.39356
57.40801 19.03200 28.18400 58.96801 18.35600 26.26000 55.58801 19.91600 30.78400 57.14801 19.13600 28.54800 59.12401 18.25200 26.10400 55.06801 20.22800 31.61600 55.32801 20.07200 31.25200 56.21201 19.60400 29.84800 58.50001 18.56400 26.72800 56.83601 19.34400 28.91200 59.07201 18.30400 26.05200 55.06801 20.22800 31.66800 55.17201 20.17600 31.51200 55.58801 19.91600 30.88800 56.99201 19.24000 28.70400 59.12401 18.25200 26.05200 55.01601 20.22800 3.31962
18.35600 26.26000 55.58801 19.91600 30.78400 57.14801 19.13600 28.54800 59.12401 18.25200 26.10400 55.06801 20.22800 31.61600 55.32801 20.07200 31.25200 56.21201 19.60400 29.84800 58.50001 18.56400 26.72800 56.83601 19.34400 28.91200 59.07201 18.30400 26.05200 55.06801 20.22800 31.66800 55.17201 20.17600 31.51200 55.58801 19.91600 30.88800 56.99201 19.24000 28.70400 59.12401 18.25200 26.05200 55.01601 20.22800 31.82400 54.96401 20.22800 31.87600 3.25467
30.78400 57.14801 19.13600 28.54800 59.12401 18.25200 26.10400 55.06801 20.22800 31.61600 55.32801 20.07200 31.25200 56.21201 19.60400 29.84800 58.50001 18.56400 26.72800 56.83601 19.34400 28.91200 59.07201 18.30400 26.05200 55.06801 20.22800 31.66800 55.17201 20.17600 31.51200 55.58801 19.91600 30.88800 56.99201 19.24000 28.70400 59.12401 18.25200 26.05200 55.01601 20.22800 31.82400 54.96401 20.22800 31.87600 54.80801 20.33200 32.13600 54.02801 3.32229
59.12401 18.25200 26.10400 55.06801 20.22800 31.61600 55.32801 20.07200 31.25200 56.21201 19.60400 29.84800 58.50001 18.56400 26.72800 56.83601 19.34400 28.91200 59.07201 18.30400 26.05200 55.06801 20.22800 31.66800 55.17201 20.17600 31.51200 55.58801 19.91600 30.88800 56.99201 19.24000 28.70400 59.12401 18.25200 26.05200 55.01601 20.22800 31.82400 54.96401 20.22800 31.87600 54.80801 20.33200 32.13600 54.02801 20.80000 33.59200 49.92000 23.34800 3.41801
20.22800 31.61600 55.32801 20.07200 31.25200 56.21201 19.60400 29.84800 58.50001 18.56400 26.72800 56.83601 19.34400 28.91200 59.07201 18.30400 26.05200 55.06801 20.22800 31.66800 55.17201 20.17600 31.51200 55.58801 19.91600 30.88800 56.99201 19.24000 28.70400 59.12401 18.25200 26.05200 55.01601 20.22800 31.82400 54.96401 20.22800 31.87600 54.80801 20.33200 32.13600 54.02801 20.80000 33.59200 49.92000 23.34800 44.04400 28.70400 59.07201 18.30400 3.60439
31.25200 56.21201 19.60400 29.84800 58.50001 18.56400 26.72800 56.83601 19.34400 28.91200 59.07201 18.30400 26.05200 55.06801 20.22800 31.66800 55.17201 20.17600 31.51200 55.58801 19.91600 30.88800 56.99201 19.24000 28.70400 59.12401 18.25200 26.05200 55.01601 20.22800 31.82400 54.96401 20.22800 31.87600 54.80801 20.33200 32.13600 54.02801 20.80000 33.59200 49.92000 23.34800 44.04400 28.70400 59.07201 18.30400 26.05200 55.01601 20.22800 31.77200 3.51864
58.50001 18.56400 26.72800 56.83601 19.34400 28.91200 59.07201 18.30400 26.05200 55.06801 20.22800 31.66800 55.17201 20.17600 31.51200 55.58801 19.91600 30.88800 56.99201 19.24000 28.70400 59.12401 18.25200 26.05200 55.01601 20.22800 31.82400 54.96401 20.22800 31.87600 54.80801 20.33200 32.13600 54.02801 20.80000 33.59200 49.92000 23.34800 44.04400 28.70400 59.07201 18.30400 26.05200 55.01601 20.22800 31.77200 54.96401 20.28000 31.82400 54.86001 3.24950
19.34400 28.91200 59.07201 18.30400 26.05200 55.06801 20.22800 31.66800 55.17201 20.17600 31.51200 55.58801 19.91600 30.88800 56.99201 19.24000 28.70400 59.12401 18.25200 26.05200 55.01601 20.22800 31.82400 54.96401 20.22800 31.87600 54.80801 20.33200 32.13600 54.02801 20.80000 33.59200 49.92000 23.34800 44.04400 28.70400 59.07201 18.30400 26.05200 55.01601 20.22800 31.77200 54.96401 20.28000 31.82400 54.86001 20.33200 32.08400 54.18401 20.69600 3.15020
26.05200 55.06801 20.22800 31.66800 55.17201 20.17600 31.51200 55.58801 19.91600 30.88800 56.99201 19.24000 28.70400 59.12401 18.25200 26.05200 55.01601 20.22800 31.82400 54.96401 20.22800 31.87600 54.80801 20.33200 32.13600 54.02801 20.80000 33.59200 49.92000 23.34800 44.04400 28.70400 59.07201 18.30400 26.05200 55.01601 20.22800 31.77200 54.96401 20.28000 31.82400 54.86001 20.33200 32.08400 54.18401 20.69600 33.17600 51.06401 22.56800 40.56000 3.24782
55.17201 20.17600 31.51200 55.58801 19.91600 30.88800 56.99201 19.24000 28.70400 59.12401 18.25200 26.05200 55.01601 20.22800 31.82400 54.96401 20.22800 31.87600 54.80801 20.33200 32.13600 54.02801 20.80000 33.59200 49.92000 23.34800 44.04400 28.70400 59.07201 18.30400 26.05200 55.01601 20.22800 31.77200 54.96401 20.28000 31.82400 54.86001 20.33200 32.08400 54.18401 20.69600 33.17600 51.06401 22.56800 40.56000 33.48800 50.33601 23.03600 42.74400 3.52417
19.91600 30.88800 56.99201 19.24000 28.70400 59.12401 18.25200 26.05200 55.01601 20.22800 31.82400 54.96401 20.22800 31.87600 54.80801 20.33200 32.13600 54.02801 20.80000 33.59200 49.92000 23.34800 44.04400 28.70400 59.07201 18.30400 26.05200 55.01601 20.22800 31.77200 54.96401 20.28000 31.82400 54.86001 20.33200 32.08400 54.18401 20.69600 33.17600 51.06401 22.56800 40.56000 33.48800 50.33601 23.03600 42.74400 30.26400 57.92801 18.82400 27.45600 3.67521
28.70400 59.12401 18.25200 26.05200 55.01601 20.22800 31.82400 54.96401 20.22800 31.87600 54.80801 20.33200 32.13600 54.02801 20.80000 33.59200 49.92000 23.34800 44.04400 28.70400 59.07201 18.30400 26.05200 55.01601 20.22800 31.77200 54.96401 20.28000 31.82400 54.86001 20.33200 32.08400 54.18401 20.69600 33.17600 51.06401 22.56800 40.56000 33.48800 50.33601 23.03600 42.74400 30.26400 57.92801 18.82400 27.45600 58.24001 18.66800 27.09200 57.61601 3.58720
55.01601 20.22800 31.82400 54.96401 20.22800 31.87600 54.80801 20.33200 32.13600 54.02801 20.80000 33.59200 49.92000 23.34800 44.04400 28.70400 59.07201 18.30400 26.05200 55.01601 20.22800 31.77200 54.96401 20.28000 31.82400 54.86001 20.33200 32.08400 54.18401 20.69600 33.17600 51.06401 22.56800 40.56000 33.48800 50.33601 23.03600 42.74400 30.26400 57.92801 18.82400 27.45600 58.24001 18.66800 27.09200 57.61601 18.98000 27.87200 58.65601 18.46000 3.63842
20.22800 31.87600 54.80801 20.33200 32.13600 54.02801 20.80000 33.59200 49.92000 23.34800 44.04400 28.70400 59.07201 18.30400 26.05200 55.01601 20.22800 31.77200 54.96401 20.28000 31.82400 54.86001 20.33200 32.08400 54.18401 20.69600 33.17600 51.06401 22.56800 40.56000 33.48800 50.33601 23.03600 42.74400 30.26400 57.92801 18.82400 27.45600 58.24001 18.66800 27.09200 57.61601 18.98000 27.87200 58.65601 18.46000 26.57200 56.36801 19.55200 29.58800 4.05325
32.13600 54.02801 20.80000 33.59200 49.92000 23.34800 44.04400 28.70400 59.07201 18.30400 26.05200 55.01601 20.22800 31.77200 54.96401 20.28000 31.82400 54.86001 20.33200 32.08400 54.18401 20.69600 33.17600 51.06401 22.56800 40.56000 33.48800 50.33601 23.03600 42.74400 30.26400 57.92801 18.82400 27.45600 58.24001 18.66800 27.09200 57.61601 18.98000 27.87200 58.65601 18.46000 26.57200 56.36801 19.55200 29.58800 58.76001 18.40800 26.46800 56.21201 4.18703
49.92000 23.34800 44.04400 28.70400 59.07201 18.30400 26.05200 55.01601 20.22800 31.77200 54.96401 20.28000 31.82400 54.86001 20.33200 32.08400 54.18401 20.69600 33.17600 51.06401 22.56800 40.56000 33.48800 50.33601 23.03600 42.74400 30.26400 57.92801 18.82400 27.45600 58.24001 18.66800 27.09200 57.61601 18.98000 27.87200 58.65601 18.46000 26.57200 56.36801 19.55200 29.58800 58.76001 18.40800 26.46800 56.21201 19.60400 29.90000 58.50001 18.51200 4.10482
59.07201 18.30400 26.05200 55.01601 20.22800 31.77200 54.96401 20.28000 31.82400 54.86001 20.33200 32.08400 54.18401 20.69600 33.17600 51.06401 22.56800 40.56000 33.48800 50.33601 23.03600 42.74400 30.26400 57.92801 18.82400 27.45600 58.24001 18.66800 27.09200 57.61601 18.98000 27.87200 58.65601 18.46000 26.57200 56.36801 19.55200 29.58800 58.76001 18.40800 26.46800 56.21201 19.60400 29.90000 58.50001 18.51200 26.83200 56.99201 19.24000 28.70400 3.96461
20.22800 31.77200 54.96401 20.28000 31.82400 54.86001 20.33200 32.08400 54.18401 20.69600 33.17600 51.06401 22.56800 40.56000 33.48800 50.33601 23.03600 42.74400 30.26400 57.92801 18.82400 27.45600 58.24001 18.66800 27.09200 57.61601 18.98000 27.87200 58.65601 18.46000 26.57200 56.36801 19.55200 29.58800 58.76001 18.40800 26.46800 56.21201 19.60400 29.90000 58.50001 18.51200 26.83200 56.99201 19.24000 28.70400 59.12401 18.25200 26.05200 55.01601 3.92490
31.82400 54.86001 20.33200 32.08400 54.18401 20.69600 33.17600 51.06401 22.56800 40.56000 33.48800 50.33601 23.03600 42.74400 30.26400 57.92801 18.82400 27.45600 58.24001 18.66800 27.09200 57.61601 18.98000 27.87200 58.65601 18.46000 26.57200 56.36801 19.55200 29.58800 58.76001 18.40800 26.46800 56.21201 19.60400 29.90000 58.50001 18.51200 26.83200 56.99201 19.24000 28.70400 59.12401 18.25200 26.05200 55.01601 20.22800 31.82400 54.96401 20.22800 3.93225
54.18401 20.69600 33.17600 51.06401 22.56800 40.56000 33.48800 50.33601 23.03600 42.74400 30.26400 57.92801 18.82400 27.45600 58.24001 18.66800 27.09200 57.61601 18.98000 27.87200 58.65601 18.46000 26.57200 56.36801 19.55200 29.58800 58.76001 18.40800 26.46800 56.21201 19.60400 29.90000 58.50001 18.51200 26.83200 56.99201 19.24000 28.70400 59.12401 18.25200 26.05200 55.01601 20.22800 31.82400 54.96401 20.22800 31.87600 54.80801 20.33200 32.18800 3.89531
22.56800 40.56000 33.48800 50.33601 23.03600 42.74400 30.26400 57.92801 18.82400 27.45600 58.24001 18.66800 27.09200 57.61601 18.98000 27.87200 58.65601 18.46000 26.57200 56.36801 19.55200 29.58800 58.76001 18.40800 26.46800 56.21201 19.60400 29.90000 58.50001 18.51200 26.83200 56.99201 19.24000 28.70400 59.12401 18.25200 26.05200 55.01601 20.22800 31.82400 54.96401 20.22800 31.87600 54.80801 20.33200 32.18800 53.97601 20.80000 33.64400 49.71200 3.93488
23.03600 42.74400 30.26400 57.92801 18.82400 27.45600 58.24001 18.66800 27.09200 57.61601 18.98000 27.87200 58.65601 18.46000 26.57200 56.36801 19.55200 29.58800 58.76001 18.40800 26.46800 56.21201 19.60400 29.90000 58.50001 18.51200 26.83200 56.99201 19.24000 28.70400 59.12401 18.25200 26.05200 55.01601 20.22800 31.82400 54.96401 20.22800 31.87600 54.80801 20.33200 32.18800 53.97601 20.80000 33.64400 49.71200 23.50400 44.61600 28.08000 58.81201 3.80199
18.82400 27.45600 58.24001 18.66800 27.09200 57.61601 18.98000 27.87200 58.65601 18.46000 26.57200 56.36801 19.55200 29.58800 58.76001 18.40800 26.46800 56.21201 19.60400 29.90000 58.50001 18.51200 26.83200 56.99201 19.24000 28.70400 59.12401 18.25200 26.05200 55.01601 20.22800 31.82400 54.96401 20.22800 31.87600 54.80801 20.33200 32.18800 53.97601 20.80000 33.64400 49.71200 23.50400 44.61600 28.08000 58.81201 18.40800 26.36400 55.90001 19.81200 3.58619
27.09200 57.61601 18.98000 27.87200 58.65601 18.46000 26.57200 56.36801 19.55200 29.58800 58.76001 18.40800 26.46800 56.21201 19.60400 29.90000 58.50001 18.51200 26.83200 56.99201 19.24000 28.70400 59.12401 18.25200 26.05200 55.01601 20.22800 31.82400 54.96401 20.22800 31.87600 54.80801 20.33200 32.18800 53.97601 20.80000 33.64400 49.71200 23.50400 44.61600 28.08000 58.81201 18.40800 26.36400 55.90001 19.81200 30.26400 57.98001 18.77200 27.40400 3.74845
58.65601 18.46000 26.57200 56.36801 19.55200 29.58800 58.76001 18.40800 26.46800 56.21201 19.60400 29.90000 58.50001 18.51200 26.83200 56.99201 19.24000 28.70400 59.12401 18.25200 26.05200 55.01601 20.22800 31.82400 54.96401 20.22800 31.87600 54.80801 20.33200 32.18800 53.97601 20.80000 33.64400 49.71200 23.50400 44.61600 28.08000 58.81201 18.40800 26.36400 55.90001 19.81200 30.26400 57.98001 18.77200 27.40400 58.18801 18.66800 27.19600 57.77201 3.67362
19.55200 29.58800 58.76001 18.40800 26.46800 56.21201 19.60400 29.90000 58.50001 18.51200 26.83200 56.99201 19.24000 28.70400 59.12401 18.25200 26.05200 55.01601 20.22800 31.82400 54.96401 20.22800 31.87600 54.80801 20.33200 32.18800 53.97601 20.80000 33.64400 49.71200 23.50400 44.61600 28.08000 58.81201 18.40800 26.36400 55.90001 19.81200 30.26400 57.98001 18.77200 27.40400 58.18801 18.66800 27.19600 57.77201 18.87600 27.66400 58.50001 18.56400 3.71949
26.46800 56.21201 19.60400 29.90000 58.50001 18.51200 26.83200 56.99201 19.24000 28.70400 59.12401 18.25200 26.05200 55.01601 20.22800 31.82400 54.96401 20.22800 31.87600 54.80801 20.33200 32.18800 53.97601 20.80000 33.64400 49.71200 23.50400 44.61600 28.08000 58.81201 18.40800 26.36400 55.90001 19.81200 30.26400 57.98001 18.77200 27.40400 58.18801 18.66800 27.19600 57.77201 18.87600 27.66400 58.50001 18.56400 26.78000 56.99201 19.24000 28.70400 3.68673
58.50001 18.51200 26.83200 56.99201 19.24000 28.70400 59.12401 18.25200 26.05200 55.01601 20.22800 31.82400 54.96401 20.22800 31.87600 54.80801 20.33200 32.18800 53.97601 20.80000 33.64400 49.71200 23.50400 44.61600 28.08000 58.81201 18.40800 26.36400 55.90001 19.81200 30.26400 57.98001 18.77200 27.40400 58.18801 18.66800 27.19600 57.77201 18.87600 27.66400 58.50001 18.56400 26.78000 56.99201 19.24000 28.70400 59.12401 18.30400 26.05200 55.01601 3.50807
19.24000 28.70400 59.12401 18.25200 26.05200 55.01601 20.22800 31.82400 54.96401 20.22800 31.87600 54.80801 20.33200 32.18800 53.97601 20.80000 33.64400 49.71200 23.50400 44.61600 28.08000 58.81201 18.40800 26.36400 55.90001 19.81200 30.26400 57.98001 18.77200 27.40400 58.18801 18.66800 27.19600 57.77201 18.87600 27.66400 58.50001 18.56400 26.78000 56.99201 19.24000 28.70400 59.12401 18.30400 26.05200 55.01601 20.22800 31.77200 54.96401 20.28000 3.50857
26.05200 55.01601 20.22800 31.82400 54.96401 20.22800 31.87600 54.80801 20.33200 32.18800 53.97601 20.80000 33.64400 49.71200 23.50400 44.61600 28.08000 58.81201 18.40800 26.36400 55.90001 19.81200 30.26400 57.98001 18.77200 27.40400 58.18801 18.66800 27.19600 57.77201 18.87600 27.66400 58.50001 18.56400 26.78000 56.99201 19.24000 28.70400 59.12401 18.30400 26.05200 55.01601 20.22800 31.77200 54.96401 20.28000 31.82400 54.80801 20.33200 32.24000 3.45591
54.96401 20.22800 31.87600 54.80801 20.33200 32.18800 53.97601 20.80000 33.64400 49.71200 23.50400 44.61600 28.08000 58.81201 18.40800 26.36400 55.90001 19.81200 30.26400 57.98001 18.77200 27.40400 58.18801 18.66800 27.19600 57.77201 18.87600 27.66400 58.50001 18.56400 26.78000 56.99201 19.24000 28.70400 59.12401 18.30400 26.05200 55.01601 20.22800 31.77200 54.96401 20.28000 31.82400 54.80801 20.33200 32.24000 53.87201 20.85200 33.85200 49.08800 3.68516
20.33200 32.18800 53.97601 20.80000 33.64400 49.71200 23.50400 44.61600 28.08000 58.81201 18.40800 26.36400 55.90001 19.81200 30.26400 57.98001 18.77200 27.40400 58.18801 18.66800 27.19600 57.77201 18.87600 27.66400 58.50001 18.56400 26.78000 56.99201 19.24000 28.70400 59.12401 18.30400 26.05200 55.01601 20.22800 31.77200 54.96401 20.28000 31.82400 54.80801 20.33200 32.24000 53.87201 20.85200 33.85200 49.08800 23.97200 46.90400 25.79200 54.23601 3.94685
33.64400 49.71200 23.50400 44.61600 28.08000 58.81201 18.40800 26.36400 55.90001 19.81200 30.26400 57.98001 18.77200 27.40400 58.18801 18.66800 27.19600 57.77201 18.87600 27.66400 58.50001 18.56400 26.78000 56.99201 19.24000 28.70400 59.12401 18.30400 26.05200 55.01601 20.22800 31.77200 54.96401 20.28000 31.82400 54.80801 20.33200 32.24000 53.87201 20.85200 33.85200 49.08800 23.97200 46.90400 25.79200 54.23601 20.64400 33.22800 51.06401 22.56800 4.09525
28.08000 58.81201 18.40800 26.36400 55.90001 19.81200 30.26400 57.98001 18.77200 27.40400 58.18801 18.66800 27.19600 57.77201 18.87600 27.66400 58.50001 18.56400 26.78000 56.99201 19.24000 28.70400 59.12401 18.30400 26.05200 55.01601 20.22800 31.77200 54.96401 20.28000 31.82400 54.80801 20.33200 32.24000 53.87201 20.85200 33.85200 49.08800 23.97200 46.90400 25.79200 54.23601 20.64400 33.22800 51.06401 22.56800 40.66400 33.28000 50.80401 22.72400 4.05063
55.90001 19.81200 30.26400 57.98001 18.77200 27.40400 58.18801 18.66800 27.19600 57.77201 18.87600 27.66400 58.50001 18.56400 26.78000 56.99201 19.24000 28.70400 59.12401 18.30400 26.05200 55.01601 20.22800 31.77200 54.96401 20.28000 31.82400 54.80801 20.33200 32.24000 53.87201 20.85200 33.85200 49.08800 23.97200 46.90400 25.79200 54.23601 20.64400 33.22800 51.06401 22.56800 40.66400 33.28000 50.80401 22.72400 41.44400 32.08400 54.08001 20.74800 4.25260
18.77200 27.40400 58.18801 18.66800 27.19600 57.77201 18.87600 27.66400 58.50001 18.56400 26.78000 56.99201 19.24000 28.70400 59.12401 18.30400 26.05200 55.01601 20.22800 31.77200 54.96401 20.28000 31.82400 54.80801 20.33200 32.24000 53.87201 20.85200 33.85200 49.08800 23.97200 46.90400 25.79200 54.23601 20.64400 33.22800 51.06401 22.56800 40.66400 33.28000 50.80401 22.72400 41.44400 32.08400 54.08001 20.74800 33.48800 50.28401 23.08800 42.95200 4.27194
27.19600 57.77201 18.87600 27.66400 58.50001 18.56400 26.78000 56.99201 19.24000 28.70400 59.12401 18.30400 26.05200 55.01601 20.22800 31.77200 54.96401 20.28000 31.82400 54.80801 20.33200 32.24000 53.87201 20.85200 33.85200 49.08800 23.97200 46.90400 25.79200 54.23601 20.64400 33.22800 51.06401 22.56800 40.66400 33.28000 50.80401 22.72400 41.44400 32.08400 54.08001 20.74800 33.48800 50.28401 23.08800 42.95200 30.00400 58.34401 18.61600 26.98800 4.42896
58.50001 18.56400 26.78000 56.99201 19.24000 28.70400 59.12401 18.30400 26.05200 55.01601 20.22800 31.77200 54.96401 20.28000 31.82400 54.80801 20.33200 32.24000 53.87201 20.85200 33.85200 49.08800 23.97200 46.90400 25.79200 54.23601 20.64400 33.22800 51.06401 22.56800 40.66400 33.28000 50.80401 22.72400 41.44400 32.08400 54.08001 20.74800 33.48800 50.28401 23.08800 42.95200 30.00400 58.34401 18.61600 26.98800 57.35601 19.08400 28.18400 58.96801 4.37586
19.24000 28.70400 59.12401 18.30400 26.05200 55.01601 20.22800 31.77200 54.96401 20.28000 31.82400 54.80801 20.33200 32.24000 53.87201 20.85200 33.85200 49.08800 23.97200 46.90400 25.79200 54.23601 20.64400 33.22800 51.06401 22.56800 40.66400 33.28000 50.80401 22.72400 41.44400 32.08400 54.08001 20.74800 33.48800 50.28401 23.08800 42.95200 30.00400 58.34401 18.61600 26.98800 57.35601 19.08400 28.18400 58.96801 18.30400 26.26000 55.58801 19.96800 4.45121
26.05200 55.01601 20.22800 31.77200 54.96401 20.28000 31.82400 54.80801 20.33200 32.24000 53.87201 20.85200 33.85200 49.08800 23.97200 46.90400 25.79200 54.23601 20.64400 33.22800 51.06401 22.56800 40.66400 33.28000 50.80401 22.72400 41.44400 32.08400 54.08001 20.74800 33.48800 50.28401 23.08800 42.95200 30.00400 58.34401 18.61600 26.98800 57.35601 19.08400 28.18400 58.96801 18.30400 26.26000 55.58801 19.96800 30.83600 56.99201 19.24000 28.65200 4.62109
54.96401 20.28000 31.82400 54.80801 20.33200 32.24000 53.87201 20.85200 33.85200 49.08800 23.97200 46.90400 25.79200 54.23601 20.64400 33.22800 51.06401 22.56800 40.66400 33.28000 50.80401 22.72400 41.44400 32.08400 54.08001 20.74800 33.48800 50.28401 23.08800 42.95200 30.00400 58.34401 18.61600 26.98800 57.35601 19.08400 28.18400 58.96801 18.30400 26.26000 55.58801 19.96800 30.83600 56.99201 19.24000 28.65200 59.12401 18.25200 26.10400 55.01601 4.67418
20.33200 32.24000 53.87201 20.85200 33.85200 49.08800 23.97200 46.90400 25.79200 54.23601 20.64400 33.22800 51.06401 22.56800 40.66400 33.28000 50.80401 22.72400 41.44400 32.08400 54.08001 20.74800 33.48800 50.28401 23.08800 42.95200 30.00400 58.34401 18.61600 26.98800 57.35601 19.08400 28.18400 58.96801 18.30400 26.26000 55.58801 19.96800 30.83600 56.99201 19.24000 28.65200 59.12401 18.25200 26.10400 55.01601 20.22800 31.72000 55.06801 20.22800 4.70954
33.85200 49.08800 23.97200 46.90400 25.79200 54.23601 20.64400 33.22800 51.06401 22.56800 40.66400 33.28000 50.80401 22.72400 41.44400 32.08400 54.08001 20.74800 33.48800 50.28401 23.08800 42.95200 30.00400 58.34401 18.61600 26.98800 57.35601 19.08400 28.18400 58.96801 18.30400 26.26000 55.58801 19.96800 30.83600 56.99201 19.24000 28.65200 59.12401 18.25200 26.10400 55.01601 20.22800 31.72000 55.06801 20.22800 31.72000 55.06801 20.22800 31.66800 4.37460
25.79200 54.23601 20.64400 33.22800 51.06401 22.56800 40.66400 33.28000 50.80401 22.72400 41.44400 32.08400 54.08001 20.74800 33.48800 50.28401 23.08800 42.95200 30.00400 58.34401 18.61600 26.98800 57.35601 19.08400 28.18400 58.96801 18.30400 26.26000 55.58801 19.96800 30.83600 56.99201 19.24000 28.65200 59.12401 18.25200 26.10400 55.01601 20.22800 31.72000 55.06801 20.22800 31.72000 55.06801 20.22800 31.66800 55.22401 20.12400 31.40800 55.84801 4.13240
51.06401 22.56800 40.66400 33.28000 50.80401 22.72400 41.44400 32.08400 54.08001 20.74800 33.48800 50.28401 23.08800 42.95200 30.00400 58.34401 18.61600 26.98800 57.35601 19.08400 28.18400 58.96801 18.30400 26.26000 55.58801 19.96800 30.83600 56.99201 19.24000 28.65200 59.12401 18.25200 26.10400 55.01601 20.22800 31.72000 55.06801 20.22800 31.72000 55.06801 20.22800 31.66800 55.22401 20.12400 31.40800 55.84801 19.81200 30.36800 57.82401 18.82400 4.21384
50.80401 22.72400 41.44400 32.08400 54.08001 20.74800 33.48800 50.28401 23.08800 42.95200 30.00400 58.34401 18.61600 26.98800 57.35601 19.08400 28.18400 58.96801 18.30400 26.26000 55.58801 19.96800 30.83600 56.99201 19.24000 28.65200 59.12401 18.25200 26.10400 55.01601 20.22800 31.72000 55.06801 20.22800 31.72000 55.06801 20.22800 31.66800 55.22401 20.12400 31.40800 55.84801 19.81200 30.36800 57.82401 18.82400 27.66400 58.39601 18.56400 26.88400 3.97695
54.08001 20.74800 33.48800 50.28401 23.08800 42.95200 30.00400 58.34401 18.61600 26.98800 57.35601 19.08400 28.18400 58.96801 18.30400 26.26000 55.58801 19.96800 30.83600 56.99201 19.24000 28.65200 59.12401 18.25200 26.10400 55.01601 20.22800 31.72000 55.06801 20.22800 31.72000 55.06801 20.22800 31.66800 55.22401 20.12400 31.40800 55.84801 19.81200 30.36800 57.82401 18.82400 27.66400 58.39601 18.56400 26.88400 57.14801 19.18800 28.49600 59.07201 3.68106
23.08800 42.95200 30.00400 58.34401 18.61600 26.98800 57.35601 19.08400 28.18400 58.96801 18.30400 26.26000 55.58801 19.96800 30.83600 56.99201 19.24000 28.65200 59.12401 18.25200 26.10400 55.01601 20.22800 31.72000 55.06801 20.22800 31.72000 55.06801 20.22800 31.66800 55.22401 20.12400 31.40800 55.84801 19.81200 30.36800 57.82401 18.82400 27.66400 58.39601 18.56400 26.88400 57.14801 19.18800 28.49600 59.07201 18.30400 26.05200 55.17201 20.17600 3.46675
18.61600 26.98800 57.35601 19.08400 28.18400 58.96801 18.30400 26.26000 55.58801 19.96800 30.83600 56.99201 19.24000 28.65200 59.12401 18.25200 26.10400 55.01601 20.22800 31.72000 55.06801 20.22800 31.72000 55.06801 20.22800 31.66800 55.22401 20.12400 31.40800 55.84801 19.81200 30.36800 57.82401 18.82400 27.66400 58.39601 18.56400 26.88400 57.14801 19.18800 28.49600 59.07201 18.30400 26.05200 55.17201 20.17600 31.56400 55.43201 20.02000 31.04400 3.29608
28.18400 58.96801 18.30400 26.26000 55.58801 19.96800 30.83600 56.99201 19.24000 28.65200 59.12401 18.25200 26.10400 55.01601 20.22800 31.72000 55.06801 20.22800 31.72000 55.06801 20.22800 31.66800 55.22401 20.12400 31.40800 55.84801 19.81200 30.36800 57.82401 18.82400 27.66400 58.39601 18.56400 26.88400 57.14801 19.18800 28.49600 59.07201 18.30400 26.05200 55.17201 20.17600 31.56400 55.43201 20.02000 31.04400 56.62801 19.39600 29.22400 59.02001 3.39639
55.58801 19.96800 30.83600 56.99201 19.24000 28.65200 59.12401 18.25200 26.10400 55.01601 20.22800 31.72000 55.06801 20.22800 31.72000 55.06801 20.22800 31.66800 55.22401 20.12400 31.40800 55.84801 19.81200 30.36800 57.82401 18.82400 27.66400 58.39601 18.56400 26.88400 57.14801 19.18800 28.49600 59.07201 18.30400 26.05200 55.17201 20.17600 31.56400 55.43201 20.02000 31.04400 56.62801 19.39600 29.22400 59.02001 18.30400 26.20800 55.38001 20.07200 3.35854
19.24000 28.65200 59.12401 18.25200 26.10400 55.01601 20.22800 31.72000 55.06801 20.22800 31.72000 55.06801 20.22800 31.66800 55.22401 20.12400 31.40800 55.84801 19.81200 30.36800 57.82401 18.82400 27.66400 58.39601 18.56400 26.88400 57.14801 19.18800 28.49600 59.07201 18.30400 26.05200 55.17201 20.17600 31.56400 55.43201 20.02000 31.04400 56.62801 19.39600 29.22400 59.02001 18.30400 26.20800 55.38001 20.07200 31.09600 56.47201 19.50000 29.48400 3.35943
26.10400 55.01601 20.22800 31.72000 55.06801 20.22800 31.72000 55.06801 20.22800 31.66800 55.22401 20.12400 31.40800 55.84801 19.81200 30.36800 57.82401 18.82400 27.66400 58.39601 18.56400 26.88400 57.14801 19.18800 28.49600 59.07201 18.30400 26.05200 55.17201 20.17600 31.56400 55.43201 20.02000 31.04400 56.62801 19.39600 29.22400 59.02001 18.30400 26.20800 55.38001 20.07200 31.09600 56.47201 19.50000 29.48400 58.86401 18.35600 26.36400 55.90001 3.35965
55.06801 20.22800 31.72000 55.06801 20.22800 31.66800 55.22401 20.12400 31.40800 55.84801 19.81200 30.36800 57.82401 18.82400 27.66400 58.39601 18.56400 26.88400 57.14801 19.18800 28.49600 59.07201 18.30400 26.05200 55.17201 20.17600 31.56400 55.43201 20.02000 31.04400 56.62801 19.39600 29.22400 59.02001 18.30400 26.20800 55.38001 20.07200 31.09600 56.47201 19.50000 29.48400 58.86401 18.35600 26.36400 55.90001 19.76000 30.36800 57.87601 18.82400 3.47224
20.22800 31.66800 55.22401 20.12400 31.40800 55.84801 19.81200 30.36800 57.82401 18.82400 27.66400 58.39601 18.56400 26.88400 57.14801 19.18800 28.49600 59.07201 18.30400 26.05200 55.17201 20.17600 31.56400 55.43201 20.02000 31.04400 56.62801 19.39600 29.22400 59.02001 18.30400 26.20800 55.38001 20.07200 31.09600 56.47201 19.50000 29.48400 58.86401 18.35600 26.36400 55.90001 19.76000 30.36800 57.87601 18.82400 27.50800 58.29201 18.61600 27.04000 3.51111
31.40800 55.84801 19.81200 30.36800 57.82401 18.82400 27.66400 58.39601 18.56400 26.88400 57.14801 19.18800 28.49600 59.07201 18.30400 26.05200 55.17201 20.17600 31.56400 55.43201 20.02000 31.04400 56.62801 19.39600 29.22400 59.02001 18.30400 26.20800 55.38001 20.07200 31.09600 56.47201 19.50000 29.48400 58.86401 18.35600 26.36400 55.90001 19.76000 30.36800 57.87601 18.82400 27.50800 58.29201 18.61600 27.04000 57.51201 18.98000 28.02800 58.86401 3.45936
57.82401 18.82400 27.66400 58.39601 18.56400 26.88400 57.14801 19.18800 28.49600 59.07201 18.30400 26.05200 55.17201 20.17600 31.56400 55.43201 20.02000 31.04400 56.62801 19.39600 29.22400 59.02001 18.30400 26.20800 55.38001 20.07200 31.09600 56.47201 19.50000 29.48400 58.86401 18.35600 26.36400 55.90001 19.76000 30.36800 57.87601 18.82400 27.50800 58.29201 18.61600 27.04000 57.51201 18.98000 28.02800 58.86401 18.40800 26.36400 55.95201 19.76000 3.32273
18.56400 26.88400 57.14801 19.18800 28.49600 59.07201 18.30400 26.05200 55.17201 20.17600 31.56400 55.43201 20.02000 31.04400 56.62801 19.39600 29.22400 59.02001 18.30400 26.20800 55.38001 20.07200 31.09600 56.47201 19.50000 29.48400 58.86401 18.35600 26.36400 55.90001 19.76000 30.36800 57.87601 18.82400 27.50800 58.29201 18.61600 27.04000 57.51201 18.98000 28.02800 58.86401 18.40800 26.36400 55.95201 19.76000 30.26400 57.98001 18.77200 27.35200 3.38569
28.49600 59.07201 18.30400 26.05200 55.17201 20.17600 31.56400 55.43201 20.02000 31.04400 56.62801 19.39600 29.22400 59.02001 18.30400 26.20800 55.38001 20.07200 31.09600 56.47201 19.50000 29.48400 58.86401 18.35600 26.36400 55.90001 19.76000 30.36800 57.87601 18.82400 27.50800 58.29201 18.61600 27.04000 57.51201 18.98000 28.02800 58.86401 18.40800 26.36400 55.95201 19.76000 30.26400 57.98001 18.77200 27.35200 58.08401 18.77200 27.24800 57.92801 3.26193
55.17201 20.17600 31.56400 55.43201 20.02000 31.04400 56.62801 19.39600 29.22400 59.02001 18.30400 26.20800 55.38001 20.07200 31.09600 56.47201 19.50000 29.48400 58.86401 18.35600 26.36400 55.90001 19.76000 30.36800 57.87601 18.82400 27.50800 58.29201 18.61600 27.04000 57.51201 18.98000 28.02800 58.86401 18.40800 26.36400 55.95201 19.76000 30.26400 57.98001 18.77200 27.35200 58.08401 18.77200 27.24800 57.92801 18.82400 27.45600 58.24001 18.66800 3.19099
20.02000 31.04400 56.62801 19.39600 29.22400 59.02001 18.30400 26.20800 55.38001 20.07200 31.09600 56.47201 19.50000 29.48400 58.86401 18.35600 26.36400 55.90001 19.76000 30.36800 57.87601 18.82400 27.50800 58.29201 18.61600 27.04000 57.51201 18.98000 28.02800 58.86401 18.40800 26.36400 55.95201 19.76000 30.26400 57.98001 18.77200 27.35200 58.08401 18.77200 27.24800 57.92801 18.82400 27.45600 58.24001 18.66800 27.09200 57.66801 18.92800 27.82000 2.99961
29.22400 59.02001 18.30400 26.20800 55.38001 20.07200 31.09600 56.47201 19.50000 29.48400 58.86401 18.35600 26.36400 55.90001 19.76000 30.36800 57.87601 18.82400 27.50800 58.29201 18.61600 27.04000 57.51201 18.98000 28.02800 58.86401 18.40800 26.36400 55.95201 19.76000 30.26400 57.98001 18.77200 27.35200 58.08401 18.77200 27.24800 57.92801 18.82400 27.45600 58.24001 18.66800 27.09200 57.66801 18.92800 27.82000 58.70801 18.46000 26.57200 56.47201 2.85491
55.38001 20.07200 31.09600 56.47201 19.50000 29.48400 58.86401 18.35600 26.36400 55.90001 19.76000 30.36800 57.87601 18.82400 27.50800 58.29201 18.61600 27.04000 57.51201 18.98000 28.02800 58.86401 18.40800 26.36400 55.95201 19.76000 30.26400 57.98001 18.77200 27.35200 58.08401 18.77200 27.24800 57.92801 18.82400 27.45600 58.24001 18.66800 27.09200 57.66801 18.92800 27.82000 58.70801 18.46000 26.57200 56.47201 19.50000 29.43200 58.86401 18.40800 2.86036
19.50000 29.48400 58.86401 18.35600 26.36400 55.90001 19.76000 30.36800 57.87601 18.82400 27.50800 58.29201 18.61600 27.04000 57.51201 18.98000 28.02800 58.86401 18.40800 26.36400 55.95201 19.76000 30.26400 57.98001 18.77200 27.35200 58.08401 18.77200 27.24800 57.92801 18.82400 27.45600 58.24001 18.66800 27.09200 57.66801 18.92800 27.82000 58.70801 18.46000 26.57200 56.47201 19.50000 29.43200 58.86401 18.40800 26.36400 55.84801 19.81200 30.31600 2.74455
26.36400 55.90001 19.76000 30.36800 57.87601 18.82400 27.50800 58.29201 18.61600 27.04000 57.51201 18.98000 28.02800 58.86401 18.40800 26.36400 55.95201 19.76000 30.26400 57.98001 18.77200 27.35200 58.08401 18.77200 27.24800 57.92801 18.82400 27.45600 58.24001 18.66800 27.09200 57.66801 18.92800 27.82000 58.70801 18.46000 26.57200 56.47201 19.50000 29.43200 58.86401 18.40800 26.36400 55.84801 19.81200 30.31600 57.87601 18.82400 27.56000 58.29201 2.66716
57.87601 18.82400 27.50800 58.29201 18.61600 27.04000 57.51201 18.98000 28.02800 58.86401 18.40800 26.36400 55.95201 19.76000 30.26400 57.98001 18.77200 27.35200 58.08401 18.77200 27.24800 57.92801 18.82400 27.45600 58.24001 18.66800 27.09200 57.66801 18.92800 27.82000 58.70801 18.46000 26.57200 56.47201 19.50000 29.43200 58.86401 18.40800 26.36400 55.84801 19.81200 30.31600 57.87601 18.82400 27.56000 58.29201 18.66800 26.98800 57.40801 19.03200 2.58151
18.61600 27.04000 57.51201 18.98000 28.02800 58.86401 18.40800 26.36400 55.95201 19.76000 30.26400 57.98001 18.77200 27.35200 58.08401 18.77200 27.24800 57.92801 18.82400 27.45600 58.24001 18.66800 27.09200 57.66801 18.92800 27.82000 58.70801 18.46000 26.57200 56.47201 19.50000 29.43200 58.86401 18.40800 26.36400 55.84801 19.81200 30.31600 57.87601 18.82400 27.56000 58.29201 18.66800 26.98800 57.40801 19.03200 28.13200 58.91601 18.35600 26.31200 2.63505
28.02800 58.86401 18.40800 26.36400 55.95201 19.76000 30.26400 57.98001 18.77200 27.35200 58.08401 18.77200 27.24800 57.92801 18.82400 27.45600 58.24001 18.66800 27.09200 57.66801 18.92800 27.82000 58.70801 18.46000 26.57200 56.47201 19.50000 29.43200 58.86401 18.40800 26.36400 55.84801 19.81200 30.31600 57.87601 18.82400 27.56000 58.29201 18.66800 26.98800 57.40801 19.03200 28.13200 58.91601 18.35600 26.31200 55.69201 19.86400 30.68000 57.35601 2.77392
55.95201 19.76000 30.26400 57.98001 18.77200 27.35200 58.08401 18.77200 27.24800 57.92801 18.82400 27.45600 58.24001 18.66800 27.09200 57.66801 18.92800 27.82000 58.70801 18.46000 26.57200 56.47201 19.50000 29.43200 58.86401 18.40800 26.36400 55.84801 19.81200 30.31600 57.87601 18.82400 27.56000 58.29201 18.66800 26.98800 57.40801 19.03200 28.13200 58.91601 18.35600 26.31200 55.69201 19.86400 30.68000 57.35601 19.08400 28.13200 58.96801 18.35600 2.80571
18.77200 27.35200 58.08401 18.77200 27.24800 57.92801 18.82400 27.45600 58.24001 18.66800 27.09200 57.66801 18.92800 27.82000 58.70801 18.46000 26.57200 56.47201 19.50000 29.43200 58.86401 18.40800 26.36400 55.84801 19.81200 30.31600 57.87601 18.82400 27.56000 58.29201 18.66800 26.98800 57.40801 19.03200 28.13200 58.91601 18.35600 26.31200 55.69201 19.86400 30.68000 57.35601 19.08400 28.13200 58.96801 18.35600 26.26000 55.58801 19.91600 30.83600 2.79955
27.24800 57.92801 18.82400 27.45600 58.24001 18.66800 27.09200 57.66801 18.92800 27.82000 58.70801 18.46000 26.57200 56.47201 19.50000 29.43200 58.86401 18.40800 26.36400 55.84801 19.81200 30.31600 57.87601 18.82400 27.56000 58.29201 18.66800 26.98800 57.40801 19.03200 28.13200 58.91601 18.35600 26.31200 55.69201 19.86400 30.68000 57.35601 19.08400 28.13200 58.96801 18.35600 26.26000 55.58801 19.91600 30.83600 57.09601 19.18800 28.54800 59.07201 2.93814
58.24001 18.66800 27.09200 57.66801 18.92800 27.82000 58.70801 18.46000 26.57200 56.47201 19.50000 29.43200 58.86401 18.40800 26.36400 55.84801 19.81200 30.31600 57.87601 18.82400 27.56000 58.29201 18.66800 26.98800 57.40801 19.03200 28.13200 58.91601 18.35600 26.31200 55.69201 19.86400 30.68000 57.35601 19.08400 28.13200 58.96801 18.35600 26.26000 55.58801 19.91600 30.83600 57.09601 19.18800 28.54800 59.07201 18.30400 26.05200 55.12001 20.17600 3.10157
18.92800 27.82000 58.70801 18.46000 26.57200 56.47201 19.50000 29.43200 58.86401 18.40800 26.36400 55.84801 19.81200 30.31600 57.87601 18.82400 27.56000 58.29201 18.66800 26.98800 57.40801 19.03200 28.13200 58.91601 18.35600 26.31200 55.69201 19.86400 30.68000 57.35601 19.08400 28.13200 58.96801 18.35600 26.26000 55.58801 19.91600 30.83600 57.09601 19.18800 28.54800 59.07201 18.30400 26.05200 55.12001 20.17600 31.66800 55.27601 20.07200 31.30400 3.26276
26.57200 56.47201 19.50000 29.43200 58.86401 18.40800 26.36400 55.84801 19.81200 30.31600 57.87601 18.82400 27.56000 58.29201 18.66800 26.98800 57.40801 19.03200 28.13200 58.91601 18.35600 26.31200 55.69201 19.86400 30.68000 57.35601 19.08400 28.13200 58.96801 18.35600 26.26000 55.58801 19.91600 30.83600 57.09601 19.18800 28.54800 59.07201 18.30400 26.05200 55.12001 20.17600 31.66800 55.27601 20.07200 31.30400 56.10801 19.65600 30.00400 58.34401 3.43230
58.86401 18.40800 26.36400 55.84801 19.81200 30.31600 57.87601 18.82400 27.56000 58.29201 18.66800 26.98800 57.40801 19.03200 28.13200 58.91601 18.35600 26.31200 55.69201 19.86400 30.68000 57.35601 19.08400 28.13200 58.96801 18.35600 26.26000 55.58801 19.91600 30.83600 57.09601 19.18800 28.54800 59.07201 18.30400 26.05200 55.12001 20.17600 31.66800 55.27601 20.07200 31.30400 56.10801 19.65600 30.00400 58.34401 18.61600 26.93600 57.20001 19.13600 3.38351
19.81200 30.31600 57.87601 18.82400 27.56000 58.29201 18.66800 26.98800 57.40801 19.03200 28.13200 58.91601 18.35600 26.31200 55.69201 19.86400 30.68000 57.35601 19.08400 28.13200 58.96801 18.35600 26.26000 55.58801 19.91600 30.83600 57.09601 19.18800 28.54800 59.07201 18.30400 26.05200 55.12001 20.17600 31.66800 55.27601 20.07200 31.30400 56.10801 19.65600 30.00400 58.34401 18.61600 26.93600 57.20001 19.13600 28.39200 59.02001 18.30400 26.15600 3.32983
27.56000 58.29201 18.66800 26.98800 57.40801 19.03200 28.13200 58.91601 18.35600 26.31200 55.69201 19.86400 30.68000 57.35601 19.08400 28.13200 58.96801 18.35600 26.26000 55.58801 19.91600 30.83600 57.09601 19.18800 28.54800 59.07201 18.30400 26.05200 55.12001 20.17600 31.66800 55.27601 20.07200 31.30400 56.10801 19.65600 30.00400 58.34401 18.61600 26.93600 57.20001 19.13600 28.39200 59.02001 18.30400 26.15600 55.27601 20.07200 31.40800 55.90001 3.28248
28.23600 58.91601 18.14800 26.00000 55.17201 19.96800 31.20000 55.95201 19.55200 29.84800 58.24001 18.46000 26.78000 57.09601 18.98000 28.23600 58.86401 18.20000 26.00000 55.22401 19.91600 31.09600 56.21201 19.44800 29.53600 58.55201 18.30400 26.41600 56.26401 19.39600 29.43200 58.65601 18.25200 26.31200 55.90001 19.55200 29.95200 58.13601 18.51200 26.83200 57.30401 18.87600 28.02800 58.76001 18.20000 26.15600 55.58801 19.76000 30.47200 57.35601 3.20868
55.17201 19.96800 31.20000 55.95201 19.55200 29.84800 58.24001 18.46000 26.78000 57.09601 18.98000 28.23600 58.86401 18.20000 26.00000 55.22401 19.91600 31.09600 56.21201 19.44800 29.53600 58.55201 18.30400 26.41600 56.26401 19.39600 29.43200 58.65601 18.25200 26.31200 55.90001 19.55200 29.95200 58.13601 18.51200 26.83200 57.30401 18.87600 28.02800 58.76001 18.20000 26.15600 55.58801 19.76000 30.47200 57.35601 18.87600 27.87200 58.70801 18.25200 3.27818
19.55200 29.84800 58.24001 18.46000 26.78000 57.09601 18.98000 28.23600 58.86401 18.20000 26.00000 55.22401 19.91600 31.09600 56.21201 19.44800 29.53600 58.55201 18.30400 26.41600 56.26401 19.39600 29.43200 58.65601 18.25200 26.31200 55.90001 19.55200 29.95200 58.13601 18.51200 26.83200 57.30401 18.87600 28.02800 58.76001 18.20000 26.15600 55.58801 19.76000 30.47200 57.35601 18.87600 27.87200 58.70801 18.25200 26.26000 55.79601 19.60400 30.10800 3.14822
26.78000 57.09601 18.98000 28.23600 58.86401 18.20000 26.00000 55.22401 19.91600 31.09600 56.21201 19.44800 29.53600 58.55201 18.30400 26.41600 56.26401 19.39600 29.43200 58.65601 18.25200 26.31200 55.90001 19.55200 29.95200 58.13601 18.51200 26.83200 57.30401 18.87600 28.02800 58.76001 18.20000 26.15600 55.58801 19.76000 30.47200 57.35601 18.87600 27.87200 58.70801 18.25200 26.26000 55.79601 19.60400 30.10800 57.92801 18.61600 27.14400 57.82401 3.16847
58.86401 18.20000 26.00000 55.22401 19.91600 31.09600 56.21201 19.44800 29.53600 58.55201 18.30400 26.41600 56.26401 19.39600 29.43200 58.65601 18.25200 26.31200 55.90001 19.55200 29.95200 58.13601 18.51200 26.83200 57.30401 18.87600 28.02800 58.76001 18.20000 26.15600 55.58801 19.76000 30.47200 57.35601 18.87600 27.87200 58.70801 18.25200 26.26000 55.79601 19.60400 30.10800 57.92801 18.61600 27.14400 57.82401 18.66800 27.30000 57.98001 18.56400 3.14048
19.91600 31.09600 56.21201 19.44800 29.53600 58.55201 18.30400 26.41600 56.26401 19.39600 29.43200 58.65601 18.25200 26.31200 55.90001 19.55200 29.95200 58.13601 18.51200 26.83200 57.30401 18.87600 28.02800 58.76001 18.20000 26.15600 55.58801 19.76000 30.47200 57.35601 18.87600 27.87200 58.70801 18.25200 26.26000 55.79601 19.60400 30.10800 57.92801 18.61600 27.14400 57.82401 18.66800 27.30000 57.98001 18.56400 27.09200 57.61601 18.72000 27.56000 3.08764
29.53600 58.55201 18.30400 26.41600 56.26401 19.39600 29.43200 58.65601 18.25200 26.31200 55.90001 19.55200 29.95200 58.13601 18.51200 26.83200 57.30401 18.87600 28.02800 58.76001 18.20000 26.15600 55.58801 19.76000 30.47200 57.35601 18.87600 27.87200 58.70801 18.25200 26.26000 55.79601 19.60400 30.10800 57.92801 18.61600 27.14400 57.82401 18.66800 27.30000 57.98001 18.56400 27.09200 57.61601 18.72000 27.56000 58.29201 18.40800 26.67600 56.88801 2.90400
56.26401 19.39600 29.43200 58.65601 18.25200 26.31200 55.90001 19.55200 29.95200 58.13601 18.51200 26.83200 57.30401 18.87600 28.02800 58.76001 18.20000 26.15600 55.58801 19.76000 30.47200 57.35601 18.87600 27.87200 58.70801 18.25200 26.26000 55.79601 19.60400 30.10800 57.92801 18.61600 27.14400 57.82401 18.66800 27.30000 57.98001 18.56400 27.09200 57.61601 18.72000 27.56000 58.29201 18.40800 26.67600 56.88801 19.08400 28.60000 58.91601 18.14800 2.95438
18.25200 26.31200 55.90001 19.55200 29.95200 58.13601 18.51200 26.83200 57.30401 18.87600 28.02800 58.76001 18.20000 26.15600 55.58801 19.76000 30.47200 57.35601 18.87600 27.87200 58.70801 18.25200 26.26000 55.79601 19.60400 30.10800 57.92801 18.61600 27.14400 57.82401 18.66800 27.30000 57.98001 18.56400 27.09200 57.61601 18.72000 27.56000 58.29201 18.40800 26.67600 56.88801 19.08400 28.60000 58.91601 18.14800 25.94800 54.91201 20.07200 31.61600 3.00411
29.95200 58.13601 18.51200 26.83200 57.30401 18.87600 28.02800 58.76001 18.20000 26.15600 55.58801 19.76000 30.47200 57.35601 18.87600 27.87200 58.70801 18.25200 26.26000 55.79601 19.60400 30.10800 57.92801 18.61600 27.14400 57.82401 18.66800 27.30000 57.98001 18.56400 27.09200 57.61601 18.72000 27.56000 58.29201 18.40800 26.67600 56.88801 19.08400 28.60000 58.91601 18.14800 25.94800 54.91201 20.07200 31.61600 55.12001 19.96800 31.20000 55.95201 3.12678
57.30401 18.87600 28.02800 58.76001 18.20000 26.15600 55.58801 19.76000 30.47200 57.35601 18.87600 27.87200 58.70801 18.25200 26.26000 55.79601 19.60400 30.10800 57.92801 18.61600 27.14400 57.82401 18.66800 27.30000 57.98001 18.56400 27.09200 57.61601 18.72000 27.56000 58.29201 18.40800 26.67600 56.88801 19.08400 28.60000 58.91601 18.14800 25.94800 54.91201 20.07200 31.61600 55.12001 19.96800 31.20000 55.95201 19.55200 29.95200 58.13601 18.51200 3.24213
18.20000 26.15600 55.58801 19.76000 30.47200 57.35601 18.87600 27.87200 58.70801 18.25200 26.26000 55.79601 19.60400 30.10800 57.92801 18.61600 27.14400 57.82401 18.66800 27.30000 57.98001 18.56400 27.09200 57.61601 18.72000 27.56000 58.29201 18.40800 26.67600 56.88801 19.08400 28.60000 58.91601 18.14800 25.94800 54.91201 20.07200 31.61600 55.12001 19.96800 31.20000 55.95201 19.55200 29.95200 58.13601 18.51200 26.93600 57.35601 18.87600 27.82000 3.20012
30.47200 57.35601 18.87600 27.87200 58.70801 18.25200 26.26000 55.79601 19.60400 30.10800 57.92801 18.61600 27.14400 57.82401 18.66800 27.30000 57.98001 18.56400 27.09200 57.61601 18.72000 27.56000 58.29201 18.40800 26.67600 56.88801 19.08400 28.60000 58.91601 18.14800 25.94800 54.91201 20.07200 31.61600 55.12001 19.96800 31.20000 55.95201 19.55200 29.95200 58.13601 18.51200 26.93600 57.35601 18.87600 27.82000 58.65601 18.25200 26.31200 55.95201 3.10486
58.70801 18.25200 26.26000 55.79601 19.60400 30.10800 57.92801 18.61600 27.14400 57.82401 18.66800 27.30000 57.98001 18.56400 27.09200 57.61601 18.72000 27.56000 58.29201 18.40800 26.67600 56.88801 19.08400 28.60000 58.91601 18.14800 25.94800 54.91201 20.07200 31.61600 55.12001 19.96800 31.20000 55.95201 19.55200 29.95200 58.13601 18.51200 26.93600 57.35601 18.87600 27.82000 58.65601 18.25200 26.31200 55.95201 19.55200 29.90000 58.18801 18.46000 3.13147
19.60400 30.10800 57.92801 18.61600 27.14400 57.82401 18.66800 27.30000 57.98001 18.56400 27.09200 57.61601 18.72000 27.56000 58.29201 18.40800 26.67600 56.88801 19.08400 28.60000 58.91601 18.14800 25.94800 54.91201 20.07200 31.61600 55.12001 19.96800 31.20000 55.95201 19.55200 29.95200 58.13601 18.51200 26.93600 57.35601 18.87600 27.82000 58.65601 18.25200 26.31200 55.95201 19.55200 29.90000 58.18801 18.46000 26.83200 57.14801 18.98000 28.13200 3.06119
27.14400 57.82401 18.66800 27.30000 57.98001 18.56400 27.09200 57.61601 18.72000 27.56000 58.29201 18.40800 26.67600 56.88801 19.08400 28.60000 58.91601 18.14800 25.94800 54.91201 20.07200 31.61600 55.12001 19.96800 31.20000 55.95201 19.55200 29.95200 58.13601 18.51200 26.93600 57.35601 18.87600 27.82000 58.65601 18.25200 26.31200 55.95201 19.55200 29.90000 58.18801 18.46000 26.83200 57.14801 18.98000 28.13200 58.81201 18.20000 26.05200 55.38001 3.03703
57.98001 18.56400 27.09200 57.61601 18.72000 27.56000 58.29201 18.40800 26.67600 56.88801 19.08400 28.60000 58.91601 18.14800 25.94800 54.91201 20.07200 31.61600 55.12001 19.96800 31.20000 55.95201 19.55200 29.95200 58.13601 18.51200 26.93600 57.35601 18.87600 27.82000 58.65601 18.25200 26.31200 55.95201 19.55200 29.90000 58.18801 18.46000 26.83200 57.14801 18.98000 28.13200 58.81201 18.20000 26.05200 55.38001 19.86400 30.83600 56.68001 19.18800 3.29750
18.72000 27.56000 58.29201 18.40800 26.67600 56.88801 19.08400 28.60000 58.91601 18.14800 25.94800 54.91201 20.07200 31.61600 55.12001 19.96800 31.20000 55.95201 19.55200 29.95200 58.13601 18.51200 26.93600 57.35601 18.87600 27.82000 58.65601 18.25200 26.31200 55.95201 19.55200 29.90000 58.18801 18.46000 26.83200 57.14801 18.98000 28.13200 58.81201 18.20000 26.05200 55.38001 19.86400 30.83600 56.68001 19.18800 28.86000 58.96801 18.09600 26.00000 3.31807
26.67600 56.88801 19.08400 28.60000 58.91601 18.14800 25.94800 54.91201 20.07200 31.61600 55.12001 19.96800 31.20000 55.95201 19.55200 29.95200 58.13601 18.51200 26.93600 57.35601 18.87600 27.82000 58.65601 18.25200 26.31200 55.95201 19.55200 29.90000 58.18801 18.46000 26.83200 57.14801 18.98000 28.13200 58.81201 18.20000 26.05200 55.38001 19.86400 30.83600 56.68001 19.18800 28.86000 58.96801 18.09600 26.00000 55.01601 20.02000 31.40800 55.48401 3.43310
58.91601 18.14800 25.94800 54.91201 20.07200 31.61600 55.12001 19.96800 31.20000 55.95201 19.55200 29.95200 58.13601 18.51200 26.93600 57.35601 18.87600 27.82000 58.65601 18.25200 26.31200 55.95201 19.55200 29.90000 58.18801 18.46000 26.83200 57.14801 18.98000 28.13200 58.81201 18.20000 26.05200 55.38001 19.86400 30.83600 56.68001 19.18800 28.86000 58.96801 18.09600 26.00000 55.01601 20.02000 31.40800 55.48401 19.81200 30.62800 57.09601 18.98000 3.54207
20.07200 31.61600 55.12001 19.96800 31.20000 55.95201 19.55200 29.95200 58.13601 18.51200 26.93600 57.35601 18.87600 27.82000 58.65601 18.25200 26.31200 55.95201 19.55200 29.90000 58.18801 18.46000 26.83200 57.14801 18.98000 28.13200 58.81201 18.20000 26.05200 55.38001 19.86400 30.83600 56.68001 19.18800 28.86000 58.96801 18.09600 26.00000 55.01601 20.02000 31.40800 55.48401 19.81200 30.62800 57.09601 18.98000 28.34000 58.86401 18.20000 25.94800 3.52410
31.20000 55.95201 19.55200 29.95200 58.13601 18.51200 26.93600 57.35601 18.87600 27.82000 58.65601 18.25200 26.31200 55.95201 19.55200 29.90000 58.18801 18.46000 26.83200 57.14801 18.98000 28.13200 58.81201 18.20000 26.05200 55.38001 19.86400 30.83600 56.68001 19.18800 28.86000 58.96801 18.09600 26.00000 55.01601 20.02000 31.40800 55.48401 19.81200 30.62800 57.09601 18.98000 28.34000 58.86401 18.20000 25.94800 55.12001 19.96800 31.30400 55.84801 3.48811
58.13601 18.51200 26.93600 57.35601 18.87600 27.82000 58.65601 18.25200 26.31200 55.95201 19.55200 29.90000 58.18801 18.46000 26.83200 57.14801 18.98000 28.13200 58.81201 18.20000 26.05200 55.38001 19.86400 30.83600 56.68001 19.18800 28.86000 58.96801 18.09600 26.00000 55.01601 20.02000 31.40800 55.48401 19.81200 30.62800 57.09601 18.98000 28.34000 58.86401 18.20000 25.94800 55.12001 19.96800 31.30400 55.84801 19.60400 30.05600 57.98001 18.56400 3.48589
18.87600 27.82000 58.65601 18.25200 26.31200 55.95201 19.55200 29.90000 58.18801 18.46000 26.83200 57.14801 18.98000 28.13200 58.81201 18.20000 26.05200 55.38001 19.86400 30.83600 56.68001 19.18800 28.86000 58.96801 18.09600 26.00000 55.01601 20.02000 31.40800 55.48401 19.81200 30.62800 57.09601 18.98000 28.34000 58.86401 18.20000 25.94800 55.12001 19.96800 31.30400 55.84801 19.60400 30.05600 57.98001 18.56400 27.14400 57.77201 18.66800 27.35200 3.49568
26.31200 55.95201 19.55200 29.90000 58.18801 18.46000 26.83200 57.14801 18.98000 28.13200 58.81201 18.20000 26.05200 55.38001 19.86400 30.83600 56.68001 19.18800 28.86000 58.96801 18.09600 26.00000 55.01601 20.02000 31.40800 55.48401 19.81200 30.62800 57.09601 18.98000 28.34000 58.86401 18.20000 25.94800 55.12001 19.96800 31.30400 55.84801 19.60400 30.05600 57.98001 18.56400 27.14400 57.77201 18.66800 27.35200 58.08401 18.51200 26.98800 57.51201 3.40736
58.18801 18.46000 26.83200 57.14801 18.98000 28.13200 58.81201 18.20000 26.05200 55.38001 19.86400 30.83600 56.68001 19.18800 28.86000 58.96801 18.09600 26.00000 55.01601 20.02000 31.40800 55.48401 19.81200 30.62800 57.09601 18.98000 28.34000 58.86401 18.20000 25.94800 55.12001 19.96800 31.30400 55.84801 19.60400 30.05600 57.98001 18.56400 27.14400 57.77201 18.66800 27.35200 58.08401 18.51200 26.98800 57.51201 18.77200 27.71600 58.55201 18.30400 3.31879
18.98000 28.13200 58.81201 18.20000 26.05200 55.38001 19.86400 30.83600 56.68001 19.18800 28.86000 58.96801 18.09600 26.00000 55.01601 20.02000 31.40800 55.48401 19.81200 30.62800 57.09601 18.98000 28.34000 58.86401 18.20000 25.94800 55.12001 19.96800 31.30400 55.84801 19.60400 30.05600 57.98001 18.56400 27.14400 57.77201 18.66800 27.35200 58.08401 18.51200 26.98800 57.51201 18.77200 27.71600 58.55201 18.30400 26.41600 56.31601 19.39600 29.32800 3.41467
26.05200 55.38001 19.86400 30.83600 56.68001 19.18800 28.86000 58.96801 18.09600 26.00000 55.01601 20.02000 31.40800 55.48401 19.81200 30.62800 57.09601 18.98000 28.34000 58.86401 18.20000 25.94800 55.12001 19.96800 31.30400 55.84801 19.60400 30.05600 57.98001 18.56400 27.14400 57.77201 18.66800 27.35200 58.08401 18.51200 26.98800 57.51201 18.77200 27.71600 58.55201 18.30400 26.41600 56.31601 19.39600 29.32800 58.70801 18.25200 26.20800 55.74401 3.44582
56.68001 19.18800 28.86000 58.96801 18.09600 26.00000 55.01601 20.02000 31.40800 55.48401 19.81200 30.62800 57.09601 18.98000 28.34000 58.86401 18.20000 25.94800 55.12001 19.96800 31.30400 55.84801 19.60400 30.05600 57.98001 18.56400 27.14400 57.77201 18.66800 27.35200 58.08401 18.51200 26.98800 57.51201 18.77200 27.71600 58.55201 18.30400 26.41600 56.31601 19.39600 29.32800 58.70801 18.25200 26.20800 55.74401 19.65600 30.21200 57.77201 18.66800 3.44895
18.09600 26.00000 55.01601 20.02000 31.40800 55.48401 19.81200 30.62800 57.09601 18.98000 28.34000 58.86401 18.20000 25.94800 55.12001 19.96800 31.30400 55.84801 19.60400 30.05600 57.98001 18.56400 27.14400 57.77201 18.66800 27.35200 58.08401 18.51200 26.98800 57.51201 18.77200 27.71600 58.55201 18.30400 26.41600 56.31601 19.39600 29.32800 58.70801 18.25200 26.20800 55.74401 19.65600 30.21200 57.77201 18.66800 27.35200 58.08401 18.51200 26.98800 3.25423
31.40800 55.48401 19.81200 30.62800 57.09601 18.98000 28.34000 58.86401 18.20000 25.94800 55.12001 19.96800 31.30400 55.84801 19.60400 30.05600 57.98001 18.56400 27.14400 57.77201 18.66800 27.35200 58.08401 18.51200 26.98800 57.51201 18.77200 27.71600 58.55201 18.30400 26.41600 56.31601 19.39600 29.32800 58.70801 18.25200 26.20800 55.74401 19.65600 30.21200 57.77201 18.66800 27.35200 58.08401 18.51200 26.98800 57.46001 18.82400 27.71600 58.55201 3.09920
57.09601 18.98000 28.34000 58.86401 18.20000 25.94800 55.12001 19.96800 31.30400 55.84801 19.60400 30.05600 57.98001 18.56400 27.14400 57.77201 18.66800 27.35200 58.08401 18.51200 26.98800 57.51201 18.77200 27.71600 58.55201 18.30400 26.41600 56.31601 19.39600 29.32800 58.70801 18.25200 26.20800 55.74401 19.65600 30.21200 57.77201 18.66800 27.35200 58.08401 18.51200 26.98800 57.46001 18.82400 27.71600 58.55201 18.30400 26.41600 56.31601 19.34400 2.96137
18.20000 25.94800 55.12001 19.96800 31.30400 55.84801 19.60400 30.05600 57.98001 18.56400 27.14400 57.77201 18.66800 27.35200 58.08401 18.51200 26.98800 57.51201 18.77200 27.71600 58.55201 18.30400 26.41600 56.31601 19.39600 29.32800 58.70801 18.25200 26.20800 55.74401 19.65600 30.21200 57.77201 18.66800 27.35200 58.08401 18.51200 26.98800 57.46001 18.82400 27.71600 58.55201 18.30400 26.41600 56.31601 19.34400 29.43200 58.65601 18.25200 26.26000 2.94477
31.30400 55.84801 19.60400 30.05600 57.98001 18.56400 27.14400 57.77201 18.66800 27.35200 58.08401 18.51200 26.98800 57.51201 18.77200 27.71600 58.55201 18.30400 26.41600 56.31601 19.39600 29.32800 58.70801 18.25200 26.20800 55.74401 19.65600 30.21200 57.77201 18.66800 27.35200 58.08401 18.51200 26.98800 57.46001 18.82400 27.71600 58.55201 18.30400 26.41600 56.31601 19.34400 29.43200 58.65601 18.25200 26.26000 55.84801 19.60400 30.05600 57.98001 2.87714
57.98001 18.56400 27.14400 57.77201 18.66800 27.35200 58.08401 18.51200 26.98800 57.51201 18.77200 27.71600 58.55201 18.30400 26.41600 56.31601 19.39600 29.32800 58.70801 18.25200 26.20800 55.74401 19.65600 30.21200 57.77201 18.66800 27.35200 58.08401 18.51200 26.98800 57.46001 18.82400 27.71600 58.55201 18.30400 26.41600 56.31601 19.34400 29.43200 58.65601 18.25200 26.26000 55.84801 19.60400 30.05600 57.98001 18.56400 27.14400 57.72001 18.66800 2.70005
18.66800 27.35200 58.08401 18.51200 26.98800 57.51201 18.77200 27.71600 58.55201 18.30400 26.41600 56.31601 19.39600 29.32800 58.70801 18.25200 26.20800 55.74401 19.65600 30.21200 57.77201 18.66800 27.35200 58.08401 18.51200 26.98800 57.46001 18.82400 27.71600 58.55201 18.30400 26.41600 56.31601 19.34400 29.43200 58.65601 18.25200 26.26000 55.84801 19.60400 30.05600 57.98001 18.56400 27.14400 57.72001 18.66800 27.40400 58.13601 18.51200 26.88400 2.70355
26.98800 57.51201 18.77200 27.71600 58.55201 18.30400 26.41600 56.31601 19.39600 29.32800 58.70801 18.25200 26.20800 55.74401 19.65600 30.21200 57.77201 18.66800 27.35200 58.08401 18.51200 26.98800 57.46001 18.82400 27.71600 58.55201 18.30400 26.41600 56.31601 19.34400 29.43200 58.65601 18.25200 26.26000 55.84801 19.60400 30.05600 57.98001 18.56400 27.14400 57.72001 18.66800 27.40400 58.13601 18.51200 26.88400 57.30401 18.87600 27.97600 58.70801 2.77159
58.55201 18.30400 26.41600 56.31601 19.39600 29.32800 58.70801 18.25200 26.20800 55.74401 19.65600 30.21200 57.77201 18.66800 27.35200 58.08401 18.51200 26.98800 57.46001 18.82400 27.71600 58.55201 18.30400 26.41600 56.31601 19.34400 29.43200 58.65601 18.25200 26.26000 55.84801 19.60400 30.05600 57.98001 18.56400 27.14400 57.72001 18.66800 27.40400 58.13601 18.51200 26.88400 57.30401 18.87600 27.97600 58.70801 18.25200 26.20800 55.74401 19.65600 2.80552
19.39600 29.32800 58.70801 18.25200 26.20800 55.74401 19.65600 30.21200 57.77201 18.66800 27.35200 58.08401 18.51200 26.98800 57.46001 18.82400 27.71600 58.55201 18.30400 26.41600 56.31601 19.34400 29.43200 58.65601 18.25200 26.26000 55.84801 19.60400 30.05600 57.98001 18.56400 27.14400 57.72001 18.66800 27.40400 58.13601 18.51200 26.88400 57.30401 18.87600 27.97600 58.70801 18.25200 26.20800 55.74401 19.65600 30.21200 57.77201 18.66800 27.40400 2.82844
26.20800 55.74401 19.65600 30.21200 57.77201 18.66800 27.35200 58.08401 18.51200 26.98800 57.46001 18.82400 27.71600 58.55201 18.30400 26.41600 56.31601 19.34400 29.43200 58.65601 18.25200 26.26000 55.84801 19.60400 30.05600 57.98001 18.56400 27.14400 57.72001 18.66800 27.40400 58.13601 18.51200 26.88400 57.30401 18.87600 27.97600 58.70801 18.25200 26.20800 55.74401 19.65600 30.21200 57.77201 18.66800 27.40400 58.13601 18.51200 26.88400 57.25201 2.72076
57.77201 18.66800 27.35200 58.08401 18.51200 26.98800 57.46001 18.82400 27.71600 58.55201 18.30400 26.41600 56.31601 19.34400 29.43200 58.65601 18.25200 26.26000 55.84801 19.60400 30.05600 57.98001 18.56400 27.14400 57.72001 18.66800 27.40400 58.13601 18.51200 26.88400 57.30401 18.87600 27.97600 58.70801 18.25200 26.20800 55.74401 19.65600 30.21200 57.77201 18.66800 27.40400 58.13601 18.51200 26.88400 57.25201 18.87600 28.02800 58.76001 18.20000 2.64472
18.51200 26.98800 57.46001 18.82400 27.71600 58.55201 18.30400 26.41600 56.31601 19.34400 29.43200 58.65601 18.25200 26.26000 55.84801 19.60400 30.05600 57.98001 18.56400 27.14400 57.72001 18.66800 27.40400 58.13601 18.51200 26.88400 57.30401 18.87600 27.97600 58.70801 18.25200 26.20800 55.74401 19.65600 30.21200 57.77201 18.66800 27.40400 58.13601 18.51200 26.88400 57.25201 18.87600 28.02800 58.76001 18.20000 26.15600 55.64001 19.70800 30.42000 2.79042
27.71600 58.55201 18.30400 26.41600 56.31601 19.34400 29.43200 58.65601 18.25200 26.26000 55.84801 19.60400 30.05600 57.98001 18.56400 27.14400 57.72001 18.66800 27.40400 58.13601 18.51200 26.88400 57.30401 18.87600 27.97600 58.70801 18.25200 26.20800 55.74401 19.65600 30.21200 57.77201 18.66800 27.40400 58.13601 18.51200 26.88400 57.25201 18.87600 28.02800 58.76001 18.20000 26.15600 55.64001 19.70800 30.42000 57.46001 18.82400 27.76800 58.60401 2.84398
56.31601 19.34400 29.43200 58.65601 18.25200 26.26000 55.84801 19.60400 30.05600 57.98001 18.56400 27.14400 57.72001 18.66800 27.40400 58.13601 18.51200 26.88400 57.30401 18.87600 27.97600 58.70801 18.25200 26.20800 55.74401 19.65600 30.21200 57.77201 18.66800 27.40400 58.13601 18.51200 26.88400 57.25201 18.87600 28.02800 58.76001 18.20000 26.15600 55.64001 19.70800 30.42000 57.46001 18.82400 27.76800 58.60401 18.30400 26.36400 56.16001 19.39600 2.89585
18.25200 26.26000 55.84801 19.60400 30.05600 57.98001 18.56400 27.14400 57.72001 18.66800 27.40400 58.13601 18.51200 26.88400 57.30401 18.87600 27.97600 58.70801 18.25200 26.20800 55.74401 19.65600 30.21200 57.77201 18.66800 27.40400 58.13601 18.51200 26.88400 57.25201 18.87600 28.02800 58.76001 18.20000 26.15600 55.64001 19.70800 30.42000 57.46001 18.82400 27.76800 58.60401 18.30400 26.36400 56.16001 19.39600 29.64000 58.50001 18.35600 26.46800 2.86846
30.05600 57.98001 18.56400 27.14400 57.72001 18.66800 27.40400 58.13601 18.51200 26.88400 57.30401 18.87600 27.97600 58.70801 18.25200 26.20800 55.74401 19.65600 30.21200 57.77201 18.66800 27.40400 58.13601 18.51200 26.88400 57.25201 18.87600 28.02800 58.76001 18.20000 26.15600 55.64001 19.70800 30.42000 57.46001 18.82400 27.76800 58.60401 18.30400 26.36400 56.16001 19.39600 29.64000 58.50001 18.35600 26.46800 56.42001 19.29200 29.22400 58.76001 2.91008
57.72001 18.66800 27.40400 58.13601 18.51200 26.88400 57.30401 18.87600 27.97600 58.70801 18.25200 26.20800 55.74401 19.65600 30.21200 57.77201 18.66800 27.40400 58.13601 18.51200 26.88400 57.25201 18.87600 28.02800 58.76001 18.20000 26.15600 55.64001 19.70800 30.42000 57.46001 18.82400 27.76800 58.60401 18.30400 26.36400 56.16001 19.39600 29.64000 58.50001 18.35600 26.46800 56.42001 19.29200 29.22400 58.76001 18.20000 26.15600 55.48401 19.76000 2.91885
18.51200 26.88400 57.30401 18.87600 27.97600 58.70801 18.25200 26.20800 55.74401 19.65600 30.21200 57.77201 18.66800 27.40400 58.13601 18.51200 26.88400 57.25201 18.87600 28.02800 58.76001 18.20000 26.15600 55.64001 19.70800 30.42000 57.46001 18.82400 27.76800 58.60401 18.30400 26.36400 56.16001 19.39600 29.64000 58.50001 18.35600 26.46800 56.42001 19.29200 29.22400 58.76001 18.20000 26.15600 55.48401 19.76000 30.68000 57.04401 19.03200 28.23600 3.05346
27.97600 58.70801 18.25200 26.20800 55.74401 19.65600 30.21200 57.77201 18.66800 27.40400 58.13601 18.51200 26.88400 57.25201 18.87600 28.02800 58.76001 18.20000 26.15600 55.64001 19.70800 30.42000 57.46001 18.82400 27.76800 58.60401 18.30400 26.36400 56.16001 19.39600 29.64000 58.50001 18.35600 26.46800 56.42001 19.29200 29.22400 58.76001 18.20000 26.15600 55.48401 19.76000 30.68000 57.04401 19.03200 28.23600 58.91601 18.14800 26.00000 55.17201 3.03795
55.74401 19.65600 30.21200 57.77201 18.66800 27.40400 58.13601 18.51200 26.88400 57.25201 18.87600 28.02800 58.76001 18.20000 26.15600 55.64001 19.70800 30.42000 57.46001 18.82400 27.76800 58.60401 18.30400 26.36400 56.16001 19.39600 29.64000 58.50001 18.35600 26.46800 56.42001 19.29200 29.22400 58.76001 18.20000 26.15600 55.48401 19.76000 30.68000 57.04401 19.03200 28.23600 58.91601 18.14800 26.00000 55.17201 19.96800 31.20000 55.95201 19.55200 3.30251
18.66800 27.40400 58.13601 18.51200 26.88400 57.25201 18.87600 28.02800 58.76001 18.20000 26.15600 55.64001 19.70800 30.42000 57.46001 18.82400 27.76800 58.60401 18.30400 26.36400 56.16001 19.39600 29.64000 58.50001 18.35600 26.46800 56.42001 19.29200 29.22400 58.76001 18.20000 26.15600 55.48401 19.76000 30.68000 57.04401 19.03200 28.23600 58.91601 18.14800 26.00000 55.17201 19.96800 31.20000 55.95201 19.55200 29.90000 58.18801 18.46000 26.83200 3.25598
26.88400 57.25201 18.87600 28.02800 58.76001 18.20000 26.15600 55.64001 19.70800 30.42000 57.46001 18.82400 27.76800 58.60401 18.30400 26.36400 56.16001 19.39600 29.64000 58.50001 18.35600 26.46800 56.42001 19.29200 29.22400 58.76001 18.20000 26.15600 55.48401 19.76000 30.68000 57.04401 19.03200 28.23600 58.91601 18.14800 26.00000 55.17201 19.96800 31.20000 55.95201 19.55200 29.90000 58.18801 18.46000 26.83200 57.20001 18.92800 28.13200 58.81201 3.23036
58.76001 18.20000 26.15600 55.64001 19.70800 30.42000 57.46001 18.82400 27.76800 58.60401 18.30400 26.36400 56.16001 19.39600 29.64000 58.50001 18.35600 26.46800 56.42001 19.29200 29.22400 58.76001 18.20000 26.15600 55.48401 19.76000 30.68000 57.04401 19.03200 28.23600 58.91601 18.14800 26.00000 55.17201 19.96800 31.20000 55.95201 19.55200 29.90000 58.18801 18.46000 26.83200 57.20001 18.92800 28.13200 58.81201 18.20000 26.05200 55.38001 19.86400 3.19765
19.70800 30.42000 57.46001 18.82400 27.76800 58.60401 18.30400 26.36400 56.16001 19.39600 29.64000 58.50001 18.35600 26.46800 56.42001 19.29200 29.22400 58.76001 18.20000 26.15600 55.48401 19.76000 30.68000 57.04401 19.03200 28.23600 58.91601 18.14800 26.00000 55.17201 19.96800 31.20000 55.95201 19.55200 29.90000 58.18801 18.46000 26.83200 57.20001 18.92800 28.13200 58.81201 18.20000 26.05200 55.38001 19.86400 30.83600 56.73201 19.13600 28.75600 3.38804
27.76800 58.60401 18.30400 26.36400 56.16001 19.39600 29.64000 58.50001 18.35600 26.46800 56.42001 19.29200 29.22400 58.76001 18.20000 26.15600 55.48401 19.76000 30.68000 57.04401 19.03200 28.23600 58.91601 18.14800 26.00000 55.17201 19.96800 31.20000 55.95201 19.55200 29.90000 58.18801 18.46000 26.83200 57.20001 18.92800 28.13200 58.81201 18.20000 26.05200 55.38001 19.86400 30.83600 56.73201 19.13600 28.75600 58.91601 18.14800 25.94800 54.96401 3.22464
56.16001 19.39600 29.64000 58.50001 18.35600 26.46800 56.42001 19.29200 29.22400 58.76001 18.20000 26.15600 55.48401 19.76000 30.68000 57.04401 19.03200 28.23600 58.91601 18.14800 26.00000 55.17201 19.96800 31.20000 55.95201 19.55200 29.90000 58.18801 18.46000 26.83200 57.20001 18.92800 28.13200 58.81201 18.20000 26.05200 55.38001 19.86400 30.83600 56.73201 19.13600 28.75600 58.91601 18.14800 25.94800 54.96401 20.02000 31.56400 55.22401 19.91600 3.37669
18.35600 26.46800 56.42001 19.29200 29.22400 58.76001 18.20000 26.15600 55.48401 19.76000 30.68000 57.04401 19.03200 28.23600 58.91601 18.14800 26.00000 55.17201 19.96800 31.20000 55.95201 19.55200 29.90000 58.18801 18.46000 26.83200 57.20001 18.92800 28.13200 58.81201 18.20000 26.05200 55.38001 19.86400 30.83600 56.73201 19.13600 28.75600 58.91601 18.14800 25.94800 54.96401 20.02000 31.56400 55.22401 19.91600 31.14800 56.10801 19.44800 29.74400 3.39177
29.22400 58.76001 18.20000 26.15600 55.48401 19.76000 30.68000 57.04401 19.03200 28.23600 58.91601 18.14800 26.00000 55.17201 19.96800 31.20000 55.95201 19.55200 29.90000 58.18801 18.46000 26.83200 57.20001 18.92800 28.13200 58.81201 18.20000 26.05200 55.38001 19.86400 30.83600 56.73201 19.13600 28.75600 58.91601 18.14800 25.94800 54.96401 20.02000 31.56400 55.22401 19.91600 31.14800 56.10801 19.44800 29.74400 58.39601 18.40800 26.57200 56.78401 3.36941
55.48401 19.76000 30.68000 57.04401 19.03200 28.23600 58.91601 18.14800 26.00000 55.17201 19.96800 31.20000 55.95201 19.55200 29.90000 58.18801 18.46000 26.83200 57.20001 18.92800 28.13200 58.81201 18.20000 26.05200 55.38001 19.86400 30.83600 56.73201 19.13600 28.75600 58.91601 18.14800 25.94800 54.96401 20.02000 31.56400 55.22401 19.91600 31.14800 56.10801 19.44800 29.74400 58.39601 18.40800 26.57200 56.78401 19.13600 28.70400 58.96801 18.14800 3.38841
19.03200 28.23600 58.91601 18.14800 26.00000 55.17201 19.96800 31.20000 55.95201 19.55200 29.90000 58.18801 18.46000 26.83200 57.20001 18.92800 28.13200 58.81201 18.20000 26.05200 55.38001 19.86400 30.83600 56.73201 19.13600 28.75600 58.91601 18.14800 25.94800 54.96401 20.02000 31.56400 55.22401 19.91600 31.14800 56.10801 19.44800 29.74400 58.39601 18.40800 26.57200 56.78401 19.13600 28.70400 58.96801 18.14800 25.94800 54.91201 20.07200 31.56400 3.30092
26.00000 55.17201 19.96800 31.20000 55.95201 19.55200 29.90000 58.18801 18.46000 26.83200 57.20001 18.92800 28.13200 58.81201 18.20000 26.05200 55.38001 19.86400 30.83600 56.73201 19.13600 28.75600 58.91601 18.14800 25.94800 54.96401 20.02000 31.56400 55.22401 19.91600 31.14800 56.10801 19.44800 29.74400 58.39601 18.40800 26.57200 56.78401 19.13600 28.70400 58.96801 18.14800 25.94800 54.91201 20.07200 31.56400 55.22401 19.91600 31.14800 56.10801 3.32400
55.95201 19.55200 29.90000 58.18801 18.46000 26.83200 57.20001 18.92800 28.13200 58.81201 18.20000 26.05200 55.38001 19.86400 30.83600 56.73201 19.13600 28.75600 58.91601 18.14800 25.94800 54.96401 20.02000 31.56400 55.22401 19.91600 31.14800 56.10801 19.44800 29.74400 58.39601 18.40800 26.57200 56.78401 19.13600 28.70400 58.96801 18.14800 25.94800 54.91201 20.07200 31.56400 55.22401 19.91600 31.14800 56.10801 19.44800 29.69200 58.44801 18.35600 3.36088
18.46000 26.83200 57.20001 18.92800 28.13200 58.81201 18.20000 26.05200 55.38001 19.86400 30.83600 56.73201 19.13600 28.75600 58.91601 18.14800 25.94800 54.96401 20.02000 31.56400 55.22401 19.91600 31.14800 56.10801 19.44800 29.74400 58.39601 18.40800 26.57200 56.78401 19.13600 28.70400 58.96801 18.14800 25.94800 54.91201 20.07200 31.56400 55.22401 19.91600 31.14800 56.10801 19.44800 29.69200 58.44801 18.35600 26.52000 56.52401 19.24000 29.06800 3.31026
28.13200 58.81201 18.20000 26.05200 55.38001 19.86400 30.83600 56.73201 19.13600 28.75600 58.91601 18.14800 25.94800 54.96401 20.02000 31.56400 55.22401 19.91600 31.14800 56.10801 19.44800 29.74400 58.39601 18.40800 26.57200 56.78401 19.13600 28.70400 58.96801 18.14800 25.94800 54.91201 20.07200 31.56400 55.22401 19.91600 31.14800 56.10801 19.44800 29.69200 58.44801 18.35600 26.52000 56.52401 19.24000 29.06800 58.86401 18.14800 26.05200 55.22401 3.20186
55.38001 19.86400 30.83600 56.73201 19.13600 28.75600 58.91601 18.14800 25.94800 54.96401 20.02000 31.56400 55.22401 19.91600 31.14800 56.10801 19.44800 29.74400 58.39601 18.40800 26.57200 56.78401 19.13600 28.70400 58.96801 18.14800 25.94800 54.91201 20.07200 31.56400 55.22401 19.91600 31.14800 56.10801 19.44800 29.69200 58.44801 18.35600 26.52000 56.52401 19.24000 29.06800 58.86401 18.14800 26.05200 55.22401 19.91600 31.09600 56.21201 19.39600 3.19062
19.13600 28.75600 58.91601 18.14800 25.94800 54.96401 20.02000 31.56400 55.22401 19.91600 31.14800 56.10801 19.44800 29.74400 58.39601 18.40800 26.57200 56.78401 19.13600 28.70400 58.96801 18.14800 25.94800 54.91201 20.07200 31.56400 55.22401 19.91600 31.14800 56.10801 19.44800 29.69200 58.44801 18.35600 26.52000 56.52401 19.24000 29.06800 58.86401 18.14800 26.05200 55.22401 19.91600 31.09600 56.21201 19.39600 29.53600 58.55201 18.30400 26.36400 3.10383
25.94800 54.96401 20.02000 31.56400 55.22401 19.91600 31.14800 56.10801 19.44800 29.74400 58.39601 18.40800 26.57200 56.78401 19.13600 28.70400 58.96801 18.14800 25.94800 54.91201 20.07200 31.56400 55.22401 19.91600 31.14800 56.10801 19.44800 29.69200 58.44801 18.35600 26.52000 56.52401 19.24000 29.06800 58.86401 18.14800 26.05200 55.22401 19.91600 31.09600 56.21201 19.39600 29.53600 58.55201 18.30400 26.36400 56.16001 19.44800 29.64000 58.44801 3.05746
55.22401 19.91600 31.14800 56.10801 19.44800 29.74400 58.39601 18.40800 26.57200 56.78401 19.13600 28.70400 58.96801 18.14800 25.94800 54.91201 20.07200 31.56400 55.22401 19.91600 31.14800 56.10801 19.44800 29.69200 58.44801 18.35600 26.52000 56.52401 19.24000 29.06800 58.86401 18.14800 26.05200 55.22401 19.91600 31.09600 56.21201 19.39600 29.53600 58.55201 18.30400 26.36400 56.16001 19.44800 29.64000 58.44801 18.35600 26.46800 56.47201 19.29200 3.00590
19.44800 29.74400 58.39601 18.40800 26.57200 56.78401 19.13600 28.70400 58.96801 18.14800 25.94800 54.91201 20.07200 31.56400 55.22401 19.91600 31.14800 56.10801 19.44800 29.69200 58.44801 18.35600 26.52000 56.52401 19.24000 29.06800 58.86401 18.14800 26.05200 55.22401 19.91600 31.09600 56.21201 19.39600 29.53600 58.55201 18.30400 26.36400 56.16001 19.44800 29.64000 58.44801 18.35600 26.46800 56.47201 19.29200 29.17200 58.81201 18.20000 26.05200 2.97818
26.57200 56.78401 19.13600 28.70400 58.96801 18.14800 25.94800 54.91201 20.07200 31.56400 55.22401 19.91600 31.14800 56.10801 19.44800 29.69200 58.44801 18.35600 26.52000 56.52401 19.24000 29.06800 58.86401 18.14800 26.05200 55.22401 19.91600 31.09600 56.21201 19.39600 29.53600 58.55201 18.30400 26.36400 56.16001 19.44800 29.64000 58.44801 18.35600 26.46800 56.47201 19.29200 29.17200 58.81201 18.20000 26.05200 55.43201 19.81200 30.78400 56.83601 3.07981
58.96801 18.14800 25.94800 54.91201 20.07200 31.56400 55.22401 19.91600 31.14800 56.10801 19.44800 29.69200 58.44801 18.35600 26.52000 56.52401 19.24000 29.06800 58.86401 18.14800 26.05200 55.22401 19.91600 31.09600 56.21201 19.39600 29.53600 58.55201 18.30400 26.36400 56.16001 19.44800 29.64000 58.44801 18.35600 26.46800 56.47201 19.29200 29.17200 58.81201 18.20000 26.05200 55.43201 19.81200 30.78400 56.83601 19.13600 28.60000 58.96801 18.14800 3.09084
20.07200 31.56400 55.22401 19.91600 31.14800 56.10801 19.44800 29.69200 58.44801 18.35600 26.52000 56.52401 19.24000 29.06800 58.86401 18.14800 26.05200 55.22401 19.91600 31.09600 56.21201 19.39600 29.53600 58.55201 18.30400 26.36400 56.16001 19.44800 29.64000 58.44801 18.35600 26.46800 56.47201 19.29200 29.17200 58.81201 18.20000 26.05200 55.43201 19.81200 30.78400 56.83601 19.13600 28.60000 58.96801 18.14800 25.94800 54.91201 20.07200 31.56400 3.12005
31.14800 56.10801 19.44800 29.69200 58.44801 18.35600 26.52000 56.52401 19.24000 29.06800 58.86401 18.14800 26.05200 55.22401 19.91600 31.09600 56.21201 19.39600 29.53600 58.55201 18.30400 26.36400 56.16001 19.44800 29.64000 58.44801 18.35600 26.46800 56.47201 19.29200 29.17200 58.81201 18.20000 26.05200 55.43201 19.81200 30.78400 56.83601 19.13600 28.60000 58.96801 18.14800 25.94800 54.91201 20.07200 31.56400 55.17201 19.96800 31.25200 55.84801 3.15150
58.44801 18.35600 26.52000 56.52401 19.24000 29.06800 58.86401 18.14800 26.05200 55.22401 19.91600 31.09600 56.21201 19.39600 29.53600 58.55201 18.30400 26.36400 56.16001 19.44800 29.64000 58.44801 18.35600 26.46800 56.47201 19.29200 29.17200 58.81201 18.20000 26.05200 55.43201 19.81200 30.78400 56.83601 19.13600 28.60000 58.96801 18.14800 25.94800 54.91201 20.07200 31.56400 55.17201 19.96800 31.25200 55.84801 19.60400 30.05600 57.98001 18.56400 3.24252
19.24000 29.06800 58.86401 18.14800 26.05200 55.22401 19.91600 31.09600 56.21201 19.39600 29.53600 58.55201 18.30400 26.36400 56.16001 19.44800 29.64000 58.44801 18.35600 26.46800 56.47201 19.29200 29.17200 58.81201 18.20000 26.05200 55.43201 19.81200 30.78400 56.83601 19.13600 28.60000 58.96801 18.14800 25.94800 54.91201 20.07200 31.56400 55.17201 19.96800 31.25200 55.84801 19.60400 30.05600 57.98001 18.56400 27.04000 57.61601 18.77200 27.50800 3.40036
26.05200 55.22401 19.91600 31.09600 56.21201 19.39600 29.53600 58.55201 18.30400 26.36400 56.16001 19.44800 29.64000 58.44801 18.35600 26.46800 56.47201 19.29200 29.17200 58.81201 18.20000 26.05200 55.43201 19.81200 30.78400 56.83601 19.13600 28.60000 58.96801 18.14800 25.94800 54.91201 20.07200 31.56400 55.17201 19.96800 31.25200 55.84801 19.60400 30.05600 57.98001 18.56400 27.04000 57.61601 18.77200 27.50800 58.39601 18.40800 26.62400 56.78401 3.46489
56.21201 19.39600 29.53600 58.55201 18.30400 26.36400 56.16001 19.44800 29.64000 58.44801 18.35600 26.46800 56.47201 19.29200 29.17200 58.81201 18.20000 26.05200 55.43201 19.81200 30.78400 56.83601 19.13600 28.60000 58.96801 18.14800 25.94800 54.91201 20.07200 31.56400 55.17201 19.96800 31.25200 55.84801 19.60400 30.05600 57.98001 18.56400 27.04000 57.61601 18.77200 27.50800 58.39601 18.40800 26.62400 56.78401 19.13600 28.65200 58.96801 18.14800 3.40437
18.30400 26.36400 56.16001 19.44800 29.64000 58.44801 18.35600 26.46800 56.47201 19.29200 29.17200 58.81201 18.20000 26.05200 55.43201 19.81200 30.78400 56.83601 19.13600 28.60000 58.96801 18.14800 25.94800 54.91201 20.07200 31.56400 55.17201 19.96800 31.25200 55.84801 19.60400 30.05600 57.98001 18.56400 27.04000 57.61601 18.77200 27.50800 58.39601 18.40800 26.62400 56.78401 19.13600 28.65200 58.96801 18.14800 25.89600 54.96401 20.02000 31.61600 3.43001
29.64000 58.44801 18.35600 26.46800 56.47201 19.29200 29.17200 58.81201 18.20000 26.05200 55.43201 19.81200 30.78400 56.83601 19.13600 28.60000 58.96801 18.14800 25.94800 54.91201 20.07200 31.56400 55.17201 19.96800 31.25200 55.84801 19.60400 30.05600 57.98001 18.56400 27.04000 57.61601 18.77200 27.50800 58.39601 18.40800 26.62400 56.78401 19.13600 28.65200 58.96801 18.14800 25.89600 54.96401 20.02000 31.61600 55.12001 19.96800 31.25200 55.90001 3.46656
56.47201 19.29200 29.17200 58.81201 18.20000 26.05200 55.43201 19.81200 30.78400 56.83601 19.13600 28.60000 58.96801 18.14800 25.94800 54.91201 20.07200 31.56400 55.17201 19.96800 31.25200 55.84801 19.60400 30.05600 57.98001 18.56400 27.04000 57.61601 18.77200 27.50800 58.39601 18.40800 26.62400 56.78401 19.13600 28.65200 58.96801 18.14800 25.89600 54.96401 20.02000 31.61600 55.12001 19.96800 31.25200 55.90001 19.55200 30.05600 58.03201 18.56400 3.52898
18.20000 26.05200 55.43201 19.81200 30.78400 56.83601 19.13600 28.60000 58.96801 18.14800 25.94800 54.91201 20.07200 31.56400 55.17201 19.96800 31.25200 55.84801 19.60400 30.05600 57.98001 18.56400 27.04000 57.61601 18.77200 27.50800 58.39601 18.40800 26.62400 56.78401 19.13600 28.65200 58.96801 18.14800 25.89600 54.96401 20.02000 31.61600 55.12001 19.96800 31.25200 55.90001 19.55200 30.05600 58.03201 18.56400 26.98800 57.61601 18.72000 27.61200 3.44579
30.78400 56.83601 19.13600 28.60000 58.96801 18.14800 25.94800 54.91201 20.07200 31.56400 55.17201 19.96800 31.25200 55.84801 19.60400 30.05600 57.98001 18.56400 27.04000 57.61601 18.77200 27.50800 58.39601 18.40800 26.62400 56.78401 19.13600 28.65200 58.96801 18.14800 25.89600 54.96401 20.02000 31.61600 55.12001 19.96800 31.25200 55.90001 19.55200 30.05600 58.03201 18.56400 26.98800 57.61601 18.72000 27.61200 58.39601 18.40800 26.57200 56.68001 3.34665
58.96801 18.14800 25.94800 54.91201 20.07200 31.56400 55.17201 19.96800 31.25200 55.84801 19.60400 30.05600 57.98001 18.56400 27.04000 57.61601 18.77200 27.50800 58.39601 18.40800 26.62400 56.78401 19.13600 28.65200 58.96801 18.14800 25.89600 54.96401 20.02000 31.61600 55.12001 19.96800 31.25200 55.90001 19.55200 30.05600 58.03201 18.56400 26.98800 57.61601 18.72000 27.61200 58.39601 18.40800 26.57200 56.68001 19.18800 28.80800 58.96801 18.09600 3.30385
20.07200 31.56400 55.17201 19.96800 31.25200 55.84801 19.60400 30.05600 57.98001 18.56400 27.04000 57.61601 18.77200 27.50800 58.39601 18.40800 26.62400 56.78401 19.13600 28.65200 58.96801 18.14800 25.89600 54.96401 20.02000 31.61600 55.12001 19.96800 31.25200 55.90001 19.55200 30.05600 58.03201 18.56400 26.98800 57.61601 18.72000 27.61200 58.39601 18.40800 26.57200 56.68001 19.18800 28.80800 58.96801 18.09600 25.94800 55.01601 20.02000 31.51200 3.28226
31.25200 55.84801 19.60400 30.05600 57.98001 18.56400 27.04000 57.61601 18.77200 27.50800 58.39601 18.40800 26.62400 56.78401 19.13600 28.65200 58.96801 18.14800 25.89600 54.96401 20.02000 31.61600 55.12001 19.96800 31.25200 55.90001 19.55200 30.05600 58.03201 18.56400 26.98800 57.61601 18.72000 27.61200 58.39601 18.40800 26.57200 56.68001 19.18800 28.80800 58.96801 18.09600 25.94800 55.01601 20.02000 31.51200 55.38001 19.81200 30.83600 56.78401 3.39433
57.98001 18.56400 27.04000 57.61601 18.77200 27.50800 58.39601 18.40800 26.62400 56.78401 19.13600 28.65200 58.96801 18.14800 25.89600 54.96401 20.02000 31.61600 55.12001 19.96800 31.25200 55.90001 19.55200 30.05600 58.03201 18.56400 26.98800 57.61601 18.72000 27.61200 58.39601 18.40800 26.57200 56.68001 19.18800 28.80800 58.96801 18.09600 25.94800 55.01601 20.02000 31.51200 55.38001 19.81200 30.83600 56.78401 19.13600 28.70400 58.96801 18.14800 3.24781
18.77200 27.50800 58.39601 18.40800 26.62400 56.78401 19.13600 28.65200 58.96801 18.14800 25.89600 54.96401 20.02000 31.61600 55.12001 19.96800 31.25200 55.90001 19.55200 30.05600 58.03201 18.56400 26.98800 57.61601 18.72000 27.61200 58.39601 18.40800 26.57200 56.68001 19.18800 28.80800 58.96801 18.09600 25.94800 55.01601 20.02000 31.51200 55.38001 19.81200 30.83600 56.78401 19.13600 28.70400 58.96801 18.14800 25.89600 54.96401 20.07200 31.56400 3.25710
26.62400 56.78401 19.13600 28.65200 58.96801 18.14800 25.89600 54.96401 20.02000 31.61600 55.12001 19.96800 31.25200 55.90001 19.55200 30.05600 58.03201 18.56400 26.98800 57.61601 18.72000 27.61200 58.39601 18.40800 26.57200 56.68001 19.18800 28.80800 58.96801 18.09600 25.94800 55.01601 20.02000 31.51200 55.38001 19.81200 30.83600 56.78401 19.13600 28.70400 58.96801 18.14800 25.89600 54.96401 20.07200 31.56400 55.17201 19.91600 31.20000 56.05601 3.26248
58.96801 18.14800 25.89600 54.96401 20.02000 31.61600 55.12001 19.96800 31.25200 55.90001 19.55200 30.05600 58.03201 18.56400 26.98800 57.61601 18.72000 27.61200 58.39601 18.40800 26.57200 56.68001 19.18800 28.80800 58.96801 18.09600 25.94800 55.01601 20.02000 31.51200 55.38001 19.81200 30.83600 56.78401 19.13600 28.70400 58.96801 18.14800 25.89600 54.96401 20.07200 31.56400 55.17201 19.91600 31.20000 56.05601 19.50000 29.74400 58.34401 18.40800 3.39802
20.02000 31.61600 55.12001 19.96800 31.25200 55.90001 19.55200 30.05600 58.03201 18.56400 26.98800 57.61601 18.72000 27.61200 58.39601 18.40800 26.57200 56.68001 19.18800 28.80800 58.96801 18.09600 25.94800 55.01601 20.02000 31.51200 55.38001 19.81200 30.83600 56.78401 19.13600 28.70400 58.96801 18.14800 25.89600 54.96401 20.07200 31.56400 55.17201 19.91600 31.20000 56.05601 19.50000 29.74400 58.34401 18.40800 26.62400 56.73201 19.13600 28.75600 3.42539
31.25200 55.90001 19.55200 30.05600 58.03201 18.56400 26.98800 57.61601 18.72000 27.61200 58.39601 18.40800 26.57200 56.68001 19.18800 28.80800 58.96801 18.09600 25.94800 55.01601 20.02000 31.51200 55.38001 19.81200 30.83600 56.78401 19.13600 28.70400 58.96801 18.14800 25.89600 54.96401 20.07200 31.56400 55.17201 19.91600 31.20000 56.05601 19.50000 29.74400 58.34401 18.40800 26.62400 56.73201 19.13600 28.75600 58.96801 18.09600 25.94800 54.96401 3.35515
58.03201 18.56400 26.98800 57.61601 18.72000 27.61200 58.39601 18.40800 26.57200 56.68001 19.18800 28.80800 58.96801 18.09600 25.94800 55.01601 20.02000 31.51200 55.38001 19.81200 30.83600 56.78401 19.13600 28.70400 58.96801 18.14800 25.89600 54.96401 20.07200 31.56400 55.17201 19.91600 31.20000 56.05601 19.50000 29.74400 58.34401 18.40800 26.62400 56.73201 19.13600 28.75600 58.96801 18.09600 25.94800 54.96401 20.07200 31.56400 55.22401 19.91600 3.21638
18.72000 27.61200 58.39601 18.40800 26.57200 56.68001 19.18800 28.80800 58.96801 18.09600 25.94800 55.01601 20.02000 31.51200 55.38001 19.81200 30.83600 56.78401 19.13600 28.70400 58.96801 18.14800 25.89600 54.96401 20.07200 31.56400 55.17201 19.91600 31.20000 56.05601 19.50000 29.74400 58.34401 18.40800 26.62400 56.73201 19.13600 28.75600 58.96801 18.09600 25.94800 54.96401 20.07200 31.56400 55.22401 19.91600 31.04400 56.26401 19.39600 29.48400 3.21810
26.57200 56.68001 19.18800 28.80800 58.96801 18.09600 25.94800 55.01601 20.02000 31.51200 55.38001 19.81200 30.83600 56.78401 19.13600 28.70400 58.96801 18.14800 25.89600 54.96401 20.07200 31.56400 55.17201 19.91600 31.20000 56.05601 19.50000 29.74400 58.34401 18.40800 26.62400 56.73201 19.13600 28.75600 58.96801 18.09600 25.94800 54.96401 20.07200 31.56400 55.22401 19.91600 31.04400 56.26401 19.39600 29.48400 58.60401 18.30400 26.31200 56.05601 3.14496
58.96801 18.09600 25.94800 55.01601 20.02000 31.51200 55.38001 19.81200 30.83600 56.78401 19.13600 28.70400 58.96801 18.14800 25.89600 54.96401 20.07200 31.56400 55.17201 19.91600 31.20000 56.05601 19.50000 29.74400 58.34401 18.40800 26.62400 56.73201 19.13600 28.75600 58.96801 18.09600 25.94800 54.96401 20.07200 31.56400 55.22401 19.91600 31.04400 56.26401 19.39600 29.48400 58.60401 18.30400 26.31200 56.05601 19.50000 29.74400 58.39601 18.35600 3.20414
20.02000 31.51200 55.38001 19.81200 30.83600 56.78401 19.13600 28.70400 58.96801 18.14800 25.89600 54.96401 20.07200 31.56400 55.17201 19.91600 31.20000 56.05601 19.50000 29.74400 58.34401 18.40800 26.62400 56.73201 19.13600 28.75600 58.96801 18.09600 25.94800 54.96401 20.07200 31.56400 55.22401 19.91600 31.04400 56.26401 19.39600 29.48400 58.60401 18.30400 26.31200 56.05601 19.50000 29.74400 58.39601 18.35600 26.62400 56.73201 19.13600 28.75600 3.25280
30.83600 56.78401 19.13600 28.70400 58.96801 18.14800 25.89600 54.96401 20.07200 31.56400 55.17201 19.91600 31.20000 56.05601 19.50000 29.74400 58.34401 18.40800 26.62400 56.73201 19.13600 28.75600 58.96801 18.09600 25.94800 54.96401 20.07200 31.56400 55.22401 19.91600 31.04400 56.26401 19.39600 29.48400 58.60401 18.30400 26.31200 56.05601 19.50000 29.74400 58.39601 18.35600 26.62400 56.73201 19.13600 28.75600 58.96801 18.14800 25.94800 54.96401 3.14217
58.96801 18.14800 25.89600 54.96401 20.07200 31.56400 55.17201 19.91600 31.20000 56.05601 19.50000 29.74400 58.34401 18.40800 26.62400 56.73201 19.13600 28.75600 58.96801 18.09600 25.94800 54.96401 20.07200 31.56400 55.22401 19.91600 31.04400 56.26401 19.39600 29.48400 58.60401 18.30400 26.31200 56.05601 19.50000 29.74400 58.39601 18.35600 26.62400 56.73201 19.13600 28.75600 58.96801 18.14800 25.94800 54.96401 20.02000 31.56400 55.22401 19.91600 3.09963
20.07200 31.56400 55.17201 19.91600 31.20000 56.05601 19.50000 29.74400 58.34401 18.40800 26.62400 56.73201 19.13600 28.75600 58.96801 18.09600 25.94800 54.96401 20.07200 31.56400 55.22401 19.91600 31.04400 56.26401 19.39600 29.48400 58.60401 18.30400 26.31200 56.05601 19.50000 29.74400 58.39601 18.35600 26.62400 56.73201 19.13600 28.75600 58.96801 18.14800 25.94800 54.96401 20.02000 31.56400 55.22401 19.91600 31.04400 56.31601 19.34400 29.38000 3.16714
31.20000 56.05601 19.50000 29.74400 58.34401 18.40800 26.62400 56.73201 19.13600 28.75600 58.96801 18.09600 25.94800 54.96401 20.07200 31.56400 55.22401 19.91600 31.04400 56.26401 19.39600 29.48400 58.60401 18.30400 26.31200 56.05601 19.50000 29.74400 58.39601 18.35600 26.62400 56.73201 19.13600 28.75600 58.96801 18.14800 25.94800 54.96401 20.02000 31.56400 55.22401 19.91600 31.04400 56.31601 19.34400 29.38000 58.70801 18.25200 26.20800 55.79601 3.16240
57.98001 18.35600 26.78000 57.14801 18.72000 27.87200 58.55201 18.09600 26.10400 55.64001 19.50000 30.05600 57.66801 18.51200 27.19600 57.87601 18.40800 26.88400 57.46001 18.61600 27.45600 58.24001 18.25200 26.46800 56.68001 18.98000 28.54800 58.81201 17.99200 25.79200 54.96401 19.86400 31.25200 55.53601 19.55200 30.31600 57.30401 18.72000 27.61200 58.39601 18.20000 26.26000 56.10801 19.24000 29.38000 58.44801 18.14800 26.20800 55.95201 19.34400 3.12356
18.72000 27.87200 58.55201 18.09600 26.10400 55.64001 19.50000 30.05600 57.66801 18.51200 27.19600 57.87601 18.40800 26.88400 57.46001 18.61600 27.45600 58.24001 18.25200 26.46800 56.68001 18.98000 28.54800 58.81201 17.99200 25.79200 54.96401 19.86400 31.25200 55.53601 19.55200 30.31600 57.30401 18.72000 27.61200 58.39601 18.20000 26.26000 56.10801 19.24000 29.38000 58.44801 18.14800 26.20800 55.95201 19.34400 29.58800 58.24001 18.25200 26.46800 3.16668
26.10400 55.64001 19.50000 30.05600 57.66801 18.51200 27.19600 57.87601 18.40800 26.88400 57.46001 18.61600 27.45600 58.24001 18.25200 26.46800 56.68001 18.98000 28.54800 58.81201 17.99200 25.79200 54.96401 19.86400 31.25200 55.53601 19.55200 30.31600 57.30401 18.72000 27.61200 58.39601 18.20000 26.26000 56.10801 19.24000 29.38000 58.44801 18.14800 26.20800 55.95201 19.34400 29.58800 58.24001 18.25200 26.46800 56.57601 19.03200 28.65200 58.76001 3.19596
57.66801 18.51200 27.19600 57.87601 18.40800 26.88400 57.46001 18.61600 27.45600 58.24001 18.25200 26.46800 56.68001 18.98000 28.54800 58.81201 17.99200 25.79200 54.96401 19.86400 31.25200 55.53601 19.55200 30.31600 57.30401 18.72000 27.61200 58.39601 18.20000 26.26000 56.10801 19.24000 29.38000 58.44801 18.14800 26.20800 55.95201 19.34400 29.58800 58.24001 18.25200 26.46800 56.57601 19.03200 28.65200 58.76001 17.99200 25.84400 54.96401 19.86400 3.12868
18.40800 26.88400 57.46001 18.61600 27.45600 58.24001 18.25200 26.46800 56.68001 18.98000 28.54800 58.81201 17.99200 25.79200 54.96401 19.86400 31.25200 55.53601 19.55200 30.31600 57.30401 18.72000 27.61200 58.39601 18.20000 26.26000 56.10801 19.24000 29.38000 58.44801 18.14800 26.20800 55.95201 19.34400 29.58800 58.24001 18.25200 26.46800 56.57601 19.03200 28.65200 58.76001 17.99200 25.84400 54.96401 19.86400 31.20000 55.58801 19.55200 30.16000 3.22260
27.45600 58.24001 18.25200 26.46800 56.68001 18.98000 28.54800 58.81201 17.99200 25.79200 54.96401 19.86400 31.25200 55.53601 19.55200 30.31600 57.30401 18.72000 27.61200 58.39601 18.20000 26.26000 56.10801 19.24000 29.38000 58.44801 18.14800 26.20800 55.95201 19.34400 29.58800 58.24001 18.25200 26.46800 56.57601 19.03200 28.65200 58.76001 17.99200 25.84400 54.96401 19.86400 31.20000 55.58801 19.55200 30.16000 57.56401 18.56400 27.30000 58.08401 3.25725
56.68001 18.98000 28.54800 58.81201 17.99200 25.79200 54.96401 19.86400 31.25200 55.53601 19.55200 30.31600 57.30401 18.72000 27.61200 58.39601 18.20000 26.26000 56.10801 19.24000 29.38000 58.44801 18.14800 26.20800 55.95201 19.34400 29.58800 58.24001 18.25200 26.46800 56.57601 19.03200 28.65200 58.76001 17.99200 25.84400 54.96401 19.86400 31.20000 55.58801 19.55200 30.16000 57.56401 18.56400 27.30000 58.08401 18.35600 26.62400 57.04401 18.82400 3.35217
17.99200 25.79200 54.96401 19.86400 31.25200 55.53601 19.55200 30.31600 57.30401 18.72000 27.61200 58.39601 18.20000 26.26000 56.10801 19.24000 29.38000 58.44801 18.14800 26.20800 55.95201 19.34400 29.58800 58.24001 18.25200 26.46800 56.57601 19.03200 28.65200 58.76001 17.99200 25.84400 54.96401 19.86400 31.20000 55.58801 19.55200 30.16000 57.56401 18.56400 27.30000 58.08401 18.35600 26.62400 57.04401 18.82400 28.02800 58.65601 18.09600 25.94800 3.31590
31.25200 55.53601 19.55200 30.31600 57.30401 18.72000 27.61200 58.39601 18.20000 26.26000 56.10801 19.24000 29.38000 58.44801 18.14800 26.20800 55.95201 19.34400 29.58800 58.24001 18.25200 26.46800 56.57601 19.03200 28.65200 58.76001 17.99200 25.84400 54.96401 19.86400 31.20000 55.58801 19.55200 30.16000 57.56401 18.56400 27.30000 58.08401 18.35600 26.62400 57.04401 18.82400 28.02800 58.65601 18.09600 25.94800 55.22401 19.70800 30.68000 56.73201 3.39731
57.30401 18.72000 27.61200 58.39601 18.20000 26.26000 56.10801 19.24000 29.38000 58.44801 18.14800 26.20800 55.95201 19.34400 29.58800 58.24001 18.25200 26.46800 56.57601 19.03200 28.65200 58.76001 17.99200 25.84400 54.96401 19.86400 31.20000 55.58801 19.55200 30.16000 57.56401 18.56400 27.30000 58.08401 18.35600 26.62400 57.04401 18.82400 28.02800 58.65601 18.09600 25.94800 55.22401 19.70800 30.68000 56.73201 18.92800 28.49600 58.81201 17.99200 3.29496
18.20000 26.26000 56.10801 19.24000 29.38000 58.44801 18.14800 26.20800 55.95201 19.34400 29.58800 58.24001 18.25200 26.46800 56.57601 19.03200 28.65200 58.76001 17.99200 25.84400 54.96401 19.86400 31.20000 55.58801 19.55200 30.16000 57.56401 18.56400 27.30000 58.08401 18.35600 26.62400 57.04401 18.82400 28.02800 58.65601 18.09600 25.94800 55.22401 19.70800 30.68000 56.73201 18.92800 28.49600 58.81201 17.99200 25.79200 54.96401 19.86400 31.30400 3.28964
29.38000 58.44801 18.14800 26.20800 55.95201 19.34400 29.58800 58.24001 18.25200 26.46800 56.57601 19.03200 28.65200 58.76001 17.99200 25.84400 54.96401 19.86400 31.20000 55.58801 19.55200 30.16000 57.56401 18.56400 27.30000 58.08401 18.35600 26.62400 57.04401 18.82400 28.02800 58.65601 18.09600 25.94800 55.22401 19.70800 30.68000 56.73201 18.92800 28.49600 58.81201 17.99200 25.79200 54.96401 19.86400 31.30400 55.48401 19.55200 30.36800 57.25201 3.40388
55.95201 19.34400 29.58800 58.24001 18.25200 26.46800 56.57601 19.03200 28.65200 58.76001 17.99200 25.84400 54.96401 19.86400 31.20000 55.58801 19.55200 30.16000 57.56401 18.56400 27.30000 58.08401 18.35600 26.62400 57.04401 18.82400 28.02800 58.65601 18.09600 25.94800 55.22401 19.70800 30.68000 56.73201 18.92800 28.49600 58.81201 17.99200 25.79200 54.96401 19.86400 31.30400 55.48401 19.55200 30.36800 57.25201 18.72000 27.66400 58.39601 18.20000 3.45296
18.25200 26.46800 56.57601 19.03200 28.65200 58.76001 17.99200 25.84400 54.96401 19.86400 31.20000 55.58801 19.55200 30.16000 57.56401 18.56400 27.30000 58.08401 18.35600 26.62400 57.04401 18.82400 28.02800 58.65601 18.09600 25.94800 55.22401 19.70800 30.68000 56.73201 18.92800 28.49600 58.81201 17.99200 25.79200 54.96401 19.86400 31.30400 55.48401 19.55200 30.36800 57.25201 18.72000 27.66400 58.39601 18.20000 26.20800 56.05601 19.29200 29.43200 3.40000
28.65200 58.76001 17.99200 25.84400 54.96401 19.86400 31.20000 55.58801 19.55200 30.16000 57.56401 18.56400 27.30000 58.08401 18.35600 26.62400 57.04401 18.82400 28.02800 58.65601 18.09600 25.94800 55.22401 19.70800 30.68000 56.73201 18.92800 28.49600 58.81201 17.99200 25.79200 54.96401 19.86400 31.30400 55.48401 19.55200 30.36800 57.25201 18.72000 27.66400 58.39601 18.20000 26.20800 56.05601 19.29200 29.43200 58.39601 18.20000 26.26000 56.16001 3.36118
54.96401 19.86400 31.20000 55.58801 19.55200 30.16000 57.56401 18.56400 27.30000 58.08401 18.35600 26.62400 57.04401 18.82400 28.02800 58.65601 18.09600 25.94800 55.22401 19.70800 30.68000 56.73201 18.92800 28.49600 58.81201 17.99200 25.79200 54.96401 19.86400 31.30400 55.48401 19.55200 30.36800 57.25201 18.72000 27.66400 58.39601 18.20000 26.20800 56.05601 19.29200 29.43200 58.39601 18.20000 26.26000 56.16001 19.24000 29.27600 58.50001 18.14800 3.43533
19.55200 30.16000 57.56401 18.56400 27.30000 58.08401 18.35600 26.62400 57.04401 18.82400 28.02800 58.65601 18.09600 25.94800 55.22401 19.70800 30.68000 56.73201 18.92800 28.49600 58.81201 17.99200 25.79200 54.96401 19.86400 31.30400 55.48401 19.55200 30.36800 57.25201 18.72000 27.66400 58.39601 18.20000 26.20800 56.05601 19.29200 29.43200 58.39601 18.20000 26.26000 56.16001 19.24000 29.27600 58.50001 18.14800 26.10400 55.79601 19.44800 29.84800 3.34452
27.30000 58.08401 18.35600 26.62400 57.04401 18.82400 28.02800 58.65601 18.09600 25.94800 55.22401 19.70800 30.68000 56.73201 18.92800 28.49600 58.81201 17.99200 25.79200 54.96401 19.86400 31.30400 55.48401 19.55200 30.36800 57.25201 18.72000 27.66400 58.39601 18.20000 26.20800 56.05601 19.29200 29.43200 58.39601 18.20000 26.26000 56.16001 19.24000 29.27600 58.50001 18.14800 26.10400 55.79601 19.44800 29.84800 57.92801 18.40800 26.78000 57.25201 3.26908
57.04401 18.82400 28.02800 58.65601 18.09600 25.94800 55.22401 19.70800 30.68000 56.73201 18.92800 28.49600 58.81201 17.99200 25.79200 54.96401 19.86400 31.30400 55.48401 19.55200 30.36800 57.25201 18.72000 27.66400 58.39601 18.20000 26.20800 56.05601 19.29200 29.43200 58.39601 18.20000 26.26000 56.16001 19.24000 29.27600 58.50001 18.14800 26.10400 55.79601 19.44800 29.84800 57.92801 18.40800 26.78000 57.25201 18.72000 27.71600 58.44801 18.14800 3.27326
18.09600 25.94800 55.22401 19.70800 30.68000 56.73201 18.92800 28.49600 58.81201 17.99200 25.79200 54.96401 19.86400 31.30400 55.48401 19.55200 30.36800 57.25201 18.72000 27.66400 58.39601 18.20000 26.20800 56.05601 19.29200 29.43200 58.39601 18.20000 26.26000 56.16001 19.24000 29.27600 58.50001 18.14800 26.10400 55.79601 19.44800 29.84800 57.92801 18.40800 26.78000 57.25201 18.72000 27.71600 58.44801 18.14800 26.20800 55.95201 19.34400 29.58800 3.21212
30.68000 56.73201 18.92800 28.49600 58.81201 17.99200 25.79200 54.96401 19.86400 31.30400 55.48401 19.55200 30.36800 57.25201 18.72000 27.66400 58.39601 18.20000 26.20800 56.05601 19.29200 29.43200 58.39601 18.20000 26.26000 56.16001 19.24000 29.27600 58.50001 18.14800 26.10400 55.79601 19.44800 29.84800 57.92801 18.40800 26.78000 57.25201 18.72000 27.71600 58.44801 18.14800 26.20800 55.95201 19.34400 29.58800 58.24001 18.25200 26.46800 56.62801 3.18045
58.81201 17.99200 25.79200 54.96401 19.86400 31.30400 55.48401 19.55200 30.36800 57.25201 18.72000 27.66400 58.39601 18.20000 26.20800 56.05601 19.29200 29.43200 58.39601 18.20000 26.26000 56.16001 19.24000 29.27600 58.50001 18.14800 26.10400 55.79601 19.44800 29.84800 57.92801 18.40800 26.78000 57.25201 18.72000 27.71600 58.44801 18.14800 26.20800 55.95201 19.34400 29.58800 58.24001 18.25200 26.46800 56.62801 19.03200 28.60000 58.76001 17.99200 3.12332
19.86400 31.30400 55.48401 19.55200 30.36800 57.25201 18.72000 27.66400 58.39601 18.20000 26.20800 56.05601 19.29200 29.43200 58.39601 18.20000 26.26000 56.16001 19.24000 29.27600 58.50001 18.14800 26.10400 55.79601 19.44800 29.84800 57.92801 18.40800 26.78000 57.25201 18.72000 27.71600 58.44801 18.14800 26.20800 55.95201 19.34400 29.58800 58.24001 18.25200 26.46800 56.62801 19.03200 28.60000 58.76001 17.99200 25.84400 54.91201 19.86400 31.30400 3.14722
30.36800 57.25201 18.72000 27.66400 58.39601 18.20000 26.20800 56.05601 19.29200 29.43200 58.39601 18.20000 26.26000 56.16001 19.24000 29.27600 58.50001 18.14800 26.10400 55.79601 19.44800 29.84800 57.92801 18.40800 26.78000 57.25201 18.72000 27.71600 58.44801 18.14800 26.20800 55.95201 19.34400 29.58800 58.24001 18.25200 26.46800 56.62801 19.03200 28.60000 58.76001 17.99200 25.84400 54.91201 19.86400 31.30400 55.48401 19.55200 30.31600 57.35601 3.14675
58.39601 18.20000 26.20800 56.05601 19.29200 29.43200 58.39601 18.20000 26.26000 56.16001 19.24000 29.27600 58.50001 18.14800 26.10400 55.79601 19.44800 29.84800 57.92801 18.40800 26.78000 57.25201 18.72000 27.71600 58.44801 18.14800 26.20800 55.95201 19.34400 29.58800 58.24001 18.25200 26.46800 56.62801 19.03200 28.60000 58.76001 17.99200 25.84400 54.91201 19.86400 31.30400 55.48401 19.55200 30.31600 57.35601 18.66800 27.56000 58.34401 18.20000 3.09020
19.29200 29.43200 58.39601 18.20000 26.26000 56.16001 19.24000 29.27600 58.50001 18.14800 26.10400 55.79601 19.44800 29.84800 57.92801 18.40800 26.78000 57.25201 18.72000 27.71600 58.44801 18.14800 26.20800 55.95201 19.34400 29.58800 58.24001 18.25200 26.46800 56.62801 19.03200 28.60000 58.76001 17.99200 25.84400 54.91201 19.86400 31.30400 55.48401 19.55200 30.31600 57.35601 18.66800 27.56000 58.34401 18.20000 26.36400 56.26401 19.18800 29.06800 3.15577
26.26000 56.16001 19.24000 29.27600 58.50001 18.14800 26.10400 55.79601 19.44800 29.84800 57.92801 18.40800 26.78000 57.25201 18.72000 27.71600 58.44801 18.14800 26.20800 55.95201 19.34400 29.58800 58.24001 18.25200 26.46800 56.62801 19.03200 28.60000 58.76001 17.99200 25.84400 54.91201 19.86400 31.30400 55.48401 19.55200 30.31600 57.35601 18.66800 27.56000 58.34401 18.20000 26.36400 56.26401 19.18800 29.06800 58.65601 18.04400 26.00000 55.43201 3.14395
58.50001 18.14800 26.10400 55.79601 19.44800 29.84800 57.92801 18.40800 26.78000 57.25201 18.72000 27.71600 58.44801 18.14800 26.20800 55.95201 19.34400 29.58800 58.24001 18.25200 26.46800 56.62801 19.03200 28.60000 58.76001 17.99200 25.84400 54.91201 19.86400 31.30400 55.48401 19.55200 30.31600 57.35601 18.66800 27.56000 58.34401 18.20000 26.36400 56.26401 19.18800 29.06800 58.65601 18.04400 26.00000 55.43201 19.60400 30.42000 57.14801 18.77200 3.25566
19.44800 29.84800 57.92801 18.40800 26.78000 57.25201 18.72000 27.71600 58.44801 18.14800 26.20800 55.95201 19.34400 29.58800 58.24001 18.25200 26.46800 56.62801 19.03200 28.60000 58.76001 17.99200 25.84400 54.91201 19.86400 31.30400 55.48401 19.55200 30.31600 57.35601 18.66800 27.56000 58.34401 18.20000 26.36400 56.26401 19.18800 29.06800 58.65601 18.04400 26.00000 55.43201 19.60400 30.42000 57.14801 18.77200 27.87200 58.60401 18.09600 26.05200 3.26767
26.78000 57.25201 18.72000 27.71600 58.44801 18.14800 26.20800 55.95201 19.34400 29.58800 58.24001 18.25200 26.46800 56.62801 19.03200 28.60000 58.76001 17.99200 25.84400 54.91201 19.86400 31.30400 55.48401 19.55200 30.31600 57.35601 18.66800 27.56000 58.34401 18.20000 26.36400 56.26401 19.18800 29.06800 58.65601 18.04400 26.00000 55.43201 19.60400 30.42000 57.14801 18.77200 27.87200 58.60401 18.09600 26.05200 55.53601 19.55200 30.21200 57.51201 3.22284
58.44801 18.14800 26.20800 55.95201 19.34400 29.58800 58.24001 18.25200 26.46800 56.62801 19.03200 28.60000 58.76001 17.99200 25.84400 54.91201 19.86400 31.30400 55.48401 19.55200 30.31600 57.35601 18.66800 27.56000 58.34401 18.20000 26.36400 56.26401 19.18800 29.06800 58.65601 18.04400 26.00000 55.43201 19.60400 30.42000 57.14801 18.77200 27.87200 58.60401 18.09600 26.05200 55.53601 19.55200 30.21200 57.51201 18.56400 27.35200 58.13601 18.30400 3.25166
19.34400 29.58800 58.24001 18.25200 26.46800 56.62801 19.03200 28.60000 58.76001 17.99200 25.84400 54.91201 19.86400 31.30400 55.48401 19.55200 30.31600 57.35601 18.66800 27.56000 58.34401 18.20000 26.36400 56.26401 19.18800 29.06800 58.65601 18.04400 26.00000 55.43201 19.60400 30.42000 57.14801 18.77200 27.87200 58.60401 18.09600 26.05200 55.53601 19.55200 30.21200 57.51201 18.56400 27.35200 58.13601 18.30400 26.62400 56.88801 18.87600 28.18400 3.29931
26.46800 56.62801 19.03200 28.60000 58.76001 17.99200 25.84400 54.91201 19.86400 31.30400 55.48401 19.55200 30.31600 57.35601 18.66800 27.56000 58.34401 18.20000 26.36400 56.26401 19.18800 29.06800 58.65601 18.04400 26.00000 55.43201 19.60400 30.42000 57.14801 18.77200 27.87200 58.60401 18.09600 26.05200 55.53601 19.55200 30.21200 57.51201 18.56400 27.35200 58.13601 18.30400 26.62400 56.88801 18.87600 28.18400 58.76001 18.04400 25.84400 55.06801 3.21477
58.76001 17.99200 25.84400 54.91201 19.86400 31.30400 55.48401 19.55200 30.31600 57.35601 18.66800 27.56000 58.34401 18.20000 26.36400 56.26401 19.18800 29.06800 58.65601 18.04400 26.00000 55.43201 19.60400 30.42000 57.14801 18.77200 27.87200 58.60401 18.09600 26.05200 55.53601 19.55200 30.21200 57.51201 18.56400 27.35200 58.13601 18.30400 26.62400 56.88801 18.87600 28.18400 58.76001 18.04400 25.84400 55.06801 19.81200 31.04400 56.00401 19.29200 3.32422
19.86400 31.30400 55.48401 19.55200 30.31600 57.35601 18.66800 27.56000 58.34401 18.20000 26.36400 56.26401 19.18800 29.06800 58.65601 18.04400 26.00000 55.43201 19.60400 30.42000 57.14801 18.77200 27.87200 58.60401 18.09600 26.05200 55.53601 19.55200 30.21200 57.51201 18.56400 27.35200 58.13601 18.30400 26.62400 56.88801 18.87600 28.18400 58.76001 18.04400 25.84400 55.06801 19.81200 31.04400 56.00401 19.29200 29.48400 58.34401 18.20000 26.31200 3.34027
30.31600 57.35601 18.66800 27.56000 58.34401 18.20000 26.36400 56.26401 19.18800 29.06800 58.65601 18.04400 26.00000 55.43201 19.60400 30.42000 57.14801 18.77200 27.87200 58.60401 18.09600 26.05200 55.53601 19.55200 30.21200 57.51201 18.56400 27.35200 58.13601 18.30400 26.62400 56.88801 18.87600 28.18400 58.76001 18.04400 25.84400 55.06801 19.81200 31.04400 56.00401 19.29200 29.48400 58.34401 18.20000 26.31200 56.26401 19.18800 29.12000 58.60401 3.21769
58.34401 18.20000 26.36400 56.26401 19.18800 29.06800 58.65601 18.04400 26.00000 55.43201 19.60400 30.42000 57.14801 18.77200 27.87200 58.60401 18.09600 26.05200 55.53601 19.55200 30.21200 57.51201 18.56400 27.35200 58.13601 18.30400 26.62400 56.88801 18.87600 28.18400 58.76001 18.04400 25.84400 55.06801 19.81200 31.04400 56.00401 19.29200 29.48400 58.34401 18.20000 26.31200 56.26401 19.18800 29.12000 58.60401 18.09600 26.05200 55.48401 19.55200 3.07612
19.18800 29.06800 58.65601 18.04400 26.00000 55.43201 19.60400 30.42000 57.14801 18.77200 27.87200 58.60401 18.09600 26.05200 55.53601 19.55200 30.21200 57.51201 18.56400 27.35200 58.13601 18.30400 26.62400 56.88801 18.87600 28.18400 58.76001 18.04400 25.84400 55.06801 19.81200 31.04400 56.00401 19.29200 29.48400 58.34401 18.20000 26.31200 56.26401 19.18800 29.12000 58.60401 18.09600 26.05200 55.48401 19.55200 30.36800 57.25201 18.72000 27.66400 3.17627
26.00000 55.43201 19.60400 30.42000 57.14801 18.77200 27.87200 58.60401 18.09600 26.05200 55.53601 19.55200 30.21200 57.51201 18.56400 27.35200 58.13601 18.30400 26.62400 56.88801 18.87600 28.18400 58.76001 18.04400 25.84400 55.06801 19.81200 31.04400 56.00401 19.29200 29.48400 58.34401 18.20000 26.31200 56.26401 19.18800 29.12000 58.60401 18.09600 26.05200 55.48401 19.55200 30.36800 57.25201 18.72000 27.66400 58.39601 18.20000 26.20800 56.05601 3.17743
57.14801 18.77200 27.87200 58.60401 18.09600 26.05200 55.53601 19.55200 30.21200 57.51201 18.56400 27.35200 58.13601 18.30400 26.62400 56.88801 18.87600 28.18400 58.76001 18.04400 25.84400 55.06801 19.81200 31.04400 56.00401 19.29200 29.48400 58.34401 18.20000 26.31200 56.26401 19.18800 29.12000 58.60401 18.09600 26.05200 55.48401 19.55200 30.36800 57.25201 18.72000 27.66400 58.39601 18.20000 26.20800 56.05601 19.29200 29.43200 58.39601 18.20000 3.16723
18.09600 26.05200 55.53601 19.55200 30.21200 57.51201 18.56400 27.35200 58.13601 18.30400 26.62400 56.88801 18.87600 28.18400 58.76001 18.04400 25.84400 55.06801 19.81200 31.04400 56.00401 19.29200 29.48400 58.34401 18.20000 26.31200 56.26401 19.18800 29.12000 58.60401 18.09600 26.05200 55.48401 19.55200 30.36800 57.25201 18.72000 27.66400 58.39601 18.20000 26.20800 56.05601 19.29200 29.43200 58.39601 18.20000 26.26000 56.16001 19.24000 29.27600 3.12333
30.21200 57.51201 18.56400 27.35200 58.13601 18.30400 26.62400 56.88801 18.87600 28.18400 58.76001 18.04400 25.84400 55.06801 19.81200 31.04400 56.00401 19.29200 29.48400 58.34401 18.20000 26.31200 56.26401 19.18800 29.12000 58.60401 18.09600 26.05200 55.48401 19.55200 30.36800 57.25201 18.72000 27.66400 58.39601 18.20000 26.20800 56.05601 19.29200 29.43200 58.39601 18.20000 26.26000 56.16001 19.24000 29.27600 58.50001 18.14800 26.10400 55.84801 3.04920
58.13601 18.30400 26.62400 56.88801 18.87600 28.18400 58.76001 18.04400 25.84400 55.06801 19.81200 31.04400 56.00401 19.29200 29.48400 58.34401 18.20000 26.31200 56.26401 19.18800 29.12000 58.60401 18.09600 26.05200 55.48401 19.55200 30.36800 57.25201 18.72000 27.66400 58.39601 18.20000 26.20800 56.05601 19.29200 29.43200 58.39601 18.20000 26.26000 56.16001 19.24000 29.27600 58.50001 18.14800 26.10400 55.84801 19.39600 29.84800 57.98001 18.35600 3.03273
18.87600 28.18400 58.76001 18.04400 25.84400 55.06801 19.81200 31.04400 56.00401 19.29200 29.48400 58.34401 18.20000 26.31200 56.26401 19.18800 29.12000 58.60401 18.09600 26.05200 55.48401 19.55200 30.36800 57.25201 18.72000 27.66400 58.39601 18.20000 26.20800 56.05601 19.29200 29.43200 58.39601 18.20000 26.26000 56.16001 19.24000 29.27600 58.50001 18.14800 26.10400 55.84801 19.39600 29.84800 57.98001 18.35600 26.78000 57.20001 18.72000 27.76800 3.05536
25.84400 55.06801 19.81200 31.04400 56.00401 19.29200 29.48400 58.34401 18.20000 26.31200 56.26401 19.18800 29.12000 58.60401 18.09600 26.05200 55.48401 19.55200 30.36800 57.25201 18.72000 27.66400 58.39601 18.20000 26.20800 56.05601 19.29200 29.43200 58.39601 18.20000 26.26000 56.16001 19.24000 29.27600 58.50001 18.14800 26.10400 55.84801 19.39600 29.84800 57.98001 18.35600 26.78000 57.20001 18.72000 27.76800 58.55201 18.09600 26.15600 55.74401 2.95030
56.00401 19.29200 29.48400 58.34401 18.20000 26.31200 56.26401 19.18800 29.12000 58.60401 18.09600 26.05200 55.48401 19.55200 30.36800 57.25201 18.72000 27.66400 58.39601 18.20000 26.20800 56.05601 19.29200 29.43200 58.39601 18.20000 26.26000 56.16001 19.24000 29.27600 58.50001 18.14800 26.10400 55.84801 19.39600 29.84800 57.98001 18.35600 26.78000 57.20001 18.72000 27.76800 58.55201 18.09600 26.15600 55.74401 19.39600 29.95200 57.87601 18.40800 2.91543
18.20000 26.31200 56.26401 19.18800 29.12000 58.60401 18.09600 26.05200 55.48401 19.55200 30.36800 57.25201 18.72000 27.66400 58.39601 18.20000 26.20800 56.05601 19.29200 29.43200 58.39601 18.20000 26.26000 56.16001 19.24000 29.27600 58.50001 18.14800 26.10400 55.84801 19.39600 29.84800 57.98001 18.35600 26.78000 57.20001 18.72000 27.76800 58.55201 18.09600 26.15600 55.74401 19.39600 29.95200 57.87601 18.40800 26.88400 57.40801 18.66800 27.45600 2.95540
29.12000 58.60401 18.09600 26.05200 55.48401 19.55200 30.36800 57.25201 18.72000 27.66400 58.39601 18.20000 26.20800 56.05601 19.29200 29.43200 58.39601 18.20000 26.26000 56.16001 19.24000 29.27600 58.50001 18.14800 26.10400 55.84801 19.39600 29.84800 57.98001 18.35600 26.78000 57.20001 18.72000 27.76800 58.55201 18.09600 26.15600 55.74401 19.39600 29.95200 57.87601 18.40800 26.88400 57.40801 18.66800 27.45600 58.29201 18.20000 26.46800 56.52401 2.93040
55.48401 19.55200 30.36800 57.25201 18.72000 27.66400 58.39601 18.20000 26.20800 56.05601 19.29200 29.43200 58.39601 18.20000 26.26000 56.16001 19.24000 29.27600 58.50001 18.14800 26.10400 55.84801 19.39600 29.84800 57.98001 18.35600 26.78000 57.20001 18.72000 27.76800 58.55201 18.09600 26.15600 55.74401 19.39600 29.95200 57.87601 18.40800 26.88400 57.40801 18.66800 27.45600 58.29201 18.20000 26.46800 56.52401 19.03200 28.75600 58.76001 17.99200 3.03303
18.72000 27.66400 58.39601 18.20000 26.20800 56.05601 19.29200 29.43200 58.39601 18.20000 26.26000 56.16001 19.24000 29.27600 58.50001 18.14800 26.10400 55.84801 19.39600 29.84800 57.98001 18.35600 26.78000 57.20001 18.72000 27.76800 58.55201 18.09600 26.15600 55.74401 19.39600 29.95200 57.87601 18.40800 26.88400 57.40801 18.66800 27.45600 58.29201 18.20000 26.46800 56.52401 19.03200 28.75600 58.76001 17.99200 25.84400 55.01601 19.81200 31.20000 3.00643
26.20800 56.05601 19.29200 29.43200 58.39601 18.20000 26.26000 56.16001 19.24000 29.27600 58.50001 18.14800 26.10400 55.84801 19.39600 29.84800 57.98001 18.35600 26.78000 57.20001 18.72000 27.76800 58.55201 18.09600 26.15600 55.74401 19.39600 29.95200 57.87601 18.40800 26.88400 57.40801 18.66800 27.45600 58.29201 18.20000 26.46800 56.52401 19.03200 28.75600 58.76001 17.99200 25.84400 55.01601 19.81200 31.20000 55.74401 19.44800 29.90000 57.87601 3.12713
58.39601 18.20000 26.26000 56.16001 19.24000 29.27600 58.50001 18.14800 26.10400 55.84801 19.39600 29.84800 57.98001 18.35600 26.78000 57.20001 18.72000 27.76800 58.55201 18.09600 26.15600 55.74401 19.39600 29.95200 57.87601 18.40800 26.88400 57.40801 18.66800 27.45600 58.29201 18.20000 26.46800 56.52401 19.03200 28.75600 58.76001 17.99200 25.84400 55.01601 19.81200 31.20000 55.74401 19.44800 29.90000 57.87601 18.40800 26.88400 57.35601 18.66800 3.08319
19.24000 29.27600 58.50001 18.14800 26.10400 55.84801 19.39600 29.84800 57.98001 18.35600 26.78000 57.20001 18.72000 27.76800 58.55201 18.09600 26.15600 55.74401 19.39600 29.95200 57.87601 18.40800 26.88400 57.40801 18.66800 27.45600 58.29201 18.20000 26.46800 56.52401 19.03200 28.75600 58.76001 17.99200 25.84400 55.01601 19.81200 31.20000 55.74401 19.44800 29.90000 57.87601 18.40800 26.88400 57.35601 18.66800 27.56000 58.29201 18.25200 26.31200 3.06269
26.10400 55.84801 19.39600 29.84800 57.98001 18.35600 26.78000 57.20001 18.72000 27.76800 58.55201 18.09600 26.15600 55.74401 19.39600 29.95200 57.87601 18.40800 26.88400 57.40801 18.66800 27.45600 58.29201 18.20000 26.46800 56.52401 19.03200 28.75600 58.76001 17.99200 25.84400 55.01601 19.81200 31.20000 55.74401 19.44800 29.90000 57.87601 18.40800 26.88400 57.35601 18.66800 27.56000 58.29201 18.25200 26.31200 56.31601 19.18800 29.01600 58.65601 3.04994
57.98001 18.35600 26.78000 57.20001 18.72000 27.76800 58.55201 18.09600 26.15600 55.74401 19.39600 29.95200 57.87601 18.40800 26.88400 57.40801 18.66800 27.45600 58.29201 18.20000 26.46800 56.52401 19.03200 28.75600 58.76001 17.99200 25.84400 55.01601 19.81200 31.20000 55.74401 19.44800 29.90000 57.87601 18.40800 26.88400 57.35601 18.66800 27.56000 58.29201 18.25200 26.31200 56.31601 19.18800 29.01600 58.65601 18.04400 26.00000 55.32801 19.65600 3.05106
18.72000 27.76800 58.55201 18.09600 26.15600 55.74401 19.39600 29.95200 57.87601 18.40800 26.88400 57.40801 18.66800 27.45600 58.29201 18.20000 26.46800 56.52401 19.03200 28.75600 58.76001 17.99200 25.84400 55.01601 19.81200 31.20000 55.74401 19.44800 29.90000 57.87601 18.40800 26.88400 57.35601 18.66800 27.56000 58.29201 18.25200 26.31200 56.31601 19.18800 29.01600 58.65601 18.04400 26.00000 55.32801 19.65600 30.57600 56.94001 18.82400 28.18400 3.22767
26.15600 55.74401 19.39600 29.95200 57.87601 18.40800 26.88400 57.40801 18.66800 27.45600 58.29201 18.20000 26.46800 56.52401 19.03200 28.75600 58.76001 17.99200 25.84400 55.01601 19.81200 31.20000 55.74401 19.44800 29.90000 57.87601 18.40800 26.88400 57.35601 18.66800 27.56000 58.29201 18.25200 26.31200 56.31601 19.18800 29.01600 58.65601 18.04400 26.00000 55.32801 19.65600 30.57600 56.94001 18.82400 28.18400 58.70801 18.04400 25.89600 55.12001 3.20820
57.87601 18.40800 26.88400 57.40801 18.66800 27.45600 58.29201 18.20000 26.46800 56.52401 19.03200 28.75600 58.76001 17.99200 25.84400 55.01601 19.81200 31.20000 55.74401 19.44800 29.90000 57.87601 18.40800 26.88400 57.35601 18.66800 27.56000 58.29201 18.25200 26.31200 56.31601 19.18800 29.01600 58.65601 18.04400 26.00000 55.32801 19.65600 30.57600 56.94001 18.82400 28.18400 58.70801 18.04400 25.89600 55.12001 19.76000 30.94000 56.21201 19.24000 3.26843
18.66800 27.45600 58.29201 18.20000 26.46800 56.52401 19.03200 28.75600 58.76001 17.99200 25.84400 55.01601 19.81200 31.20000 55.74401 19.44800 29.90000 57.87601 18.40800 26.88400 57.35601 18.66800 27.56000 58.29201 18.25200 26.31200 56.31601 19.18800 29.01600 58.65601 18.04400 26.00000 55.32801 19.65600 30.57600 56.94001 18.82400 28.18400 58.70801 18.04400 25.89600 55.12001 19.76000 30.94000 56.21201 19.24000 29.22400 58.50001 18.14800 26.10400 3.25449
26.46800 56.52401 19.03200 28.75600 58.76001 17.99200 25.84400 55.01601 19.81200 31.20000 55.74401 19.44800 29.90000 57.87601 18.40800 26.88400 57.35601 18.66800 27.56000 58.29201 18.25200 26.31200 56.31601 19.18800 29.01600 58.65601 18.04400 26.00000 55.32801 19.65600 30.57600 56.94001 18.82400 28.18400 58.70801 18.04400 25.89600 55.12001 19.76000 30.94000 56.21201 19.24000 29.22400 58.50001 18.14800 26.10400 55.64001 19.50000 30.00400 57.77201 3.28538
58.76001 17.99200 25.84400 55.01601 19.81200 31.20000 55.74401 19.44800 29.90000 57.87601 18.40800 26.88400 57.35601 18.66800 27.56000 58.29201 18.25200 26.31200 56.31601 19.18800 29.01600 58.65601 18.04400 26.00000 55.32801 19.65600 30.57600 56.94001 18.82400 28.18400 58.70801 18.04400 25.89600 55.12001 19.76000 30.94000 56.21201 19.24000 29.22400 58.50001 18.14800 26.10400 55.64001 19.50000 30.00400 57.77201 18.46000 27.04000 57.72001 18.46000 3.30713
19.81200 31.20000 55.74401 19.44800 29.90000 57.87601 18.40800 26.88400 57.35601 18.66800 27.56000 58.29201 18.25200 26.31200 56.31601 19.18800 29.01600 58.65601 18.04400 26.00000 55.32801 19.65600 30.57600 56.94001 18.82400 28.18400 58.70801 18.04400 25.89600 55.12001 19.76000 30.94000 56.21201 19.24000 29.22400 58.50001 18.14800 26.10400 55.64001 19.50000 30.00400 57.77201 18.46000 27.04000 57.72001 18.46000 27.19600 57.82401 18.40800 26.98800 3.26333
29.90000 57.87601 18.40800 26.88400 57.35601 18.66800 27.56000 58.29201 18.25200 26.31200 56.31601 19.18800 29.01600 58.65601 18.04400 26.00000 55.32801 19.65600 30.57600 56.94001 18.82400 28.18400 58.70801 18.04400 25.89600 55.12001 19.76000 30.94000 56.21201 19.24000 29.22400 58.50001 18.14800 26.10400 55.64001 19.50000 30.00400 57.77201 18.46000 27.04000 57.72001 18.46000 27.19600 57.82401 18.40800 26.98800 57.56401 18.56400 27.30000 58.03201 3.03861
57.35601 18.66800 27.56000 58.29201 18.25200 26.31200 56.31601 19.18800 29.01600 58.65601 18.04400 26.00000 55.32801 19.65600 30.57600 56.94001 18.82400 28.18400 58.70801 18.04400 25.89600 55.12001 19.76000 30.94000 56.21201 19.24000 29.22400 58.50001 18.14800 26.10400 55.64001 19.50000 30.00400 57.77201 18.46000 27.04000 57.72001 18.46000 27.19600 57.82401 18.40800 26.98800 57.56401 18.56400 27.30000 58.03201 18.35600 26.67600 57.04401 18.82400 3.06014
18.25200 26.31200 56.31601 19.18800 29.01600 58.65601 18.04400 26.00000 55.32801 19.65600 30.57600 56.94001 18.82400 28.18400 58.70801 18.04400 25.89600 55.12001 19.76000 30.94000 56.21201 19.24000 29.22400 58.50001 18.14800 26.10400 55.64001 19.50000 30.00400 57.77201 18.46000 27.04000 57.72001 18.46000 27.19600 57.82401 18.40800 26.98800 57.56401 18.56400 27.30000 58.03201 18.35600 26.67600 57.04401 18.82400 27.97600 58.65601 18.04400 26.00000 3.01136
29.01600 58.65601 18.04400 26.00000 55.32801 19.65600 30.57600 56.94001 18.82400 28.18400 58.70801 18.04400 25.89600 55.12001 19.76000 30.94000 56.21201 19.24000 29.22400 58.50001 18.14800 26.10400 55.64001 19.50000 30.00400 57.77201 18.46000 27.04000 57.72001 18.46000 27.19600 57.82401 18.40800 26.98800 57.56401 18.56400 27.30000 58.03201 18.35600 26.67600 57.04401 18.82400 27.97600 58.65601 18.04400 26.00000 55.38001 19.60400 30.52400 56.99201 3.01947
55.32801 19.65600 30.57600 56.94001 18.82400 28.18400 58.70801 18.04400 25.89600 55.12001 19.76000 30.94000 56.21201 19.24000 29.22400 58.50001 18.14800 26.10400 55.64001 19.50000 30.00400 57.77201 18.46000 27.04000 57.72001 18.46000 27.19600 57.82401 18.40800 26.98800 57.56401 18.56400 27.30000 58.03201 18.35600 26.67600 57.04401 18.82400 27.97600 58.65601 18.04400 26.00000 55.38001 19.60400 30.52400 56.99201 18.82400 28.08000 58.70801 18.04400 3.00653
18.82400 28.18400 58.70801 18.04400 25.89600 55.12001 19.76000 30.94000 56.21201 19.24000 29.22400 58.50001 18.14800 26.10400 55.64001 19.50000 30.00400 57.77201 18.46000 27.04000 57.72001 18.46000 27.19600 57.82401 18.40800 26.98800 57.56401 18.56400 27.30000 58.03201 18.35600 26.67600 57.04401 18.82400 27.97600 58.65601 18.04400 26.00000 55.38001 19.60400 30.52400 56.99201 18.82400 28.08000 58.70801 18.04400 25.94800 55.22401 19.70800 30.73200 2.95700
25.89600 55.12001 19.76000 30.94000 56.21201 19.24000 29.22400 58.50001 18.14800 26.10400 55.64001 19.50000 30.00400 57.77201 18.46000 27.04000 57.72001 18.46000 27.19600 57.82401 18.40800 26.98800 57.56401 18.56400 27.30000 58.03201 18.35600 26.67600 57.04401 18.82400 27.97600 58.65601 18.04400 26.00000 55.38001 19.60400 30.52400 56.99201 18.82400 28.08000 58.70801 18.04400 25.94800 55.22401 19.70800 30.73200 56.62801 18.98000 28.65200 58.76001 3.09037
56.21201 19.24000 29.22400 58.50001 18.14800 26.10400 55.64001 19.50000 30.00400 57.77201 18.46000 27.04000 57.72001 18.46000 27.19600 57.82401 18.40800 26.98800 57.56401 18.56400 27.30000 58.03201 18.35600 26.67600 57.04401 18.82400 27.97600 58.65601 18.04400 26.00000 55.38001 19.60400 30.52400 56.99201 18.82400 28.08000 58.70801 18.04400 25.94800 55.22401 19.70800 30.73200 56.62801 18.98000 28.65200 58.76001 17.99200 25.84400 54.96401 19.86400 3.04801
18.14800 26.10400 55.64001 19.50000 30.00400 57.77201 18.46000 27.04000 57.72001 18.46000 27.19600 57.82401 18.40800 26.98800 57.56401 18.56400 27.30000 58.03201 18.35600 26.67600 57.04401 18.82400 27.97600 58.65601 18.04400 26.00000 55.38001 19.60400 30.52400 56.99201 18.82400 28.08000 58.70801 18.04400 25.94800 55.22401 19.70800 30.73200 56.62801 18.98000 28.65200 58.76001 17.99200 25.84400 54.96401 19.86400 31.25200 55.53601 19.55200 30.21200 3.10183
30.00400 57.77201 18.46000 27.04000 57.72001 18.46000 27.19600 57.82401 18.40800 26.98800 57.56401 18.56400 27.30000 58.03201 18.35600 26.67600 57.04401 18.82400 27.97600 58.65601 18.04400 26.00000 55.38001 19.60400 30.52400 56.99201 18.82400 28.08000 58.70801 18.04400 25.94800 55.22401 19.70800 30.73200 56.62801 18.98000 28.65200 58.76001 17.99200 25.84400 54.96401 19.86400 31.25200 55.53601 19.55200 30.21200 57.46001 18.61600 27.45600 58.18801 3.03478
57.72001 18.46000 27.19600 57.82401 18.40800 26.98800 57.56401 18.56400 27.30000 58.03201 18.35600 26.67600 57.04401 18.82400 27.97600 58.65601 18.04400 26.00000 55.38001 19.60400 30.52400 56.99201 18.82400 28.08000 58.70801 18.04400 25.94800 55.22401 19.70800 30.73200 56.62801 18.98000 28.65200 58.76001 17.99200 25.84400 54.96401 19.86400 31.25200 55.53601 19.55200 30.21200 57.46001 18.61600 27.45600 58.18801 18.30400 26.46800 56.62801 19.03200 3.10687
18.40800 26.98800 57.56401 18.56400 27.30000 58.03201 18.35600 26.67600 57.04401 18.82400 27.97600 58.65601 18.04400 26.00000 55.38001 19.60400 30.52400 56.99201 18.82400 28.08000 58.70801 18.04400 25.94800 55.22401 19.70800 30.73200 56.62801 18.98000 28.65200 58.76001 17.99200 25.84400 54.96401 19.86400 31.25200 55.53601 19.55200 30.21200 57.46001 18.61600 27.45600 58.18801 18.30400 26.46800 56.62801 19.03200 28.54800 58.76001 18.04400 25.79200 3.14633
27.30000 58.03201 18.35600 26.67600 57.04401 18.82400 27.97600 58.65601 18.04400 26.00000 55.38001 19.60400 30.52400 56.99201 18.82400 28.08000 58.70801 18.04400 25.94800 55.22401 19.70800 30.73200 56.62801 18.98000 28.65200 58.76001 17.99200 25.84400 54.96401 19.86400 31.25200 55.53601 19.55200 30.21200 57.46001 18.61600 27.45600 58.18801 18.30400 26.46800 56.62801 19.03200 28.54800 58.76001 18.04400 25.79200 54.96401 19.86400 31.25200 55.53601 3.21939
57.04401 18.82400 27.97600 58.65601 18.04400 26.00000 55.38001 19.60400 30.52400 56.99201 18.82400 28.08000 58.70801 18.04400 25.94800 55.22401 19.70800 30.73200 56.62801 18.98000 28.65200 58.76001 17.99200 25.84400 54.96401 19.86400 31.25200 55.53601 19.55200 30.21200 57.46001 18.61600 27.45600 58.18801 18.30400 26.46800 56.62801 19.03200 28.54800 58.76001 18.04400 25.79200 54.96401 19.86400 31.25200 55.53601 19.55200 30.31600 57.30401 18.66800 3.28841
18.04400 26.00000 55.38001 19.60400 30.52400 56.99201 18.82400 28.08000 58.70801 18.04400 25.94800 55.22401 19.70800 30.73200 56.62801 18.98000 28.65200 58.76001 17.99200 25.84400 54.96401 19.86400 31.25200 55.53601 19.55200 30.21200 57.46001 18.61600 27.45600 58.18801 18.30400 26.46800 56.62801 19.03200 28.54800 58.76001 18.04400 25.79200 54.96401 19.86400 31.25200 55.53601 19.55200 30.31600 57.30401 18.66800 27.66400 58.39601 18.14800 26.31200 3.30562
30.52400 56.99201 18.82400 28.08000 58.70801 18.04400 25.94800 55.22401 19.70800 30.73200 56.62801 18.98000 28.65200 58.76001 17.99200 25.84400 54.96401 19.86400 31.25200 55.53601 19.55200 30.21200 57.46001 18.61600 27.45600 58.18801 18.30400 26.46800 56.62801 19.03200 28.54800 58.76001 18.04400 25.79200 54.96401 19.86400 31.25200 55.53601 19.55200 30.31600 57.30401 18.66800 27.66400 58.39601 18.14800 26.31200 56.16001 19.18800 29.32800 58.50001 3.37724
58.70801 18.04400 25.94800 55.22401 19.70800 30.73200 56.62801 18.98000 28.65200 58.76001 17.99200 25.84400 54.96401 19.86400 31.25200 55.53601 19.55200 30.21200 57.46001 18.61600 27.45600 58.18801 18.30400 26.46800 56.62801 19.03200 28.54800 58.76001 18.04400 25.79200 54.96401 19.86400 31.25200 55.53601 19.55200 30.31600 57.30401 18.66800 27.66400 58.39601 18.14800 26.31200 56.16001 19.18800 29.32800 58.50001 18.09600 26.15600 55.84801 19.39600 3.29753
19.70800 30.73200 56.62801 18.98000 28.65200 58.76001 17.99200 25.84400 54.96401 19.86400 31.25200 55.53601 19.55200 30.21200 57.46001 18.61600 27.45600 58.18801 18.30400 26.46800 56.62801 19.03200 28.54800 58.76001 18.04400 25.79200 54.96401 19.86400 31.25200 55.53601 19.55200 30.31600 57.30401 18.66800 27.66400 58.39601 18.14800 26.31200 56.16001 19.18800 29.32800 58.50001 18.09600 26.15600 55.84801 19.39600 29.79600 58.03201 18.35600 26.67600 3.40803
28.65200 58.76001 17.99200 25.84400 54.96401 19.86400 31.25200 55.53601 19.55200 30.21200 57.46001 18.61600 27.45600 58.18801 18.30400 26.46800 56.62801 19.03200 28.54800 58.76001 18.04400 25.79200 54.96401 19.86400 31.25200 55.53601 19.55200 30.31600 57.30401 18.66800 27.66400 58.39601 18.14800 26.31200 56.16001 19.18800 29.32800 58.50001 18.09600 26.15600 55.84801 19.39600 29.79600 58.03201 18.35600 26.67600 57.14801 18.77200 27.92400 58.60401 3.30402
54.96401 19.86400 31.25200 55.53601 19.55200 30.21200 57.46001 18.61600 27.45600 58.18801 18.30400 26.46800 56.62801 19.03200 28.54800 58.76001 18.04400 25.79200 54.96401 19.86400 31.25200 55.53601 19.55200 30.31600 57.30401 18.66800 27.66400 58.39601 18.14800 26.31200 56.16001 19.18800 29.32800 58.50001 18.09600 26.15600 55.84801 19.39600 29.79600 58.03201 18.35600 26.67600 57.14801 18.77200 27.92400 58.60401 18.04400 26.05200 55.48401 19.55200 3.30966
19.55200 30.21200 57.46001 18.61600 27.45600 58.18801 18.30400 26.46800 56.62801 19.03200 28.54800 58.76001 18.04400 25.79200 54.96401 19.86400 31.25200 55.53601 19.55200 30.31600 57.30401 18.66800 27.66400 58.39601 18.14800 26.31200 56.16001 19.18800 29.32800 58.50001 18.09600 26.15600 55.84801 19.39600 29.79600 58.03201 18.35600 26.67600 57.14801 18.77200 27.92400 58.60401 18.04400 26.05200 55.48401 19.55200 30.36800 57.30401 18.66800 27.66400 3.25959
27.45600 58.18801 18.30400 26.46800 56.62801 19.03200 28.54800 58.76001 18.04400 25.79200 54.96401 19.86400 31.25200 55.53601 19.55200 30.31600 57.30401 18.66800 27.66400 58.39601 18.14800 26.31200 56.16001 19.18800 29.32800 58.50001 18.09600 26.15600 55.84801 19.39600 29.79600 58.03201 18.35600 26.67600 57.14801 18.77200 27.92400 58.60401 18.04400 26.05200 55.48401 19.55200 30.36800 57.30401 18.66800 27.66400 58.39601 18.20000 26.20800 56.10801 3.11233
56.62801 19.03200 28.54800 58.76001 18.04400 25.79200 54.96401 19.86400 31.25200 55.53601 19.55200 30.31600 57.30401 18.66800 27.66400 58.39601 18.14800 26.31200 56.16001 19.18800 29.32800 58.50001 18.09600 26.15600 55.84801 19.39600 29.79600 58.03201 18.35600 26.67600 57.14801 18.77200 27.92400 58.60401 18.04400 26.05200 55.48401 19.55200 30.36800 57.30401 18.66800 27.66400 58.39601 18.20000 26.20800 56.10801 19.24000 29.43200 58.39601 18.20000 3.20219
18.04400 25.79200 54.96401 19.86400 31.25200 55.53601 19.55200 30.31600 57.30401 18.66800 27.66400 58.39601 18.14800 26.31200 56.16001 19.18800 29.32800 58.50001 18.09600 26.15600 55.84801 19.39600 29.79600 58.03201 18.35600 26.67600 57.14801 18.77200 27.92400 58.60401 18.04400 26.05200 55.48401 19.55200 30.36800 57.30401 18.66800 27.66400 58.39601 18.20000 26.20800 56.10801 19.24000 29.43200 58.39601 18.20000 26.26000 56.16001 19.24000 29.32800 3.08859
31.25200 55.53601 19.55200 30.31600 57.30401 18.66800 27.66400 58.39601 18.14800 26.31200 56.16001 19.18800 29.32800 58.50001 18.09600 26.15600 55.84801 19.39600 29.79600 58.03201 18.35600 26.67600 57.14801 18.77200 27.92400 58.60401 18.04400 26.05200 55.48401 19.55200 30.36800 57.30401 18.66800 27.66400 58.39601 18.20000 26.20800 56.10801 19.24000 29.43200 58.39601 18.20000 26.26000 56.16001 19.24000 29.32800 58.44801 18.14800 26.15600 55.90001 2.91795
57.30401 18.66800 27.66400 58.39601 18.14800 26.31200 56.16001 19.18800 29.32800 58.50001 18.09600 26.15600 55.84801 19.39600 29.79600 58.03201 18.35600 26.67600 57.14801 18.77200 27.92400 58.60401 18.04400 26.05200 55.48401 19.55200 30.36800 57.30401 18.66800 27.66400 58.39601 18.20000 26.20800 56.10801 19.24000 29.43200 58.39601 18.20000 26.26000 56.16001 19.24000 29.32800 58.44801 18.14800 26.15600 55.90001 19.34400 29.74400 58.08401 18.30400 2.84724
18.14800 26.31200 56.16001 19.18800 29.32800 58.50001 18.09600 26.15600 55.84801 19.39600 29.79600 58.03201 18.35600 26.67600 57.14801 18.77200 27.92400 58.60401 18.04400 26.05200 55.48401 19.55200 30.36800 57.30401 18.66800 27.66400 58.39601 18.20000 26.20800 56.10801 19.24000 29.43200 58.39601 18.20000 26.26000 56.16001 19.24000 29.32800 58.44801 18.14800 26.15600 55.90001 19.34400 29.74400 58.08401 18.30400 26.62400 56.94001 18.87600 28.18400 2.88812
29.32800 58.50001 18.09600 26.15600 55.84801 19.39600 29.79600 58.03201 18.35600 26.67600 57.14801 18.77200 27.92400 58.60401 18.04400 26.05200 55.48401 19.55200 30.36800 57.30401 18.66800 27.66400 58.39601 18.20000 26.20800 56.10801 19.24000 29.43200 58.39601 18.20000 26.26000 56.16001 19.24000 29.32800 58.44801 18.14800 26.15600 55.90001 19.34400 29.74400 58.08401 18.30400 26.62400 56.94001 18.87600 28.18400 58.70801 18.04400 25.89600 55.06801 2.90511
55.84801 19.39600 29.79600 58.03201 18.35600 26.67600 57.14801 18.77200 27.92400 58.60401 18.04400 26.05200 55.48401 19.55200 30.36800 57.30401 18.66800 27.66400 58.39601 18.20000 26.20800 56.10801 19.24000 29.43200 58.39601 18.20000 26.26000 56.16001 19.24000 29.32800 58.44801 18.14800 26.15600 55.90001 19.34400 29.74400 58.08401 18.30400 26.62400 56.94001 18.87600 28.18400 58.70801 18.04400 25.89600 55.06801 19.81200 30.94000 56.16001 19.24000 3.10814
18.35600 26.67600 57.14801 18.77200 27.92400 58.60401 18.04400 26.05200 55.48401 19.55200 30.36800 57.30401 18.66800 27.66400 58.39601 18.20000 26.20800 56.10801 19.24000 29.43200 58.39601 18.20000 26.26000 56.16001 19.24000 29.32800 58.44801 18.14800 26.15600 55.90001 19.34400 29.74400 58.08401 18.30400 26.62400 56.94001 18.87600 28.18400 58.70801 18.04400 25.89600 55.06801 19.81200 30.94000 56.16001 19.24000 29.27600 58.50001 18.14800 26.10400 2.99708
27.92400 58.60401 18.04400 26.05200 55.48401 19.55200 30.36800 57.30401 18.66800 27.66400 58.39601 18.20000 26.20800 56.10801 19.24000 29.43200 58.39601 18.20000 26.26000 56.16001 19.24000 29.32800 58.44801 18.14800 26.15600 55.90001 19.34400 29.74400 58.08401 18.30400 26.62400 56.94001 18.87600 28.18400 58.70801 18.04400 25.89600 55.06801 19.81200 30.94000 56.16001 19.24000 29.27600 58.50001 18.14800 26.10400 55.79601 19.44800 29.84800 57.98001 3.00491
55.48401 19.55200 30.36800 57.30401 18.66800 27.66400 58.39601 18.20000 26.20800 56.10801 19.24000 29.43200 58.39601 18.20000 26.26000 56.16001 19.24000 29.32800 58.44801 18.14800 26.15600 55.90001 19.34400 29.74400 58.08401 18.30400 26.62400 56.94001 18.87600 28.18400 58.70801 18.04400 25.89600 55.06801 19.81200 30.94000 56.16001 19.24000 29.27600 58.50001 18.14800 26.10400 55.79601 19.44800 29.84800 57.98001 18.35600 26.78000 57.25201 18.66800 3.09420
18.66800 27.66400 58.39601 18.20000 26.20800 56.10801 19.24000 29.43200 58.39601 18.20000 26.26000 56.16001 19.24000 29.32800 58.44801 18.14800 26.15600 55.90001 19.34400 29.74400 58.08401 18.30400 26.62400 56.94001 18.87600 28.18400 58.70801 18.04400 25.89600 55.06801 19.81200 30.94000 56.16001 19.24000 29.27600 58.50001 18.14800 26.10400 55.79601 19.44800 29.84800 57.98001 18.35600 26.78000 57.25201 18.66800 27.76800 58.50001 18.14800 26.15600 2.92851
26.20800 56.10801 19.24000 29.43200 58.39601 18.20000 26.26000 56.16001 19.24000 29.32800 58.44801 18.14800 26.15600 55.90001 19.34400 29.74400 58.08401 18.30400 26.62400 56.94001 18.87600 28.18400 58.70801 18.04400 25.89600 55.06801 19.81200 30.94000 56.16001 19.24000 29.27600 58.50001 18.14800 26.10400 55.79601 19.44800 29.84800 57.98001 18.35600 26.78000 57.25201 18.66800 27.76800 58.50001 18.14800 26.15600 55.84801 19.39600 29.74400 58.08401 2.94911
58.39601 18.20000 26.26000 56.16001 19.24000 29.32800 58.44801 18.14800 26.15600 55.90001 19.34400 29.74400 58.08401 18.30400 26.62400 56.94001 18.87600 28.18400 58.70801 18.04400 25.89600 55.06801 19.81200 30.94000 56.16001 19.24000 29.27600 58.50001 18.14800 26.10400 55.79601 19.44800 29.84800 57.98001 18.35600 26.78000 57.25201 18.66800 27.76800 58.50001 18.14800 26.15600 55.84801 19.39600 29.74400 58.08401 18.30400 26.62400 56.99201 18.82400 2.96390
19.24000 29.32800 58.44801 18.14800 26.15600 55.90001 19.34400 29.74400 58.08401 18.30400 26.62400 56.94001 18.87600 28.18400 58.70801 18.04400 25.89600 55.06801 19.81200 30.94000 56.16001 19.24000 29.27600 58.50001 18.14800 26.10400 55.79601 19.44800 29.84800 57.98001 18.35600 26.78000 57.25201 18.66800 27.76800 58.50001 18.14800 26.15600 55.84801 19.39600 29.74400 58.08401 18.30400 26.62400 56.99201 18.82400 28.13200 58.70801 18.04400 25.89600 2.98378
26.15600 55.90001 19.34400 29.74400 58.08401 18.30400 26.62400 56.94001 18.87600 28.18400 58.70801 18.04400 25.89600 55.06801 19.81200 30.94000 56.16001 19.24000 29.27600 58.50001 18.14800 26.10400 55.79601 19.44800 29.84800 57.98001 18.35600 26.78000 57.25201 18.66800 27.76800 58.50001 18.14800 26.15600 55.84801 19.39600 29.74400 58.08401 18.30400 26.62400 56.99201 18.82400 28.13200 58.70801 18.04400 25.89600 55.17201 19.76000 30.83600 56.36801 3.10442
58.08401 18.30400 26.62400 56.94001 18.87600 28.18400 58.70801 18.04400 25.89600 55.06801 19.81200 30.94000 56.16001 19.24000 29.27600 58.50001 18.14800 26.10400 55.79601 19.44800 29.84800 57.98001 18.35600 26.78000 57.25201 18.66800 27.76800 58.50001 18.14800 26.15600 55.84801 19.39600 29.74400 58.08401 18.30400 26.62400 56.99201 18.82400 28.13200 58.70801 18.04400 25.89600 55.17201 19.76000 30.83600 56.36801 19.13600 28.96400 58.65601 18.04400 3.10598
18.72000 27.92400 58.44801 17.94000 25.89600 55.27601 19.44800 30.36800 56.99201 18.61600 27.76800 58.39601 17.94000 26.00000 55.53601 19.34400 29.90000 57.61601 18.30400 26.93600 57.51201 18.35600 27.09200 57.72001 18.30400 26.78000 57.25201 18.51200 27.35200 58.08401 18.09600 26.36400 56.52401 18.87600 28.44400 58.55201 17.88800 25.74000 54.96401 19.65600 30.94000 55.90001 19.18800 29.27600 58.24001 18.04400 26.15600 56.10801 19.08400 29.06800 3.14418
25.89600 55.27601 19.44800 30.36800 56.99201 18.61600 27.76800 58.39601 17.94000 26.00000 55.53601 19.34400 29.90000 57.61601 18.30400 26.93600 57.51201 18.35600 27.09200 57.72001 18.30400 26.78000 57.25201 18.51200 27.35200 58.08401 18.09600 26.36400 56.52401 18.87600 28.44400 58.55201 17.88800 25.74000 54.96401 19.65600 30.94000 55.90001 19.18800 29.27600 58.24001 18.04400 26.15600 56.10801 19.08400 29.06800 58.34401 17.99200 26.00000 55.64001 3.15206
56.99201 18.61600 27.76800 58.39601 17.94000 26.00000 55.53601 19.34400 29.90000 57.61601 18.30400 26.93600 57.51201 18.35600 27.09200 57.72001 18.30400 26.78000 57.25201 18.51200 27.35200 58.08401 18.09600 26.36400 56.52401 18.87600 28.44400 58.55201 17.88800 25.74000 54.96401 19.65600 30.94000 55.90001 19.18800 29.27600 58.24001 18.04400 26.15600 56.10801 19.08400 29.06800 58.34401 17.99200 26.00000 55.64001 19.29200 29.79600 57.72001 18.30400 3.11510
17.94000 26.00000 55.53601 19.34400 29.90000 57.61601 18.30400 26.93600 57.51201 18.35600 27.09200 57.72001 18.30400 26.78000 57.25201 18.51200 27.35200 58.08401 18.09600 26.36400 56.52401 18.87600 28.44400 58.55201 17.88800 25.74000 54.96401 19.65600 30.94000 55.90001 19.18800 29.27600 58.24001 18.04400 26.15600 56.10801 19.08400 29.06800 58.34401 17.99200 26.00000 55.64001 19.29200 29.79600 57.72001 18.30400 26.78000 57.30401 18.46000 27.35200 3.04922
29.90000 57.61601 18.30400 26.93600 57.51201 18.35600 27.09200 57.72001 18.30400 26.78000 57.25201 18.51200 27.35200 58.08401 18.09600 26.36400 56.52401 18.87600 28.44400 58.55201 17.88800 25.74000 54.96401 19.65600 30.94000 55.90001 19.18800 29.27600 58.24001 18.04400 26.15600 56.10801 19.08400 29.06800 58.34401 17.99200 26.00000 55.64001 19.29200 29.79600 57.72001 18.30400 26.78000 57.30401 18.46000 27.35200 58.03201 18.14800 26.41600 56.57601 2.93030
57.51201 18.35600 27.09200 57.72001 18.30400 26.78000 57.25201 18.51200 27.35200 58.08401 18.09600 26.36400 56.52401 18.87600 28.44400 58.55201 17.88800 25.74000 54.96401 19.65600 30.94000 55.90001 19.18800 29.27600 58.24001 18.04400 26.15600 56.10801 19.08400 29.06800 58.34401 17.99200 26.00000 55.64001 19.29200 29.79600 57.72001 18.30400 26.78000 57.30401 18.46000 27.35200 58.03201 18.14800 26.41600 56.57601 18.82400 28.34000 58.55201 17.88800 2.97005
18.30400 26.78000 57.25201 18.51200 27.35200 58.08401 18.09600 26.36400 56.52401 18.87600 28.44400 58.55201 17.88800 25.74000 54.96401 19.65600 30.94000 55.90001 19.18800 29.27600 58.24001 18.04400 26.15600 56.10801 19.08400 29.06800 58.34401 17.99200 26.00000 55.64001 19.29200 29.79600 57.72001 18.30400 26.78000 57.30401 18.46000 27.35200 58.03201 18.14800 26.41600 56.57601 18.82400 28.34000 58.55201 17.88800 25.74000 54.96401 19.65600 30.88800 3.04492
27.35200 58.08401 18.09600 26.36400 56.52401 18.87600 28.44400 58.55201 17.88800 25.74000 54.96401 19.65600 30.94000 55.90001 19.18800 29.27600 58.24001 18.04400 26.15600 56.10801 19.08400 29.06800 58.34401 17.99200 26.00000 55.64001 19.29200 29.79600 57.72001 18.30400 26.78000 57.30401 18.46000 27.35200 58.03201 18.14800 26.41600 56.57601 18.82400 28.34000 58.55201 17.88800 25.74000 54.96401 19.65600 30.88800 55.95201 19.13600 29.27600 58.24001 3.09845
56.52401 18.87600 28.44400 58.55201 17.88800 25.74000 54.96401 19.65600 30.94000 55.90001 19.18800 29.27600 58.24001 18.04400 26.15600 56.10801 19.08400 29.06800 58.34401 17.99200 26.00000 55.64001 19.29200 29.79600 57.72001 18.30400 26.78000 57.30401 18.46000 27.35200 58.03201 18.14800 26.41600 56.57601 18.82400 28.34000 58.55201 17.88800 25.74000 54.96401 19.65600 30.88800 55.95201 19.13600 29.27600 58.24001 18.04400 26.15600 56.00401 19.13600 3.09257
17.88800 25.74000 54.96401 19.65600 30.94000 55.90001 19.18800 29.27600 58.24001 18.04400 26.15600 56.10801 19.08400 29.06800 58.34401 17.99200 26.00000 55.64001 19.29200 29.79600 57.72001 18.30400 26.78000 57.30401 18.46000 27.35200 58.03201 18.14800 26.41600 56.57601 18.82400 28.34000 58.55201 17.88800 25.74000 54.96401 19.65600 30.88800 55.95201 19.13600 29.27600 58.24001 18.04400 26.15600 56.00401 19.13600 29.17200 58.29201 18.04400 26.05200 3.00043
30.94000 55.90001 19.18800 29.27600 58.24001 18.04400 26.15600 56.10801 19.08400 29.06800 58.34401 17.99200 26.00000 55.64001 19.29200 29.79600 57.72001 18.30400 26.78000 57.30401 18.46000 27.35200 58.03201 18.14800 26.41600 56.57601 18.82400 28.34000 58.55201 17.88800 25.74000 54.96401 19.65600 30.88800 55.95201 19.13600 29.27600 58.24001 18.04400 26.15600 56.00401 19.13600 29.17200 58.29201 18.04400 26.05200 55.84801 19.18800 29.48400 58.08401 2.98429
58.24001 18.04400 26.15600 56.10801 19.08400 29.06800 58.34401 17.99200 26.00000 55.64001 19.29200 29.79600 57.72001 18.30400 26.78000 57.30401 18.46000 27.35200 58.03201 18.14800 26.41600 56.57601 18.82400 28.34000 58.55201 17.88800 25.74000 54.96401 19.65600 30.88800 55.95201 19.13600 29.27600 58.24001 18.04400 26.15600 56.00401 19.13600 29.17200 58.29201 18.04400 26.05200 55.84801 19.18800 29.48400 58.08401 18.09600 26.36400 56.42001 18.92800 2.94495
19.08400 29.06800 58.34401 17.99200 26.00000 55.64001 19.29200 29.79600 57.72001 18.30400 26.78000 57.30401 18.46000 27.35200 58.03201 18.14800 26.41600 56.57601 18.82400 28.34000 58.55201 17.88800 25.74000 54.96401 19.65600 30.88800 55.95201 19.13600 29.27600 58.24001 18.04400 26.15600 56.00401 19.13600 29.17200 58.29201 18.04400 26.05200 55.84801 19.18800 29.48400 58.08401 18.09600 26.36400 56.42001 18.92800 28.49600 58.60401 17.88800 25.74000 3.00745
26.00000 55.64001 19.29200 29.79600 57.72001 18.30400 26.78000 57.30401 18.46000 27.35200 58.03201 18.14800 26.41600 56.57601 18.82400 28.34000 58.55201 17.88800 25.74000 54.96401 19.65600 30.88800 55.95201 19.13600 29.27600 58.24001 18.04400 26.15600 56.00401 19.13600 29.17200 58.29201 18.04400 26.05200 55.84801 19.18800 29.48400 58.08401 18.09600 26.36400 56.42001 18.92800 28.49600 58.60401 17.88800 25.74000 54.96401 19.65600 30.88800 55.95201 3.11718
57.72001 18.30400 26.78000 57.30401 18.46000 27.35200 58.03201 18.14800 26.41600 56.57601 18.82400 28.34000 58.55201 17.88800 25.74000 54.96401 19.65600 30.88800 55.95201 19.13600 29.27600 58.24001 18.04400 26.15600 56.00401 19.13600 29.17200 58.29201 18.04400 26.05200 55.84801 19.18800 29.48400 58.08401 18.09600 26.36400 56.42001 18.92800 28.49600 58.60401 17.88800 25.74000 54.96401 19.65600 30.88800 55.95201 19.13600 29.22400 58.29201 17.99200 2.99771
18.46000 27.35200 58.03201 18.14800 26.41600 56.57601 18.82400 28.34000 58.55201 17.88800 25.74000 54.96401 19.65600 30.88800 55.95201 19.13600 29.27600 58.24001 18.04400 26.15600 56.00401 19.13600 29.17200 58.29201 18.04400 26.05200 55.84801 19.18800 29.48400 58.08401 18.09600 26.36400 56.42001 18.92800 28.49600 58.60401 17.88800 25.74000 54.96401 19.65600 30.88800 55.95201 19.13600 29.22400 58.29201 17.99200 26.10400 55.84801 19.18800 29.43200 2.88322
26.41600 56.57601 18.82400 28.34000 58.55201 17.88800 25.74000 54.96401 19.65600 30.88800 55.95201 19.13600 29.27600 58.24001 18.04400 26.15600 56.00401 19.13600 29.17200 58.29201 18.04400 26.05200 55.84801 19.18800 29.48400 58.08401 18.09600 26.36400 56.42001 18.92800 28.49600 58.60401 17.88800 25.74000 54.96401 19.65600 30.88800 55.95201 19.13600 29.22400 58.29201 17.99200 26.10400 55.84801 19.18800 29.43200 58.13601 18.09600 26.26000 56.36801 2.78169
58.55201 17.88800 25.74000 54.96401 19.65600 30.88800 55.95201 19.13600 29.27600 58.24001 18.04400 26.15600 56.00401 19.13600 29.17200 58.29201 18.04400 26.05200 55.84801 19.18800 29.48400 58.08401 18.09600 26.36400 56.42001 18.92800 28.49600 58.60401 17.88800 25.74000 54.96401 19.65600 30.88800 55.95201 19.13600 29.22400 58.29201 17.99200 26.10400 55.84801 19.18800 29.43200 58.13601 18.09600 26.26000 56.36801 18.92800 28.70400 58.55201 17.88800 2.75716
19.65600 30.88800 55.95201 19.13600 29.27600 58.24001 18.04400 26.15600 56.00401 19.13600 29.17200 58.29201 18.04400 26.05200 55.84801 19.18800 29.48400 58.08401 18.09600 26.36400 56.42001 18.92800 28.49600 58.60401 17.88800 25.74000 54.96401 19.65600 30.88800 55.95201 19.13600 29.22400 58.29201 17.99200 26.10400 55.84801 19.18800 29.43200 58.13601 18.09600 26.26000 56.36801 18.92800 28.70400 58.55201 17.88800 25.79200 55.06801 19.55200 30.73200 2.79270
29.27600 58.24001 18.04400 26.15600 56.00401 19.13600 29.17200 58.29201 18.04400 26.05200 55.84801 19.18800 29.48400 58.08401 18.09600 26.36400 56.42001 18.92800 28.49600 58.60401 17.88800 25.74000 54.96401 19.65600 30.88800 55.95201 19.13600 29.22400 58.29201 17.99200 26.10400 55.84801 19.18800 29.43200 58.13601 18.09600 26.26000 56.36801 18.92800 28.70400 58.55201 17.88800 25.79200 55.06801 19.55200 30.73200 56.31601 18.98000 28.70400 58.55201 2.77518
56.00401 19.13600 29.17200 58.29201 18.04400 26.05200 55.84801 19.18800 29.48400 58.08401 18.09600 26.36400 56.42001 18.92800 28.49600 58.60401 17.88800 25.74000 54.96401 19.65600 30.88800 55.95201 19.13600 29.22400 58.29201 17.99200 26.10400 55.84801 19.18800 29.43200 58.13601 18.09600 26.26000 56.36801 18.92800 28.70400 58.55201 17.88800 25.79200 55.06801 19.55200 30.73200 56.31601 18.98000 28.70400 58.55201 17.88800 25.84400 55.12001 19.55200 2.82815
18.04400 26.05200 55.84801 19.18800 29.48400 58.08401 18.09600 26.36400 56.42001 18.92800 28.49600 58.60401 17.88800 25.74000 54.96401 19.65600 30.88800 55.95201 19.13600 29.22400 58.29201 17.99200 26.10400 55.84801 19.18800 29.43200 58.13601 18.09600 26.26000 56.36801 18.92800 28.70400 58.55201 17.88800 25.79200 55.06801 19.55200 30.73200 56.31601 18.98000 28.70400 58.55201 17.88800 25.84400 55.12001 19.55200 30.62800 56.47201 18.87600 28.49600 2.91857
29.48400 58.08401 18.09600 26.36400 56.42001 18.92800 28.49600 58.60401 17.88800 25.74000 54.96401 19.65600 30.88800 55.95201 19.13600 29.22400 58.29201 17.99200 26.10400 55.84801 19.18800 29.43200 58.13601 18.09600 26.26000 56.36801 18.92800 28.70400 58.55201 17.88800 25.79200 55.06801 19.55200 30.73200 56.31601 18.98000 28.70400 58.55201 17.88800 25.84400 55.12001 19.55200 30.62800 56.47201 18.87600 28.49600 58.55201 17.88800 25.79200 54.91201 2.86394
56.42001 18.92800 28.49600 58.60401 17.88800 25.74000 54.96401 19.65600 30.88800 55.95201 19.13600 29.22400 58.29201 17.99200 26.10400 55.84801 19.18800 29.43200 58.13601 18.09600 26.26000 56.36801 18.92800 28.70400 58.55201 17.88800 25.79200 55.06801 19.55200 30.73200 56.31601 18.98000 28.70400 58.55201 17.88800 25.84400 55.12001 19.55200 30.62800 56.47201 18.87600 28.49600 58.55201 17.88800 25.79200 54.91201 19.65600 30.94000 55.95201 19.13600 2.91549
17.88800 25.74000 54.96401 19.65600 30.88800 55.95201 19.13600 29.22400 58.29201 17.99200 26.10400 55.84801 19.18800 29.43200 58.13601 18.09600 26.26000 56.36801 18.92800 28.70400 58.55201 17.88800 25.79200 55.06801 19.55200 30.73200 56.31601 18.98000 28.70400 58.55201 17.88800 25.84400 55.12001 19.55200 30.62800 56.47201 18.87600 28.49600 58.55201 17.88800 25.79200 54.91201 19.65600 30.94000 55.95201 19.13600 29.27600 58.24001 18.04400 26.10400 2.91459
30.88800 55.95201 19.13600 29.22400 58.29201 17.99200 26.10400 55.84801 19.18800 29.43200 58.13601 18.09600 26.26000 56.36801 18.92800 28.70400 58.55201 17.88800 25.79200 55.06801 19.55200 30.73200 56.31601 18.98000 28.70400 58.55201 17.88800 25.84400 55.12001 19.55200 30.62800 56.47201 18.87600 28.49600 58.55201 17.88800 25.79200 54.91201 19.65600 30.94000 55.95201 19.13600 29.27600 58.24001 18.04400 26.10400 56.00401 19.08400 29.27600 58.24001 2.88785
58.29201 17.99200 26.10400 55.84801 19.18800 29.43200 58.13601 18.09600 26.26000 56.36801 18.92800 28.70400 58.55201 17.88800 25.79200 55.06801 19.55200 30.73200 56.31601 18.98000 28.70400 58.55201 17.88800 25.84400 55.12001 19.55200 30.62800 56.47201 18.87600 28.49600 58.55201 17.88800 25.79200 54.91201 19.65600 30.94000 55.95201 19.13600 29.27600 58.24001 18.04400 26.10400 56.00401 19.08400 29.27600 58.24001 18.04400 26.10400 55.95201 19.13600 2.81805
19.18800 29.43200 58.13601 18.09600 26.26000 56.36801 18.92800 28.70400 58.55201 17.88800 25.79200 55.06801 19.55200 30.73200 56.31601 18.98000 28.70400 58.55201 17.88800 25.84400 55.12001 19.55200 30.62800 56.47201 18.87600 28.49600 58.55201 17.88800 25.79200 54.91201 19.65600 30.94000 55.95201 19.13600 29.27600 58.24001 18.04400 26.10400 56.00401 19.08400 29.27600 58.24001 18.04400 26.10400 55.95201 19.13600 29.32800 58.18801 18.04400 26.20800 2.82440
26.26000 56.36801 18.92800 28.70400 58.55201 17.88800 25.79200 55.06801 19.55200 30.73200 56.31601 18.98000 28.70400 58.55201 17.88800 25.84400 55.12001 19.55200 30.62800 56.47201 18.87600 28.49600 58.55201 17.88800 25.79200 54.91201 19.65600 30.94000 55.95201 19.13600 29.27600 58.24001 18.04400 26.10400 56.00401 19.08400 29.27600 58.24001 18.04400 26.10400 55.95201 19.13600 29.32800 58.18801 18.04400 26.20800 56.05601 19.08400 29.12000 58.34401 2.76155
58.55201 17.88800 25.79200 55.06801 19.55200 30.73200 56.31601 18.98000 28.70400 58.55201 17.88800 25.84400 55.12001 19.55200 30.62800 56.47201 18.87600 28.49600 58.55201 17.88800 25.79200 54.91201 19.65600 30.94000 55.95201 19.13600 29.27600 58.24001 18.04400 26.10400 56.00401 19.08400 29.27600 58.24001 18.04400 26.10400 55.95201 19.13600 29.32800 58.18801 18.04400 26.20800 56.05601 19.08400 29.12000 58.34401 17.99200 26.00000 55.69201 19.29200 2.76939
19.55200 30.73200 56.31601 18.98000 28.70400 58.55201 17.88800 25.84400 55.12001 19.55200 30.62800 56.47201 18.87600 28.49600 58.55201 17.88800 25.79200 54.91201 19.65600 30.94000 55.95201 19.13600 29.27600 58.24001 18.04400 26.10400 56.00401 19.08400 29.27600 58.24001 18.04400 26.10400 55.95201 19.13600 29.32800 58.18801 18.04400 26.20800 56.05601 19.08400 29.12000 58.34401 17.99200 26.00000 55.69201 19.29200 29.69200 57.82401 18.25200 26.62400 2.89253
28.70400 58.55201 17.88800 25.84400 55.12001 19.55200 30.62800 56.47201 18.87600 28.49600 58.55201 17.88800 25.79200 54.91201 19.65600 30.94000 55.95201 19.13600 29.27600 58.24001 18.04400 26.10400 56.00401 19.08400 29.27600 58.24001 18.04400 26.10400 55.95201 19.13600 29.32800 58.18801 18.04400 26.20800 56.05601 19.08400 29.12000 58.34401 17.99200 26.00000 55.69201 19.29200 29.69200 57.82401 18.25200 26.62400 57.09601 18.56400 27.66400 58.34401 2.92644
55.12001 19.55200 30.62800 56.47201 18.87600 28.49600 58.55201 17.88800 25.79200 54.91201 19.65600 30.94000 55.95201 19.13600 29.27600 58.24001 18.04400 26.10400 56.00401 19.08400 29.27600 58.24001 18.04400 26.10400 55.95201 19.13600 29.32800 58.18801 18.04400 26.20800 56.05601 19.08400 29.12000 58.34401 17.99200 26.00000 55.69201 19.29200 29.69200 57.82401 18.25200 26.62400 57.09601 18.56400 27.66400 58.34401 17.99200 26.05200 55.74401 19.24000 2.93165
18.87600 28.49600 58.55201 17.88800 25.79200 54.91201 19.65600 30.94000 55.95201 19.13600 29.27600 58.24001 18.04400 26.10400 56.00401 19.08400 29.27600 58.24001 18.04400 26.10400 55.95201 19.13600 29.32800 58.18801 18.04400 26.20800 56.05601 19.08400 29.12000 58.34401 17.99200 26.00000 55.69201 19.29200 29.69200 57.82401 18.25200 26.62400 57.09601 18.56400 27.66400 58.34401 17.99200 26.05200 55.74401 19.24000 29.58800 57.98001 18.14800 26.46800 2.81808
25.79200 54.91201 19.65600 30.94000 55.95201 19.13600 29.27600 58.24001 18.04400 26.10400 56.00401 19.08400 29.27600 58.24001 18.04400 26.10400 55.95201 19.13600 29.32800 58.18801 18.04400 26.20800 56.05601 19.08400 29.12000 58.34401 17.99200 26.00000 55.69201 19.29200 29.69200 57.82401 18.25200 26.62400 57.09601 18.56400 27.66400 58.34401 17.99200 26.05200 55.74401 19.24000 29.58800 57.98001 18.14800 26.46800 56.68001 18.77200 28.18400 58.55201 2.85591
55.95201 19.13600 29.27600 58.24001 18.04400 26.10400 56.00401 19.08400 29.27600 58.24001 18.04400 26.10400 55.95201 19.13600 29.32800 58.18801 18.04400 26.20800 56.05601 19.08400 29.12000 58.34401 17.99200 26.00000 55.69201 19.29200 29.69200 57.82401 18.25200 26.62400 57.09601 18.56400 27.66400 58.34401 17.99200 26.05200 55.74401 19.24000 29.58800 57.98001 18.14800 26.46800 56.68001 18.77200 28.18400 58.55201 17.88800 25.79200 55.01601 19.60400 2.77691
18.04400 26.10400 56.00401 19.08400 29.27600 58.24001 18.04400 26.10400 55.95201 19.13600 29.32800 58.18801 18.04400 26.20800 56.05601 19.08400 29.12000 58.34401 17.99200 26.00000 55.69201 19.29200 29.69200 57.82401 18.25200 26.62400 57.09601 18.56400 27.66400 58.34401 17.99200 26.05200 55.74401 19.24000 29.58800 57.98001 18.14800 26.46800 56.68001 18.77200 28.18400 58.55201 17.88800 25.79200 55.01601 19.60400 30.78400 56.21201 19.03200 28.86000 2.93776
29.27600 58.24001 18.04400 26.10400 55.95201 19.13600 29.32800 58.18801 18.04400 26.20800 56.05601 19.08400 29.12000 58.34401 17.99200 26.00000 55.69201 19.29200 29.69200 57.82401 18.25200 26.62400 57.09601 18.56400 27.66400 58.34401 17.99200 26.05200 55.74401 19.24000 29.58800 57.98001 18.14800 26.46800 56.68001 18.77200 28.18400 58.55201 17.88800 25.79200 55.01601 19.60400 30.78400 56.21201 19.03200 28.86000 58.50001 17.94000 25.84400 55.32801 2.93717
55.95201 19.13600 29.32800 58.18801 18.04400 26.20800 56.05601 19.08400 29.12000 58.34401 17.99200 26.00000 55.69201 19.29200 29.69200 57.82401 18.25200 26.62400 57.09601 18.56400 27.66400 58.34401 17.99200 26.05200 55.74401 19.24000 29.58800 57.98001 18.14800 26.46800 56.68001 18.77200 28.18400 58.55201 17.88800 25.79200 55.01601 19.60400 30.78400 56.21201 19.03200 28.86000 58.50001 17.94000 25.84400 55.32801 19.44800 30.31600 57.04401 18.61600 3.14592
18.04400 26.20800 56.05601 19.08400 29.12000 58.34401 17.99200 26.00000 55.69201 19.29200 29.69200 57.82401 18.25200 26.62400 57.09601 18.56400 27.66400 58.34401 17.99200 26.05200 55.74401 19.24000 29.58800 57.98001 18.14800 26.46800 56.68001 18.77200 28.18400 58.55201 17.88800 25.79200 55.01601 19.60400 30.78400 56.21201 19.03200 28.86000 58.50001 17.94000 25.84400 55.32801 19.44800 30.31600 57.04401 18.61600 27.66400 58.34401 17.99200 26.05200 3.07185
29.12000 58.34401 17.99200 26.00000 55.69201 19.29200 29.69200 57.82401 18.25200 26.62400 57.09601 18.56400 27.66400 58.34401 17.99200 26.05200 55.74401 19.24000 29.58800 57.98001 18.14800 26.46800 56.68001 18.77200 28.18400 58.55201 17.88800 25.79200 55.01601 19.60400 30.78400 56.21201 19.03200 28.86000 58.50001 17.94000 25.84400 55.32801 19.44800 30.31600 57.04401 18.61600 27.66400 58.34401 17.99200 26.05200 55.69201 19.24000 29.69200 57.87601 3.06692
55.69201 19.29200 29.69200 57.82401 18.25200 26.62400 57.09601 18.56400 27.66400 58.34401 17.99200 26.05200 55.74401 19.24000 29.58800 57.98001 18.14800 26.46800 56.68001 18.77200 28.18400 58.55201 17.88800 25.79200 55.01601 19.60400 30.78400 56.21201 19.03200 28.86000 58.50001 17.94000 25.84400 55.32801 19.44800 30.31600 57.04401 18.61600 27.66400 58.34401 17.99200 26.05200 55.69201 19.24000 29.69200 57.87601 18.20000 26.62400 56.94001 18.61600 3.14247
18.25200 26.62400 57.09601 18.56400 27.66400 58.34401 17.99200 26.05200 55.74401 19.24000 29.58800 57.98001 18.14800 26.46800 56.68001 18.77200 28.18400 58.55201 17.88800 25.79200 55.01601 19.60400 30.78400 56.21201 19.03200 28.86000 58.50001 17.94000 25.84400 55.32801 19.44800 30.31600 57.04401 18.61600 27.66400 58.34401 17.99200 26.05200 55.69201 19.24000 29.69200 57.87601 18.20000 26.62400 56.94001 18.61600 27.82000 58.44801 17.94000 25.94800 3.03773
27.66400 58.34401 17.99200 26.05200 55.74401 19.24000 29.58800 57.98001 18.14800 26.46800 56.68001 18.77200 28.18400 58.55201 17.88800 25.79200 55.01601 19.60400 30.78400 56.21201 19.03200 28.86000 58.50001 17.94000 25.84400 55.32801 19.44800 30.31600 57.04401 18.61600 27.66400 58.34401 17.99200 26.05200 55.69201 19.24000 29.69200 57.87601 18.20000 26.62400 56.94001 18.61600 27.82000 58.44801 17.94000 25.94800 55.43201 19.39600 30.05600 57.40801 3.11626
55.74401 19.24000 29.58800 57.98001 18.14800 26.46800 56.68001 18.77200 28.18400 58.55201 17.88800 25.79200 55.01601 19.60400 30.78400 56.21201 19.03200 28.86000 58.50001 17.94000 25.84400 55.32801 19.44800 30.31600 57.04401 18.61600 27.66400 58.34401 17.99200 26.05200 55.69201 19.24000 29.69200 57.87601 18.20000 26.62400 56.94001 18.61600 27.82000 58.44801 17.94000 25.94800 55.43201 19.39600 30.05600 57.40801 18.46000 27.19600 57.92801 18.20000 3.24128
18.14800 26.46800 56.68001 18.77200 28.18400 58.55201 17.88800 25.79200 55.01601 19.60400 30.78400 56.21201 19.03200 28.86000 58.50001 17.94000 25.84400 55.32801 19.44800 30.31600 57.04401 18.61600 27.66400 58.34401 17.99200 26.05200 55.69201 19.24000 29.69200 57.87601 18.20000 26.62400 56.94001 18.61600 27.82000 58.44801 17.94000 25.94800 55.43201 19.39600 30.05600 57.40801 18.46000 27.19600 57.92801 18.20000 26.52000 56.88801 18.66800 27.92400 3.12593
28.18400 58.55201 17.88800 25.79200 55.01601 19.60400 30.78400 56.21201 19.03200 28.86000 58.50001 17.94000 25.84400 55.32801 19.44800 30.31600 57.04401 18.61600 27.66400 58.34401 17.99200 26.05200 55.69201 19.24000 29.69200 57.87601 18.20000 26.62400 56.94001 18.61600 27.82000 58.44801 17.94000 25.94800 55.43201 19.39600 30.05600 57.40801 18.46000 27.19600 57.92801 18.20000 26.52000 56.88801 18.66800 27.92400 58.50001 17.94000 25.84400 55.32801 3.02386
55.01601 19.60400 30.78400 56.21201 19.03200 28.86000 58.50001 17.94000 25.84400 55.32801 19.44800 30.31600 57.04401 18.61600 27.66400 58.34401 17.99200 26.05200 55.69201 19.24000 29.69200 57.87601 18.20000 26.62400 56.94001 18.61600 27.82000 58.44801 17.94000 25.94800 55.43201 19.39600 30.05600 57.40801 18.46000 27.19600 57.92801 18.20000 26.52000 56.88801 18.66800 27.92400 58.50001 17.94000 25.84400 55.32801 19.44800 30.31600 57.04401 18.56400 3.11281
19.03200 28.86000 58.50001 17.94000 25.84400 55.32801 19.44800 30.31600 57.04401 18.61600 27.66400 58.34401 17.99200 26.05200 55.69201 19.24000 29.69200 57.87601 18.20000 26.62400 56.94001 18.61600 27.82000 58.44801 17.94000 25.94800 55.43201 19.39600 30.05600 57.40801 18.46000 27.19600 57.92801 18.20000 26.52000 56.88801 18.66800 27.92400 58.50001 17.94000 25.84400 55.32801 19.44800 30.31600 57.04401 18.56400 27.71600 58.39601 17.99200 26.00000 2.90193
25.84400 55.32801 19.44800 30.31600 57.04401 18.61600 27.66400 58.34401 17.99200 26.05200 55.69201 19.24000 29.69200 57.87601 18.20000 26.62400 56.94001 18.61600 27.82000 58.44801 17.94000 25.94800 55.43201 19.39600 30.05600 57.40801 18.46000 27.19600 57.92801 18.20000 26.52000 56.88801 18.66800 27.92400 58.50001 17.94000 25.84400 55.32801 19.44800 30.31600 57.04401 18.56400 27.71600 58.39601 17.99200 26.00000 55.64001 19.29200 29.74400 57.77201 2.94953
57.04401 18.61600 27.66400 58.34401 17.99200 26.05200 55.69201 19.24000 29.69200 57.87601 18.20000 26.62400 56.94001 18.61600 27.82000 58.44801 17.94000 25.94800 55.43201 19.39600 30.05600 57.40801 18.46000 27.19600 57.92801 18.20000 26.52000 56.88801 18.66800 27.92400 58.50001 17.94000 25.84400 55.32801 19.44800 30.31600 57.04401 18.56400 27.71600 58.39601 17.99200 26.00000 55.64001 19.29200 29.74400 57.77201 18.25200 26.72800 57.09601 18.56400 2.88726
17.99200 26.05200 55.69201 19.24000 29.69200 57.87601 18.20000 26.62400 56.94001 18.61600 27.82000 58.44801 17.94000 25.94800 55.43201 19.39600 30.05600 57.40801 18.46000 27.19600 57.92801 18.20000 26.52000 56.88801 18.66800 27.92400 58.50001 17.94000 25.84400 55.32801 19.44800 30.31600 57.04401 18.56400 27.71600 58.39601 17.99200 26.00000 55.64001 19.29200 29.74400 57.77201 18.25200 26.72800 57.09601 18.56400 27.56000 58.29201 18.04400 26.10400 2.88947
29.69200 57.87601 18.20000 26.62400 56.94001 18.61600 27.82000 58.44801 17.94000 25.94800 55.43201 19.39600 30.05600 57.40801 18.46000 27.19600 57.92801 18.20000 26.52000 56.88801 18.66800 27.92400 58.50001 17.94000 25.84400 55.32801 19.44800 30.31600 57.04401 18.56400 27.71600 58.39601 17.99200 26.00000 55.64001 19.29200 29.74400 57.77201 18.25200 26.72800 57.09601 18.56400 27.56000 58.29201 18.04400 26.10400 55.95201 19.13600 29.27600 58.24001 2.97961
56.94001 18.61600 27.82000 58.44801 17.94000 25.94800 55.43201 19.39600 30.05600 57.40801 18.46000 27.19600 57.92801 18.20000 26.52000 56.88801 18.66800 27.92400 58.50001 17.94000 25.84400 55.32801 19.44800 30.31600 57.04401 18.56400 27.71600 58.39601 17.99200 26.00000 55.64001 19.29200 29.74400 57.77201 18.25200 26.72800 57.09601 18.56400 27.56000 58.29201 18.04400 26.10400 55.95201 19.13600 29.27600 58.24001 18.04400 26.15600 56.10801 19.03200 2.98253
17.94000 25.94800 55.43201 19.39600 30.05600 57.40801 18.46000 27.19600 57.92801 18.20000 26.52000 56.88801 18.66800 27.92400 58.50001 17.94000 25.84400 55.32801 19.44800 30.31600 57.04401 18.56400 27.71600 58.39601 17.99200 26.00000 55.64001 19.29200 29.74400 57.77201 18.25200 26.72800 57.09601 18.56400 27.56000 58.29201 18.04400 26.10400 55.95201 19.13600 29.27600 58.24001 18.04400 26.15600 56.10801 19.03200 29.12000 58.39601 17.94000 26.05200 3.00208
30.05600 57.40801 18.46000 27.19600 57.92801 18.20000 26.52000 56.88801 18.66800 27.92400 58.50001 17.94000 25.84400 55.32801 19.44800 30.31600 57.04401 18.56400 27.71600 58.39601 17.99200 26.00000 55.64001 19.29200 29.74400 57.77201 18.25200 26.72800 57.09601 18.56400 27.56000 58.29201 18.04400 26.10400 55.95201 19.13600 29.27600 58.24001 18.04400 26.15600 56.10801 19.03200 29.12000 58.39601 17.94000 26.05200 55.64001 19.29200 29.74400 57.77201 3.03847
57.92801 18.20000 26.52000 56.88801 18.66800 27.92400 58.50001 17.94000 25.84400 55.32801 19.44800 30.31600 57.04401 18.56400 27.71600 58.39601 17.99200 26.00000 55.64001 19.29200 29.74400 57.77201 18.25200 26.72800 57.09601 18.56400 27.56000 58.29201 18.04400 26.10400 55.95201 19.13600 29.27600 58.24001 18.04400 26.15600 56.10801 19.03200 29.12000 58.39601 17.94000 26.05200 55.64001 19.29200 29.74400 57.77201 18.25200 26.67600 57.14801 18.56400 2.95723
18.66800 27.92400 58.50001 17.94000 25.84400 55.32801 19.44800 30.31600 57.04401 18.56400 27.71600 58.39601 17.99200 26.00000 55.64001 19.29200 29.74400 57.77201 18.25200 26.72800 57.09601 18.56400 27.56000 58.29201 18.04400 26.10400 55.95201 19.13600 29.27600 58.24001 18.04400 26.15600 56.10801 19.03200 29.12000 58.39601 17.94000 26.05200 55.64001 19.29200 29.74400 57.77201 18.25200 26.67600 57.14801 18.56400 27.56000 58.29201 17.99200 26.15600 2.90969
25.84400 55.32801 19.44800 30.31600 57.04401 18.56400 27.71600 58.39601 17.99200 26.00000 55.64001 19.29200 29.74400 57.77201 18.25200 26.72800 57.09601 18.56400 27.56000 58.29201 18.04400 26.10400 55.95201 19.13600 29.27600 58.24001 18.04400 26.15600 56.10801 19.03200 29.12000 58.39601 17.94000 26.05200 55.64001 19.29200 29.74400 57.77201 18.25200 26.67600 57.14801 18.56400 27.56000 58.29201 17.99200 26.15600 55.95201 19.13600 29.27600 58.24001 2.91959
57.04401 18.56400 27.71600 58.39601 17.99200 26.00000 55.64001 19.29200 29.74400 57.77201 18.25200 26.72800 57.09601 18.56400 27.56000 58.29201 18.04400 26.10400 55.95201 19.13600 29.27600 58.24001 18.04400 26.15600 56.10801 19.03200 29.12000 58.39601 17.94000 26.05200 55.64001 19.29200 29.74400 57.77201 18.25200 26.67600 57.14801 18.56400 27.56000 58.29201 17.99200 26.15600 55.95201 19.13600 29.27600 58.24001 18.04400 26.15600 56.05601 19.08400 2.75681
17.99200 26.00000 55.64001 19.29200 29.74400 57.77201 18.25200 26.72800 57.09601 18.56400 27.56000 58.29201 18.04400 26.10400 55.95201 19.13600 29.27600 58.24001 18.04400 26.15600 56.10801 19.03200 29.12000 58.39601 17.94000 26.05200 55.64001 19.29200 29.74400 57.77201 18.25200 26.67600 57.14801 18.56400 27.56000 58.29201 17.99200 26.15600 55.95201 19.13600 29.27600 58.24001 18.04400 26.15600 56.05601 19.08400 29.12000 58.34401 17.99200 26.05200 2.69581
29.74400 57.77201 18.25200 26.72800 57.09601 18.56400 27.56000 58.29201 18.04400 26.10400 55.95201 19.13600 29.27600 58.24001 18.04400 26.15600 56.10801 19.03200 29.12000 58.39601 17.94000 26.05200 55.64001 19.29200 29.74400 57.77201 18.25200 26.67600 57.14801 18.56400 27.56000 58.29201 17.99200 26.15600 55.95201 19.13600 29.27600 58.24001 18.04400 26.15600 56.05601 19.08400 29.12000 58.34401 17.99200 26.05200 55.74401 19.24000 29.58800 57.98001 2.73389
57.09601 18.56400 27.56000 58.29201 18.04400 26.10400 55.95201 19.13600 29.27600 58.24001 18.04400 26.15600 56.10801 19.03200 29.12000 58.39601 17.94000 26.05200 55.64001 19.29200 29.74400 57.77201 18.25200 26.67600 57.14801 18.56400 27.56000 58.29201 17.99200 26.15600 55.95201 19.13600 29.27600 58.24001 18.04400 26.15600 56.05601 19.08400 29.12000 58.34401 17.99200 26.05200 55.74401 19.24000 29.58800 57.98001 18.14800 26.52000 56.78401 18.72000 2.72857
18.04400 26.10400 55.95201 19.13600 29.27600 58.24001 18.04400 26.15600 56.10801 19.03200 29.12000 58.39601 17.94000 26.05200 55.64001 19.29200 29.74400 57.77201 18.25200 26.67600 57.14801 18.56400 27.56000 58.29201 17.99200 26.15600 55.95201 19.13600 29.27600 58.24001 18.04400 26.15600 56.05601 19.08400 29.12000 58.34401 17.99200 26.05200 55.74401 19.24000 29.58800 57.98001 18.14800 26.52000 56.78401 18.72000 28.08000 58.50001 17.88800 25.84400 2.72429
29.27600 58.24001 18.04400 26.15600 56.10801 19.03200 29.12000 58.39601 17.94000 26.05200 55.64001 19.29200 29.74400 57.77201 18.25200 26.67600 57.14801 18.56400 27.56000 58.29201 17.99200 26.15600 55.95201 19.13600 29.27600 58.24001 18.04400 26.15600 56.05601 19.08400 29.12000 58.34401 17.99200 26.05200 55.74401 19.24000 29.58800 57.98001 18.14800 26.52000 56.78401 18.72000 28.08000 58.50001 17.88800 25.84400 55.12001 19.55200 30.57600 56.57601 2.89248
56.10801 19.03200 29.12000 58.39601 17.94000 26.05200 55.64001 19.29200 29.74400 57.77201 18.25200 26.67600 57.14801 18.56400 27.56000 58.29201 17.99200 26.15600 55.95201 19.13600 29.27600 58.24001 18.04400 26.15600 56.05601 19.08400 29.12000 58.34401 17.99200 26.05200 55.74401 19.24000 29.58800 57.98001 18.14800 26.52000 56.78401 18.72000 28.08000 58.50001 17.88800 25.84400 55.12001 19.55200 30.57600 56.57601 18.82400 28.39200 58.55201 17.88800 3.00544
17.94000 26.05200 55.64001 19.29200 29.74400 57.77201 18.25200 26.67600 57.14801 18.56400 27.56000 58.29201 17.99200 26.15600 55.95201 19.13600 29.27600 58.24001 18.04400 26.15600 56.05601 19.08400 29.12000 58.34401 17.99200 26.05200 55.74401 19.24000 29.58800 57.98001 18.14800 26.52000 56.78401 18.72000 28.08000 58.50001 17.88800 25.84400 55.12001 19.55200 30.57600 56.57601 18.82400 28.39200 58.55201 17.88800 25.74000 54.96401 19.65600 30.94000 3.09104
29.74400 57.77201 18.25200 26.67600 57.14801 18.56400 27.56000 58.29201 17.99200 26.15600 55.95201 19.13600 29.27600 58.24001 18.04400 26.15600 56.05601 19.08400 29.12000 58.34401 17.99200 26.05200 55.74401 19.24000 29.58800 57.98001 18.14800 26.52000 56.78401 18.72000 28.08000 58.50001 17.88800 25.84400 55.12001 19.55200 30.57600 56.57601 18.82400 28.39200 58.55201 17.88800 25.74000 54.96401 19.65600 30.94000 55.90001 19.13600 29.32800 58.24001 3.16002
57.14801 18.56400 27.56000 58.29201 17.99200 26.15600 55.95201 19.13600 29.27600 58.24001 18.04400 26.15600 56.05601 19.08400 29.12000 58.34401 17.99200 26.05200 55.74401 19.24000 29.58800 57.98001 18.14800 26.52000 56.78401 18.72000 28.08000 58.50001 17.88800 25.84400 55.12001 19.55200 30.57600 56.57601 18.82400 28.39200 58.55201 17.88800 25.74000 54.96401 19.65600 30.94000 55.90001 19.13600 29.32800 58.24001 18.04400 26.15600 56.05601 19.08400 3.02140
17.99200 26.15600 55.95201 19.13600 29.27600 58.24001 18.04400 26.15600 56.05601 19.08400 29.12000 58.34401 17.99200 26.05200 55.74401 19.24000 29.58800 57.98001 18.14800 26.52000 56.78401 18.72000 28.08000 58.50001 17.88800 25.84400 55.12001 19.55200 30.57600 56.57601 18.82400 28.39200 58.55201 17.88800 25.74000 54.96401 19.65600 30.94000 55.90001 19.13600 29.32800 58.24001 18.04400 26.15600 56.05601 19.08400 29.12000 58.34401 17.99200 26.00000 2.87279
29.27600 58.24001 18.04400 26.15600 56.05601 19.08400 29.12000 58.34401 17.99200 26.05200 55.74401 19.24000 29.58800 57.98001 18.14800 26.52000 56.78401 18.72000 28.08000 58.50001 17.88800 25.84400 55.12001 19.55200 30.57600 56.57601 18.82400 28.39200 58.55201 17.88800 25.74000 54.96401 19.65600 30.94000 55.90001 19.13600 29.32800 58.24001 18.04400 26.15600 56.05601 19.08400 29.12000 58.34401 17.99200 26.00000 55.69201 19.24000 29.74400 57.82401 2.96147
56.05601 19.08400 29.12000 58.34401 17.99200 26.05200 55.74401 19.24000 29.58800 57.98001 18.14800 26.52000 56.78401 18.72000 28.08000 58.50001 17.88800 25.84400 55.12001 19.55200 30.57600 56.57601 18.82400 28.39200 58.55201 17.88800 25.74000 54.96401 19.65600 30.94000 55.90001 19.13600 29.32800 58.24001 18.04400 26.15600 56.05601 19.08400 29.12000 58.34401 17.99200 26.00000 55.69201 19.24000 29.74400 57.82401 18.25200 26.67600 57.14801 18.56400 3.10143
17.99200 26.05200 55.74401 19.24000 29.58800 57.98001 18.14800 26.52000 56.78401 18.72000 28.08000 58.50001 17.88800 25.84400 55.12001 19.55200 30.57600 56.57601 18.82400 28.39200 58.55201 17.88800 25.74000 54.96401 19.65600 30.94000 55.90001 19.13600 29.32800 58.24001 18.04400 26.15600 56.05601 19.08400 29.12000 58.34401 17.99200 26.00000 55.69201 19.24000 29.74400 57.82401 18.25200 26.67600 57.14801 18.56400 27.56000 58.24001 18.04400 26.15600 3.14410
29.58800 57.98001 18.14800 26.52000 56.78401 18.72000 28.08000 58.50001 17.88800 25.84400 55.12001 19.55200 30.57600 56.57601 18.82400 28.39200 58.55201 17.88800 25.74000 54.96401 19.65600 30.94000 55.90001 19.13600 29.32800 58.24001 18.04400 26.15600 56.05601 19.08400 29.12000 58.34401 17.99200 26.00000 55.69201 19.24000 29.74400 57.82401 18.25200 26.67600 57.14801 18.56400 27.56000 58.24001 18.04400 26.15600 56.00401 19.08400 29.22400 58.29201 3.15635
56.78401 18.72000 28.08000 58.50001 17.88800 25.84400 55.12001 19.55200 30.57600 56.57601 18.82400 28.39200 58.55201 17.88800 25.74000 54.96401 19.65600 30.94000 55.90001 19.13600 29.32800 58.24001 18.04400 26.15600 56.05601 19.08400 29.12000 58.34401 17.99200 26.00000 55.69201 19.24000 29.74400 57.82401 18.25200 26.67600 57.14801 18.56400 27.56000 58.24001 18.04400 26.15600 56.00401 19.08400 29.22400 58.29201 17.99200 26.10400 55.84801 19.18800 3.06028
17.88800 25.84400 55.12001 19.55200 30.57600 56.57601 18.82400 28.39200 58.55201 17.88800 25.74000 54.96401 19.65600 30.94000 55.90001 19.13600 29.32800 58.24001 18.04400 26.15600 56.05601 19.08400 29.12000 58.34401 17.99200 26.00000 55.69201 19.24000 29.74400 57.82401 18.25200 26.67600 57.14801 18.56400 27.56000 58.24001 18.04400 26.15600 56.00401 19.08400 29.22400 58.29201 17.99200 26.10400 55.84801 19.18800 29.43200 58.08401 18.09600 26.36400 3.01237
30.57600 56.57601 18.82400 28.39200 58.55201 17.88800 25.74000 54.96401 19.65600 30.94000 55.90001 19.13600 29.32800 58.24001 18.04400 26.15600 56.05601 19.08400 29.12000 58.34401 17.99200 26.00000 55.69201 19.24000 29.74400 57.82401 18.25200 26.67600 57.14801 18.56400 27.56000 58.24001 18.04400 26.15600 56.00401 19.08400 29.22400 58.29201 17.99200 26.10400 55.84801 19.18800 29.43200 58.08401 18.09600 26.36400 56.42001 18.87600 28.60000 58.55201 2.97701
58.55201 17.88800 25.74000 54.96401 19.65600 30.94000 55.90001 19.13600 29.32800 58.24001 18.04400 26.15600 56.05601 19.08400 29.12000 58.34401 17.99200 26.00000 55.69201 19.24000 29.74400 57.82401 18.25200 26.67600 57.14801 18.56400 27.56000 58.24001 18.04400 26.15600 56.00401 19.08400 29.22400 58.29201 17.99200 26.10400 55.84801 19.18800 29.43200 58.08401 18.09600 26.36400 56.42001 18.87600 28.60000 58.55201 17.88800 25.79200 54.96401 19.65600 2.88874
19.65600 30.94000 55.90001 19.13600 29.32800 58.24001 18.04400 26.15600 56.05601 19.08400 29.12000 58.34401 17.99200 26.00000 55.69201 19.24000 29.74400 57.82401 18.25200 26.67600 57.14801 18.56400 27.56000 58.24001 18.04400 26.15600 56.00401 19.08400 29.22400 58.29201 17.99200 26.10400 55.84801 19.18800 29.43200 58.08401 18.09600 26.36400 56.42001 18.87600 28.60000 58.55201 17.88800 25.79200 54.96401 19.65600 30.83600 56.10801 19.03200 29.06800 2.95821
29.32800 58.24001 18.04400 26.15600 56.05601 19.08400 29.12000 58.34401 17.99200 26.00000 55.69201 19.24000 29.74400 57.82401 18.25200 26.67600 57.14801 18.56400 27.56000 58.24001 18.04400 26.15600 56.00401 19.08400 29.22400 58.29201 17.99200 26.10400 55.84801 19.18800 29.43200 58.08401 18.09600 26.36400 56.42001 18.87600 28.60000 58.55201 17.88800 25.79200 54.96401 19.65600 30.83600 56.10801 19.03200 29.06800 58.39601 17.99200 25.94800 55.58801 2.82283
56.05601 19.08400 29.12000 58.34401 17.99200 26.00000 55.69201 19.24000 29.74400 57.82401 18.25200 26.67600 57.14801 18.56400 27.56000 58.24001 18.04400 26.15600 56.00401 19.08400 29.22400 58.29201 17.99200 26.10400 55.84801 19.18800 29.43200 58.08401 18.09600 26.36400 56.42001 18.87600 28.60000 58.55201 17.88800 25.79200 54.96401 19.65600 30.83600 56.10801 19.03200 29.06800 58.39601 17.99200 25.94800 55.58801 19.29200 29.90000 57.61601 18.35600 3.00236
17.99200 26.00000 55.69201 19.24000 29.74400 57.82401 18.25200 26.67600 57.14801 18.56400 27.56000 58.24001 18.04400 26.15600 56.00401 19.08400 29.22400 58.29201 17.99200 26.10400 55.84801 19.18800 29.43200 58.08401 18.09600 26.36400 56.42001 18.87600 28.60000 58.55201 17.88800 25.79200 54.96401 19.65600 30.83600 56.10801 19.03200 29.06800 58.39601 17.99200 25.94800 55.58801 19.29200 29.90000 57.61601 18.35600 26.93600 57.51201 18.35600 27.04000 3.08553
29.74400 57.82401 18.25200 26.67600 57.14801 18.56400 27.56000 58.24001 18.04400 26.15600 56.00401 19.08400 29.22400 58.29201 17.99200 26.10400 55.84801 19.18800 29.43200 58.08401 18.09600 26.36400 56.42001 18.87600 28.60000 58.55201 17.88800 25.79200 54.96401 19.65600 30.83600 56.10801 19.03200 29.06800 58.39601 17.99200 25.94800 55.58801 19.29200 29.90000 57.61601 18.35600 26.93600 57.51201 18.35600 27.04000 57.72001 18.30400 26.83200 57.30401 3.06101
57.14801 18.56400 27.56000 58.24001 18.04400 26.15600 56.00401 19.08400 29.22400 58.29201 17.99200 26.10400 55.84801 19.18800 29.43200 58.08401 18.09600 26.36400 56.42001 18.87600 28.60000 58.55201 17.88800 25.79200 54.96401 19.65600 30.83600 56.10801 19.03200 29.06800 58.39601 17.99200 25.94800 55.58801 19.29200 29.90000 57.61601 18.35600 26.93600 57.51201 18.35600 27.04000 57.72001 18.30400 26.83200 57.30401 18.46000 27.30000 57.98001 18.14800 3.05653
18.04400 26.15600 56.00401 19.08400 29.22400 58.29201 17.99200 26.10400 55.84801 19.18800 29.43200 58.08401 18.09600 26.36400 56.42001 18.87600 28.60000 58.55201 17.88800 25.79200 54.96401 19.65600 30.83600 56.10801 19.03200 29.06800 58.39601 17.99200 25.94800 55.58801 19.29200 29.90000 57.61601 18.35600 26.93600 57.51201 18.35600 27.04000 57.72001 18.30400 26.83200 57.30401 18.46000 27.30000 57.98001 18.14800 26.46800 56.73201 18.77200 28.13200 3.08024
29.22400 58.29201 17.99200 26.10400 55.84801 19.18800 29.43200 58.08401 18.09600 26.36400 56.42001 18.87600 28.60000 58.55201 17.88800 25.79200 54.96401 19.65600 30.83600 56.10801 19.03200 29.06800 58.39601 17.99200 25.94800 55.58801 19.29200 29.90000 57.61601 18.35600 26.93600 57.51201 18.35600 27.04000 57.72001 18.30400 26.83200 57.30401 18.46000 27.30000 57.98001 18.14800 26.46800 56.73201 18.77200 28.13200 58.55201 17.88800 25.79200 55.06801 3.04746
55.84801 19.18800 29.43200 58.08401 18.09600 26.36400 56.42001 18.87600 28.60000 58.55201 17.88800 25.79200 54.96401 19.65600 30.83600 56.10801 19.03200 29.06800 58.39601 17.99200 25.94800 55.58801 19.29200 29.90000 57.61601 18.35600 26.93600 57.51201 18.35600 27.04000 57.72001 18.30400 26.83200 57.30401 18.46000 27.30000 57.98001 18.14800 26.46800 56.73201 18.77200 28.13200 58.55201 17.88800 25.79200 55.06801 19.55200 30.73200 56.31601 18.98000 3.19636
18.09600 26.36400 56.42001 18.87600 28.60000 58.55201 17.88800 25.79200 54.96401 19.65600 30.83600 56.10801 19.03200 29.06800 58.39601 17.99200 25.94800 55.58801 19.29200 29.90000 57.61601 18.35600 26.93600 57.51201 18.35600 27.04000 57.72001 18.30400 26.83200 57.30401 18.46000 27.30000 57.98001 18.14800 26.46800 56.73201 18.77200 28.13200 58.55201 17.88800 25.79200 55.06801 19.55200 30.73200 56.31601 18.98000 28.75600 58.50001 17.94000 25.79200 3.08786
28.60000 58.55201 17.88800 25.79200 54.96401 19.65600 30.83600 56.10801 19.03200 29.06800 58.39601 17.99200 25.94800 55.58801 19.29200 29.90000 57.61601 18.35600 26.93600 57.51201 18.35600 27.04000 57.72001 18.30400 26.83200 57.30401 18.46000 27.30000 57.98001 18.14800 26.46800 56.73201 18.77200 28.13200 58.55201 17.88800 25.79200 55.06801 19.55200 30.73200 56.31601 18.98000 28.75600 58.50001 17.94000 25.79200 55.12001 19.55200 30.62800 56.52401 3.13420
54.96401 19.65600 30.83600 56.10801 19.03200 29.06800 58.39601 17.99200 25.94800 55.58801 19.29200 29.90000 57.61601 18.35600 26.93600 57.51201 18.35600 27.04000 57.72001 18.30400 26.83200 57.30401 18.46000 27.30000 57.98001 18.14800 26.46800 56.73201 18.77200 28.13200 58.55201 17.88800 25.79200 55.06801 19.55200 30.73200 56.31601 18.98000 28.75600 58.50001 17.94000 25.79200 55.12001 19.55200 30.62800 56.52401 18.87600 28.39200 58.60401 17.88800 3.18768
19.03200 29.06800 58.39601 17.99200 25.94800 55.58801 19.29200 29.90000 57.61601 18.35600 26.93600 57.51201 18.35600 27.04000 57.72001 18.30400 26.83200 57.30401 18.46000 27.30000 57.98001 18.14800 26.46800 56.73201 18.77200 28.13200 58.55201 17.88800 25.79200 55.06801 19.55200 30.73200 56.31601 18.98000 28.75600 58.50001 17.94000 25.79200 55.12001 19.55200 30.62800 56.52401 18.87600 28.39200 58.60401 17.88800 25.74000 54.91201 19.65600 30.94000 3.12641
25.94800 55.58801 19.29200 29.90000 57.61601 18.35600 26.93600 57.51201 18.35600 27.04000 57.72001 18.30400 26.83200 57.30401 18.46000 27.30000 57.98001 18.14800 26.46800 56.73201 18.77200 28.13200 58.55201 17.88800 25.79200 55.06801 19.55200 30.73200 56.31601 18.98000 28.75600 58.50001 17.94000 25.79200 55.12001 19.55200 30.62800 56.52401 18.87600 28.39200 58.60401 17.88800 25.74000 54.91201 19.65600 30.94000 55.95201 19.13600 29.32800 58.18801 3.25444
57.61601 18.35600 26.93600 57.51201 18.35600 27.04000 57.72001 18.30400 26.83200 57.30401 18.46000 27.30000 57.98001 18.14800 26.46800 56.73201 18.77200 28.13200 58.55201 17.88800 25.79200 55.06801 19.55200 30.73200 56.31601 18.98000 28.75600 58.50001 17.94000 25.79200 55.12001 19.55200 30.62800 56.52401 18.87600 28.39200 58.60401 17.88800 25.74000 54.91201 19.65600 30.94000 55.95201 19.13600 29.32800 58.18801 18.04400 26.20800 56.10801 19.08400 3.16419
18.35600 27.04000 57.72001 18.30400 26.83200 57.30401 18.46000 27.30000 57.98001 18.14800 26.46800 56.73201 18.77200 28.13200 58.55201 17.88800 25.79200 55.06801 19.55200 30.73200 56.31601 18.98000 28.75600 58.50001 17.94000 25.79200 55.12001 19.55200 30.62800 56.52401 18.87600 28.39200 58.60401 17.88800 25.74000 54.91201 19.65600 30.94000 55.95201 19.13600 29.32800 58.18801 18.04400 26.20800 56.10801 19.08400 29.01600 58.39601 17.99200 25.94800 3.17191
26.83200 57.30401 18.46000 27.30000 57.98001 18.14800 26.46800 56.73201 18.77200 28.13200 58.55201 17.88800 25.79200 55.06801 19.55200 30.73200 56.31601 18.98000 28.75600 58.50001 17.94000 25.79200 55.12001 19.55200 30.62800 56.52401 18.87600 28.39200 58.60401 17.88800 25.74000 54.91201 19.65600 30.94000 55.95201 19.13600 29.32800 58.18801 18.04400 26.20800 56.10801 19.08400 29.01600 58.39601 17.99200 25.94800 55.53601 19.34400 29.95200 57.51201 3.22717
57.98001 18.14800 26.46800 56.73201 18.77200 28.13200 58.55201 17.88800 25.79200 55.06801 19.55200 30.73200 56.31601 18.98000 28.75600 58.50001 17.94000 25.79200 55.12001 19.55200 30.62800 56.52401 18.87600 28.39200 58.60401 17.88800 25.74000 54.91201 19.65600 30.94000 55.95201 19.13600 29.32800 58.18801 18.04400 26.20800 56.10801 19.08400 29.01600 58.39601 17.99200 25.94800 55.53601 19.34400 29.95200 57.51201 18.35600 27.04000 57.66801 18.30400 3.24928
18.77200 28.13200 58.55201 17.88800 25.79200 55.06801 19.55200 30.73200 56.31601 18.98000 28.75600 58.50001 17.94000 25.79200 55.12001 19.55200 30.62800 56.52401 18.87600 28.39200 58.60401 17.88800 25.74000 54.91201 19.65600 30.94000 55.95201 19.13600 29.32800 58.18801 18.04400 26.20800 56.10801 19.08400 29.01600 58.39601 17.99200 25.94800 55.53601 19.34400 29.95200 57.51201 18.35600 27.04000 57.66801 18.30400 26.88400 57.40801 18.40800 27.19600 3.25863
25.79200 55.06801 19.55200 30.73200 56.31601 18.98000 28.75600 58.50001 17.94000 25.79200 55.12001 19.55200 30.62800 56.52401 18.87600 28.39200 58.60401 17.88800 25.74000 54.91201 19.65600 30.94000 55.95201 19.13600 29.32800 58.18801 18.04400 26.20800 56.10801 19.08400 29.01600 58.39601 17.99200 25.94800 55.53601 19.34400 29.95200 57.51201 18.35600 27.04000 57.66801 18.30400 26.88400 57.40801 18.40800 27.19600 57.87601 18.20000 26.62400 56.99201 3.27694
56.31601 18.98000 28.75600 58.50001 17.94000 25.79200 55.12001 19.55200 30.62800 56.52401 18.87600 28.39200 58.60401 17.88800 25.74000 54.91201 19.65600 30.94000 55.95201 19.13600 29.32800 58.18801 18.04400 26.20800 56.10801 19.08400 29.01600 58.39601 17.99200 25.94800 55.53601 19.34400 29.95200 57.51201 18.35600 27.04000 57.66801 18.30400 26.88400 57.40801 18.40800 27.19600 57.87601 18.20000 26.62400 56.99201 18.61600 27.76800 58.39601 17.99200 3.23825
17.94000 25.79200 55.12001 19.55200 30.62800 56.52401 18.87600 28.39200 58.60401 17.88800 25.74000 54.91201 19.65600 30.94000 55.95201 19.13600 29.32800 58.18801 18.04400 26.20800 56.10801 19.08400 29.01600 58.39601 17.99200 25.94800 55.53601 19.34400 29.95200 57.51201 18.35600 27.04000 57.66801 18.30400 26.88400 57.40801 18.40800 27.19600 57.87601 18.20000 26.62400 56.99201 18.61600 27.76800 58.39601 17.99200 25.94800 55.53601 19.34400 29.95200 3.21191
17.83600 25.84400 55.32801 19.24000 29.90000 57.30401 18.25200 27.04000 57.56401 18.14800 26.67600 57.04401 18.40800 27.30000 57.92801 17.99200 26.20800 56.26401 18.77200 28.49600 58.34401 17.78400 25.74000 55.01601 19.39600 30.42000 56.52401 18.66800 28.13200 58.34401 17.78400 25.68800 55.06801 19.39600 30.42000 56.52401 18.66800 28.13200 58.34401 17.78400 25.68800 55.06801 19.39600 30.47200 56.42001 18.72000 28.18400 58.39601 17.78400 25.68800 2.95175
29.90000 57.30401 18.25200 27.04000 57.56401 18.14800 26.67600 57.04401 18.40800 27.30000 57.92801 17.99200 26.20800 56.26401 18.77200 28.49600 58.34401 17.78400 25.74000 55.01601 19.39600 30.42000 56.52401 18.66800 28.13200 58.34401 17.78400 25.68800 55.06801 19.39600 30.42000 56.52401 18.66800 28.13200 58.34401 17.78400 25.68800 55.06801 19.39600 30.47200 56.42001 18.72000 28.18400 58.39601 17.78400 25.68800 55.01601 19.39600 30.52400 56.36801 2.93182
57.56401 18.14800 26.67600 57.04401 18.40800 27.30000 57.92801 17.99200 26.20800 56.26401 18.77200 28.49600 58.34401 17.78400 25.74000 55.01601 19.39600 30.42000 56.52401 18.66800 28.13200 58.34401 17.78400 25.68800 55.06801 19.39600 30.42000 56.52401 18.66800 28.13200 58.34401 17.78400 25.68800 55.06801 19.39600 30.47200 56.42001 18.72000 28.18400 58.39601 17.78400 25.68800 55.01601 19.39600 30.52400 56.36801 18.72000 28.28800 58.39601 17.78400 2.80663
18.40800 27.30000 57.92801 17.99200 26.20800 56.26401 18.77200 28.49600 58.34401 17.78400 25.74000 55.01601 19.39600 30.42000 56.52401 18.66800 28.13200 58.34401 17.78400 25.68800 55.06801 19.39600 30.42000 56.52401 18.66800 28.13200 58.34401 17.78400 25.68800 55.06801 19.39600 30.47200 56.42001 18.72000 28.18400 58.39601 17.78400 25.68800 55.01601 19.39600 30.52400 56.36801 18.72000 28.28800 58.39601 17.78400 25.63600 55.01601 19.44800 30.47200 2.69918
26.20800 56.26401 18.77200 28.49600 58.34401 17.78400 25.74000 55.01601 19.39600 30.42000 56.52401 18.66800 28.13200 58.34401 17.78400 25.68800 55.06801 19.39600 30.42000 56.52401 18.66800 28.13200 58.34401 17.78400 25.68800 55.06801 19.39600 30.47200 56.42001 18.72000 28.18400 58.39601 17.78400 25.68800 55.01601 19.39600 30.52400 56.36801 18.72000 28.28800 58.39601 17.78400 25.63600 55.01601 19.44800 30.47200 56.36801 18.77200 28.28800 58.39601 2.57983
58.34401 17.78400 25.74000 55.01601 19.39600 30.42000 56.52401 18.66800 28.13200 58.34401 17.78400 25.68800 55.06801 19.39600 30.42000 56.52401 18.66800 28.13200 58.34401 17.78400 25.68800 55.06801 19.39600 30.47200 56.42001 18.72000 28.18400 58.39601 17.78400 25.68800 55.01601 19.39600 30.52400 56.36801 18.72000 28.28800 58.39601 17.78400 25.63600 55.01601 19.44800 30.47200 56.36801 18.77200 28.28800 58.39601 17.78400 25.68800 55.01601 19.39600 2.51412
19.39600 30.42000 56.52401 18.66800 28.13200 58.34401 17.78400 25.68800 55.06801 19.39600 30.42000 56.52401 18.66800 28.13200 58.34401 17.78400 25.68800 55.06801 19.39600 30.47200 56.42001 18.72000 28.18400 58.39601 17.78400 25.68800 55.01601 19.39600 30.52400 56.36801 18.72000 28.28800 58.39601 17.78400 25.63600 55.01601 19.44800 30.47200 56.36801 18.77200 28.28800 58.39601 17.78400 25.68800 55.01601 19.39600 30.52400 56.36801 18.72000 28.34000 2.54826
28.13200 58.34401 17.78400 25.68800 55.06801 19.39600 30.42000 56.52401 18.66800 28.13200 58.34401 17.78400 25.68800 55.06801 19.39600 30.47200 56.42001 18.72000 28.18400 58.39601 17.78400 25.68800 55.01601 19.39600 30.52400 56.36801 18.72000 28.28800 58.39601 17.78400 25.63600 55.01601 19.44800 30.47200 56.36801 18.77200 28.28800 58.39601 17.78400 25.68800 55.01601 19.39600 30.52400 56.36801 18.72000 28.34000 58.34401 17.78400 25.68800 55.01601 2.50811
55.06801 19.39600 30.42000 56.52401 18.66800 28.13200 58.34401 17.78400 25.68800 55.06801 19.39600 30.47200 56.42001 18.72000 28.18400 58.39601 17.78400 25.68800 55.01601 19.39600 30.52400 56.36801 18.72000 28.28800 58.39601 17.78400 25.63600 55.01601 19.44800 30.47200 56.36801 18.77200 28.28800 58.39601 17.78400 25.68800 55.01601 19.39600 30.52400 56.36801 18.72000 28.34000 58.34401 17.78400 25.68800 55.01601 19.39600 30.52400 56.36801 18.72000 2.52643
18.66800 28.13200 58.34401 17.78400 25.68800 55.06801 19.39600 30.47200 56.42001 18.72000 28.18400 58.39601 17.78400 25.68800 55.01601 19.39600 30.52400 56.36801 18.72000 28.28800 58.39601 17.78400 25.63600 55.01601 19.44800 30.47200 56.36801 18.77200 28.28800 58.39601 17.78400 25.68800 55.01601 19.39600 30.52400 56.36801 18.72000 28.34000 58.34401 17.78400 25.68800 55.01601 19.39600 30.52400 56.36801 18.72000 28.34000 58.34401 17.78400 25.68800 2.48666
25.68800 55.06801 19.39600 30.47200 56.42001 18.72000 28.18400 58.39601 17.78400 25.68800 55.01601 19.39600 30.52400 56.36801 18.72000 28.28800 58.39601 17.78400 25.63600 55.01601 19.44800 30.47200 56.36801 18.77200 28.28800 58.39601 17.78400 25.68800 55.01601 19.39600 30.52400 56.36801 18.72000 28.34000 58.34401 17.78400 25.68800 55.01601 19.39600 30.52400 56.36801 18.72000 28.34000 58.34401 17.78400 25.68800 55.01601 19.39600 30.52400 56.36801 2.46703
56.42001 18.72000 28.18400 58.39601 17.78400 25.68800 55.01601 19.39600 30.52400 56.36801 18.72000 28.28800 58.39601 17.78400 25.63600 55.01601 19.44800 30.47200 56.36801 18.77200 28.28800 58.39601 17.78400 25.68800 55.01601 19.39600 30.52400 56.36801 18.72000 28.34000 58.34401 17.78400 25.68800 55.01601 19.39600 30.52400 56.36801 18.72000 28.34000 58.34401 17.78400 25.68800 55.01601 19.39600 30.52400 56.36801 18.72000 28.34000 58.34401 17.78400 2.45428
17.78400 25.68800 55.01601 19.39600 30.52400 56.36801 18.72000 28.28800 58.39601 17.78400 25.63600 55.01601 19.44800 30.47200 56.36801 18.77200 28.28800 58.39601 17.78400 25.68800 55.01601 19.39600 30.52400 56.36801 18.72000 28.34000 58.34401 17.78400 25.68800 55.01601 19.39600 30.52400 56.36801 18.72000 28.34000 58.34401 17.78400 25.68800 55.01601 19.39600 30.52400 56.36801 18.72000 28.34000 58.34401 17.78400 25.68800 55.01601 19.44800 30.47200 2.42853
30.52400 56.36801 18.72000 28.28800 58.39601 17.78400 25.63600 55.01601 19.44800 30.47200 56.36801 18.77200 28.28800 58.39601 17.78400 25.68800 55.01601 19.39600 30.52400 56.36801 18.72000 28.34000 58.34401 17.78400 25.68800 55.01601 19.39600 30.52400 56.36801 18.72000 28.34000 58.34401 17.78400 25.68800 55.01601 19.39600 30.52400 56.36801 18.72000 28.34000 58.34401 17.78400 25.68800 55.01601 19.44800 30.47200 56.36801 18.72000 28.34000 58.39601 2.43353
58.39601 17.78400 25.63600 55.01601 19.44800 30.47200 56.36801 18.77200 28.28800 58.39601 17.78400 25.68800 55.01601 19.39600 30.52400 56.36801 18.72000 28.34000 58.34401 17.78400 25.68800 55.01601 19.39600 30.52400 56.36801 18.72000 28.34000 58.34401 17.78400 25.68800 55.01601 19.39600 30.52400 56.36801 18.72000 28.34000 58.34401 17.78400 25.68800 55.01601 19.44800 30.47200 56.36801 18.72000 28.34000 58.39601 17.78400 25.68800 54.96401 19.44800 2.43630
19.44800 30.47200 56.36801 18.77200 28.28800 58.39601 17.78400 25.68800 55.01601 19.39600 30.52400 56.36801 18.72000 28.34000 58.34401 17.78400 25.68800 55.01601 19.39600 30.52400 56.36801 18.72000 28.34000 58.34401 17.78400 25.68800 55.01601 19.39600 30.52400 56.36801 18.72000 28.34000 58.34401 17.78400 25.68800 55.01601 19.44800 30.47200 56.36801 18.72000 28.34000 58.39601 17.78400 25.68800 54.96401 19.44800 30.52400 56.36801 18.72000 28.28800 2.43871
28.28800 58.39601 17.78400 25.68800 55.01601 19.39600 30.52400 56.36801 18.72000 28.34000 58.34401 17.78400 25.68800 55.01601 19.39600 30.52400 56.36801 18.72000 28.34000 58.34401 17.78400 25.68800 55.01601 19.39600 30.52400 56.36801 18.72000 28.34000 58.34401 17.78400 25.68800 55.01601 19.44800 30.47200 56.36801 18.72000 28.34000 58.39601 17.78400 25.68800 54.96401 19.44800 30.52400 56.36801 18.72000 28.28800 58.39601 17.78400 25.68800 54.96401 2.41292
55.01601 19.39600 30.52400 56.36801 18.72000 28.34000 58.34401 17.78400 25.68800 55.01601 19.39600 30.52400 56.36801 18.72000 28.34000 58.34401 17.78400 25.68800 55.01601 19.39600 30.52400 56.36801 18.72000 28.34000 58.34401 17.78400 25.68800 55.01601 19.44800 30.47200 56.36801 18.72000 28.34000 58.39601 17.78400 25.68800 54.96401 19.44800 30.52400 56.36801 18.72000 28.28800 58.39601 17.78400 25.68800 54.96401 19.44800 30.52400 56.36801 18.72000 2.42281
18.72000 28.34000 58.34401 17.78400 25.68800 55.01601 19.39600 30.52400 56.36801 18.72000 28.34000 58.34401 17.78400 25.68800 55.01601 19.39600 30.52400 56.36801 18.72000 28.34000 58.34401 17.78400 25.68800 55.01601 19.44800 30.47200 56.36801 18.72000 28.34000 58.39601 17.78400 25.68800 54.96401 19.44800 30.52400 56.36801 18.72000 28.28800 58.39601 17.78400 25.68800 54.96401 19.44800 30.52400 56.36801 18.72000 28.34000 58.34401 17.78400 25.68800 2.41278
25.68800 55.01601 19.39600 30.52400 56.36801 18.72000 28.34000 58.34401 17.78400 25.68800 55.01601 19.39600 30.52400 56.36801 18.72000 28.34000 58.34401 17.78400 25.68800 55.01601 19.44800 30.47200 56.36801 18.72000 28.34000 58.39601 17.78400 25.68800 54.96401 19.44800 30.52400 56.36801 18.72000 28.28800 58.39601 17.78400 25.68800 54.96401 19.44800 30.52400 56.36801 18.72000 28.34000 58.34401 17.78400 25.68800 55.01601 19.39600 30.52400 56.36801 2.42143
56.36801 18.72000 28.34000 58.34401 17.78400 25.68800 55.01601 19.39600 30.52400 56.36801 18.72000 28.34000 58.34401 17.78400 25.68800 55.01601 19.44800 30.47200 56.36801 18.72000 28.34000 58.39601 17.78400 25.68800 54.96401 19.44800 30.52400 56.36801 18.72000 28.28800 58.39601 17.78400 25.68800 54.96401 19.44800 30.52400 56.36801 18.72000 28.34000 58.34401 17.78400 25.68800 55.01601 19.39600 30.52400 56.36801 18.72000 28.34000 58.34401 17.78400 2.41040
17.78400 25.68800 55.01601 19.39600 30.52400 56.36801 18.72000 28.34000 58.34401 17.78400 25.68800 55.01601 19.44800 30.47200 56.36801 18.72000 28.34000 58.39601 17.78400 25.68800 54.96401 19.44800 30.52400 56.36801 18.72000 28.28800 58.39601 17.78400 25.68800 54.96401 19.44800 30.52400 56.36801 18.72000 28.34000 58.34401 17.78400 25.68800 55.01601 19.39600 30.52400 56.36801 18.72000 28.34000 58.34401 17.78400 25.68800 55.01601 19.39600 30.52400 2.42114
30.52400 56.36801 18.72000 28.34000 58.34401 17.78400 25.68800 55.01601 19.44800 30.47200 56.36801 18.72000 28.34000 58.39601 17.78400 25.68800 54.96401 19.44800 30.52400 56.36801 18.72000 28.28800 58.39601 17.78400 25.68800 54.96401 19.44800 30.52400 56.36801 18.72000 28.34000 58.34401 17.78400 25.68800 55.01601 19.39600 30.52400 56.36801 18.72000 28.34000 58.34401 17.78400 25.68800 55.01601 19.39600 30.52400 56.36801 18.72000 28.34000 58.34401 2.41069
58.34401 17.78400 25.68800 55.01601 19.44800 30.47200 56.36801 18.72000 28.34000 58.39601 17.78400 25.68800 54.96401 19.44800 30.52400 56.36801 18.72000 28.28800 58.39601 17.78400 25.68800 54.96401 19.44800 30.52400 56.36801 18.72000 28.34000 58.34401 17.78400 25.68800 55.01601 19.39600 30.52400 56.36801 18.72000 28.34000 58.34401 17.78400 25.68800 55.01601 19.39600 30.52400 56.36801 18.72000 28.34000 58.34401 17.78400 25.68800 55.01601 19.44800 2.41433
19.44800 30.47200 56.36801 18.72000 28.34000 58.39601 17.78400 25.68800 54.96401 19.44800 30.52400 56.36801 18.72000 28.28800 58.39601 17.78400 25.68800 54.96401 19.44800 30.52400 56.36801 18.72000 28.34000 58.34401 17.78400 25.68800 55.01601 19.39600 30.52400 56.36801 18.72000 28.34000 58.34401 17.78400 25.68800 55.01601 19.39600 30.52400 56.36801 18.72000 28.34000 58.34401 17.78400 25.68800 55.01601 19.44800 30.47200 56.36801 18.77200 28.28800 2.44411
28.34000 58.39601 17.78400 25.68800 54.96401 19.44800 30.52400 56.36801 18.72000 28.28800 58.39601 17.78400 25.68800 54.96401 19.44800 30.52400 56.36801 18.72000 28.34000 58.34401 17.78400 25.68800 55.01601 19.39600 30.52400 56.36801 18.72000 28.34000 58.34401 17.78400 25.68800 55.01601 19.39600 30.52400 56.36801 18.72000 28.34000 58.34401 17.78400 25.68800 55.01601 19.44800 30.47200 56.36801 18.77200 28.28800 58.39601 17.78400 25.68800 54.96401 2.43168
54.96401 19.44800 30.52400 56.36801 18.72000 28.28800 58.39601 17.78400 25.68800 54.96401 19.44800 30.52400 56.36801 18.72000 28.34000 58.34401 17.78400 25.68800 55.01601 19.39600 30.52400 56.36801 18.72000 28.34000 58.34401 17.78400 25.68800 55.01601 19.39600 30.52400 56.36801 18.72000 28.34000 58.34401 17.78400 25.68800 55.01601 19.44800 30.47200 56.36801 18.77200 28.28800 58.39601 17.78400 25.68800 54.96401 19.44800 30.52400 56.36801 18.72000 2.43970
18.72000 28.28800 58.39601 17.78400 25.68800 54.96401 19.44800 30.52400 56.36801 18.72000 28.34000 58.34401 17.78400 25.68800 55.01601 19.39600 30.52400 56.36801 18.72000 28.34000 58.34401 17.78400 25.68800 55.01601 19.39600 30.52400 56.36801 18.72000 28.34000 58.34401 17.78400 25.68800 55.01601 19.44800 30.47200 56.36801 18.77200 28.28800 58.39601 17.78400 25.68800 54.96401 19.44800 30.52400 56.36801 18.72000 28.28800 58.39601 17.78400 25.68800 2.44060
25.68800 54.96401 19.44800 30.52400 56.36801 18.72000 28.34000 58.34401 17.78400 25.68800 55.01601 19.39600 30.52400 56.36801 18.72000 28.34000 58.34401 17.78400 25.68800 55.01601 19.39600 30.52400 56.36801 18.72000 28.34000 58.34401 17.78400 25.68800 55.01601 19.44800 30.47200 56.36801 18.77200 28.28800 58.39601 17.78400 25.68800 54.96401 19.44800 30.52400 56.36801 18.72000 28.28800 58.39601 17.78400 25.68800 54.96401 19.44800 30.52400 56.36801 2.43932
56.36801 18.72000 28.34000 58.34401 17.78400 25.68800 55.01601 19.39600 30.52400 56.36801 18.72000 28.34000 58.34401 17.78400 25.68800 55.01601 19.39600 30.52400 56.36801 18.72000 28.34000 58.34401 17.78400 25.68800 55.01601 19.44800 30.47200 56.36801 18.77200 28.28800 58.39601 17.78400 25.68800 54.96401 19.44800 30.52400 56.36801 18.72000 28.28800 58.39601 17.78400 25.68800 54.96401 19.44800 30.52400 56.36801 18.72000 28.34000 58.34401 17.78400 2.43202
17.78400 25.68800 55.01601 19.39600 30.52400 56.36801 18.72000 28.34000 58.34401 17.78400 25.68800 55.01601 19.39600 30.52400 56.36801 18.72000 28.34000 58.34401 17.78400 25.68800 55.01601 19.44800 30.47200 56.36801 18.77200 28.28800 58.39601 17.78400 25.68800 54.96401 19.44800 30.52400 56.36801 18.72000 28.28800 58.39601 17.78400 25.68800 54.96401 19.44800 30.52400 56.36801 18.72000 28.34000 58.34401 17.78400 25.68800 55.01601 19.39600 30.52400 2.43812
30.52400 56.36801 18.72000 28.34000 58.34401 17.78400 25.68800 55.01601 19.39600 30.52400 56.36801 18.72000 28.34000 58.34401 17.78400 25.68800 55.01601 19.44800 30.47200 56.36801 18.77200 28.28800 58.39601 17.78400 25.68800 54.96401 19.44800 30.52400 56.36801 18.72000 28.28800 58.39601 17.78400 25.68800 54.96401 19.44800 30.52400 56.36801 18.72000 28.34000 58.34401 17.78400 25.68800 55.01601 19.39600 30.52400 56.36801 18.72000 28.34000 58.34401 2.43248
58.34401 17.78400 25.68800 55.01601 19.39600 30.52400 56.36801 18.72000 28.34000 58.34401 17.78400 25.68800 55.01601 19.44800 30.47200 56.36801 18.77200 28.28800 58.39601 17.78400 25.68800 54.96401 19.44800 30.52400 56.36801 18.72000 28.28800 58.39601 17.78400 25.68800 54.96401 19.44800 30.52400 56.36801 18.72000 28.34000 58.34401 17.78400 25.68800 55.01601 19.39600 30.52400 56.36801 18.72000 28.34000 58.34401 17.78400 25.68800 55.01601 19.39600 2.43188
19.39600 30.52400 56.36801 18.72000 28.34000 58.34401 17.78400 25.68800 55.01601 19.44800 30.47200 56.36801 18.77200 28.28800 58.39601 17.78400 25.68800 54.96401 19.44800 30.52400 56.36801 18.72000 28.28800 58.39601 17.78400 25.68800 54.96401 19.44800 30.52400 56.36801 18.72000 28.34000 58.34401 17.78400 25.68800 55.01601 19.39600 30.52400 56.36801 18.72000 28.34000 58.34401 17.78400 25.68800 55.01601 19.39600 30.52400 56.36801 18.72000 28.34000 2.44015
28.34000 58.34401 17.78400 25.68800 55.01601 19.44800 30.47200 56.36801 18.77200 28.28800 58.39601 17.78400 25.68800 54.96401 19.44800 30.52400 56.36801 18.72000 28.28800 58.39601 17.78400 25.68800 54.96401 19.44800 30.52400 56.36801 18.72000 28.34000 58.34401 17.78400 25.68800 55.01601 19.39600 30.52400 56.36801 18.72000 28.34000 58.34401 17.78400 25.68800 55.01601 19.39600 30.52400 56.36801 18.72000 28.34000 58.34401 17.78400 25.68800 55.01601 2.42502
55.01601 19.44800 30.47200 56.36801 18.77200 28.28800 58.39601 17.78400 25.68800 54.96401 19.44800 30.52400 56.36801 18.72000 28.28800 58.39601 17.78400 25.68800 54.96401 19.44800 30.52400 56.36801 18.72000 28.34000 58.34401 17.78400 25.68800 55.01601 19.39600 30.52400 56.36801 18.72000 28.34000 58.34401 17.78400 25.68800 55.01601 19.39600 30.52400 56.36801 18.72000 28.34000 58.34401 17.78400 25.68800 55.01601 19.44800 30.47200 56.36801 18.72000 2.44683
18.77200 28.28800 58.39601 17.78400 25.68800 54.96401 19.44800 30.52400 56.36801 18.72000 28.28800 58.39601 17.78400 25.68800 54.96401 19.44800 30.52400 56.36801 18.72000 28.34000 58.34401 17.78400 25.68800 55.01601 19.39600 30.52400 56.36801 18.72000 28.34000 58.34401 17.78400 25.68800 55.01601 19.39600 30.52400 56.36801 18.72000 28.34000 58.34401 17.78400 25.68800 55.01601 19.44800 30.47200 56.36801 18.72000 28.34000 58.39601 17.78400 25.68800 2.43162
25.68800 54.96401 19.44800 30.52400 56.36801 18.72000 28.28800 58.39601 17.78400 25.68800 54.96401 19.44800 30.52400 56.36801 18.72000 28.34000 58.34401 17.78400 25.68800 55.01601 19.39600 30.52400 56.36801 18.72000 28.34000 58.34401 17.78400 25.68800 55.01601 19.39600 30.52400 56.36801 18.72000 28.34000 58.34401 17.78400 25.68800 55.01601 19.44800 30.47200 56.36801 18.72000 28.34000 58.39601 17.78400 25.68800 54.96401 19.44800 30.52400 56.36801 2.42242
56.36801 18.72000 28.28800 58.39601 17.78400 25.68800 54.96401 19.44800 30.52400 56.36801 18.72000 28.34000 58.34401 17.78400 25.68800 55.01601 19.39600 30.52400 56.36801 18.72000 28.34000 58.34401 17.78400 25.68800 55.01601 19.39600 30.52400 56.36801 18.72000 28.34000 58.34401 17.78400 25.68800 55.01601 19.44800 30.47200 56.36801 18.72000 28.34000 58.39601 17.78400 25.68800 54.96401 19.44800 30.52400 56.36801 18.72000 28.28800 58.39601 17.78400 2.42276
17.78400 25.68800 54.96401 19.44800 30.52400 56.36801 18.72000 28.34000 58.34401 17.78400 25.68800 55.01601 19.39600 30.52400 56.36801 18.72000 28.34000 58.34401 17.78400 25.68800 55.01601 19.39600 30.52400 56.36801 18.72000 28.34000 58.34401 17.78400 25.68800 55.01601 19.44800 30.47200 56.36801 18.72000 28.34000 58.39601 17.78400 25.68800 54.96401 19.44800 30.52400 56.36801 18.72000 28.28800 58.39601 17.78400 25.68800 54.96401 19.44800 30.52400 2.42212
30.52400 56.36801 18.72000 28.34000 58.34401 17.78400 25.68800 55.01601 19.39600 30.52400 56.36801 18.72000 28.34000 58.34401 17.78400 25.68800 55.01601 19.39600 30.52400 56.36801 18.72000 28.34000 58.34401 17.78400 25.68800 55.01601 19.44800 30.47200 56.36801 18.72000 28.34000 58.39601 17.78400 25.68800 54.96401 19.44800 30.52400 56.36801 18.72000 28.28800 58.39601 17.78400 25.68800 54.96401 19.44800 30.52400 56.36801 18.72000 28.34000 58.34401 2.41069
58.34401 17.78400 25.68800 55.01601 19.39600 30.52400 56.36801 18.72000 28.34000 58.34401 17.78400 25.68800 55.01601 19.39600 30.52400 56.36801 18.72000 28.34000 58.34401 17.78400 25.68800 55.01601 19.44800 30.47200 56.36801 18.72000 28.34000 58.39601 17.78400 25.68800 54.96401 19.44800 30.52400 56.36801 18.72000 28.28800 58.39601 17.78400 25.68800 54.96401 19.44800 30.52400 56.36801 18.72000 28.34000 58.34401 17.78400 25.68800 55.01601 19.39600 2.41530
19.39600 30.52400 56.36801 18.72000 28.34000 58.34401 17.78400 25.68800 55.01601 19.39600 30.52400 56.36801 18.72000 28.34000 58.34401 17.78400 25.68800 55.01601 19.44800 30.47200 56.36801 18.72000 28.34000 58.39601 17.78400 25.68800 54.96401 19.44800 30.52400 56.36801 18.72000 28.28800 58.39601 17.78400 25.68800 54.96401 19.44800 30.52400 56.36801 18.72000 28.34000 58.34401 17.78400 25.68800 55.01601 19.39600 30.52400 56.36801 18.72000 28.34000 2.41916
28.34000 58.34401 17.78400 25.68800 55.01601 19.39600 30.52400 56.36801 18.72000 28.34000 58.34401 17.78400 25.68800 55.01601 19.44800 30.47200 56.36801 18.72000 28.34000 58.39601 17.78400 25.68800 54.96401 19.44800 30.52400 56.36801 18.72000 28.28800 58.39601 17.78400 25.68800 54.96401 19.44800 30.52400 56.36801 18.72000 28.34000 58.34401 17.78400 25.68800 55.01601 19.39600 30.52400 56.36801 18.72000 28.34000 58.34401 17.78400 25.68800 55.01601 2.40726
55.01601 19.39600 30.52400 56.36801 18.72000 28.34000 58.34401 17.78400 25.68800 55.01601 19.44800 30.47200 56.36801 18.72000 28.34000 58.39601 17.78400 25.68800 54.96401 19.44800 30.52400 56.36801 18.72000 28.28800 58.39601 17.78400 25.68800 54.96401 19.44800 30.52400 56.36801 18.72000 28.34000 58.34401 17.78400 25.68800 55.01601 19.39600 30.52400 56.36801 18.72000 28.34000 58.34401 17.78400 25.68800 55.01601 19.39600 30.52400 56.36801 18.72000 2.42281
18.72000 28.34000 58.34401 17.78400 25.68800 55.01601 19.44800 30.47200 56.36801 18.72000 28.34000 58.39601 17.78400 25.68800 54.96401 19.44800 30.52400 56.36801 18.72000 28.28800 58.39601 17.78400 25.68800 54.96401 19.44800 30.52400 56.36801 18.72000 28.34000 58.34401 17.78400 25.68800 55.01601 19.39600 30.52400 56.36801 18.72000 28.34000 58.34401 17.78400 25.68800 55.01601 19.39600 30.52400 56.36801 18.72000 28.34000 58.34401 17.78400 25.68800 2.41278
25.68800 55.01601 19.44800 30.47200 56.36801 18.72000 28.34000 58.39601 17.78400 25.68800 54.96401 19.44800 30.52400 56.36801 18.72000 28.28800 58.39601 17.78400 25.68800 54.96401 19.44800 30.52400 56.36801 18.72000 28.34000 58.34401 17.78400 25.68800 55.01601 19.39600 30.52400 56.36801 18.72000 28.34000 58.34401 17.78400 25.68800 55.01601 19.39600 30.52400 56.36801 18.72000 28.34000 58.34401 17.78400 25.68800 55.01601 19.44800 30.47200 56.36801 2.42722
56.36801 18.72000 28.34000 58.39601 17.78400 25.68800 54.96401 19.44800 30.52400 56.36801 18.72000 28.28800 58.39601 17.78400 25.68800 54.96401 19.44800 30.52400 56.36801 18.72000 28.34000 58.34401 17.78400 25.68800 55.01601 19.39600 30.52400 56.36801 18.72000 28.34000 58.34401 17.78400 25.68800 55.01601 19.39600 30.52400 56.36801 18.72000 28.34000 58.34401 17.78400 25.68800 55.01601 19.44800 30.47200 56.36801 18.77200 28.28800 58.39601 17.78400 2.43612
17.78400 25.68800 54.96401 19.44800 30.52400 56.36801 18.72000 28.28800 58.39601 17.78400 25.68800 54.96401 19.44800 30.52400 56.36801 18.72000 28.34000 58.34401 17.78400 25.68800 55.01601 19.39600 30.52400 56.36801 18.72000 28.34000 58.34401 17.78400 25.68800 55.01601 19.39600 30.52400 56.36801 18.72000 28.34000 58.34401 17.78400 25.68800 55.01601 19.44800 30.47200 56.36801 18.77200 28.28800 58.39601 17.78400 25.68800 54.96401 19.44800 30.52400 2.43910
30.52400 56.36801 18.72000 28.28800 58.39601 17.78400 25.68800 54.96401 19.44800 30.52400 56.36801 18.72000 28.34000 58.34401 17.78400 25.68800 55.01601 19.39600 30.52400 56.36801 18.72000 28.34000 58.34401 17.78400 25.68800 55.01601 19.39600 30.52400 56.36801 18.72000 28.34000 58.34401 17.78400 25.68800 55.01601 19.44800 30.47200 56.36801 18.77200 28.28800 58.39601 17.78400 25.68800 54.96401 19.44800 30.52400 56.36801 18.72000 28.28800 58.39601 2.43837
58.39601 17.78400 25.68800 54.96401 19.44800 30.52400 56.36801 18.72000 28.34000 58.34401 17.78400 25.68800 55.01601 19.39600 30.52400 56.36801 18.72000 28.34000 58.34401 17.78400 25.68800 55.01601 19.39600 30.52400 56.36801 18.72000 28.34000 58.34401 17.78400 25.68800 55.01601 19.44800 30.47200 56.36801 18.77200 28.28800 58.39601 17.78400 25.68800 54.96401 19.44800 30.52400 56.36801 18.72000 28.28800 58.39601 17.78400 25.68800 55.01601 19.39600 2.43329
19.44800 30.52400 56.36801 18.72000 28.34000 58.34401 17.78400 25.68800 55.01601 19.39600 30.52400 56.36801 18.72000 28.34000 58.34401 17.78400 25.68800 55.01601 19.39600 30.52400 56.36801 18.72000 28.34000 58.34401 17.78400 25.68800 55.01601 19.44800 30.47200 56.36801 18.77200 28.28800 58.39601 17.78400 25.68800 54.96401 19.44800 30.52400 56.36801 18.72000 28.28800 58.39601 17.78400 25.68800 55.01601 19.39600 30.52400 56.36801 18.72000 28.34000 2.43370
28.34000 58.34401 17.78400 25.68800 55.01601 19.39600 30.52400 56.36801 18.72000 28.34000 58.34401 17.78400 25.68800 55.01601 19.39600 30.52400 56.36801 18.72000 28.34000 58.34401 17.78400 25.68800 55.01601 19.44800 30.47200 56.36801 18.77200 28.28800 58.39601 17.78400 25.68800 54.96401 19.44800 30.52400 56.36801 18.72000 28.28800 58.39601 17.78400 25.68800 55.01601 19.39600 30.52400 56.36801 18.72000 28.34000 58.34401 17.78400 25.68800 55.01601 2.41699
55.01601 19.39600 30.52400 56.36801 18.72000 28.34000 58.34401 17.78400 25.68800 55.01601 19.39600 30.52400 56.36801 18.72000 28.34000 58.34401 17.78400 25.68800 55.01601 19.44800 30.47200 56.36801 18.77200 28.28800 58.39601 17.78400 25.68800 54.96401 19.44800 30.52400 56.36801 18.72000 28.28800 58.39601 17.78400 25.68800 55.01601 19.39600 30.52400 56.36801 18.72000 28.34000 58.34401 17.78400 25.68800 55.01601 19.39600 30.52400 56.36801 18.72000 2.43032
18.72000 28.34000 58.34401 17.78400 25.68800 55.01601 19.39600 30.52400 56.36801 18.72000 28.34000 58.34401 17.78400 25.68800 55.01601 19.44800 30.47200 56.36801 18.77200 28.28800 58.39601 17.78400 25.68800 54.96401 19.44800 30.52400 56.36801 18.72000 28.28800 58.39601 17.78400 25.68800 55.01601 19.39600 30.52400 56.36801 18.72000 28.34000 58.34401 17.78400 25.68800 55.01601 19.39600 30.52400 56.36801 18.72000 28.34000 58.34401 17.78400 25.68800 2.42657
25.68800 55.01601 19.39600 30.52400 56.36801 18.72000 28.34000 58.34401 17.78400 25.68800 55.01601 19.44800 30.47200 56.36801 18.77200 28.28800 58.39601 17.78400 25.68800 54.96401 19.44800 30.52400 56.36801 18.72000 28.28800 58.39601 17.78400 25.68800 55.01601 19.39600 30.52400 56.36801 18.72000 28.34000 58.34401 17.78400 25.68800 55.01601 19.39600 30.52400 56.36801 18.72000 28.34000 58.34401 17.78400 25.68800 55.01601 19.44800 30.47200 56.36801 2.43742
56.36801 18.72000 28.34000 58.34401 17.78400 25.68800 55.01601 19.44800 30.47200 56.36801 18.77200 28.28800 58.39601 17.78400 25.68800 54.96401 19.44800 30.52400 56.36801 18.72000 28.28800 58.39601 17.78400 25.68800 55.01601 19.39600 30.52400 56.36801 18.72000 28.34000 58.34401 17.78400 25.68800 55.01601 19.39600 30.52400 56.36801 18.72000 28.34000 58.34401 17.78400 25.68800 55.01601 19.44800 30.47200 56.36801 18.72000 28.34000 58.34401 17.83600 2.43761
17.78400 25.68800 55.01601 19.44800 30.47200 56.36801 18.77200 28.28800 58.39601 17.78400 25.68800 54.96401 19.44800 30.52400 56.36801 18.72000 28.28800 58.39601 17.78400 25.68800 55.01601 19.39600 30.52400 56.36801 18.72000 28.34000 58.34401 17.78400 25.68800 55.01601 19.39600 30.52400 56.36801 18.72000 28.34000 58.34401 17.78400 25.68800 55.01601 19.44800 30.47200 56.36801 18.72000 28.34000 58.34401 17.83600 25.63600 55.01601 19.44800 30.47200 2.45978
30.47200 56.36801 18.77200 28.28800 58.39601 17.78400 25.68800 54.96401 19.44800 30.52400 56.36801 18.72000 28.28800 58.39601 17.78400 25.68800 55.01601 19.39600 30.52400 56.36801 18.72000 28.34000 58.34401 17.78400 25.68800 55.01601 19.39600 30.52400 56.36801 18.72000 28.34000 58.34401 17.78400 25.68800 55.01601 19.44800 30.47200 56.36801 18.72000 28.34000 58.34401 17.83600 25.63600 55.01601 19.44800 30.47200 56.36801 18.77200 28.28800 58.39601 2.46933
58.39601 17.78400 25.68800 54.96401 19.44800 30.52400 56.36801 18.72000 28.28800 58.39601 17.78400 25.68800 55.01601 19.39600 30.52400 56.36801 18.72000 28.34000 58.34401 17.78400 25.68800 55.01601 19.39600 30.52400 56.36801 18.72000 28.34000 58.34401 17.78400 25.68800 55.01601 19.44800 30.47200 56.36801 18.72000 28.34000 58.34401 17.83600 25.63600 55.01601 19.44800 30.47200 56.36801 18.77200 28.28800 58.39601 17.78400 25.68800 54.96401 19.44800 2.46351
19.44800 30.52400 56.36801 18.72000 28.28800 58.39601 17.78400 25.68800 55.01601 19.39600 30.52400 56.36801 18.72000 28.34000 58.34401 17.78400 25.68800 55.01601 19.39600 30.52400 56.36801 18.72000 28.34000 58.34401 17.78400 25.68800 55.01601 19.44800 30.47200 56.36801 18.72000 28.34000 58.34401 17.83600 25.63600 55.01601 19.44800 30.47200 56.36801 18.77200 28.28800 58.39601 17.78400 25.68800 54.96401 19.44800 30.52400 56.36801 18.72000 28.28800 2.46392
28.28800 58.39601 17.78400 25.68800 55.01601 19.39600 30.52400 56.36801 18.72000 28.34000 58.34401 17.78400 25.68800 55.01601 19.39600 30.52400 56.36801 18.72000 28.34000 58.34401 17.78400 25.68800 55.01601 19.44800 30.47200 56.36801 18.72000 28.34000 58.34401 17.83600 25.63600 55.01601 19.44800 30.47200 56.36801 18.77200 28.28800 58.39601 17.78400 25.68800 54.96401 19.44800 30.52400 56.36801 18.72000 28.28800 58.39601 17.78400 25.68800 55.01601 2.45447
55.01601 19.39600 30.52400 56.36801 18.72000 28.34000 58.34401 17.78400 25.68800 55.01601 19.39600 30.52400 56.36801 18.72000 28.34000 58.34401 17.78400 25.68800 55.01601 19.44800 30.47200 56.36801 18.72000 28.34000 58.34401 17.83600 25.63600 55.01601 19.44800 30.47200 56.36801 18.77200 28.28800 58.39601 17.78400 25.68800 54.96401 19.44800 30.52400 56.36801 18.72000 28.28800 58.39601 17.78400 25.68800 55.01601 19.39600 30.52400 56.36801 18.72000 2.46248
18.72000 28.34000 58.34401 17.78400 25.68800 55.01601 19.39600 30.52400 56.36801 18.72000 28.34000 58.34401 17.78400 25.68800 55.01601 19.44800 30.47200 56.36801 18.72000 28.34000 58.34401 17.83600 25.63600 55.01601 19.44800 30.47200 56.36801 18.77200 28.28800 58.39601 17.78400 25.68800 54.96401 19.44800 30.52400 56.36801 18.72000 28.28800 58.39601 17.78400 25.68800 55.01601 19.39600 30.52400 56.36801 18.72000 28.34000 58.34401 17.78400 25.68800 2.45711
25.68800 55.01601 19.39600 30.52400 56.36801 18.72000 28.34000 58.34401 17.78400 25.68800 55.01601 19.44800 30.47200 56.36801 18.72000 28.34000 58.34401 17.83600 25.63600 55.01601 19.44800 30.47200 56.36801 18.77200 28.28800 58.39601 17.78400 25.68800 54.96401 19.44800 30.52400 56.36801 18.72000 28.28800 58.39601 17.78400 25.68800 55.01601 19.39600 30.52400 56.36801 18.72000 28.34000 58.34401 17.78400 25.68800 55.01601 19.39600 30.52400 56.36801 2.45995
56.36801 18.72000 28.34000 58.34401 17.78400 25.68800 55.01601 19.44800 30.47200 56.36801 18.72000 28.34000 58.34401 17.83600 25.63600 55.01601 19.44800 30.47200 56.36801 18.77200 28.28800 58.39601 17.78400 25.68800 54.96401 19.44800 30.52400 56.36801 18.72000 28.28800 58.39601 17.78400 25.68800 55.01601 19.39600 30.52400 56.36801 18.72000 28.34000 58.34401 17.78400 25.68800 55.01601 19.39600 30.52400 56.36801 18.72000 28.34000 58.34401 17.78400 2.45276
17.78400 25.68800 55.01601 19.44800 30.47200 56.36801 18.72000 28.34000 58.34401 17.83600 25.63600 55.01601 19.44800 30.47200 56.36801 18.77200 28.28800 58.39601 17.78400 25.68800 54.96401 19.44800 30.52400 56.36801 18.72000 28.28800 58.39601 17.78400 25.68800 55.01601 19.39600 30.52400 56.36801 18.72000 28.34000 58.34401 17.78400 25.68800 55.01601 19.39600 30.52400 56.36801 18.72000 28.34000 58.34401 17.78400 25.68800 55.01601 19.39600 30.52400 2.46119
30.47200 56.36801 18.72000 28.34000 58.34401 17.83600 25.63600 55.01601 19.44800 30.47200 56.36801 18.77200 28.28800 58.39601 17.78400 25.68800 54.96401 19.44800 30.52400 56.36801 18.72000 28.28800 58.39601 17.78400 25.68800 55.01601 19.39600 30.52400 56.36801 18.72000 28.34000 58.34401 17.78400 25.68800 55.01601 19.39600 30.52400 56.36801 18.72000 28.34000 58.34401 17.78400 25.68800 55.01601 19.39600 30.52400 56.36801 18.72000 28.34000 58.34401 2.45070
58.34401 17.83600 25.63600 55.01601 19.44800 30.47200 56.36801 18.77200 28.28800 58.39601 17.78400 25.68800 54.96401 19.44800 30.52400 56.36801 18.72000 28.28800 58.39601 17.78400 25.68800 55.01601 19.39600 30.52400 56.36801 18.72000 28.34000 58.34401 17.78400 25.68800 55.01601 19.39600 30.52400 56.36801 18.72000 28.34000 58.34401 17.78400 25.68800 55.01601 19.39600 30.52400 56.36801 18.72000 28.34000 58.34401 17.78400 25.68800 55.01601 19.44800 2.44909
19.44800 30.47200 56.36801 18.77200 28.28800 58.39601 17.78400 25.68800 54.96401 19.44800 30.52400 56.36801 18.72000 28.28800 58.39601 17.78400 25.68800 55.01601 19.39600 30.52400 56.36801 18.72000 28.34000 58.34401 17.78400 25.68800 55.01601 19.39600 30.52400 56.36801 18.72000 28.34000 58.34401 17.78400 25.68800 55.01601 19.39600 30.52400 56.36801 18.72000 28.34000 58.34401 17.78400 25.68800 55.01601 19.44800 30.47200 56.36801 18.77200 28.28800 2.45166
28.28800 58.39601 17.78400 25.68800 54.96401 19.44800 30.52400 56.36801 18.72000 28.28800 58.39601 17.78400 25.68800 55.01601 19.39600 30.52400 56.36801 18.72000 28.34000 58.34401 17.78400 25.68800 55.01601 19.39600 30.52400 56.36801 18.72000 28.34000 58.34401 17.78400 25.68800 55.01601 19.39600 30.52400 56.36801 18.72000 28.34000 58.34401 17.78400 25.68800 55.01601 19.44800 30.47200 56.36801 18.77200 28.28800 58.39601 17.78400 25.68800 54.96401 2.42813
54.96401 19.44800 30.52400 56.36801 18.72000 28.28800 58.39601 17.78400 25.68800 55.01601 19.39600 30.52400 56.36801 18.72000 28.34000 58.34401 17.78400 25.68800 55.01601 19.39600 30.52400 56.36801 18.72000 28.34000 58.34401 17.78400 25.68800 55.01601 19.39600 30.52400 56.36801 18.72000 28.34000 58.34401 17.78400 25.68800 55.01601 19.44800 30.47200 56.36801 18.77200 28.28800 58.39601 17.78400 25.68800 54.96401 19.44800 30.52400 56.36801 18.72000 2.43726
18.72000 28.28800 58.39601 17.78400 25.68800 55.01601 19.39600 30.52400 56.36801 18.72000 28.34000 58.34401 17.78400 25.68800 55.01601 19.39600 30.52400 56.36801 18.72000 28.34000 58.34401 17.78400 25.68800 55.01601 19.39600 30.52400 56.36801 18.72000 28.34000 58.34401 17.78400 25.68800 55.01601 19.44800 30.47200 56.36801 18.77200 28.28800 58.39601 17.78400 25.68800 54.96401 19.44800 30.52400 56.36801 18.72000 28.28800 58.39601 17.78400 25.68800 2.43392
25.68800 55.01601 19.39600 30.52400 56.36801 18.72000 28.34000 58.34401 17.78400 25.68800 55.01601 19.39600 30.52400 56.36801 18.72000 28.34000 58.34401 17.78400 25.68800 55.01601 19.39600 30.52400 56.36801 18.72000 28.34000 58.34401 17.78400 25.68800 55.01601 19.44800 30.47200 56.36801 18.77200 28.28800 58.39601 17.78400 25.68800 54.96401 19.44800 30.52400 56.36801 18.72000 28.28800 58.39601 17.78400 25.68800 55.01601 19.39600 30.52400 56.36801 2.42624
56.36801 18.72000 28.34000 58.34401 17.78400 25.68800 55.01601 19.39600 30.52400 56.36801 18.72000 28.34000 58.34401 17.78400 25.68800 55.01601 19.39600 30.52400 56.36801 18.72000 28.34000 58.34401 17.78400 25.68800 55.01601 19.44800 30.47200 56.36801 18.77200 28.28800 58.39601 17.78400 25.68800 54.96401 19.44800 30.52400 56.36801 18.72000 28.28800 58.39601 17.78400 25.68800 55.01601 19.39600 30.52400 56.36801 18.72000 28.34000 58.34401 17.78400 2.42541
17.78400 25.68800 55.01601 19.39600 30.52400 56.36801 18.72000 28.34000 58.34401 17.78400 25.68800 55.01601 19.39600 30.52400 56.36801 18.72000 28.34000 58.34401 17.78400 25.68800 55.01601 19.44800 30.47200 56.36801 18.77200 28.28800 58.39601 17.78400 25.68800 54.96401 19.44800 30.52400 56.36801 18.72000 28.28800 58.39601 17.78400 25.68800 55.01601 19.39600 30.52400 56.36801 18.72000 28.34000 58.34401 17.78400 25.68800 55.01601 19.39600 30.52400 2.42596
30.52400 56.36801 18.72000 28.34000 58.34401 17.78400 25.68800 55.01601 19.39600 30.52400 56.36801 18.72000 28.34000 58.34401 17.78400 25.68800 55.01601 19.44800 30.47200 56.36801 18.77200 28.28800 58.39601 17.78400 25.68800 54.96401 19.44800 30.52400 56.36801 18.72000 28.28800 58.39601 17.78400 25.68800 55.01601 19.39600 30.52400 56.36801 18.72000 28.34000 58.34401 17.78400 25.68800 55.01601 19.39600 30.52400 56.36801 18.72000 28.34000 58.34401 2.42582
58.34401 17.78400 25.68800 55.01601 19.39600 30.52400 56.36801 18.72000 28.34000 58.34401 17.78400 25.68800 55.01601 19.44800 30.47200 56.36801 18.77200 28.28800 58.39601 17.78400 25.68800 54.96401 19.44800 30.52400 56.36801 18.72000 28.28800 58.39601 17.78400 25.68800 55.01601 19.39600 30.52400 56.36801 18.72000 28.34000 58.34401 17.78400 25.68800 55.01601 19.39600 30.52400 56.36801 18.72000 28.34000 58.34401 17.78400 25.68800 55.01601 19.39600 2.42141
19.39600 30.52400 56.36801 18.72000 28.34000 58.34401 17.78400 25.68800 55.01601 19.44800 30.47200 56.36801 18.77200 28.28800 58.39601 17.78400 25.68800 54.96401 19.44800 30.52400 56.36801 18.72000 28.28800 58.39601 17.78400 25.68800 55.01601 19.39600 30.52400 56.36801 18.72000 28.34000 58.34401 17.78400 25.68800 55.01601 19.39600 30.52400 56.36801 18.72000 28.34000 58.34401 17.78400 25.68800 55.01601 19.39600 30.52400 56.36801 18.72000 28.34000 2.43211
28.34000 58.34401 17.78400 25.68800 55.01601 19.44800 30.47200 56.36801 18.77200 28.28800 58.39601 17.78400 25.68800 54.96401 19.44800 30.52400 56.36801 18.72000 28.28800 58.39601 17.78400 25.68800 55.01601 19.39600 30.52400 56.36801 18.72000 28.34000 58.34401 17.78400 25.68800 55.01601 19.39600 30.52400 56.36801 18.72000 28.34000 58.34401 17.78400 25.68800 55.01601 19.39600 30.52400 56.36801 18.72000 28.34000 58.34401 17.83600 25.63600 55.01601 2.44284
55.01601 19.44800 30.47200 56.36801 18.77200 28.28800 58.39601 17.78400 25.68800 54.96401 19.44800 30.52400 56.36801 18.72000 28.28800 58.39601 17.78400 25.68800 55.01601 19.39600 30.52400 56.36801 18.72000 28.34000 58.34401 17.78400 25.68800 55.01601 19.39600 30.52400 56.36801 18.72000 28.34000 58.34401 17.78400 25.68800 55.01601 19.39600 30.52400 56.36801 18.72000 28.34000 58.34401 17.83600 25.63600 55.01601 19.44800 30.47200 56.36801 18.77200 2.46691
18.77200 28.28800 58.39601 17.78400 25.68800 54.96401 19.44800 30.52400 56.36801 18.72000 28.28800 58.39601 17.78400 25.68800 55.01601 19.39600 30.52400 56.36801 18.72000 28.34000 58.34401 17.78400 25.68800 55.01601 19.39600 30.52400 56.36801 18.72000 28.34000 58.34401 17.78400 25.68800 55.01601 19.39600 30.52400 56.36801 18.72000 28.34000 58.34401 17.83600 25.63600 55.01601 19.44800 30.47200 56.36801 18.77200 28.28800 58.39601 17.78400 25.68800 2.46257
25.68800 54.96401 19.44800 30.52400 56.36801 18.72000 28.28800 58.39601 17.78400 25.68800 55.01601 19.39600 30.52400 56.36801 18.72000 28.34000 58.34401 17.78400 25.68800 55.01601 19.39600 30.52400 56.36801 18.72000 28.34000 58.34401 17.78400 25.68800 55.01601 19.39600 30.52400 56.36801 18.72000 28.34000 58.34401 17.83600 25.63600 55.01601 19.44800 30.47200 56.36801 18.77200 28.28800 58.39601 17.78400 25.68800 54.96401 19.44800 30.52400 56.36801 2.46066
56.36801 18.72000 28.28800 58.39601 17.78400 25.68800 55.01601 19.39600 30.52400 56.36801 18.72000 28.34000 58.34401 17.78400 25.68800 55.01601 19.39600 30.52400 56.36801 18.72000 28.34000 58.34401 17.78400 25.68800 55.01601 19.39600 30.52400 56.36801 18.72000 28.34000 58.34401 17.83600 25.63600 55.01601 19.44800 30.47200 56.36801 18.77200 28.28800 58.39601 17.78400 25.68800 54.96401 19.44800 30.52400 56.36801 18.72000 28.28800 58.39601 17.78400 2.45446
17.78400 25.68800 55.01601 19.39600 30.52400 56.36801 18.72000 28.34000 58.34401 17.78400 25.68800 55.01601 19.39600 30.52400 56.36801 18.72000 28.34000 58.34401 17.78400 25.68800 55.01601 19.39600 30.52400 56.36801 18.72000 28.34000 58.34401 17.83600 25.63600 55.01601 19.44800 30.47200 56.36801 18.77200 28.28800 58.39601 17.78400 25.68800 54.96401 19.44800 30.52400 56.36801 18.72000 28.28800 58.39601 17.78400 25.68800 55.01601 19.39600 30.52400 2.45113
30.52400 56.36801 18.72000 28.34000 58.34401 17.78400 25.68800 55.01601 19.39600 30.52400 56.36801 18.72000 28.34000 58.34401 17.78400 25.68800 55.01601 19.39600 30.52400 56.36801 18.72000 28.34000 58.34401 17.83600 25.63600 55.01601 19.44800 30.47200 56.36801 18.77200 28.28800 58.39601 17.78400 25.68800 54.96401 19.44800 30.52400 56.36801 18.72000 28.28800 58.39601 17.78400 25.68800 55.01601 19.39600 30.52400 56.36801 18.72000 28.34000 58.34401 2.44633
58.34401 17.78400 25.68800 55.01601 19.39600 30.52400 56.36801 18.72000 28.34000 58.34401 17.78400 25.68800 55.01601 19.39600 30.52400 56.36801 18.72000 28.34000 58.34401 17.83600 25.63600 55.01601 19.44800 30.47200 56.36801 18.77200 28.28800 58.39601 17.78400 25.68800 54.96401 19.44800 30.52400 56.36801 18.72000 28.28800 58.39601 17.78400 25.68800 55.01601 19.39600 30.52400 56.36801 18.72000 28.34000 58.34401 17.78400 25.68800 55.01601 19.39600 2.44741
19.39600 30.52400 56.36801 18.72000 28.34000 58.34401 17.78400 25.68800 55.01601 19.39600 30.52400 56.36801 18.72000 28.34000 58.34401 17.83600 25.63600 55.01601 19.44800 30.47200 56.36801 18.77200 28.28800 58.39601 17.78400 25.68800 54.96401 19.44800 30.52400 56.36801 18.72000 28.28800 58.39601 17.78400 25.68800 55.01601 19.39600 30.52400 56.36801 18.72000 28.34000 58.34401 17.78400 25.68800 55.01601 19.39600 30.52400 56.36801 18.72000 28.34000 2.45322
28.34000 58.34401 17.78400 25.68800 55.01601 19.39600 30.52400 56.36801 18.72000 28.34000 58.34401 17.83600 25.63600 55.01601 19.44800 30.47200 56.36801 18.77200 28.28800 58.39601 17.78400 25.68800 54.96401 19.44800 30.52400 56.36801 18.72000 28.28800 58.39601 17.78400 25.68800 55.01601 19.39600 30.52400 56.36801 18.72000 28.34000 58.34401 17.78400 25.68800 55.01601 19.39600 30.52400 56.36801 18.72000 28.34000 58.34401 17.78400 25.68800 55.01601 2.44284
55.01601 19.39600 30.52400 56.36801 18.72000 28.34000 58.34401 17.83600 25.63600 55.01601 19.44800 30.47200 56.36801 18.77200 28.28800 58.39601 17.78400 25.68800 54.96401 19.44800 30.52400 56.36801 18.72000 28.28800 58.39601 17.78400 25.68800 55.01601 19.39600 30.52400 56.36801 18.72000 28.34000 58.34401 17.78400 25.68800 55.01601 19.39600 30.52400 56.36801 18.72000 28.34000 58.34401 17.78400 25.68800 55.01601 19.44800 30.47200 56.36801 18.72000 2.46248
18.72000 28.34000 58.34401 17.83600 25.63600 55.01601 19.44800 30.47200 56.36801 18.77200 28.28800 58.39601 17.78400 25.68800 54.96401 19.44800 30.52400 56.36801 18.72000 28.28800 58.39601 17.78400 25.68800 55.01601 19.39600 30.52400 56.36801 18.72000 28.34000 58.34401 17.78400 25.68800 55.01601 19.39600 30.52400 56.36801 18.72000 28.34000 58.34401 17.78400 25.68800 55.01601 19.44800 30.47200 56.36801 18.72000 28.34000 58.39601 17.78400 25.63600 2.46592
25.63600 55.01601 19.44800 30.47200 56.36801 18.77200 28.28800 58.39601 17.78400 25.68800 54.96401 19.44800 30.52400 56.36801 18.72000 28.28800 58.39601 17.78400 25.68800 55.01601 19.39600 30.52400 56.36801 18.72000 28.34000 58.34401 17.78400 25.68800 55.01601 19.39600 30.52400 56.36801 18.72000 28.34000 58.34401 17.78400 25.68800 55.01601 19.44800 30.47200 56.36801 18.72000 28.34000 58.39601 17.78400 25.63600 55.01601 19.44800 30.47200 56.36801 2.45429
56.36801 18.77200 28.28800 58.39601 17.78400 25.68800 54.96401 19.44800 30.52400 56.36801 18.72000 28.28800 58.39601 17.78400 25.68800 55.01601 19.39600 30.52400 56.36801 18.72000 28.34000 58.34401 17.78400 25.68800 55.01601 19.39600 30.52400 56.36801 18.72000 28.34000 58.34401 17.78400 25.68800 55.01601 19.44800 30.47200 56.36801 18.72000 28.34000 58.39601 17.78400 25.63600 55.01601 19.44800 30.47200 56.36801 18.77200 28.28800 58.39601 17.78400 2.45520
17.78400 25.68800 54.96401 19.44800 30.52400 56.36801 18.72000 28.28800 58.39601 17.78400 25.68800 55.01601 19.39600 30.52400 56.36801 18.72000 28.34000 58.34401 17.78400 25.68800 55.01601 19.39600 30.52400 56.36801 18.72000 28.34000 58.34401 17.78400 25.68800 55.01601 19.44800 30.47200 56.36801 18.72000 28.34000 58.39601 17.78400 25.63600 55.01601 19.44800 30.47200 56.36801 18.77200 28.28800 58.39601 17.78400 25.68800 54.96401 19.44800 30.52400 2.45752
30.52400 56.36801 18.72000 28.28800 58.39601 17.78400 25.68800 55.01601 19.39600 30.52400 56.36801 18.72000 28.34000 58.34401 17.78400 25.68800 55.01601 19.39600 30.52400 56.36801 18.72000 28.34000 58.34401 17.78400 25.68800 55.01601 19.44800 30.47200 56.36801 18.72000 28.34000 58.39601 17.78400 25.63600 55.01601 19.44800 30.47200 56.36801 18.77200 28.28800 58.39601 17.78400 25.68800 54.96401 19.44800 30.52400 56.36801 18.72000 28.34000 58.34401 2.44581
58.39601 17.78400 25.68800 55.01601 19.39600 30.52400 56.36801 18.72000 28.34000 58.34401 17.78400 25.68800 55.01601 19.39600 30.52400 56.36801 18.72000 28.34000 58.34401 17.78400 25.68800 55.01601 19.44800 30.47200 56.36801 18.72000 28.34000 58.39601 17.78400 25.63600 55.01601 19.44800 30.47200 56.36801 18.77200 28.28800 58.39601 17.78400 25.68800 54.96401 19.44800 30.52400 56.36801 18.72000 28.34000 58.34401 17.78400 25.68800 55.01601 19.39600 2.43664
19.39600 30.52400 56.36801 18.72000 28.34000 58.34401 17.78400 25.68800 55.01601 19.39600 30.52400 56.36801 18.72000 28.34000 58.34401 17.78400 25.68800 55.01601 19.44800 30.47200 56.36801 18.72000 28.34000 58.39601 17.78400 25.63600 55.01601 19.44800 30.47200 56.36801 18.77200 28.28800 58.39601 17.78400 25.68800 54.96401 19.44800 30.52400 56.36801 18.72000 28.34000 58.34401 17.78400 25.68800 55.01601 19.39600 30.52400 56.36801 18.72000 28.34000 2.44488
28.34000 58.34401 17.78400 25.68800 55.01601 19.39600 30.52400 56.36801 18.72000 28.34000 58.34401 17.78400 25.68800 55.01601 19.44800 30.47200 56.36801 18.72000 28.34000 58.39601 17.78400 25.63600 55.01601 19.44800 30.47200 56.36801 18.77200 28.28800 58.39601 17.78400 25.68800 54.96401 19.44800 30.52400 56.36801 18.72000 28.34000 58.34401 17.78400 25.68800 55.01601 19.39600 30.52400 56.36801 18.72000 28.34000 58.34401 17.78400 25.68800 55.01601 2.42802
55.01601 19.39600 30.52400 56.36801 18.72000 28.34000 58.34401 17.78400 25.68800 55.01601 19.44800 30.47200 56.36801 18.72000 28.34000 58.39601 17.78400 25.63600 55.01601 19.44800 30.47200 56.36801 18.77200 28.28800 58.39601 17.78400 25.68800 54.96401 19.44800 30.52400 56.36801 18.72000 28.34000 58.34401 17.78400 25.68800 55.01601 19.39600 30.52400 56.36801 18.72000 28.34000 58.34401 17.78400 25.68800 55.01601 19.39600 30.52400 56.36801 18.72000 2.44575
18.72000 28.34000 58.34401 17.78400 25.68800 55.01601 19.44800 30.47200 56.36801 18.72000 28.34000 58.39601 17.78400 25.63600 55.01601 19.44800 30.47200 56.36801 18.77200 28.28800 58.39601 17.78400 25.68800 54.96401 19.44800 30.52400 56.36801 18.72000 28.34000 58.34401 17.78400 25.68800 55.01601 19.39600 30.52400 56.36801 18.72000 28.34000 58.34401 17.78400 25.68800 55.01601 19.39600 30.52400 56.36801 18.72000 28.34000 58.34401 17.78400 25.68800 2.43504
25.94800 55.79601 18.82400 28.91200 57.92801 17.78400 25.89600 55.69201 18.87600 29.01600 57.82401 17.83600 26.05200 55.90001 18.77200 28.65200 58.03201 17.73200 25.74000 55.38001 19.03200 29.58800 57.35601 18.04400 26.67600 57.09601 18.14800 27.04000 57.46001 17.99200 26.46800 56.73201 18.35600 27.45600 57.87601 17.83600 25.89600 55.74401 18.87600 28.96400 57.87601 17.78400 25.94800 55.79601 18.82400 28.91200 57.92801 17.78400 25.89600 55.69201 2.61775
57.92801 17.78400 25.89600 55.69201 18.87600 29.01600 57.82401 17.83600 26.05200 55.90001 18.77200 28.65200 58.03201 17.73200 25.74000 55.38001 19.03200 29.58800 57.35601 18.04400 26.67600 57.09601 18.14800 27.04000 57.46001 17.99200 26.46800 56.73201 18.35600 27.45600 57.87601 17.83600 25.89600 55.74401 18.87600 28.96400 57.87601 17.78400 25.94800 55.79601 18.82400 28.91200 57.92801 17.78400 25.89600 55.69201 18.87600 29.01600 57.82401 17.83600 2.64187
18.87600 29.01600 57.82401 17.83600 26.05200 55.90001 18.77200 28.65200 58.03201 17.73200 25.74000 55.38001 19.03200 29.58800 57.35601 18.04400 26.67600 57.09601 18.14800 27.04000 57.46001 17.99200 26.46800 56.73201 18.35600 27.45600 57.87601 17.83600 25.89600 55.74401 18.87600 28.96400 57.87601 17.78400 25.94800 55.79601 18.82400 28.91200 57.92801 17.78400 25.89600 55.69201 18.87600 29.01600 57.82401 17.83600 26.00000 55.95201 18.77200 28.65200 2.69291
26.05200 55.90001 18.77200 28.65200 58.03201 17.73200 25.74000 55.38001 19.03200 29.58800 57.35601 18.04400 26.67600 57.09601 18.14800 27.04000 57.46001 17.99200 26.46800 56.73201 18.35600 27.45600 57.87601 17.83600 25.89600 55.74401 18.87600 28.96400 57.87601 17.78400 25.94800 55.79601 18.82400 28.91200 57.92801 17.78400 25.89600 55.69201 18.87600 29.01600 57.82401 17.83600 26.00000 55.95201 18.77200 28.65200 58.03201 17.73200 25.74000 55.38001 2.67275
58.03201 17.73200 25.74000 55.38001 19.03200 29.58800 57.35601 18.04400 26.67600 57.09601 18.14800 27.04000 57.46001 17.99200 26.46800 56.73201 18.35600 27.45600 57.87601 17.83600 25.89600 55.74401 18.87600 28.96400 57.87601 17.78400 25.94800 55.79601 18.82400 28.91200 57.92801 17.78400 25.89600 55.69201 18.87600 29.01600 57.82401 17.83600 26.00000 55.95201 18.77200 28.65200 58.03201 17.73200 25.74000 55.38001 19.03200 29.58800 57.35601 18.04400 2.76978
19.03200 29.58800 57.35601 18.04400 26.67600 57.09601 18.14800 27.04000 57.46001 17.99200 26.46800 56.73201 18.35600 27.45600 57.87601 17.83600 25.89600 55.74401 18.87600 28.96400 57.87601 17.78400 25.94800 55.79601 18.82400 28.91200 57.92801 17.78400 25.89600 55.69201 18.87600 29.01600 57.82401 17.83600 26.00000 55.95201 18.77200 28.65200 58.03201 17.73200 25.74000 55.38001 19.03200 29.58800 57.35601 18.04400 26.62400 57.09601 18.20000 27.04000 2.79661
26.67600 57.09601 18.14800 27.04000 57.46001 17.99200 26.46800 56.73201 18.35600 27.45600 57.87601 17.83600 25.89600 55.74401 18.87600 28.96400 57.87601 17.78400 25.94800 55.79601 18.82400 28.91200 57.92801 17.78400 25.89600 55.69201 18.87600 29.01600 57.82401 17.83600 26.00000 55.95201 18.77200 28.65200 58.03201 17.73200 25.74000 55.38001 19.03200 29.58800 57.35601 18.04400 26.62400 57.09601 18.20000 27.04000 57.56401 17.94000 26.36400 56.62801 2.70167
57.46001 17.99200 26.46800 56.73201 18.35600 27.45600 57.87601 17.83600 25.89600 55.74401 18.87600 28.96400 57.87601 17.78400 25.94800 55.79601 18.82400 28.91200 57.92801 17.78400 25.89600 55.69201 18.87600 29.01600 57.82401 17.83600 26.00000 55.95201 18.77200 28.65200 58.03201 17.73200 25.74000 55.38001 19.03200 29.58800 57.35601 18.04400 26.62400 57.09601 18.20000 27.04000 57.56401 17.94000 26.36400 56.62801 18.40800 27.66400 57.98001 17.73200 2.74915
18.35600 27.45600 57.87601 17.83600 25.89600 55.74401 18.87600 28.96400 57.87601 17.78400 25.94800 55.79601 18.82400 28.91200 57.92801 17.78400 25.89600 55.69201 18.87600 29.01600 57.82401 17.83600 26.00000 55.95201 18.77200 28.65200 58.03201 17.73200 25.74000 55.38001 19.03200 29.58800 57.35601 18.04400 26.62400 57.09601 18.20000 27.04000 57.56401 17.94000 26.36400 56.62801 18.40800 27.66400 57.98001 17.73200 25.84400 55.43201 18.98000 29.43200 2.75694
25.89600 55.74401 18.87600 28.96400 57.87601 17.78400 25.94800 55.79601 18.82400 28.91200 57.92801 17.78400 25.89600 55.69201 18.87600 29.01600 57.82401 17.83600 26.00000 55.95201 18.77200 28.65200 58.03201 17.73200 25.74000 55.38001 19.03200 29.58800 57.35601 18.04400 26.62400 57.09601 18.20000 27.04000 57.56401 17.94000 26.36400 56.62801 18.40800 27.66400 57.98001 17.73200 25.84400 55.43201 18.98000 29.43200 57.51201 17.99200 26.41600 56.78401 2.79649
57.87601 17.78400 25.94800 55.79601 18.82400 28.91200 57.92801 17.78400 25.89600 55.69201 18.87600 29.01600 57.82401 17.83600 26.00000 55.95201 18.77200 28.65200 58.03201 17.73200 25.74000 55.38001 19.03200 29.58800 57.35601 18.04400 26.62400 57.09601 18.20000 27.04000 57.56401 17.94000 26.36400 56.62801 18.40800 27.66400 57.98001 17.73200 25.84400 55.43201 18.98000 29.43200 57.51201 17.99200 26.41600 56.78401 18.30400 27.50800 57.87601 17.83600 2.79991
18.82400 28.91200 57.92801 17.78400 25.89600 55.69201 18.87600 29.01600 57.82401 17.83600 26.00000 55.95201 18.77200 28.65200 58.03201 17.73200 25.74000 55.38001 19.03200 29.58800 57.35601 18.04400 26.62400 57.09601 18.20000 27.04000 57.56401 17.94000 26.36400 56.62801 18.40800 27.66400 57.98001 17.73200 25.84400 55.43201 18.98000 29.43200 57.51201 17.99200 26.41600 56.78401 18.30400 27.50800 57.87601 17.83600 25.89600 55.74401 18.82400 29.01600 2.83985
25.89600 55.69201 18.87600 29.01600 57.82401 17.83600 26.00000 55.95201 18.77200 28.65200 58.03201 17.73200 25.74000 55.38001 19.03200 29.58800 57.35601 18.04400 26.62400 57.09601 18.20000 27.04000 57.56401 17.94000 26.36400 56.62801 18.40800 27.66400 57.98001 17.73200 25.84400 55.43201 18.98000 29.43200 57.51201 17.99200 26.41600 56.78401 18.30400 27.50800 57.87601 17.83600 25.89600 55.74401 18.82400 29.01600 57.87601 17.78400 25.94800 55.84801 2.80011
57.82401 17.83600 26.00000 55.95201 18.77200 28.65200 58.03201 17.73200 25.74000 55.38001 19.03200 29.58800 57.35601 18.04400 26.62400 57.09601 18.20000 27.04000 57.56401 17.94000 26.36400 56.62801 18.40800 27.66400 57.98001 17.73200 25.84400 55.43201 18.98000 29.43200 57.51201 17.99200 26.41600 56.78401 18.30400 27.50800 57.87601 17.83600 25.89600 55.74401 18.82400 29.01600 57.87601 17.78400 25.94800 55.84801 18.82400 28.80800 57.98001 17.73200 2.80034
18.77200 28.65200 58.03201 17.73200 25.74000 55.38001 19.03200 29.58800 57.35601 18.04400 26.62400 57.09601 18.20000 27.04000 57.56401 17.94000 26.36400 56.62801 18.40800 27.66400 57.98001 17.73200 25.84400 55.43201 18.98000 29.43200 57.51201 17.99200 26.41600 56.78401 18.30400 27.50800 57.87601 17.83600 25.89600 55.74401 18.82400 29.01600 57.87601 17.78400 25.94800 55.84801 18.82400 28.80800 57.98001 17.73200 25.89600 55.58801 18.92800 29.17200 2.82765
25.74000 55.38001 19.03200 29.58800 57.35601 18.04400 26.62400 57.09601 18.20000 27.04000 57.56401 17.94000 26.36400 56.62801 18.40800 27.66400 57.98001 17.73200 25.84400 55.43201 18.98000 29.43200 57.51201 17.99200 26.41600 56.78401 18.30400 27.50800 57.87601 17.83600 25.89600 55.74401 18.82400 29.01600 57.87601 17.78400 25.94800 55.84801 18.82400 28.80800 57.98001 17.73200 25.89600 55.58801 18.92800 29.17200 57.72001 17.88800 26.15600 56.26401 2.80348
57.35601 18.04400 26.62400 57.09601 18.20000 27.04000 57.56401 17.94000 26.36400 56.62801 18.40800 27.66400 57.98001 17.73200 25.84400 55.43201 18.98000 29.43200 57.51201 17.99200 26.41600 56.78401 18.30400 27.50800 57.87601 17.83600 25.89600 55.74401 18.82400 29.01600 57.87601 17.78400 25.94800 55.84801 18.82400 28.80800 57.98001 17.73200 25.89600 55.58801 18.92800 29.17200 57.72001 17.88800 26.15600 56.26401 18.61600 28.13200 58.13601 17.73200 2.76574
18.20000 27.04000 57.56401 17.94000 26.36400 56.62801 18.40800 27.66400 57.98001 17.73200 25.84400 55.43201 18.98000 29.43200 57.51201 17.99200 26.41600 56.78401 18.30400 27.50800 57.87601 17.83600 25.89600 55.74401 18.82400 29.01600 57.87601 17.78400 25.94800 55.84801 18.82400 28.80800 57.98001 17.73200 25.89600 55.58801 18.92800 29.17200 57.72001 17.88800 26.15600 56.26401 18.61600 28.13200 58.13601 17.73200 25.63600 55.06801 19.18800 30.05600 2.84113
26.36400 56.62801 18.40800 27.66400 57.98001 17.73200 25.84400 55.43201 18.98000 29.43200 57.51201 17.99200 26.41600 56.78401 18.30400 27.50800 57.87601 17.83600 25.89600 55.74401 18.82400 29.01600 57.87601 17.78400 25.94800 55.84801 18.82400 28.80800 57.98001 17.73200 25.89600 55.58801 18.92800 29.17200 57.72001 17.88800 26.15600 56.26401 18.61600 28.13200 58.13601 17.73200 25.63600 55.06801 19.18800 30.05600 56.73201 18.35600 27.45600 57.92801 2.88683
57.98001 17.73200 25.84400 55.43201 18.98000 29.43200 57.51201 17.99200 26.41600 56.78401 18.30400 27.50800 57.87601 17.83600 25.89600 55.74401 18.82400 29.01600 57.87601 17.78400 25.94800 55.84801 18.82400 28.80800 57.98001 17.73200 25.89600 55.58801 18.92800 29.17200 57.72001 17.88800 26.15600 56.26401 18.61600 28.13200 58.13601 17.73200 25.63600 55.06801 19.18800 30.05600 56.73201 18.35600 27.45600 57.92801 17.78400 25.94800 55.69201 18.87600 2.82950
18.98000 29.43200 57.51201 17.99200 26.41600 56.78401 18.30400 27.50800 57.87601 17.83600 25.89600 55.74401 18.82400 29.01600 57.87601 17.78400 25.94800 55.84801 18.82400 28.80800 57.98001 17.73200 25.89600 55.58801 18.92800 29.17200 57.72001 17.88800 26.15600 56.26401 18.61600 28.13200 58.13601 17.73200 25.63600 55.06801 19.18800 30.05600 56.73201 18.35600 27.45600 57.92801 17.78400 25.94800 55.69201 18.87600 28.96400 57.87601 17.83600 25.94800 2.84326
26.41600 56.78401 18.30400 27.50800 57.87601 17.83600 25.89600 55.74401 18.82400 29.01600 57.87601 17.78400 25.94800 55.84801 18.82400 28.80800 57.98001 17.73200 25.89600 55.58801 18.92800 29.17200 57.72001 17.88800 26.15600 56.26401 18.61600 28.13200 58.13601 17.73200 25.63600 55.06801 19.18800 30.05600 56.73201 18.35600 27.45600 57.92801 17.78400 25.94800 55.69201 18.87600 28.96400 57.87601 17.83600 25.94800 55.84801 18.77200 28.86000 57.92801 2.73437
57.87601 17.83600 25.89600 55.74401 18.82400 29.01600 57.87601 17.78400 25.94800 55.84801 18.82400 28.80800 57.98001 17.73200 25.89600 55.58801 18.92800 29.17200 57.72001 17.88800 26.15600 56.26401 18.61600 28.13200 58.13601 17.73200 25.63600 55.06801 19.18800 30.05600 56.73201 18.35600 27.45600 57.92801 17.78400 25.94800 55.69201 18.87600 28.96400 57.87601 17.83600 25.94800 55.84801 18.77200 28.86000 57.92801 17.78400 25.84400 55.58801 18.92800 2.61071
18.82400 29.01600 57.87601 17.78400 25.94800 55.84801 18.82400 28.80800 57.98001 17.73200 25.89600 55.58801 18.92800 29.17200 57.72001 17.88800 26.15600 56.26401 18.61600 28.13200 58.13601 17.73200 25.63600 55.06801 19.18800 30.05600 56.73201 18.35600 27.45600 57.92801 17.78400 25.94800 55.69201 18.87600 28.96400 57.87601 17.83600 25.94800 55.84801 18.77200 28.86000 57.92801 17.78400 25.84400 55.58801 18.92800 29.22400 57.66801 17.94000 26.15600 2.69592
25.94800 55.84801 18.82400 28.80800 57.98001 17.73200 25.89600 55.58801 18.92800 29.17200 57.72001 17.88800 26.15600 56.26401 18.61600 28.13200 58.13601 17.73200 25.63600 55.06801 19.18800 30.05600 56.73201 18.35600 27.45600 57.92801 17.78400 25.94800 55.69201 18.87600 28.96400 57.87601 17.83600 25.94800 55.84801 18.77200 28.86000 57.92801 17.78400 25.84400 55.58801 18.92800 29.22400 57.66801 17.94000 26.15600 56.31601 18.56400 28.13200 58.13601 2.74108
57.98001 17.73200 25.89600 55.58801 18.92800 29.17200 57.72001 17.88800 26.15600 56.26401 18.61600 28.13200 58.13601 17.73200 25.63600 55.06801 19.18800 30.05600 56.73201 18.35600 27.45600 57.92801 17.78400 25.94800 55.69201 18.87600 28.96400 57.87601 17.83600 25.94800 55.84801 18.77200 28.86000 57.92801 17.78400 25.84400 55.58801 18.92800 29.22400 57.66801 17.94000 26.15600 56.31601 18.56400 28.13200 58.13601 17.68000 25.63600 55.06801 19.18800 2.76486
18.92800 29.17200 57.72001 17.88800 26.15600 56.26401 18.61600 28.13200 58.13601 17.73200 25.63600 55.06801 19.18800 30.05600 56.73201 18.35600 27.45600 57.92801 17.78400 25.94800 55.69201 18.87600 28.96400 57.87601 17.83600 25.94800 55.84801 18.77200 28.86000 57.92801 17.78400 25.84400 55.58801 18.92800 29.22400 57.66801 17.94000 26.15600 56.31601 18.56400 28.13200 58.13601 17.68000 25.63600 55.06801 19.18800 30.05600 56.78401 18.30400 27.45600 2.93428
26.15600 56.26401 18.61600 28.13200 58.13601 17.73200 25.63600 55.06801 19.18800 30.05600 56.73201 18.35600 27.45600 57.92801 17.78400 25.94800 55.69201 18.87600 28.96400 57.87601 17.83600 25.94800 55.84801 18.77200 28.86000 57.92801 17.78400 25.84400 55.58801 18.92800 29.22400 57.66801 17.94000 26.15600 56.31601 18.56400 28.13200 58.13601 17.68000 25.63600 55.06801 19.18800 30.05600 56.78401 18.30400 27.45600 57.92801 17.78400 25.94800 55.74401 2.83221
58.13601 17.73200 25.63600 55.06801 19.18800 30.05600 56.73201 18.35600 27.45600 57.92801 17.78400 25.94800 55.69201 18.87600 28.96400 57.87601 17.83600 25.94800 55.84801 18.77200 28.86000 57.92801 17.78400 25.84400 55.58801 18.92800 29.22400 57.66801 17.94000 26.15600 56.31601 18.56400 28.13200 58.13601 17.68000 25.63600 55.06801 19.18800 30.05600 56.78401 18.30400 27.45600 57.92801 17.78400 25.94800 55.74401 18.82400 28.96400 57.87601 17.83600 2.84341
19.18800 30.05600 56.73201 18.35600 27.45600 57.92801 17.78400 25.94800 55.69201 18.87600 28.96400 57.87601 17.83600 25.94800 55.84801 18.77200 28.86000 57.92801 17.78400 25.84400 55.58801 18.92800 29.22400 57.66801 17.94000 26.15600 56.31601 18.56400 28.13200 58.13601 17.68000 25.63600 55.06801 19.18800 30.05600 56.78401 18.30400 27.45600 57.92801 17.78400 25.94800 55.74401 18.82400 28.96400 57.87601 17.83600 25.89600 55.79601 18.82400 28.91200 2.78291
27.45600 57.92801 17.78400 25.94800 55.69201 18.87600 28.96400 57.87601 17.83600 25.94800 55.84801 18.77200 28.86000 57.92801 17.78400 25.84400 55.58801 18.92800 29.22400 57.66801 17.94000 26.15600 56.31601 18.56400 28.13200 58.13601 17.68000 25.63600 55.06801 19.18800 30.05600 56.78401 18.30400 27.45600 57.92801 17.78400 25.94800 55.74401 18.82400 28.96400 57.87601 17.83600 25.89600 55.79601 18.82400 28.91200 57.92801 17.78400 25.89600 55.74401 2.58700
55.69201 18.87600 28.96400 57.87601 17.83600 25.94800 55.84801 18.77200 28.86000 57.92801 17.78400 25.84400 55.58801 18.92800 29.22400 57.66801 17.94000 26.15600 56.31601 18.56400 28.13200 58.13601 17.68000 25.63600 55.06801 19.18800 30.05600 56.78401 18.30400 27.45600 57.92801 17.78400 25.94800 55.74401 18.82400 28.96400 57.87601 17.83600 25.89600 55.79601 18.82400 28.91200 57.92801 17.78400 25.89600 55.74401 18.87600 28.96400 57.87601 17.83600 2.59979
17.83600 25.94800 55.84801 18.77200 28.86000 57.92801 17.78400 25.84400 55.58801 18.92800 29.22400 57.66801 17.94000 26.15600 56.31601 18.56400 28.13200 58.13601 17.68000 25.63600 55.06801 19.18800 30.05600 56.78401 18.30400 27.45600 57.92801 17.78400 25.94800 55.74401 18.82400 28.96400 57.87601 17.83600 25.89600 55.79601 18.82400 28.91200 57.92801 17.78400 25.89600 55.74401 18.87600 28.96400 57.87601 17.83600 25.94800 55.84801 18.82400 28.75600 2.59144
28.86000 57.92801 17.78400 25.84400 55.58801 18.92800 29.22400 57.66801 17.94000 26.15600 56.31601 18.56400 28.13200 58.13601 17.68000 25.63600 55.06801 19.18800 30.05600 56.78401 18.30400 27.45600 57.92801 17.78400 25.94800 55.74401 18.82400 28.96400 57.87601 17.83600 25.89600 55.79601 18.82400 28.91200 57.92801 17.78400 25.89600 55.74401 18.87600 28.96400 57.87601 17.83600 25.94800 55.84801 18.82400 28.75600 57.98001 17.78400 25.84400 55.48401 2.59551
55.58801 18.92800 29.22400 57.66801 17.94000 26.15600 56.31601 18.56400 28.13200 58.13601 17.68000 25.63600 55.06801 19.18800 30.05600 56.78401 18.30400 27.45600 57.92801 17.78400 25.94800 55.74401 18.82400 28.96400 57.87601 17.83600 25.89600 55.79601 18.82400 28.91200 57.92801 17.78400 25.89600 55.74401 18.87600 28.96400 57.87601 17.83600 25.94800 55.84801 18.82400 28.75600 57.98001 17.78400 25.84400 55.48401 18.98000 29.32800 57.61601 17.88800 2.73147
17.94000 26.15600 56.31601 18.56400 28.13200 58.13601 17.68000 25.63600 55.06801 19.18800 30.05600 56.78401 18.30400 27.45600 57.92801 17.78400 25.94800 55.74401 18.82400 28.96400 57.87601 17.83600 25.89600 55.79601 18.82400 28.91200 57.92801 17.78400 25.89600 55.74401 18.87600 28.96400 57.87601 17.83600 25.94800 55.84801 18.82400 28.75600 57.98001 17.78400 25.84400 55.48401 18.98000 29.32800 57.61601 17.88800 26.31200 56.47201 18.46000 27.87200 2.74510
28.13200 58.13601 17.68000 25.63600 55.06801 19.18800 30.05600 56.78401 18.30400 27.45600 57.92801 17.78400 25.94800 55.74401 18.82400 28.96400 57.87601 17.83600 25.89600 55.79601 18.82400 28.91200 57.92801 17.78400 25.89600 55.74401 18.87600 28.96400 57.87601 17.83600 25.94800 55.84801 18.82400 28.75600 57.98001 17.78400 25.84400 55.48401 18.98000 29.32800 57.61601 17.88800 26.31200 56.47201 18.46000 27.87200 58.08401 17.73200 25.68800 55.22401 2.68338
55.06801 19.18800 30.05600 56.78401 18.30400 27.45600 57.92801 17.78400 25.94800 55.74401 18.82400 28.96400 57.87601 17.83600 25.89600 55.79601 18.82400 28.91200 57.92801 17.78400 25.89600 55.74401 18.87600 28.96400 57.87601 17.83600 25.94800 55.84801 18.82400 28.75600 57.98001 17.78400 25.84400 55.48401 18.98000 29.32800 57.61601 17.88800 26.31200 56.47201 18.46000 27.87200 58.08401 17.73200 25.68800 55.22401 19.08400 29.84800 57.04401 18.20000 2.84956
18.30400 27.45600 57.92801 17.78400 25.94800 55.74401 18.82400 28.96400 57.87601 17.83600 25.89600 55.79601 18.82400 28.91200 57.92801 17.78400 25.89600 55.74401 18.87600 28.96400 57.87601 17.83600 25.94800 55.84801 18.82400 28.75600 57.98001 17.78400 25.84400 55.48401 18.98000 29.32800 57.61601 17.88800 26.31200 56.47201 18.46000 27.87200 58.08401 17.73200 25.68800 55.22401 19.08400 29.84800 57.04401 18.20000 26.98800 57.51201 17.99200 26.41600 2.77067
25.94800 55.74401 18.82400 28.96400 57.87601 17.83600 25.89600 55.79601 18.82400 28.91200 57.92801 17.78400 25.89600 55.74401 18.87600 28.96400 57.87601 17.83600 25.94800 55.84801 18.82400 28.75600 57.98001 17.78400 25.84400 55.48401 18.98000 29.32800 57.61601 17.88800 26.31200 56.47201 18.46000 27.87200 58.08401 17.73200 25.68800 55.22401 19.08400 29.84800 57.04401 18.20000 26.98800 57.51201 17.99200 26.41600 56.73201 18.35600 27.50800 57.92801 2.82434
57.87601 17.83600 25.89600 55.79601 18.82400 28.91200 57.92801 17.78400 25.89600 55.74401 18.87600 28.96400 57.87601 17.83600 25.94800 55.84801 18.82400 28.75600 57.98001 17.78400 25.84400 55.48401 18.98000 29.32800 57.61601 17.88800 26.31200 56.47201 18.46000 27.87200 58.08401 17.73200 25.68800 55.22401 19.08400 29.84800 57.04401 18.20000 26.98800 57.51201 17.99200 26.41600 56.73201 18.35600 27.50800 57.92801 17.78400 25.89600 55.69201 18.87600 2.77063
18.82400 28.91200 57.92801 17.78400 25.89600 55.74401 18.87600 28.96400 57.87601 17.83600 25.94800 55.84801 18.82400 28.75600 57.98001 17.78400 25.84400 55.48401 18.98000 29.32800 57.61601 17.88800 26.31200 56.47201 18.46000 27.87200 58.08401 17.73200 25.68800 55.22401 19.08400 29.84800 57.04401 18.20000 26.98800 57.51201 17.99200 26.41600 56.73201 18.35600 27.50800 57.92801 17.78400 25.89600 55.69201 18.87600 29.06800 57.82401 17.83600 26.05200 2.83774
25.89600 55.74401 18.87600 28.96400 57.87601 17.83600 25.94800 55.84801 18.82400 28.75600 57.98001 17.78400 25.84400 55.48401 18.98000 29.32800 57.61601 17.88800 26.31200 56.47201 18.46000 27.87200 58.08401 17.73200 25.68800 55.22401 19.08400 29.84800 57.04401 18.20000 26.98800 57.51201 17.99200 26.41600 56.73201 18.35600 27.50800 57.92801 17.78400 25.89600 55.69201 18.87600 29.06800 57.82401 17.83600 26.05200 56.00401 18.72000 28.54800 58.08401 2.86601
57.87601 17.83600 25.94800 55.84801 18.82400 28.75600 57.98001 17.78400 25.84400 55.48401 18.98000 29.32800 57.61601 17.88800 26.31200 56.47201 18.46000 27.87200 58.08401 17.73200 25.68800 55.22401 19.08400 29.84800 57.04401 18.20000 26.98800 57.51201 17.99200 26.41600 56.73201 18.35600 27.50800 57.92801 17.78400 25.89600 55.69201 18.87600 29.06800 57.82401 17.83600 26.05200 56.00401 18.72000 28.54800 58.08401 17.68000 25.74000 55.22401 19.13600 2.84132
18.82400 28.75600 57.98001 17.78400 25.84400 55.48401 18.98000 29.32800 57.61601 17.88800 26.31200 56.47201 18.46000 27.87200 58.08401 17.73200 25.68800 55.22401 19.08400 29.84800 57.04401 18.20000 26.98800 57.51201 17.99200 26.41600 56.73201 18.35600 27.50800 57.92801 17.78400 25.89600 55.69201 18.87600 29.06800 57.82401 17.83600 26.05200 56.00401 18.72000 28.54800 58.08401 17.68000 25.74000 55.22401 19.13600 29.74400 57.14801 18.14800 26.93600 2.98702
25.84400 55.48401 18.98000 29.32800 57.61601 17.88800 26.31200 56.47201 18.46000 27.87200 58.08401 17.73200 25.68800 55.22401 19.08400 29.84800 57.04401 18.20000 26.98800 57.51201 17.99200 26.41600 56.73201 18.35600 27.50800 57.92801 17.78400 25.89600 55.69201 18.87600 29.06800 57.82401 17.83600 26.05200 56.00401 18.72000 28.54800 58.08401 17.68000 25.74000 55.22401 19.13600 29.74400 57.14801 18.14800 26.93600 57.40801 17.99200 26.57200 56.94001 2.93056
57.61601 17.88800 26.31200 56.47201 18.46000 27.87200 58.08401 17.73200 25.68800 55.22401 19.08400 29.84800 57.04401 18.20000 26.98800 57.51201 17.99200 26.41600 56.73201 18.35600 27.50800 57.92801 17.78400 25.89600 55.69201 18.87600 29.06800 57.82401 17.83600 26.05200 56.00401 18.72000 28.54800 58.08401 17.68000 25.74000 55.22401 19.13600 29.74400 57.14801 18.14800 26.93600 57.40801 17.99200 26.57200 56.94001 18.25200 27.19600 57.77201 17.83600 2.84323
18.46000 27.87200 58.08401 17.73200 25.68800 55.22401 19.08400 29.84800 57.04401 18.20000 26.98800 57.51201 17.99200 26.41600 56.73201 18.35600 27.50800 57.92801 17.78400 25.89600 55.69201 18.87600 29.06800 57.82401 17.83600 26.05200 56.00401 18.72000 28.54800 58.08401 17.68000 25.74000 55.22401 19.13600 29.74400 57.14801 18.14800 26.93600 57.40801 17.99200 26.57200 56.94001 18.25200 27.19600 57.77201 17.83600 26.15600 56.26401 18.56400 28.23600 2.88192
25.68800 55.22401 19.08400 29.84800 57.04401 18.20000 26.98800 57.51201 17.99200 26.41600 56.73201 18.35600 27.50800 57.92801 17.78400 25.89600 55.69201 18.87600 29.06800 57.82401 17.83600 26.05200 56.00401 18.72000 28.54800 58.08401 17.68000 25.74000 55.22401 19.13600 29.74400 57.14801 18.14800 26.93600 57.40801 17.99200 26.57200 56.94001 18.25200 27.19600 57.77201 17.83600 26.15600 56.26401 18.56400 28.23600 58.13601 17.68000 25.63600 55.12001 2.85720
57.04401 18.20000 26.98800 57.51201 17.99200 26.41600 56.73201 18.35600 27.50800 57.92801 17.78400 25.89600 55.69201 18.87600 29.06800 57.82401 17.83600 26.05200 56.00401 18.72000 28.54800 58.08401 17.68000 25.74000 55.22401 19.13600 29.74400 57.14801 18.14800 26.93600 57.40801 17.99200 26.57200 56.94001 18.25200 27.19600 57.77201 17.83600 26.15600 56.26401 18.56400 28.23600 58.13601 17.68000 25.63600 55.12001 19.18800 30.05600 56.73201 18.35600 2.90062
17.99200 26.41600 56.73201 18.35600 27.50800 57.92801 17.78400 25.89600 55.69201 18.87600 29.06800 57.82401 17.83600 26.05200 56.00401 18.72000 28.54800 58.08401 17.68000 25.74000 55.22401 19.13600 29.74400 57.14801 18.14800 26.93600 57.40801 17.99200 26.57200 56.94001 18.25200 27.19600 57.77201 17.83600 26.15600 56.26401 18.56400 28.23600 58.13601 17.68000 25.63600 55.12001 19.18800 30.05600 56.73201 18.35600 27.45600 57.87601 17.83600 25.89600 2.86216
27.50800 57.92801 17.78400 25.89600 55.69201 18.87600 29.06800 57.82401 17.83600 26.05200 56.00401 18.72000 28.54800 58.08401 17.68000 25.74000 55.22401 19.13600 29.74400 57.14801 18.14800 26.93600 57.40801 17.99200 26.57200 56.94001 18.25200 27.19600 57.77201 17.83600 26.15600 56.26401 18.56400 28.23600 58.13601 17.68000 25.63600 55.12001 19.18800 30.05600 56.73201 18.35600 27.45600 57.87601 17.83600 25.89600 55.74401 18.87600 28.96400 57.87601 2.91414
55.69201 18.87600 29.06800 57.82401 17.83600 26.05200 56.00401 18.72000 28.54800 58.08401 17.68000 25.74000 55.22401 19.13600 29.74400 57.14801 18.14800 26.93600 57.40801 17.99200 26.57200 56.94001 18.25200 27.19600 57.77201 17.83600 26.15600 56.26401 18.56400 28.23600 58.13601 17.68000 25.63600 55.12001 19.18800 30.05600 56.73201 18.35600 27.45600 57.87601 17.83600 25.89600 55.74401 18.87600 28.96400 57.87601 17.78400 25.94800 55.79601 18.82400 2.94583
17.83600 26.05200 56.00401 18.72000 28.54800 58.08401 17.68000 25.74000 55.22401 19.13600 29.74400 57.14801 18.14800 26.93600 57.40801 17.99200 26.57200 56.94001 18.25200 27.19600 57.77201 17.83600 26.15600 56.26401 18.56400 28.23600 58.13601 17.68000 25.63600 55.12001 19.18800 30.05600 56.73201 18.35600 27.45600 57.87601 17.83600 25.89600 55.74401 18.87600 28.96400 57.87601 17.78400 25.94800 55.79601 18.82400 28.86000 57.98001 17.78400 25.84400 2.89522
28.54800 58.08401 17.68000 25.74000 55.22401 19.13600 29.74400 57.14801 18.14800 26.93600 57.40801 17.99200 26.57200 56.94001 18.25200 27.19600 57.77201 17.83600 26.15600 56.26401 18.56400 28.23600 58.13601 17.68000 25.63600 55.12001 19.18800 30.05600 56.73201 18.35600 27.45600 57.87601 17.83600 25.89600 55.74401 18.87600 28.96400 57.87601 17.78400 25.94800 55.79601 18.82400 28.86000 57.98001 17.78400 25.84400 55.64001 18.92800 29.12000 57.77201 2.93599
55.22401 19.13600 29.74400 57.14801 18.14800 26.93600 57.40801 17.99200 26.57200 56.94001 18.25200 27.19600 57.77201 17.83600 26.15600 56.26401 18.56400 28.23600 58.13601 17.68000 25.63600 55.12001 19.18800 30.05600 56.73201 18.35600 27.45600 57.87601 17.83600 25.89600 55.74401 18.87600 28.96400 57.87601 17.78400 25.94800 55.79601 18.82400 28.86000 57.98001 17.78400 25.84400 55.64001 18.92800 29.12000 57.77201 17.83600 26.10400 56.10801 18.66800 2.95480
18.14800 26.93600 57.40801 17.99200 26.57200 56.94001 18.25200 27.19600 57.77201 17.83600 26.15600 56.26401 18.56400 28.23600 58.13601 17.68000 25.63600 55.12001 19.18800 30.05600 56.73201 18.35600 27.45600 57.87601 17.83600 25.89600 55.74401 18.87600 28.96400 57.87601 17.78400 25.94800 55.79601 18.82400 28.86000 57.98001 17.78400 25.84400 55.64001 18.92800 29.12000 57.77201 17.83600 26.10400 56.10801 18.66800 28.39200 58.13601 17.68000 25.68800 2.80200
26.57200 56.94001 18.25200 27.19600 57.77201 17.83600 26.15600 56.26401 18.56400 28.23600 58.13601 17.68000 25.63600 55.12001 19.18800 30.05600 56.73201 18.35600 27.45600 57.87601 17.83600 25.89600 55.74401 18.87600 28.96400 57.87601 17.78400 25.94800 55.79601 18.82400 28.86000 57.98001 17.78400 25.84400 55.64001 18.92800 29.12000 57.77201 17.83600 26.10400 56.10801 18.66800 28.39200 58.13601 17.68000 25.68800 55.12001 19.13600 29.95200 56.94001 2.85113
57.77201 17.83600 26.15600 56.26401 18.56400 28.23600 58.13601 17.68000 25.63600 55.12001 19.18800 30.05600 56.73201 18.35600 27.45600 57.87601 17.83600 25.89600 55.74401 18.87600 28.96400 57.87601 17.78400 25.94800 55.79601 18.82400 28.86000 57.98001 17.78400 25.84400 55.64001 18.92800 29.12000 57.77201 17.83600 26.10400 56.10801 18.66800 28.39200 58.13601 17.68000 25.68800 55.12001 19.13600 29.95200 56.94001 18.25200 27.24800 57.77201 17.83600 2.82562
18.56400 28.23600 58.13601 17.68000 25.63600 55.12001 19.18800 30.05600 56.73201 18.35600 27.45600 57.87601 17.83600 25.89600 55.74401 18.87600 28.96400 57.87601 17.78400 25.94800 55.79601 18.82400 28.86000 57.98001 17.78400 25.84400 55.64001 18.92800 29.12000 57.77201 17.83600 26.10400 56.10801 18.66800 28.39200 58.13601 17.68000 25.68800 55.12001 19.13600 29.95200 56.94001 18.25200 27.24800 57.77201 17.83600 26.15600 56.16001 18.61600 28.34000 2.83616
25.63600 55.12001 19.18800 30.05600 56.73201 18.35600 27.45600 57.87601 17.83600 25.89600 55.74401 18.87600 28.96400 57.87601 17.78400 25.94800 55.79601 18.82400 28.86000 57.98001 17.78400 25.84400 55.64001 18.92800 29.12000 57.77201 17.83600 26.10400 56.10801 18.66800 28.39200 58.13601 17.68000 25.68800 55.12001 19.13600 29.95200 56.94001 18.25200 27.24800 57.77201 17.83600 26.15600 56.16001 18.61600 28.34000 58.13601 17.68000 25.63600 55.12001 2.79904
56.73201 18.35600 27.45600 57.87601 17.83600 25.89600 55.74401 18.87600 28.96400 57.87601 17.78400 25.94800 55.79601 18.82400 28.86000 57.98001 17.78400 25.84400 55.64001 18.92800 29.12000 57.77201 17.83600 26.10400 56.10801 18.66800 28.39200 58.13601 17.68000 25.68800 55.12001 19.13600 29.95200 56.94001 18.25200 27.24800 57.77201 17.83600 26.15600 56.16001 18.61600 28.34000 58.13601 17.68000 25.63600 55.12001 19.18800 30.00400 56.78401 18.30400 2.83575
17.83600 25.89600 55.74401 18.87600 28.96400 57.87601 17.78400 25.94800 55.79601 18.82400 28.86000 57.98001 17.78400 25.84400 55.64001 18.92800 29.12000 57.77201 17.83600 26.10400 56.10801 18.66800 28.39200 58.13601 17.68000 25.68800 55.12001 19.13600 29.95200 56.94001 18.25200 27.24800 57.77201 17.83600 26.15600 56.16001 18.61600 28.34000 58.13601 17.68000 25.63600 55.12001 19.18800 30.00400 56.78401 18.30400 27.40400 57.82401 17.83600 26.00000 2.79396
28.96400 57.87601 17.78400 25.94800 55.79601 18.82400 28.86000 57.98001 17.78400 25.84400 55.64001 18.92800 29.12000 57.77201 17.83600 26.10400 56.10801 18.66800 28.39200 58.13601 17.68000 25.68800 55.12001 19.13600 29.95200 56.94001 18.25200 27.24800 57.77201 17.83600 26.15600 56.16001 18.61600 28.34000 58.13601 17.68000 25.63600 55.12001 19.18800 30.00400 56.78401 18.30400 27.40400 57.82401 17.83600 26.00000 55.90001 18.77200 28.70400 58.03201 2.81312
55.79601 18.82400 28.86000 57.98001 17.78400 25.84400 55.64001 18.92800 29.12000 57.77201 17.83600 26.10400 56.10801 18.66800 28.39200 58.13601 17.68000 25.68800 55.12001 19.13600 29.95200 56.94001 18.25200 27.24800 57.77201 17.83600 26.15600 56.16001 18.61600 28.34000 58.13601 17.68000 25.63600 55.12001 19.18800 30.00400 56.78401 18.30400 27.40400 57.82401 17.83600 26.00000 55.90001 18.77200 28.70400 58.03201 17.73200 25.79200 55.43201 19.03200 2.83715
17.78400 25.84400 55.64001 18.92800 29.12000 57.77201 17.83600 26.10400 56.10801 18.66800 28.39200 58.13601 17.68000 25.68800 55.12001 19.13600 29.95200 56.94001 18.25200 27.24800 57.77201 17.83600 26.15600 56.16001 18.61600 28.34000 58.13601 17.68000 25.63600 55.12001 19.18800 30.00400 56.78401 18.30400 27.40400 57.82401 17.83600 26.00000 55.90001 18.77200 28.70400 58.03201 17.73200 25.79200 55.43201 19.03200 29.43200 57.51201 17.99200 26.46800 2.90328
29.12000 57.77201 17.83600 26.10400 56.10801 18.66800 28.39200 58.13601 17.68000 25.68800 55.12001 19.13600 29.95200 56.94001 18.25200 27.24800 57.77201 17.83600 26.15600 56.16001 18.61600 28.34000 58.13601 17.68000 25.63600 55.12001 19.18800 30.00400 56.78401 18.30400 27.40400 57.82401 17.83600 26.00000 55.90001 18.77200 28.70400 58.03201 17.73200 25.79200 55.43201 19.03200 29.43200 57.51201 17.99200 26.46800 56.78401 18.30400 27.40400 57.87601 2.92918
56.10801 18.66800 28.39200 58.13601 17.68000 25.68800 55.12001 19.13600 29.95200 56.94001 18.25200 27.24800 57.77201 17.83600 26.15600 56.16001 18.61600 28.34000 58.13601 17.68000 25.63600 55.12001 19.18800 30.00400 56.78401 18.30400 27.40400 57.82401 17.83600 26.00000 55.90001 18.77200 28.70400 58.03201 17.73200 25.79200 55.43201 19.03200 29.43200 57.51201 17.99200 26.46800 56.78401 18.30400 27.40400 57.87601 17.78400 26.00000 55.84801 18.82400 2.90678
17.68000 25.68800 55.12001 19.13600 29.95200 56.94001 18.25200 27.24800 57.77201 17.83600 26.15600 56.16001 18.61600 28.34000 58.13601 17.68000 25.63600 55.12001 19.18800 30.00400 56.78401 18.30400 27.40400 57.82401 17.83600 26.00000 55.90001 18.77200 28.70400 58.03201 17.73200 25.79200 55.43201 19.03200 29.43200 57.51201 17.99200 26.46800 56.78401 18.30400 27.40400 57.87601 17.78400 26.00000 55.84801 18.82400 28.75600 57.98001 17.78400 25.79200 2.89964
29.95200 56.94001 18.25200 27.24800 57.77201 17.83600 26.15600 56.16001 18.61600 28.34000 58.13601 17.68000 25.63600 55.12001 19.18800 30.00400 56.78401 18.30400 27.40400 57.82401 17.83600 26.00000 55.90001 18.77200 28.70400 58.03201 17.73200 25.79200 55.43201 19.03200 29.43200 57.51201 17.99200 26.46800 56.78401 18.30400 27.40400 57.87601 17.78400 26.00000 55.84801 18.82400 28.75600 57.98001 17.78400 25.79200 55.53601 18.92800 29.38000 57.56401 2.93085
57.77201 17.83600 26.15600 56.16001 18.61600 28.34000 58.13601 17.68000 25.63600 55.12001 19.18800 30.00400 56.78401 18.30400 27.40400 57.82401 17.83600 26.00000 55.90001 18.77200 28.70400 58.03201 17.73200 25.79200 55.43201 19.03200 29.43200 57.51201 17.99200 26.46800 56.78401 18.30400 27.40400 57.87601 17.78400 26.00000 55.84801 18.82400 28.75600 57.98001 17.78400 25.79200 55.53601 18.92800 29.38000 57.56401 17.94000 26.36400 56.52401 18.46000 2.86749
18.61600 28.34000 58.13601 17.68000 25.63600 55.12001 19.18800 30.00400 56.78401 18.30400 27.40400 57.82401 17.83600 26.00000 55.90001 18.77200 28.70400 58.03201 17.73200 25.79200 55.43201 19.03200 29.43200 57.51201 17.99200 26.46800 56.78401 18.30400 27.40400 57.87601 17.78400 26.00000 55.84801 18.82400 28.75600 57.98001 17.78400 25.79200 55.53601 18.92800 29.38000 57.56401 17.94000 26.36400 56.52401 18.46000 27.71600 58.08401 17.73200 25.74000 2.86562
25.63600 55.12001 19.18800 30.00400 56.78401 18.30400 27.40400 57.82401 17.83600 26.00000 55.90001 18.77200 28.70400 58.03201 17.73200 25.79200 55.43201 19.03200 29.43200 57.51201 17.99200 26.46800 56.78401 18.30400 27.40400 57.87601 17.78400 26.00000 55.84801 18.82400 28.75600 57.98001 17.78400 25.79200 55.53601 18.92800 29.38000 57.56401 17.94000 26.36400 56.52401 18.46000 27.71600 58.08401 17.73200 25.74000 55.32801 19.03200 29.64000 57.30401 2.93481
56.78401 18.30400 27.40400 57.82401 17.83600 26.00000 55.90001 18.77200 28.70400 58.03201 17.73200 25.79200 55.43201 19.03200 29.43200 57.51201 17.99200 26.46800 56.78401 18.30400 27.40400 57.87601 17.78400 26.00000 55.84801 18.82400 28.75600 57.98001 17.78400 25.79200 55.53601 18.92800 29.38000 57.56401 17.94000 26.36400 56.52401 18.46000 27.71600 58.08401 17.73200 25.74000 55.32801 19.03200 29.64000 57.30401 18.09600 26.72800 57.14801 18.14800 2.86059
17.83600 26.00000 55.90001 18.77200 28.70400 58.03201 17.73200 25.79200 55.43201 19.03200 29.43200 57.51201 17.99200 26.46800 56.78401 18.30400 27.40400 57.87601 17.78400 26.00000 55.84801 18.82400 28.75600 57.98001 17.78400 25.79200 55.53601 18.92800 29.38000 57.56401 17.94000 26.36400 56.52401 18.46000 27.71600 58.08401 17.73200 25.74000 55.32801 19.03200 29.64000 57.30401 18.09600 26.72800 57.14801 18.14800 26.88400 57.35601 18.04400 26.62400 2.84213
28.70400 58.03201 17.73200 25.79200 55.43201 19.03200 29.43200 57.51201 17.99200 26.46800 56.78401 18.30400 27.40400 57.87601 17.78400 26.00000 55.84801 18.82400 28.75600 57.98001 17.78400 25.79200 55.53601 18.92800 29.38000 57.56401 17.94000 26.36400 56.52401 18.46000 27.71600 58.08401 17.73200 25.74000 55.32801 19.03200 29.64000 57.30401 18.09600 26.72800 57.14801 18.14800 26.88400 57.35601 18.04400 26.62400 57.04401 18.20000 27.04000 57.61601 2.78486
55.43201 19.03200 29.43200 57.51201 17.99200 26.46800 56.78401 18.30400 27.40400 57.87601 17.78400 26.00000 55.84801 18.82400 28.75600 57.98001 17.78400 25.79200 55.53601 18.92800 29.38000 57.56401 17.94000 26.36400 56.52401 18.46000 27.71600 58.08401 17.73200 25.74000 55.32801 19.03200 29.64000 57.30401 18.09600 26.72800 57.14801 18.14800 26.88400 57.35601 18.04400 26.62400 57.04401 18.20000 27.04000 57.61601 17.94000 26.36400 56.57601 18.40800 2.74174
17.99200 26.46800 56.78401 18.30400 27.40400 57.87601 17.78400 26.00000 55.84801 18.82400 28.75600 57.98001 17.78400 25.79200 55.53601 18.92800 29.38000 57.56401 17.94000 26.36400 56.52401 18.46000 27.71600 58.08401 17.73200 25.74000 55.32801 19.03200 29.64000 57.30401 18.09600 26.72800 57.14801 18.14800 26.88400 57.35601 18.04400 26.62400 57.04401 18.20000 27.04000 57.61601 17.94000 26.36400 56.57601 18.40800 27.71600 58.03201 17.73200 25.74000 2.64182
27.40400 57.87601 17.78400 26.00000 55.84801 18.82400 28.75600 57.98001 17.78400 25.79200 55.53601 18.92800 29.38000 57.56401 17.94000 26.36400 56.52401 18.46000 27.71600 58.08401 17.73200 25.74000 55.32801 19.03200 29.64000 57.30401 18.09600 26.72800 57.14801 18.14800 26.88400 57.35601 18.04400 26.62400 57.04401 18.20000 27.04000 57.61601 17.94000 26.36400 56.57601 18.40800 27.71600 58.03201 17.73200 25.74000 55.43201 19.03200 29.48400 57.40801 2.74758
55.84801 18.82400 28.75600 57.98001 17.78400 25.79200 55.53601 18.92800 29.38000 57.56401 17.94000 26.36400 56.52401 18.46000 27.71600 58.08401 17.73200 25.74000 55.32801 19.03200 29.64000 57.30401 18.09600 26.72800 57.14801 18.14800 26.88400 57.35601 18.04400 26.62400 57.04401 18.20000 27.04000 57.61601 17.94000 26.36400 56.57601 18.40800 27.71600 58.03201 17.73200 25.74000 55.43201 19.03200 29.48400 57.40801 18.04400 26.57200 56.94001 18.25200 2.73999
17.78400 25.79200 55.53601 18.92800 29.38000 57.56401 17.94000 26.36400 56.52401 18.46000 27.71600 58.08401 17.73200 25.74000 55.32801 19.03200 29.64000 57.30401 18.09600 26.72800 57.14801 18.14800 26.88400 57.35601 18.04400 26.62400 57.04401 18.20000 27.04000 57.61601 17.94000 26.36400 56.57601 18.40800 27.71600 58.03201 17.73200 25.74000 55.43201 19.03200 29.48400 57.40801 18.04400 26.57200 56.94001 18.25200 27.19600 57.72001 17.88800 26.15600 2.60768
29.38000 57.56401 17.94000 26.36400 56.52401 18.46000 27.71600 58.08401 17.73200 25.74000 55.32801 19.03200 29.64000 57.30401 18.09600 26.72800 57.14801 18.14800 26.88400 57.35601 18.04400 26.62400 57.04401 18.20000 27.04000 57.61601 17.94000 26.36400 56.57601 18.40800 27.71600 58.03201 17.73200 25.74000 55.43201 19.03200 29.48400 57.40801 18.04400 26.57200 56.94001 18.25200 27.19600 57.72001 17.88800 26.15600 56.26401 18.56400 28.18400 58.13601 2.57582
56.52401 18.46000 27.71600 58.08401 17.73200 25.74000 55.32801 19.03200 29.64000 57.30401 18.09600 26.72800 57.14801 18.14800 26.88400 57.35601 18.04400 26.62400 57.04401 18.20000 27.04000 57.61601 17.94000 26.36400 56.57601 18.40800 27.71600 58.03201 17.73200 25.74000 55.43201 19.03200 29.48400 57.40801 18.04400 26.57200 56.94001 18.25200 27.19600 57.72001 17.88800 26.15600 56.26401 18.56400 28.18400 58.13601 17.68000 25.63600 55.06801 19.24000 2.66746
17.73200 25.74000 55.32801 19.03200 29.64000 57.30401 18.09600 26.72800 57.14801 18.14800 26.88400 57.35601 18.04400 26.62400 57.04401 18.20000 27.04000 57.61601 17.94000 26.36400 56.57601 18.40800 27.71600 58.03201 17.73200 25.74000 55.43201 19.03200 29.48400 57.40801 18.04400 26.57200 56.94001 18.25200 27.19600 57.72001 17.88800 26.15600 56.26401 18.56400 28.18400 58.13601 17.68000 25.63600 55.06801 19.24000 30.00400 56.78401 18.35600 27.45600 2.77829
29.64000 57.30401 18.09600 26.72800 57.14801 18.14800 26.88400 57.35601 18.04400 26.62400 57.04401 18.20000 27.04000 57.61601 17.94000 26.36400 56.57601 18.40800 27.71600 58.03201 17.73200 25.74000 55.43201 19.03200 29.48400 57.40801 18.04400 26.57200 56.94001 18.25200 27.19600 57.72001 17.88800 26.15600 56.26401 18.56400 28.18400 58.13601 17.68000 25.63600 55.06801 19.24000 30.00400 56.78401 18.35600 27.45600 57.87601 17.83600 25.89600 55.74401 2.66425
57.14801 18.14800 26.88400 57.35601 18.04400 26.62400 57.04401 18.20000 27.04000 57.61601 17.94000 26.36400 56.57601 18.40800 27.71600 58.03201 17.73200 25.74000 55.43201 19.03200 29.48400 57.40801 18.04400 26.57200 56.94001 18.25200 27.19600 57.72001 17.88800 26.15600 56.26401 18.56400 28.18400 58.13601 17.68000 25.63600 55.06801 19.24000 30.00400 56.78401 18.35600 27.45600 57.87601 17.83600 25.89600 55.74401 18.82400 29.01600 57.87601 17.78400 2.80556
18.04400 26.62400 57.04401 18.20000 27.04000 57.61601 17.94000 26.36400 56.57601 18.40800 27.71600 58.03201 17.73200 25.74000 55.43201 19.03200 29.48400 57.40801 18.04400 26.57200 56.94001 18.25200 27.19600 57.72001 17.88800 26.15600 56.26401 18.56400 28.18400 58.13601 17.68000 25.63600 55.06801 19.24000 30.00400 56.78401 18.35600 27.45600 57.87601 17.83600 25.89600 55.74401 18.82400 29.01600 57.87601 17.78400 25.94800 55.84801 18.77200 28.86000 2.86963
27.04000 57.61601 17.94000 26.36400 56.57601 18.40800 27.71600 58.03201 17.73200 25.74000 55.43201 19.03200 29.48400 57.40801 18.04400 26.57200 56.94001 18.25200 27.19600 57.72001 17.88800 26.15600 56.26401 18.56400 28.18400 58.13601 17.68000 25.63600 55.06801 19.24000 30.00400 56.78401 18.35600 27.45600 57.87601 17.83600 25.89600 55.74401 18.82400 29.01600 57.87601 17.78400 25.94800 55.84801 18.77200 28.86000 57.98001 17.73200 25.89600 55.58801 2.86360
56.57601 18.40800 27.71600 58.03201 17.73200 25.74000 55.43201 19.03200 29.48400 57.40801 18.04400 26.57200 56.94001 18.25200 27.19600 57.72001 17.88800 26.15600 56.26401 18.56400 28.18400 58.13601 17.68000 25.63600 55.06801 19.24000 30.00400 56.78401 18.35600 27.45600 57.87601 17.83600 25.89600 55.74401 18.82400 29.01600 57.87601 17.78400 25.94800 55.84801 18.77200 28.86000 57.98001 17.73200 25.89600 55.58801 18.92800 29.17200 57.72001 17.88800 2.95808
17.73200 25.74000 55.43201 19.03200 29.48400 57.40801 18.04400 26.57200 56.94001 18.25200 27.19600 57.72001 17.88800 26.15600 56.26401 18.56400 28.18400 58.13601 17.68000 25.63600 55.06801 19.24000 30.00400 56.78401 18.35600 27.45600 57.87601 17.83600 25.89600 55.74401 18.82400 29.01600 57.87601 17.78400 25.94800 55.84801 18.77200 28.86000 57.98001 17.73200 25.89600 55.58801 18.92800 29.17200 57.72001 17.88800 26.15600 56.21201 18.61600 28.23600 2.93045
29.48400 57.40801 18.04400 26.57200 56.94001 18.25200 27.19600 57.72001 17.88800 26.15600 56.26401 18.56400 28.18400 58.13601 17.68000 25.63600 55.06801 19.24000 30.00400 56.78401 18.35600 27.45600 57.87601 17.83600 25.89600 55.74401 18.82400 29.01600 57.87601 17.78400 25.94800 55.84801 18.77200 28.86000 57.98001 17.73200 25.89600 55.58801 18.92800 29.17200 57.72001 17.88800 26.15600 56.21201 18.61600 28.23600 58.13601 17.68000 25.63600 55.12001 2.85961
56.94001 18.25200 27.19600 57.72001 17.88800 26.15600 56.26401 18.56400 28.18400 58.13601 17.68000 25.63600 55.06801 19.24000 30.00400 56.78401 18.35600 27.45600 57.87601 17.83600 25.89600 55.74401 18.82400 29.01600 57.87601 17.78400 25.94800 55.84801 18.77200 28.86000 57.98001 17.73200 25.89600 55.58801 18.92800 29.17200 57.72001 17.88800 26.15600 56.21201 18.61600 28.23600 58.13601 17.68000 25.63600 55.12001 19.18800 30.00400 56.78401 18.35600 2.89632
17.88800 26.15600 56.26401 18.56400 28.18400 58.13601 17.68000 25.63600 55.06801 19.24000 30.00400 56.78401 18.35600 27.45600 57.87601 17.83600 25.89600 55.74401 18.82400 29.01600 57.87601 17.78400 25.94800 55.84801 18.77200 28.86000 57.98001 17.73200 25.89600 55.58801 18.92800 29.17200 57.72001 17.88800 26.15600 56.21201 18.61600 28.23600 58.13601 17.68000 25.63600 55.12001 19.18800 30.00400 56.78401 18.35600 27.40400 57.92801 17.78400 25.94800 2.82858
28.18400 58.13601 17.68000 25.63600 55.06801 19.24000 30.00400 56.78401 18.35600 27.45600 57.87601 17.83600 25.89600 55.74401 18.82400 29.01600 57.87601 17.78400 25.94800 55.84801 18.77200 28.86000 57.98001 17.73200 25.89600 55.58801 18.92800 29.17200 57.72001 17.88800 26.15600 56.21201 18.61600 28.23600 58.13601 17.68000 25.63600 55.12001 19.18800 30.00400 56.78401 18.35600 27.40400 57.92801 17.78400 25.94800 55.79601 18.82400 28.91200 57.87601 2.80730
55.06801 19.24000 30.00400 56.78401 18.35600 27.45600 57.87601 17.83600 25.89600 55.74401 18.82400 29.01600 57.87601 17.78400 25.94800 55.84801 18.77200 28.86000 57.98001 17.73200 25.89600 55.58801 18.92800 29.17200 57.72001 17.88800 26.15600 56.21201 18.61600 28.23600 58.13601 17.68000 25.63600 55.12001 19.18800 30.00400 56.78401 18.35600 27.40400 57.92801 17.78400 25.94800 55.79601 18.82400 28.91200 57.87601 17.83600 25.89600 55.69201 18.87600 2.78984
18.35600 27.45600 57.87601 17.83600 25.89600 55.74401 18.82400 29.01600 57.87601 17.78400 25.94800 55.84801 18.77200 28.86000 57.98001 17.73200 25.89600 55.58801 18.92800 29.17200 57.72001 17.88800 26.15600 56.21201 18.61600 28.23600 58.13601 17.68000 25.63600 55.12001 19.18800 30.00400 56.78401 18.35600 27.40400 57.92801 17.78400 25.94800 55.79601 18.82400 28.91200 57.87601 17.83600 25.89600 55.69201 18.87600 29.01600 57.82401 17.83600 26.00000 2.64163
25.89600 55.74401 18.82400 29.01600 57.87601 17.78400 25.94800 55.84801 18.77200 28.86000 57.98001 17.73200 25.89600 55.58801 18.92800 29.17200 57.72001 17.88800 26.15600 56.21201 18.61600 28.23600 58.13601 17.68000 25.63600 55.12001 19.18800 30.00400 56.78401 18.35600 27.40400 57.92801 17.78400 25.94800 55.79601 18.82400 28.91200 57.87601 17.83600 25.89600 55.69201 18.87600 29.01600 57.82401 17.83600 26.00000 55.95201 18.72000 28.70400 58.03201 2.62332
57.87601 17.78400 25.94800 55.84801 18.77200 28.86000 57.98001 17.73200 25.89600 55.58801 18.92800 29.17200 57.72001 17.88800 26.15600 56.21201 18.61600 28.23600 58.13601 17.68000 25.63600 55.12001 19.18800 30.00400 56.78401 18.35600 27.40400 57.92801 17.78400 25.94800 55.79601 18.82400 28.91200 57.87601 17.83600 25.89600 55.69201 18.87600 29.01600 57.82401 17.83600 26.00000 55.95201 18.72000 28.70400 58.03201 17.73200 25.79200 55.38001 19.03200 2.63913
18.77200 28.86000 57.98001 17.73200 25.89600 55.58801 18.92800 29.17200 57.72001 17.88800 26.15600 56.21201 18.61600 28.23600 58.13601 17.68000 25.63600 55.12001 19.18800 30.00400 56.78401 18.35600 27.40400 57.92801 17.78400 25.94800 55.79601 18.82400 28.91200 57.87601 17.83600 25.89600 55.69201 18.87600 29.01600 57.82401 17.83600 26.00000 55.95201 18.72000 28.70400 58.03201 17.73200 25.79200 55.38001 19.03200 29.53600 57.35601 18.04400 26.62400 2.82537
25.89600 55.58801 18.92800 29.17200 57.72001 17.88800 26.15600 56.21201 18.61600 28.23600 58.13601 17.68000 25.63600 55.12001 19.18800 30.00400 56.78401 18.35600 27.40400 57.92801 17.78400 25.94800 55.79601 18.82400 28.91200 57.87601 17.83600 25.89600 55.69201 18.87600 29.01600 57.82401 17.83600 26.00000 55.95201 18.72000 28.70400 58.03201 17.73200 25.79200 55.38001 19.03200 29.53600 57.35601 18.04400 26.62400 56.99201 18.20000 27.14400 57.61601 2.93538
18.09600 27.14400 57.51201 17.78400 26.10400 56.21201 18.40800 27.97600 57.87601 17.57600 25.63600 55.22401 18.92800 29.53600 57.04401 17.99200 26.78000 57.09601 17.94000 26.67600 56.99201 18.04400 26.78000 57.14801 17.94000 26.57200 56.88801 18.09600 26.93600 57.35601 17.88800 26.31200 56.52401 18.25200 27.45600 57.72001 17.68000 25.84400 55.64001 18.66800 28.80800 57.72001 17.68000 25.89600 55.74401 18.66800 28.60000 57.77201 17.68000 25.79200 2.57531
26.10400 56.21201 18.40800 27.97600 57.87601 17.57600 25.63600 55.22401 18.92800 29.53600 57.04401 17.99200 26.78000 57.09601 17.94000 26.67600 56.99201 18.04400 26.78000 57.14801 17.94000 26.57200 56.88801 18.09600 26.93600 57.35601 17.88800 26.31200 56.52401 18.25200 27.45600 57.72001 17.68000 25.84400 55.64001 18.66800 28.80800 57.72001 17.68000 25.89600 55.74401 18.66800 28.60000 57.77201 17.68000 25.79200 55.53601 18.72000 29.01600 57.56401 2.67905
57.87601 17.57600 25.63600 55.22401 18.92800 29.53600 57.04401 17.99200 26.78000 57.09601 17.94000 26.67600 56.99201 18.04400 26.78000 57.14801 17.94000 26.57200 56.88801 18.09600 26.93600 57.35601 17.88800 26.31200 56.52401 18.25200 27.45600 57.72001 17.68000 25.84400 55.64001 18.66800 28.80800 57.72001 17.68000 25.89600 55.74401 18.66800 28.60000 57.77201 17.68000 25.79200 55.53601 18.72000 29.01600 57.56401 17.78400 26.05200 56.05601 18.46000 2.67476
18.92800 29.53600 57.04401 17.99200 26.78000 57.09601 17.94000 26.67600 56.99201 18.04400 26.78000 57.14801 17.94000 26.57200 56.88801 18.09600 26.93600 57.35601 17.88800 26.31200 56.52401 18.25200 27.45600 57.72001 17.68000 25.84400 55.64001 18.66800 28.80800 57.72001 17.68000 25.89600 55.74401 18.66800 28.60000 57.77201 17.68000 25.79200 55.53601 18.72000 29.01600 57.56401 17.78400 26.05200 56.05601 18.46000 28.18400 57.87601 17.57600 25.63600 2.66199
26.78000 57.09601 17.94000 26.67600 56.99201 18.04400 26.78000 57.14801 17.94000 26.57200 56.88801 18.09600 26.93600 57.35601 17.88800 26.31200 56.52401 18.25200 27.45600 57.72001 17.68000 25.84400 55.64001 18.66800 28.80800 57.72001 17.68000 25.89600 55.74401 18.66800 28.60000 57.77201 17.68000 25.79200 55.53601 18.72000 29.01600 57.56401 17.78400 26.05200 56.05601 18.46000 28.18400 57.87601 17.57600 25.63600 55.17201 18.98000 29.53600 57.04401 2.70595
56.99201 18.04400 26.78000 57.14801 17.94000 26.57200 56.88801 18.09600 26.93600 57.35601 17.88800 26.31200 56.52401 18.25200 27.45600 57.72001 17.68000 25.84400 55.64001 18.66800 28.80800 57.72001 17.68000 25.89600 55.74401 18.66800 28.60000 57.77201 17.68000 25.79200 55.53601 18.72000 29.01600 57.56401 17.78400 26.05200 56.05601 18.46000 28.18400 57.87601 17.57600 25.63600 55.17201 18.98000 29.53600 57.04401 17.99200 26.78000 57.14801 17.99200 2.74952
17.94000 26.57200 56.88801 18.09600 26.93600 57.35601 17.88800 26.31200 56.52401 18.25200 27.45600 57.72001 17.68000 25.84400 55.64001 18.66800 28.80800 57.72001 17.68000 25.89600 55.74401 18.66800 28.60000 57.77201 17.68000 25.79200 55.53601 18.72000 29.01600 57.56401 17.78400 26.05200 56.05601 18.46000 28.18400 57.87601 17.57600 25.63600 55.17201 18.98000 29.53600 57.04401 17.99200 26.78000 57.14801 17.99200 26.57200 56.94001 18.04400 26.88400 2.74944
26.93600 57.35601 17.88800 26.31200 56.52401 18.25200 27.45600 57.72001 17.68000 25.84400 55.64001 18.66800 28.80800 57.72001 17.68000 25.89600 55.74401 18.66800 28.60000 57.77201 17.68000 25.79200 55.53601 18.72000 29.01600 57.56401 17.78400 26.05200 56.05601 18.46000 28.18400 57.87601 17.57600 25.63600 55.17201 18.98000 29.53600 57.04401 17.99200 26.78000 57.14801 17.99200 26.57200 56.94001 18.04400 26.88400 57.30401 17.88800 26.41600 56.62801 2.71240
56.52401 18.25200 27.45600 57.72001 17.68000 25.84400 55.64001 18.66800 28.80800 57.72001 17.68000 25.89600 55.74401 18.66800 28.60000 57.77201 17.68000 25.79200 55.53601 18.72000 29.01600 57.56401 17.78400 26.05200 56.05601 18.46000 28.18400 57.87601 17.57600 25.63600 55.17201 18.98000 29.53600 57.04401 17.99200 26.78000 57.14801 17.99200 26.57200 56.94001 18.04400 26.88400 57.30401 17.88800 26.41600 56.62801 18.20000 27.30000 57.61601 17.73200 2.77760
17.68000 25.84400 55.64001 18.66800 28.80800 57.72001 17.68000 25.89600 55.74401 18.66800 28.60000 57.77201 17.68000 25.79200 55.53601 18.72000 29.01600 57.56401 17.78400 26.05200 56.05601 18.46000 28.18400 57.87601 17.57600 25.63600 55.17201 18.98000 29.53600 57.04401 17.99200 26.78000 57.14801 17.99200 26.57200 56.94001 18.04400 26.88400 57.30401 17.88800 26.41600 56.62801 18.20000 27.30000 57.61601 17.73200 25.94800 55.84801 18.61600 28.44400 2.76346
28.80800 57.72001 17.68000 25.89600 55.74401 18.66800 28.60000 57.77201 17.68000 25.79200 55.53601 18.72000 29.01600 57.56401 17.78400 26.05200 56.05601 18.46000 28.18400 57.87601 17.57600 25.63600 55.17201 18.98000 29.53600 57.04401 17.99200 26.78000 57.14801 17.99200 26.57200 56.94001 18.04400 26.88400 57.30401 17.88800 26.41600 56.62801 18.20000 27.30000 57.61601 17.73200 25.94800 55.84801 18.61600 28.44400 57.82401 17.62800 25.74000 55.27601 2.74209
55.74401 18.66800 28.60000 57.77201 17.68000 25.79200 55.53601 18.72000 29.01600 57.56401 17.78400 26.05200 56.05601 18.46000 28.18400 57.87601 17.57600 25.63600 55.17201 18.98000 29.53600 57.04401 17.99200 26.78000 57.14801 17.99200 26.57200 56.94001 18.04400 26.88400 57.30401 17.88800 26.41600 56.62801 18.20000 27.30000 57.61601 17.73200 25.94800 55.84801 18.61600 28.44400 57.82401 17.62800 25.74000 55.27601 18.87600 29.32800 57.30401 17.88800 2.86384
17.68000 25.79200 55.53601 18.72000 29.01600 57.56401 17.78400 26.05200 56.05601 18.46000 28.18400 57.87601 17.57600 25.63600 55.17201 18.98000 29.53600 57.04401 17.99200 26.78000 57.14801 17.99200 26.57200 56.94001 18.04400 26.88400 57.30401 17.88800 26.41600 56.62801 18.20000 27.30000 57.61601 17.73200 25.94800 55.84801 18.61600 28.44400 57.82401 17.62800 25.74000 55.27601 18.87600 29.32800 57.30401 17.88800 26.41600 56.62801 18.20000 27.24800 2.78738
29.01600 57.56401 17.78400 26.05200 56.05601 18.46000 28.18400 57.87601 17.57600 25.63600 55.17201 18.98000 29.53600 57.04401 17.99200 26.78000 57.14801 17.99200 26.57200 56.94001 18.04400 26.88400 57.30401 17.88800 26.41600 56.62801 18.20000 27.30000 57.61601 17.73200 25.94800 55.84801 18.61600 28.44400 57.82401 17.62800 25.74000 55.27601 18.87600 29.32800 57.30401 17.88800 26.41600 56.62801 18.20000 27.24800 57.66801 17.73200 25.94800 55.90001 2.68554
56.05601 18.46000 28.18400 57.87601 17.57600 25.63600 55.17201 18.98000 29.53600 57.04401 17.99200 26.78000 57.14801 17.99200 26.57200 56.94001 18.04400 26.88400 57.30401 17.88800 26.41600 56.62801 18.20000 27.30000 57.61601 17.73200 25.94800 55.84801 18.61600 28.44400 57.82401 17.62800 25.74000 55.27601 18.87600 29.32800 57.30401 17.88800 26.41600 56.62801 18.20000 27.24800 57.66801 17.73200 25.94800 55.90001 18.56400 28.39200 57.87601 17.62800 2.71705
17.57600 25.63600 55.17201 18.98000 29.53600 57.04401 17.99200 26.78000 57.14801 17.99200 26.57200 56.94001 18.04400 26.88400 57.30401 17.88800 26.41600 56.62801 18.20000 27.30000 57.61601 17.73200 25.94800 55.84801 18.61600 28.44400 57.82401 17.62800 25.74000 55.27601 18.87600 29.32800 57.30401 17.88800 26.41600 56.62801 18.20000 27.24800 57.66801 17.73200 25.94800 55.90001 18.56400 28.39200 57.87601 17.62800 25.63600 55.27601 18.87600 29.43200 2.71245
29.53600 57.04401 17.99200 26.78000 57.14801 17.99200 26.57200 56.94001 18.04400 26.88400 57.30401 17.88800 26.41600 56.62801 18.20000 27.30000 57.61601 17.73200 25.94800 55.84801 18.61600 28.44400 57.82401 17.62800 25.74000 55.27601 18.87600 29.32800 57.30401 17.88800 26.41600 56.62801 18.20000 27.24800 57.66801 17.73200 25.94800 55.90001 18.56400 28.39200 57.87601 17.62800 25.63600 55.27601 18.87600 29.43200 57.20001 17.94000 26.52000 56.83601 2.64399
57.14801 17.99200 26.57200 56.94001 18.04400 26.88400 57.30401 17.88800 26.41600 56.62801 18.20000 27.30000 57.61601 17.73200 25.94800 55.84801 18.61600 28.44400 57.82401 17.62800 25.74000 55.27601 18.87600 29.32800 57.30401 17.88800 26.41600 56.62801 18.20000 27.24800 57.66801 17.73200 25.94800 55.90001 18.56400 28.39200 57.87601 17.62800 25.63600 55.27601 18.87600 29.43200 57.20001 17.94000 26.52000 56.83601 18.09600 27.04000 57.40801 17.83600 2.62315
18.04400 26.88400 57.30401 17.88800 26.41600 56.62801 18.20000 27.30000 57.61601 17.73200 25.94800 55.84801 18.61600 28.44400 57.82401 17.62800 25.74000 55.27601 18.87600 29.32800 57.30401 17.88800 26.41600 56.62801 18.20000 27.24800 57.66801 17.73200 25.94800 55.90001 18.56400 28.39200 57.87601 17.62800 25.63600 55.27601 18.87600 29.43200 57.20001 17.94000 26.52000 56.83601 18.09600 27.04000 57.40801 17.83600 26.20800 56.42001 18.30400 27.66400 2.66692
26.41600 56.62801 18.20000 27.30000 57.61601 17.73200 25.94800 55.84801 18.61600 28.44400 57.82401 17.62800 25.74000 55.27601 18.87600 29.32800 57.30401 17.88800 26.41600 56.62801 18.20000 27.24800 57.66801 17.73200 25.94800 55.90001 18.56400 28.39200 57.87601 17.62800 25.63600 55.27601 18.87600 29.43200 57.20001 17.94000 26.52000 56.83601 18.09600 27.04000 57.40801 17.83600 26.20800 56.42001 18.30400 27.66400 57.82401 17.62800 25.74000 55.38001 2.64313
57.61601 17.73200 25.94800 55.84801 18.61600 28.44400 57.82401 17.62800 25.74000 55.27601 18.87600 29.32800 57.30401 17.88800 26.41600 56.62801 18.20000 27.24800 57.66801 17.73200 25.94800 55.90001 18.56400 28.39200 57.87601 17.62800 25.63600 55.27601 18.87600 29.43200 57.20001 17.94000 26.52000 56.83601 18.09600 27.04000 57.40801 17.83600 26.20800 56.42001 18.30400 27.66400 57.82401 17.62800 25.74000 55.38001 18.82400 29.22400 57.35601 17.83600 2.76677
18.61600 28.44400 57.82401 17.62800 25.74000 55.27601 18.87600 29.32800 57.30401 17.88800 26.41600 56.62801 18.20000 27.24800 57.66801 17.73200 25.94800 55.90001 18.56400 28.39200 57.87601 17.62800 25.63600 55.27601 18.87600 29.43200 57.20001 17.94000 26.52000 56.83601 18.09600 27.04000 57.40801 17.83600 26.20800 56.42001 18.30400 27.66400 57.82401 17.62800 25.74000 55.38001 18.82400 29.22400 57.35601 17.83600 26.31200 56.42001 18.30400 27.56000 2.77654
25.74000 55.27601 18.87600 29.32800 57.30401 17.88800 26.41600 56.62801 18.20000 27.24800 57.66801 17.73200 25.94800 55.90001 18.56400 28.39200 57.87601 17.62800 25.63600 55.27601 18.87600 29.43200 57.20001 17.94000 26.52000 56.83601 18.09600 27.04000 57.40801 17.83600 26.20800 56.42001 18.30400 27.66400 57.82401 17.62800 25.74000 55.38001 18.82400 29.22400 57.35601 17.83600 26.31200 56.42001 18.30400 27.56000 57.82401 17.62800 25.74000 55.48401 2.69286
57.30401 17.88800 26.41600 56.62801 18.20000 27.24800 57.66801 17.73200 25.94800 55.90001 18.56400 28.39200 57.87601 17.62800 25.63600 55.27601 18.87600 29.43200 57.20001 17.94000 26.52000 56.83601 18.09600 27.04000 57.40801 17.83600 26.20800 56.42001 18.30400 27.66400 57.82401 17.62800 25.74000 55.38001 18.82400 29.22400 57.35601 17.83600 26.31200 56.42001 18.30400 27.56000 57.82401 17.62800 25.74000 55.48401 18.82400 29.06800 57.51201 17.78400 2.71240
18.20000 27.24800 57.66801 17.73200 25.94800 55.90001 18.56400 28.39200 57.87601 17.62800 25.63600 55.27601 18.87600 29.43200 57.20001 17.94000 26.52000 56.83601 18.09600 27.04000 57.40801 17.83600 26.20800 56.42001 18.30400 27.66400 57.82401 17.62800 25.74000 55.38001 18.82400 29.22400 57.35601 17.83600 26.31200 56.42001 18.30400 27.56000 57.82401 17.62800 25.74000 55.48401 18.82400 29.06800 57.51201 17.78400 26.10400 56.16001 18.46000 27.92400 2.74541
25.94800 55.90001 18.56400 28.39200 57.87601 17.62800 25.63600 55.27601 18.87600 29.43200 57.20001 17.94000 26.52000 56.83601 18.09600 27.04000 57.40801 17.83600 26.20800 56.42001 18.30400 27.66400 57.82401 17.62800 25.74000 55.38001 18.82400 29.22400 57.35601 17.83600 26.31200 56.42001 18.30400 27.56000 57.82401 17.62800 25.74000 55.48401 18.82400 29.06800 57.51201 17.78400 26.10400 56.16001 18.46000 27.92400 57.92801 17.57600 25.63600 55.17201 2.70712
57.87601 17.62800 25.63600 55.27601 18.87600 29.43200 57.20001 17.94000 26.52000 56.83601 18.09600 27.04000 57.40801 17.83600 26.20800 56.42001 18.30400 27.66400 57.82401 17.62800 25.74000 55.38001 18.82400 29.22400 57.35601 17.83600 26.31200 56.42001 18.30400 27.56000 57.82401 17.62800 25.74000 55.48401 18.82400 29.06800 57.51201 17.78400 26.10400 56.16001 18.46000 27.92400 57.92801 17.57600 25.63600 55.17201 18.98000 29.53600 57.04401 17.99200 2.78520
18.87600 29.43200 57.20001 17.94000 26.52000 56.83601 18.09600 27.04000 57.40801 17.83600 26.20800 56.42001 18.30400 27.66400 57.82401 17.62800 25.74000 55.38001 18.82400 29.22400 57.35601 17.83600 26.31200 56.42001 18.30400 27.56000 57.82401 17.62800 25.74000 55.48401 18.82400 29.06800 57.51201 17.78400 26.10400 56.16001 18.46000 27.92400 57.92801 17.57600 25.63600 55.17201 18.98000 29.53600 57.04401 17.99200 26.78000 57.09601 17.99200 26.62400 2.75082
26.52000 56.83601 18.09600 27.04000 57.40801 17.83600 26.20800 56.42001 18.30400 27.66400 57.82401 17.62800 25.74000 55.38001 18.82400 29.22400 57.35601 17.83600 26.31200 56.42001 18.30400 27.56000 57.82401 17.62800 25.74000 55.48401 18.82400 29.06800 57.51201 17.78400 26.10400 56.16001 18.46000 27.92400 57.92801 17.57600 25.63600 55.17201 18.98000 29.53600 57.04401 17.99200 26.78000 57.09601 17.99200 26.62400 56.94001 18.04400 26.83200 57.25201 2.62724
57.40801 17.83600 26.20800 56.42001 18.30400 27.66400 57.82401 17.62800 25.74000 55.38001 18.82400 29.22400 57.35601 17.83600 26.31200 56.42001 18.30400 27.56000 57.82401 17.62800 25.74000 55.48401 18.82400 29.06800 57.51201 17.78400 26.10400 56.16001 18.46000 27.92400 57.92801 17.57600 25.63600 55.17201 18.98000 29.53600 57.04401 17.99200 26.78000 57.09601 17.99200 26.62400 56.94001 18.04400 26.83200 57.25201 17.88800 26.52000 56.78401 18.14800 2.65240
18.30400 27.66400 57.82401 17.62800 25.74000 55.38001 18.82400 29.22400 57.35601 17.83600 26.31200 56.42001 18.30400 27.56000 57.82401 17.62800 25.74000 55.48401 18.82400 29.06800 57.51201 17.78400 26.10400 56.16001 18.46000 27.92400 57.92801 17.57600 25.63600 55.17201 18.98000 29.53600 57.04401 17.99200 26.78000 57.09601 17.99200 26.62400 56.94001 18.04400 26.83200 57.25201 17.88800 26.52000 56.78401 18.14800 27.04000 57.46001 17.83600 26.15600 2.65743
25.74000 55.38001 18.82400 29.22400 57.35601 17.83600 26.31200 56.42001 18.30400 27.56000 57.82401 17.62800 25.74000 55.48401 18.82400 29.06800 57.51201 17.78400 26.10400 56.16001 18.46000 27.92400 57.92801 17.57600 25.63600 55.17201 18.98000 29.53600 57.04401 17.99200 26.78000 57.09601 17.99200 26.62400 56.94001 18.04400 26.83200 57.25201 17.88800 26.52000 56.78401 18.14800 27.04000 57.46001 17.83600 26.15600 56.31601 18.35600 27.82000 57.82401 2.63499
57.35601 17.83600 26.31200 56.42001 18.30400 27.56000 57.82401 17.62800 25.74000 55.48401 18.82400 29.06800 57.51201 17.78400 26.10400 56.16001 18.46000 27.92400 57.92801 17.57600 25.63600 55.17201 18.98000 29.53600 57.04401 17.99200 26.78000 57.09601 17.99200 26.62400 56.94001 18.04400 26.83200 57.25201 17.88800 26.52000 56.78401 18.14800 27.04000 57.46001 17.83600 26.15600 56.31601 18.35600 27.82000 57.82401 17.62800 25.68800 55.22401 18.92800 2.58701
18.30400 27.56000 57.82401 17.62800 25.74000 55.48401 18.82400 29.06800 57.51201 17.78400 26.10400 56.16001 18.46000 27.92400 57.92801 17.57600 25.63600 55.17201 18.98000 29.53600 57.04401 17.99200 26.78000 57.09601 17.99200 26.62400 56.94001 18.04400 26.83200 57.25201 17.88800 26.52000 56.78401 18.14800 27.04000 57.46001 17.83600 26.15600 56.31601 18.35600 27.82000 57.82401 17.62800 25.68800 55.22401 18.92800 29.43200 57.14801 17.99200 26.52000 2.66914
25.74000 55.48401 18.82400 29.06800 57.51201 17.78400 26.10400 56.16001 18.46000 27.92400 57.92801 17.57600 25.63600 55.17201 18.98000 29.53600 57.04401 17.99200 26.78000 57.09601 17.99200 26.62400 56.94001 18.04400 26.83200 57.25201 17.88800 26.52000 56.78401 18.14800 27.04000 57.46001 17.83600 26.15600 56.31601 18.35600 27.82000 57.82401 17.62800 25.68800 55.22401 18.92800 29.43200 57.14801 17.99200 26.52000 56.94001 18.04400 26.93600 57.35601 2.59862
57.51201 17.78400 26.10400 56.16001 18.46000 27.92400 57.92801 17.57600 25.63600 55.17201 18.98000 29.53600 57.04401 17.99200 26.78000 57.09601 17.99200 26.62400 56.94001 18.04400 26.83200 57.25201 17.88800 26.52000 56.78401 18.14800 27.04000 57.46001 17.83600 26.15600 56.31601 18.35600 27.82000 57.82401 17.62800 25.68800 55.22401 18.92800 29.43200 57.14801 17.99200 26.52000 56.94001 18.04400 26.93600 57.35601 17.83600 26.36400 56.57601 18.25200 2.46136
18.46000 27.92400 57.92801 17.57600 25.63600 55.17201 18.98000 29.53600 57.04401 17.99200 26.78000 57.09601 17.99200 26.62400 56.94001 18.04400 26.83200 57.25201 17.88800 26.52000 56.78401 18.14800 27.04000 57.46001 17.83600 26.15600 56.31601 18.35600 27.82000 57.82401 17.62800 25.68800 55.22401 18.92800 29.43200 57.14801 17.99200 26.52000 56.94001 18.04400 26.93600 57.35601 17.83600 26.36400 56.57601 18.25200 27.40400 57.66801 17.73200 25.84400 2.44772
25.63600 55.17201 18.98000 29.53600 57.04401 17.99200 26.78000 57.09601 17.99200 26.62400 56.94001 18.04400 26.83200 57.25201 17.88800 26.52000 56.78401 18.14800 27.04000 57.46001 17.83600 26.15600 56.31601 18.35600 27.82000 57.82401 17.62800 25.68800 55.22401 18.92800 29.43200 57.14801 17.99200 26.52000 56.94001 18.04400 26.93600 57.35601 17.83600 26.36400 56.57601 18.25200 27.40400 57.66801 17.73200 25.84400 55.69201 18.66800 28.70400 57.77201 2.51204
57.04401 17.99200 26.78000 57.09601 17.99200 26.62400 56.94001 18.04400 26.83200 57.25201 17.88800 26.52000 56.78401 18.14800 27.04000 57.46001 17.83600 26.15600 56.31601 18.35600 27.82000 57.82401 17.62800 25.68800 55.22401 18.92800 29.43200 57.14801 17.99200 26.52000 56.94001 18.04400 26.93600 57.35601 17.83600 26.36400 56.57601 18.25200 27.40400 57.66801 17.73200 25.84400 55.69201 18.66800 28.70400 57.77201 17.68000 25.79200 55.64001 18.72000 2.44199
17.99200 26.62400 56.94001 18.04400 26.83200 57.25201 17.88800 26.52000 56.78401 18.14800 27.04000 57.46001 17.83600 26.15600 56.31601 18.35600 27.82000 57.82401 17.62800 25.68800 55.22401 18.92800 29.43200 57.14801 17.99200 26.52000 56.94001 18.04400 26.93600 57.35601 17.83600 26.36400 56.57601 18.25200 27.40400 57.66801 17.73200 25.84400 55.69201 18.66800 28.70400 57.77201 17.68000 25.79200 55.64001 18.72000 28.80800 57.66801 17.73200 25.89600 2.57035
26.83200 57.25201 17.88800 26.52000 56.78401 18.14800 27.04000 57.46001 17.83600 26.15600 56.31601 18.35600 27.82000 57.82401 17.62800 25.68800 55.22401 18.92800 29.43200 57.14801 17.99200 26.52000 56.94001 18.04400 26.93600 57.35601 17.83600 26.36400 56.57601 18.25200 27.40400 57.66801 17.73200 25.84400 55.69201 18.66800 28.70400 57.77201 17.68000 25.79200 55.64001 18.72000 28.80800 57.66801 17.73200 25.89600 55.79601 18.61600 28.60000 57.77201 2.66497
56.78401 18.14800 27.04000 57.46001 17.83600 26.15600 56.31601 18.35600 27.82000 57.82401 17.62800 25.68800 55.22401 18.92800 29.43200 57.14801 17.99200 26.52000 56.94001 18.04400 26.93600 57.35601 17.83600 26.36400 56.57601 18.25200 27.40400 57.66801 17.73200 25.84400 55.69201 18.66800 28.70400 57.77201 17.68000 25.79200 55.64001 18.72000 28.80800 57.66801 17.73200 25.89600 55.79601 18.61600 28.60000 57.77201 17.68000 25.74000 55.43201 18.82400 2.72638
17.83600 26.15600 56.31601 18.35600 27.82000 57.82401 17.62800 25.68800 55.22401 18.92800 29.43200 57.14801 17.99200 26.52000 56.94001 18.04400 26.93600 57.35601 17.83600 26.36400 56.57601 18.25200 27.40400 57.66801 17.73200 25.84400 55.69201 18.66800 28.70400 57.77201 17.68000 25.79200 55.64001 18.72000 28.80800 57.66801 17.73200 25.89600 55.79601 18.61600 28.60000 57.77201 17.68000 25.74000 55.43201 18.82400 29.12000 57.46001 17.78400 26.20800 2.76498
27.82000 57.82401 17.62800 25.68800 55.22401 18.92800 29.43200 57.14801 17.99200 26.52000 56.94001 18.04400 26.93600 57.35601 17.83600 26.36400 56.57601 18.25200 27.40400 57.66801 17.73200 25.84400 55.69201 18.66800 28.70400 57.77201 17.68000 25.79200 55.64001 18.72000 28.80800 57.66801 17.73200 25.89600 55.79601 18.61600 28.60000 57.77201 17.68000 25.74000 55.43201 18.82400 29.12000 57.46001 17.78400 26.20800 56.26401 18.35600 27.82000 57.87601 2.73614
55.22401 18.92800 29.43200 57.14801 17.99200 26.52000 56.94001 18.04400 26.93600 57.35601 17.83600 26.36400 56.57601 18.25200 27.40400 57.66801 17.73200 25.84400 55.69201 18.66800 28.70400 57.77201 17.68000 25.79200 55.64001 18.72000 28.80800 57.66801 17.73200 25.89600 55.79601 18.61600 28.60000 57.77201 17.68000 25.74000 55.43201 18.82400 29.12000 57.46001 17.78400 26.20800 56.26401 18.35600 27.82000 57.87601 17.62800 25.63600 55.27601 18.87600 2.79636
17.99200 26.52000 56.94001 18.04400 26.93600 57.35601 17.83600 26.36400 56.57601 18.25200 27.40400 57.66801 17.73200 25.84400 55.69201 18.66800 28.70400 57.77201 17.68000 25.79200 55.64001 18.72000 28.80800 57.66801 17.73200 25.89600 55.79601 18.61600 28.60000 57.77201 17.68000 25.74000 55.43201 18.82400 29.12000 57.46001 17.78400 26.20800 56.26401 18.35600 27.82000 57.87601 17.62800 25.63600 55.27601 18.87600 29.48400 57.14801 17.94000 26.57200 2.78042
26.93600 57.35601 17.83600 26.36400 56.57601 18.25200 27.40400 57.66801 17.73200 25.84400 55.69201 18.66800 28.70400 57.77201 17.68000 25.79200 55.64001 18.72000 28.80800 57.66801 17.73200 25.89600 55.79601 18.61600 28.60000 57.77201 17.68000 25.74000 55.43201 18.82400 29.12000 57.46001 17.78400 26.20800 56.26401 18.35600 27.82000 57.87601 17.62800 25.63600 55.27601 18.87600 29.48400 57.14801 17.94000 26.57200 56.94001 18.09600 26.88400 57.30401 2.76251
56.57601 18.25200 27.40400 57.66801 17.73200 25.84400 55.69201 18.66800 28.70400 57.77201 17.68000 25.79200 55.64001 18.72000 28.80800 57.66801 17.73200 25.89600 55.79601 18.61600 28.60000 57.77201 17.68000 25.74000 55.43201 18.82400 29.12000 57.46001 17.78400 26.20800 56.26401 18.35600 27.82000 57.87601 17.62800 25.63600 55.27601 18.87600 29.48400 57.14801 17.94000 26.57200 56.94001 18.09600 26.88400 57.30401 17.88800 26.36400 56.68001 18.20000 2.80545
17.73200 25.84400 55.69201 18.66800 28.70400 57.77201 17.68000 25.79200 55.64001 18.72000 28.80800 57.66801 17.73200 25.89600 55.79601 18.61600 28.60000 57.77201 17.68000 25.74000 55.43201 18.82400 29.12000 57.46001 17.78400 26.20800 56.26401 18.35600 27.82000 57.87601 17.62800 25.63600 55.27601 18.87600 29.48400 57.14801 17.94000 26.57200 56.94001 18.09600 26.88400 57.30401 17.88800 26.36400 56.68001 18.20000 27.24800 57.61601 17.73200 26.00000 2.77367
28.70400 57.77201 17.68000 25.79200 55.64001 18.72000 28.80800 57.66801 17.73200 25.89600 55.79601 18.61600 28.60000 57.77201 17.68000 25.74000 55.43201 18.82400 29.12000 57.46001 17.78400 26.20800 56.26401 18.35600 27.82000 57.87601 17.62800 25.63600 55.27601 18.87600 29.48400 57.14801 17.94000 26.57200 56.94001 18.09600 26.88400 57.30401 17.88800 26.36400 56.68001 18.20000 27.24800 57.61601 17.73200 26.00000 55.90001 18.56400 28.39200 57.82401 2.80673
55.64001 18.72000 28.80800 57.66801 17.73200 25.89600 55.79601 18.61600 28.60000 57.77201 17.68000 25.74000 55.43201 18.82400 29.12000 57.46001 17.78400 26.20800 56.26401 18.35600 27.82000 57.87601 17.62800 25.63600 55.27601 18.87600 29.48400 57.14801 17.94000 26.57200 56.94001 18.09600 26.88400 57.30401 17.88800 26.36400 56.68001 18.20000 27.24800 57.61601 17.73200 26.00000 55.90001 18.56400 28.39200 57.82401 17.62800 25.68800 55.27601 18.87600 2.83432
17.73200 25.89600 55.79601 18.61600 28.60000 57.77201 17.68000 25.74000 55.43201 18.82400 29.12000 57.46001 17.78400 26.20800 56.26401 18.35600 27.82000 57.87601 17.62800 25.63600 55.27601 18.87600 29.48400 57.14801 17.94000 26.57200 56.94001 18.09600 26.88400 57.30401 17.88800 26.36400 56.68001 18.20000 27.24800 57.61601 17.73200 26.00000 55.90001 18.56400 28.39200 57.82401 17.62800 25.68800 55.27601 18.87600 29.43200 57.20001 17.94000 26.46800 2.82688
28.60000 57.77201 17.68000 25.74000 55.43201 18.82400 29.12000 57.46001 17.78400 26.20800 56.26401 18.35600 27.82000 57.87601 17.62800 25.63600 55.27601 18.87600 29.48400 57.14801 17.94000 26.57200 56.94001 18.09600 26.88400 57.30401 17.88800 26.36400 56.68001 18.20000 27.24800 57.61601 17.73200 26.00000 55.90001 18.56400 28.39200 57.82401 17.62800 25.68800 55.27601 18.87600 29.43200 57.20001 17.94000 26.46800 56.83601 18.09600 27.09200 57.46001 2.76098
55.43201 18.82400 29.12000 57.46001 17.78400 26.20800 56.26401 18.35600 27.82000 57.87601 17.62800 25.63600 55.27601 18.87600 29.48400 57.14801 17.94000 26.57200 56.94001 18.09600 26.88400 57.30401 17.88800 26.36400 56.68001 18.20000 27.24800 57.61601 17.73200 26.00000 55.90001 18.56400 28.39200 57.82401 17.62800 25.68800 55.27601 18.87600 29.43200 57.20001 17.94000 26.46800 56.83601 18.09600 27.09200 57.46001 17.78400 26.20800 56.31601 18.35600 2.71352
17.78400 26.20800 56.26401 18.35600 27.82000 57.87601 17.62800 25.63600 55.27601 18.87600 29.48400 57.14801 17.94000 26.57200 56.94001 18.09600 26.88400 57.30401 17.88800 26.36400 56.68001 18.20000 27.24800 57.61601 17.73200 26.00000 55.90001 18.56400 28.39200 57.82401 17.62800 25.68800 55.27601 18.87600 29.43200 57.20001 17.94000 26.46800 56.83601 18.09600 27.09200 57.46001 17.78400 26.20800 56.31601 18.35600 27.76800 57.87601 17.57600 25.68800 2.60990
27.82000 57.87601 17.62800 25.63600 55.27601 18.87600 29.48400 57.14801 17.94000 26.57200 56.94001 18.09600 26.88400 57.30401 17.88800 26.36400 56.68001 18.20000 27.24800 57.61601 17.73200 26.00000 55.90001 18.56400 28.39200 57.82401 17.62800 25.68800 55.27601 18.87600 29.43200 57.20001 17.94000 26.46800 56.83601 18.09600 27.09200 57.46001 17.78400 26.20800 56.31601 18.35600 27.76800 57.87601 17.57600 25.68800 55.27601 18.87600 29.43200 57.20001 2.67114
55.27601 18.87600 29.48400 57.14801 17.94000 26.57200 56.94001 18.09600 26.88400 57.30401 17.88800 26.36400 56.68001 18.20000 27.24800 57.61601 17.73200 26.00000 55.90001 18.56400 28.39200 57.82401 17.62800 25.68800 55.27601 18.87600 29.43200 57.20001 17.94000 26.46800 56.83601 18.09600 27.09200 57.46001 17.78400 26.20800 56.31601 18.35600 27.76800 57.87601 17.57600 25.68800 55.27601 18.87600 29.43200 57.20001 17.94000 26.52000 56.78401 18.14800 2.63493
17.94000 26.57200 56.94001 18.09600 26.88400 57.30401 17.88800 26.36400 56.68001 18.20000 27.24800 57.61601 17.73200 26.00000 55.90001 18.56400 28.39200 57.82401 17.62800 25.68800 55.27601 18.87600 29.43200 57.20001 17.94000 26.46800 56.83601 18.09600 27.09200 57.46001 17.78400 26.20800 56.31601 18.35600 27.76800 57.87601 17.57600 25.68800 55.27601 18.87600 29.43200 57.20001 17.94000 26.52000 56.78401 18.14800 27.04000 57.40801 17.83600 26.20800 2.51052
26.88400 57.30401 17.88800 26.36400 56.68001 18.20000 27.24800 57.61601 17.73200 26.00000 55.90001 18.56400 28.39200 57.82401 17.62800 25.68800 55.27601 18.87600 29.43200 57.20001 17.94000 26.46800 56.83601 18.09600 27.09200 57.46001 17.78400 26.20800 56.31601 18.35600 27.76800 57.87601 17.57600 25.68800 55.27601 18.87600 29.43200 57.20001 17.94000 26.52000 56.78401 18.14800 27.04000 57.40801 17.83600 26.20800 56.36801 18.30400 27.71600 57.87601 2.52904
56.68001 18.20000 27.24800 57.61601 17.73200 26.00000 55.90001 18.56400 28.39200 57.82401 17.62800 25.68800 55.27601 18.87600 29.43200 57.20001 17.94000 26.46800 56.83601 18.09600 27.09200 57.46001 17.78400 26.20800 56.31601 18.35600 27.76800 57.87601 17.57600 25.68800 55.27601 18.87600 29.43200 57.20001 17.94000 26.52000 56.78401 18.14800 27.04000 57.40801 17.83600 26.20800 56.36801 18.30400 27.71600 57.87601 17.62800 25.68800 55.32801 18.82400 2.64117
17.73200 26.00000 55.90001 18.56400 28.39200 57.82401 17.62800 25.68800 55.27601 18.87600 29.43200 57.20001 17.94000 26.46800 56.83601 18.09600 27.09200 57.46001 17.78400 26.20800 56.31601 18.35600 27.76800 57.87601 17.57600 25.68800 55.27601 18.87600 29.43200 57.20001 17.94000 26.52000 56.78401 18.14800 27.04000 57.40801 17.83600 26.20800 56.36801 18.30400 27.71600 57.87601 17.62800 25.68800 55.32801 18.82400 29.32800 57.30401 17.88800 26.41600 2.68712
28.39200 57.82401 17.62800 25.68800 55.27601 18.87600 29.43200 57.20001 17.94000 26.46800 56.83601 18.09600 27.09200 57.46001 17.78400 26.20800 56.31601 18.35600 27.76800 57.87601 17.57600 25.68800 55.27601 18.87600 29.43200 57.20001 17.94000 26.52000 56.78401 18.14800 27.04000 57.40801 17.83600 26.20800 56.36801 18.30400 27.71600 57.87601 17.62800 25.68800 55.32801 18.82400 29.32800 57.30401 17.88800 26.41600 56.62801 18.20000 27.30000 57.61601 2.59218
55.27601 18.87600 29.43200 57.20001 17.94000 26.46800 56.83601 18.09600 27.09200 57.46001 17.78400 26.20800 56.31601 18.35600 27.76800 57.87601 17.57600 25.68800 55.27601 18.87600 29.43200 57.20001 17.94000 26.52000 56.78401 18.14800 27.04000 57.40801 17.83600 26.20800 56.36801 18.30400 27.71600 57.87601 17.62800 25.68800 55.32801 18.82400 29.32800 57.30401 17.88800 26.41600 56.62801 18.20000 27.30000 57.61601 17.73200 25.94800 55.90001 18.56400 2.58873
17.94000 26.46800 56.83601 18.09600 27.09200 57.46001 17.78400 26.20800 56.31601 18.35600 27.76800 57.87601 17.57600 25.68800 55.27601 18.87600 29.43200 57.20001 17.94000 26.52000 56.78401 18.14800 27.04000 57.40801 17.83600 26.20800 56.36801 18.30400 27.71600 57.87601 17.62800 25.68800 55.32801 18.82400 29.32800 57.30401 17.88800 26.41600 56.62801 18.20000 27.30000 57.61601 17.73200 25.94800 55.90001 18.56400 28.44400 57.82401 17.62800 25.68800 2.58192
27.09200 57.46001 17.78400 26.20800 56.31601 18.35600 27.76800 57.87601 17.57600 25.68800 55.27601 18.87600 29.43200 57.20001 17.94000 26.52000 56.78401 18.14800 27.04000 57.40801 17.83600 26.20800 56.36801 18.30400 27.71600 57.87601 17.62800 25.68800 55.32801 18.82400 29.32800 57.30401 17.88800 26.41600 56.62801 18.20000 27.30000 57.61601 17.73200 25.94800 55.90001 18.56400 28.44400 57.82401 17.62800 25.68800 55.27601 18.87600 29.38000 57.25201 2.66741
56.31601 18.35600 27.76800 57.87601 17.57600 25.68800 55.27601 18.87600 29.43200 57.20001 17.94000 26.52000 56.78401 18.14800 27.04000 57.40801 17.83600 26.20800 56.36801 18.30400 27.71600 57.87601 17.62800 25.68800 55.32801 18.82400 29.32800 57.30401 17.88800 26.41600 56.62801 18.20000 27.30000 57.61601 17.73200 25.94800 55.90001 18.56400 28.44400 57.82401 17.62800 25.68800 55.27601 18.87600 29.38000 57.25201 17.88800 26.46800 56.73201 18.14800 2.70837
17.57600 25.68800 55.27601 18.87600 29.43200 57.20001 17.94000 26.52000 56.78401 18.14800 27.04000 57.40801 17.83600 26.20800 56.36801 18.30400 27.71600 57.87601 17.62800 25.68800 55.32801 18.82400 29.32800 57.30401 17.88800 26.41600 56.62801 18.20000 27.30000 57.61601 17.73200 25.94800 55.90001 18.56400 28.44400 57.82401 17.62800 25.68800 55.27601 18.87600 29.38000 57.25201 17.88800 26.46800 56.73201 18.14800 27.19600 57.51201 17.78400 26.10400 2.65880
29.43200 57.20001 17.94000 26.52000 56.78401 18.14800 27.04000 57.40801 17.83600 26.20800 56.36801 18.30400 27.71600 57.87601 17.62800 25.68800 55.32801 18.82400 29.32800 57.30401 17.88800 26.41600 56.62801 18.20000 27.30000 57.61601 17.73200 25.94800 55.90001 18.56400 28.44400 57.82401 17.62800 25.68800 55.27601 18.87600 29.38000 57.25201 17.88800 26.46800 56.73201 18.14800 27.19600 57.51201 17.78400 26.10400 56.10801 18.46000 28.02800 57.92801 2.62886
56.78401 18.14800 27.04000 57.40801 17.83600 26.20800 56.36801 18.30400 27.71600 57.87601 17.62800 25.68800 55.32801 18.82400 29.32800 57.30401 17.88800 26.41600 56.62801 18.20000 27.30000 57.61601 17.73200 25.94800 55.90001 18.56400 28.44400 57.82401 17.62800 25.68800 55.27601 18.87600 29.38000 57.25201 17.88800 26.46800 56.73201 18.14800 27.19600 57.51201 17.78400 26.10400 56.10801 18.46000 28.02800 57.92801 17.57600 25.63600 55.17201 18.92800 2.68135
17.83600 26.20800 56.36801 18.30400 27.71600 57.87601 17.62800 25.68800 55.32801 18.82400 29.32800 57.30401 17.88800 26.41600 56.62801 18.20000 27.30000 57.61601 17.73200 25.94800 55.90001 18.56400 28.44400 57.82401 17.62800 25.68800 55.27601 18.87600 29.38000 57.25201 17.88800 26.46800 56.73201 18.14800 27.19600 57.51201 17.78400 26.10400 56.10801 18.46000 28.02800 57.92801 17.57600 25.63600 55.17201 18.92800 29.58800 57.04401 17.99200 26.78000 2.78018
27.71600 57.87601 17.62800 25.68800 55.32801 18.82400 29.32800 57.30401 17.88800 26.41600 56.62801 18.20000 27.30000 57.61601 17.73200 25.94800 55.90001 18.56400 28.44400 57.82401 17.62800 25.68800 55.27601 18.87600 29.38000 57.25201 17.88800 26.46800 56.73201 18.14800 27.19600 57.51201 17.78400 26.10400 56.10801 18.46000 28.02800 57.92801 17.57600 25.63600 55.17201 18.92800 29.58800 57.04401 17.99200 26.78000 57.20001 17.94000 26.57200 56.88801 2.72482
55.32801 18.82400 29.32800 57.30401 17.88800 26.41600 56.62801 18.20000 27.30000 57.61601 17.73200 25.94800 55.90001 18.56400 28.44400 57.82401 17.62800 25.68800 55.27601 18.87600 29.38000 57.25201 17.88800 26.46800 56.73201 18.14800 27.19600 57.51201 17.78400 26.10400 56.10801 18.46000 28.02800 57.92801 17.57600 25.63600 55.17201 18.92800 29.58800 57.04401 17.99200 26.78000 57.20001 17.94000 26.57200 56.88801 18.04400 26.98800 57.35601 17.83600 2.73998
17.88800 26.41600 56.62801 18.20000 27.30000 57.61601 17.73200 25.94800 55.90001 18.56400 28.44400 57.82401 17.62800 25.68800 55.27601 18.87600 29.38000 57.25201 17.88800 26.46800 56.73201 18.14800 27.19600 57.51201 17.78400 26.10400 56.10801 18.46000 28.02800 57.92801 17.57600 25.63600 55.17201 18.92800 29.58800 57.04401 17.99200 26.78000 57.20001 17.94000 26.57200 56.88801 18.04400 26.98800 57.35601 17.83600 26.31200 56.57601 18.25200 27.40400 2.62829
27.30000 57.61601 17.73200 25.94800 55.90001 18.56400 28.44400 57.82401 17.62800 25.68800 55.27601 18.87600 29.38000 57.25201 17.88800 26.46800 56.73201 18.14800 27.19600 57.51201 17.78400 26.10400 56.10801 18.46000 28.02800 57.92801 17.57600 25.63600 55.17201 18.92800 29.58800 57.04401 17.99200 26.78000 57.20001 17.94000 26.57200 56.88801 18.04400 26.98800 57.35601 17.83600 26.31200 56.57601 18.25200 27.40400 57.72001 17.68000 25.84400 55.64001 2.60697
55.90001 18.56400 28.44400 57.82401 17.62800 25.68800 55.27601 18.87600 29.38000 57.25201 17.88800 26.46800 56.73201 18.14800 27.19600 57.51201 17.78400 26.10400 56.10801 18.46000 28.02800 57.92801 17.57600 25.63600 55.17201 18.92800 29.58800 57.04401 17.99200 26.78000 57.20001 17.94000 26.57200 56.88801 18.04400 26.98800 57.35601 17.83600 26.31200 56.57601 18.25200 27.40400 57.72001 17.68000 25.84400 55.64001 18.72000 28.80800 57.66801 17.73200 2.78764
17.62800 25.68800 55.27601 18.87600 29.38000 57.25201 17.88800 26.46800 56.73201 18.14800 27.19600 57.51201 17.78400 26.10400 56.10801 18.46000 28.02800 57.92801 17.57600 25.63600 55.17201 18.92800 29.58800 57.04401 17.99200 26.78000 57.20001 17.94000 26.57200 56.88801 18.04400 26.98800 57.35601 17.83600 26.31200 56.57601 18.25200 27.40400 57.72001 17.68000 25.84400 55.64001 18.72000 28.80800 57.66801 17.73200 25.89600 55.74401 18.61600 28.65200 2.73796
29.38000 57.25201 17.88800 26.46800 56.73201 18.14800 27.19600 57.51201 17.78400 26.10400 56.10801 18.46000 28.02800 57.92801 17.57600 25.63600 55.17201 18.92800 29.58800 57.04401 17.99200 26.78000 57.20001 17.94000 26.57200 56.88801 18.04400 26.98800 57.35601 17.83600 26.31200 56.57601 18.25200 27.40400 57.72001 17.68000 25.84400 55.64001 18.72000 28.80800 57.66801 17.73200 25.89600 55.74401 18.61600 28.65200 57.77201 17.68000 25.74000 55.53601 2.68098
56.73201 18.14800 27.19600 57.51201 17.78400 26.10400 56.10801 18.46000 28.02800 57.92801 17.57600 25.63600 55.17201 18.92800 29.58800 57.04401 17.99200 26.78000 57.20001 17.94000 26.57200 56.88801 18.04400 26.98800 57.35601 17.83600 26.31200 56.57601 18.25200 27.40400 57.72001 17.68000 25.84400 55.64001 18.72000 28.80800 57.66801 17.73200 25.89600 55.74401 18.61600 28.65200 57.77201 17.68000 25.74000 55.53601 18.77200 29.01600 57.51201 17.78400 2.76936
17.78400 26.10400 56.10801 18.46000 28.02800 57.92801 17.57600 25.63600 55.17201 18.92800 29.58800 57.04401 17.99200 26.78000 57.20001 17.94000 26.57200 56.88801 18.04400 26.98800 57.35601 17.83600 26.31200 56.57601 18.25200 27.40400 57.72001 17.68000 25.84400 55.64001 18.72000 28.80800 57.66801 17.73200 25.89600 55.74401 18.61600 28.65200 57.77201 17.68000 25.74000 55.53601 18.77200 29.01600 57.51201 17.78400 26.10400 56.10801 18.46000 28.08000 2.78384
28.02800 57.92801 17.57600 25.63600 55.17201 18.92800 29.58800 57.04401 17.99200 26.78000 57.20001 17.94000 26.57200 56.88801 18.04400 26.98800 57.35601 17.83600 26.31200 56.57601 18.25200 27.40400 57.72001 17.68000 25.84400 55.64001 18.72000 28.80800 57.66801 17.73200 25.89600 55.74401 18.61600 28.65200 57.77201 17.68000 25.74000 55.53601 18.77200 29.01600 57.51201 17.78400 26.10400 56.10801 18.46000 28.08000 57.87601 17.62800 25.58400 55.17201 2.74413
55.17201 18.92800 29.58800 57.04401 17.99200 26.78000 57.20001 17.94000 26.57200 56.88801 18.04400 26.98800 57.35601 17.83600 26.31200 56.57601 18.25200 27.40400 57.72001 17.68000 25.84400 55.64001 18.72000 28.80800 57.66801 17.73200 25.89600 55.74401 18.61600 28.65200 57.77201 17.68000 25.74000 55.53601 18.77200 29.01600 57.51201 17.78400 26.10400 56.10801 18.46000 28.08000 57.87601 17.62800 25.58400 55.17201 18.98000 29.58800 56.99201 18.04400 2.88410
17.99200 26.78000 57.20001 17.94000 26.57200 56.88801 18.04400 26.98800 57.35601 17.83600 26.31200 56.57601 18.25200 27.40400 57.72001 17.68000 25.84400 55.64001 18.72000 28.80800 57.66801 17.73200 25.89600 55.74401 18.61600 28.65200 57.77201 17.68000 25.74000 55.53601 18.77200 29.01600 57.51201 17.78400 26.10400 56.10801 18.46000 28.08000 57.87601 17.62800 25.58400 55.17201 18.98000 29.58800 56.99201 18.04400 26.78000 57.14801 17.94000 26.57200 2.74471
26.57200 56.88801 18.04400 26.98800 57.35601 17.83600 26.31200 56.57601 18.25200 27.40400 57.72001 17.68000 25.84400 55.64001 18.72000 28.80800 57.66801 17.73200 25.89600 55.74401 18.61600 28.65200 57.77201 17.68000 25.74000 55.53601 18.77200 29.01600 57.51201 17.78400 26.10400 56.10801 18.46000 28.08000 57.87601 17.62800 25.58400 55.17201 18.98000 29.58800 56.99201 18.04400 26.78000 57.14801 17.94000 26.57200 56.88801 18.09600 26.93600 57.35601 2.71925
57.35601 17.83600 26.31200 56.57601 18.25200 27.40400 57.72001 17.68000 25.84400 55.64001 18.72000 28.80800 57.66801 17.73200 25.89600 55.74401 18.61600 28.65200 57.77201 17.68000 25.74000 55.53601 18.77200 29.01600 57.51201 17.78400 26.10400 56.10801 18.46000 28.08000 57.87601 17.62800 25.58400 55.17201 18.98000 29.58800 56.99201 18.04400 26.78000 57.14801 17.94000 26.57200 56.88801 18.09600 26.93600 57.35601 17.83600 26.36400 56.52401 18.25200 2.76137
18.25200 27.40400 57.72001 17.68000 25.84400 55.64001 18.72000 28.80800 57.66801 17.73200 25.89600 55.74401 18.61600 28.65200 57.77201 17.68000 25.74000 55.53601 18.77200 29.01600 57.51201 17.78400 26.10400 56.10801 18.46000 28.08000 57.87601 17.62800 25.58400 55.17201 18.98000 29.58800 56.99201 18.04400 26.78000 57.14801 17.94000 26.57200 56.88801 18.09600 26.93600 57.35601 17.83600 26.36400 56.52401 18.25200 27.45600 57.72001 17.68000 25.84400 2.74519
25.84400 55.64001 18.72000 28.80800 57.66801 17.73200 25.89600 55.74401 18.61600 28.65200 57.77201 17.68000 25.74000 55.53601 18.77200 29.01600 57.51201 17.78400 26.10400 56.10801 18.46000 28.08000 57.87601 17.62800 25.58400 55.17201 18.98000 29.58800 56.99201 18.04400 26.78000 57.14801 17.94000 26.57200 56.88801 18.09600 26.93600 57.35601 17.83600 26.36400 56.52401 18.25200 27.45600 57.72001 17.68000 25.84400 55.58801 18.72000 28.80800 57.72001 2.78814
57.66801 17.73200 25.89600 55.74401 18.61600 28.65200 57.77201 17.68000 25.74000 55.53601 18.77200 29.01600 57.51201 17.78400 26.10400 56.10801 18.46000 28.08000 57.87601 17.62800 25.58400 55.17201 18.98000 29.58800 56.99201 18.04400 26.78000 57.14801 17.94000 26.57200 56.88801 18.09600 26.93600 57.35601 17.83600 26.36400 56.52401 18.25200 27.45600 57.72001 17.68000 25.84400 55.58801 18.72000 28.80800 57.72001 17.68000 25.89600 55.74401 18.66800 2.74060
18.61600 28.65200 57.77201 17.68000 25.74000 55.53601 18.77200 29.01600 57.51201 17.78400 26.10400 56.10801 18.46000 28.08000 57.87601 17.62800 25.58400 55.17201 18.98000 29.58800 56.99201 18.04400 26.78000 57.14801 17.94000 26.57200 56.88801 18.09600 26.93600 57.35601 17.83600 26.36400 56.52401 18.25200 27.45600 57.72001 17.68000 25.84400 55.58801 18.72000 28.80800 57.72001 17.68000 25.89600 55.74401 18.66800 28.60000 57.77201 17.68000 25.79200 2.79033
25.74000 55.53601 18.77200 29.01600 57.51201 17.78400 26.10400 56.10801 18.46000 28.08000 57.87601 17.62800 25.58400 55.17201 18.98000 29.58800 56.99201 18.04400 26.78000 57.14801 17.94000 26.57200 56.88801 18.09600 26.93600 57.35601 17.83600 26.36400 56.52401 18.25200 27.45600 57.72001 17.68000 25.84400 55.58801 18.72000 28.80800 57.72001 17.68000 25.89600 55.74401 18.66800 28.60000 57.77201 17.68000 25.79200 55.48401 18.77200 29.01600 57.56401 2.81087
57.51201 17.78400 26.10400 56.10801 18.46000 28.08000 57.87601 17.62800 25.58400 55.17201 18.98000 29.58800 56.99201 18.04400 26.78000 57.14801 17.94000 26.57200 56.88801 18.09600 26.93600 57.35601 17.83600 26.36400 56.52401 18.25200 27.45600 57.72001 17.68000 25.84400 55.58801 18.72000 28.80800 57.72001 17.68000 25.89600 55.74401 18.66800 28.60000 57.77201 17.68000 25.79200 55.48401 18.77200 29.01600 57.56401 17.73200 26.10400 56.10801 18.46000 2.76577
18.46000 28.08000 57.87601 17.62800 25.58400 55.17201 18.98000 29.58800 56.99201 18.04400 26.78000 57.14801 17.94000 26.57200 56.88801 18.09600 26.93600 57.35601 17.83600 26.36400 56.52401 18.25200 27.45600 57.72001 17.68000 25.84400 55.58801 18.72000 28.80800 57.72001 17.68000 25.89600 55.74401 18.66800 28.60000 57.77201 17.68000 25.79200 55.48401 18.77200 29.01600 57.56401 17.73200 26.10400 56.10801 18.46000 28.08000 57.87601 17.62800 25.58400 2.77595
25.58400 55.17201 18.98000 29.58800 56.99201 18.04400 26.78000 57.14801 17.94000 26.57200 56.88801 18.09600 26.93600 57.35601 17.83600 26.36400 56.52401 18.25200 27.45600 57.72001 17.68000 25.84400 55.58801 18.72000 28.80800 57.72001 17.68000 25.89600 55.74401 18.66800 28.60000 57.77201 17.68000 25.79200 55.48401 18.77200 29.01600 57.56401 17.73200 26.10400 56.10801 18.46000 28.08000 57.87601 17.62800 25.58400 55.17201 18.98000 29.58800 56.99201 2.85690
56.99201 18.04400 26.78000 57.14801 17.94000 26.57200 56.88801 18.09600 26.93600 57.35601 17.83600 26.36400 56.52401 18.25200 27.45600 57.72001 17.68000 25.84400 55.58801 18.72000 28.80800 57.72001 17.68000 25.89600 55.74401 18.66800 28.60000 57.77201 17.68000 25.79200 55.48401 18.77200 29.01600 57.56401 17.73200 26.10400 56.10801 18.46000 28.08000 57.87601 17.62800 25.58400 55.17201 18.98000 29.58800 56.99201 18.04400 26.78000 57.14801 17.94000 2.75840
17.94000 26.57200 56.88801 18.09600 26.93600 57.35601 17.83600 26.36400 56.52401 18.25200 27.45600 57.72001 17.68000 25.84400 55.58801 18.72000 28.80800 57.72001 17.68000 25.89600 55.74401 18.66800 28.60000 57.77201 17.68000 25.79200 55.48401 18.77200 29.01600 57.56401 17.73200 26.10400 56.10801 18.46000 28.08000 57.87601 17.62800 25.58400 55.17201 18.98000 29.58800 56.99201 18.04400 26.78000 57.14801 17.94000 26.57200 56.88801 18.09600 26.93600 2.75204
26.93600 57.35601 17.83600 26.36400 56.52401 18.25200 27.45600 57.72001 17.68000 25.84400 55.58801 18.72000 28.80800 57.72001 17.68000 25.89600 55.74401 18.66800 28.60000 57.77201 17.68000 25.79200 55.48401 18.77200 29.01600 57.56401 17.73200 26.10400 56.10801 18.46000 28.08000 57.87601 17.62800 25.58400 55.17201 18.98000 29.58800 56.99201 18.04400 26.78000 57.14801 17.94000 26.57200 56.88801 18.09600 26.93600 57.35601 17.83600 26.36400 56.52401 2.72653
56.52401 18.25200 27.45600 57.72001 17.68000 25.84400 55.58801 18.72000 28.80800 57.72001 17.68000 25.89600 55.74401 18.66800 28.60000 57.77201 17.68000 25.79200 55.48401 18.77200 29.01600 57.56401 17.73200 26.10400 56.10801 18.46000 28.08000 57.87601 17.62800 25.58400 55.17201 18.98000 29.58800 56.99201 18.04400 26.78000 57.14801 17.94000 26.57200 56.88801 18.09600 26.93600 57.35601 17.83600 26.36400 56.52401 18.25200 27.40400 57.72001 17.68000 2.77479
17.68000 25.84400 55.58801 18.72000 28.80800 57.72001 17.68000 25.89600 55.74401 18.66800 28.60000 57.77201 17.68000 25.79200 55.48401 18.77200 29.01600 57.56401 17.73200 26.10400 56.10801 18.46000 28.08000 57.87601 17.62800 25.58400 55.17201 18.98000 29.58800 56.99201 18.04400 26.78000 57.14801 17.94000 26.57200 56.88801 18.09600 26.93600 57.35601 17.83600 26.36400 56.52401 18.25200 27.40400 57.72001 17.68000 25.89600 55.64001 18.66800 28.80800 2.77082
28.80800 57.72001 17.68000 25.89600 55.74401 18.66800 28.60000 57.77201 17.68000 25.79200 55.48401 18.77200 29.01600 57.56401 17.73200 26.10400 56.10801 18.46000 28.08000 57.87601 17.62800 25.58400 55.17201 18.98000 29.58800 56.99201 18.04400 26.78000 57.14801 17.94000 26.57200 56.88801 18.09600 26.93600 57.35601 17.83600 26.36400 56.52401 18.25200 27.40400 57.72001 17.68000 25.89600 55.64001 18.66800 28.80800 57.66801 17.73200 25.84400 55.69201 2.74946
55.74401 18.66800 28.60000 57.77201 17.68000 25.79200 55.48401 18.77200 29.01600 57.56401 17.73200 26.10400 56.10801 18.46000 28.08000 57.87601 17.62800 25.58400 55.17201 18.98000 29.58800 56.99201 18.04400 26.78000 57.14801 17.94000 26.57200 56.88801 18.09600 26.93600 57.35601 17.83600 26.36400 56.52401 18.25200 27.40400 57.72001 17.68000 25.89600 55.64001 18.66800 28.80800 57.66801 17.73200 25.84400 55.69201 18.66800 28.75600 57.72001 17.68000 2.81875
17.68000 25.79200 55.48401 18.77200 29.01600 57.56401 17.73200 26.10400 56.10801 18.46000 28.08000 57.87601 17.62800 25.58400 55.17201 18.98000 29.58800 56.99201 18.04400 26.78000 57.14801 17.94000 26.57200 56.88801 18.09600 26.93600 57.35601 17.83600 26.36400 56.52401 18.25200 27.40400 57.72001 17.68000 25.89600 55.64001 18.66800 28.80800 57.66801 17.73200 25.84400 55.69201 18.66800 28.75600 57.72001 17.68000 25.84400 55.58801 18.72000 28.80800 2.76485
17.62800 25.89600 55.74401 18.46000 28.23600 57.61601 17.57600 25.63600 55.32801 18.66800 29.01600 57.25201 17.68000 26.15600 56.16001 18.25200 27.61200 57.61601 17.57600 25.63600 55.38001 18.66800 28.91200 57.30401 17.68000 26.10400 56.10801 18.25200 27.76800 57.61601 17.52400 25.63600 55.32801 18.66800 29.06800 57.20001 17.73200 26.20800 56.26401 18.20000 27.45600 57.56401 17.57600 25.74000 55.48401 18.61600 28.70400 57.40801 17.62800 25.89600 2.55278
28.23600 57.61601 17.57600 25.63600 55.32801 18.66800 29.01600 57.25201 17.68000 26.15600 56.16001 18.25200 27.61200 57.61601 17.57600 25.63600 55.38001 18.66800 28.91200 57.30401 17.68000 26.10400 56.10801 18.25200 27.76800 57.61601 17.52400 25.63600 55.32801 18.66800 29.06800 57.20001 17.73200 26.20800 56.26401 18.20000 27.45600 57.56401 17.57600 25.74000 55.48401 18.61600 28.70400 57.40801 17.62800 25.89600 55.74401 18.46000 28.28800 57.61601 2.56693
55.32801 18.66800 29.01600 57.25201 17.68000 26.15600 56.16001 18.25200 27.61200 57.61601 17.57600 25.63600 55.38001 18.66800 28.91200 57.30401 17.68000 26.10400 56.10801 18.25200 27.76800 57.61601 17.52400 25.63600 55.32801 18.66800 29.06800 57.20001 17.73200 26.20800 56.26401 18.20000 27.45600 57.56401 17.57600 25.74000 55.48401 18.61600 28.70400 57.40801 17.62800 25.89600 55.74401 18.46000 28.28800 57.61601 17.52400 25.68800 55.32801 18.66800 2.57128
17.68000 26.15600 56.16001 18.25200 27.61200 57.61601 17.57600 25.63600 55.38001 18.66800 28.91200 57.30401 17.68000 26.10400 56.10801 18.25200 27.76800 57.61601 17.52400 25.63600 55.32801 18.66800 29.06800 57.20001 17.73200 26.20800 56.26401 18.20000 27.45600 57.56401 17.57600 25.74000 55.48401 18.61600 28.70400 57.40801 17.62800 25.89600 55.74401 18.46000 28.28800 57.61601 17.52400 25.68800 55.32801 18.66800 28.96400 57.25201 17.73200 26.10400 2.56334
27.61200 57.61601 17.57600 25.63600 55.38001 18.66800 28.91200 57.30401 17.68000 26.10400 56.10801 18.25200 27.76800 57.61601 17.52400 25.63600 55.32801 18.66800 29.06800 57.20001 17.73200 26.20800 56.26401 18.20000 27.45600 57.56401 17.57600 25.74000 55.48401 18.61600 28.70400 57.40801 17.62800 25.89600 55.74401 18.46000 28.28800 57.61601 17.52400 25.68800 55.32801 18.66800 28.96400 57.25201 17.73200 26.10400 56.16001 18.25200 27.66400 57.61601 2.53302
55.38001 18.66800 28.91200 57.30401 17.68000 26.10400 56.10801 18.25200 27.76800 57.61601 17.52400 25.63600 55.32801 18.66800 29.06800 57.20001 17.73200 26.20800 56.26401 18.20000 27.45600 57.56401 17.57600 25.74000 55.48401 18.61600 28.70400 57.40801 17.62800 25.89600 55.74401 18.46000 28.28800 57.61601 17.52400 25.68800 55.32801 18.66800 28.96400 57.25201 17.73200 26.10400 56.16001 18.25200 27.66400 57.61601 17.52400 25.68800 55.32801 18.66800 2.56818
17.68000 26.10400 56.10801 18.25200 27.76800 57.61601 17.52400 25.63600 55.32801 18.66800 29.06800 57.20001 17.73200 26.20800 56.26401 18.20000 27.45600 57.56401 17.57600 25.74000 55.48401 18.61600 28.70400 57.40801 17.62800 25.89600 55.74401 18.46000 28.28800 57.61601 17.52400 25.68800 55.32801 18.66800 28.96400 57.25201 17.73200 26.10400 56.16001 18.25200 27.66400 57.61601 17.52400 25.68800 55.32801 18.66800 28.96400 57.30401 17.68000 26.10400 2.55446
27.76800 57.61601 17.52400 25.63600 55.32801 18.66800 29.06800 57.20001 17.73200 26.20800 56.26401 18.20000 27.45600 57.56401 17.57600 25.74000 55.48401 18.61600 28.70400 57.40801 17.62800 25.89600 55.74401 18.46000 28.28800 57.61601 17.52400 25.68800 55.32801 18.66800 28.96400 57.25201 17.73200 26.10400 56.16001 18.25200 27.66400 57.61601 17.52400 25.68800 55.32801 18.66800 28.96400 57.30401 17.68000 26.10400 56.16001 18.25200 27.66400 57.61601 2.52325
55.32801 18.66800 29.06800 57.20001 17.73200 26.20800 56.26401 18.20000 27.45600 57.56401 17.57600 25.74000 55.48401 18.61600 28.70400 57.40801 17.62800 25.89600 55.74401 18.46000 28.28800 57.61601 17.52400 25.68800 55.32801 18.66800 28.96400 57.25201 17.73200 26.10400 56.16001 18.25200 27.66400 57.61601 17.52400 25.68800 55.32801 18.66800 28.96400 57.30401 17.68000 26.10400 56.16001 18.25200 27.66400 57.61601 17.52400 25.68800 55.32801 18.66800 2.55202
17.73200 26.20800 56.26401 18.20000 27.45600 57.56401 17.57600 25.74000 55.48401 18.61600 28.70400 57.40801 17.62800 25.89600 55.74401 18.46000 28.28800 57.61601 17.52400 25.68800 55.32801 18.66800 28.96400 57.25201 17.73200 26.10400 56.16001 18.25200 27.66400 57.61601 17.52400 25.68800 55.32801 18.66800 28.96400 57.30401 17.68000 26.10400 56.16001 18.25200 27.66400 57.61601 17.52400 25.68800 55.32801 18.66800 28.96400 57.30401 17.68000 26.10400 2.51474
27.45600 57.56401 17.57600 25.74000 55.48401 18.61600 28.70400 57.40801 17.62800 25.89600 55.74401 18.46000 28.28800 57.61601 17.52400 25.68800 55.32801 18.66800 28.96400 57.25201 17.73200 26.10400 56.16001 18.25200 27.66400 57.61601 17.52400 25.68800 55.32801 18.66800 28.96400 57.30401 17.68000 26.10400 56.16001 18.25200 27.66400 57.61601 17.52400 25.68800 55.32801 18.66800 28.96400 57.30401 17.68000 26.10400 56.16001 18.25200 27.66400 57.61601 2.46461
55.48401 18.61600 28.70400 57.40801 17.62800 25.89600 55.74401 18.46000 28.28800 57.61601 17.52400 25.68800 55.32801 18.66800 28.96400 57.25201 17.73200 26.10400 56.16001 18.25200 27.66400 57.61601 17.52400 25.68800 55.32801 18.66800 28.96400 57.30401 17.68000 26.10400 56.16001 18.25200 27.66400 57.61601 17.52400 25.68800 55.32801 18.66800 28.96400 57.30401 17.68000 26.10400 56.16001 18.25200 27.66400 57.61601 17.52400 25.68800 55.32801 18.66800 2.48191
17.62800 25.89600 55.74401 18.46000 28.28800 57.61601 17.52400 25.68800 55.32801 18.66800 28.96400 57.25201 17.73200 26.10400 56.16001 18.25200 27.66400 57.61601 17.52400 25.68800 55.32801 18.66800 28.96400 57.30401 17.68000 26.10400 56.16001 18.25200 27.66400 57.61601 17.52400 25.68800 55.32801 18.66800 28.96400 57.30401 17.68000 26.10400 56.16001 18.25200 27.66400 57.61601 17.52400 25.68800 55.32801 18.66800 28.96400 57.30401 17.68000 26.10400 2.43004
28.28800 57.61601 17.52400 25.68800 55.32801 18.66800 28.96400 57.25201 17.73200 26.10400 56.16001 18.25200 27.66400 57.61601 17.52400 25.68800 55.32801 18.66800 28.96400 57.30401 17.68000 26.10400 56.16001 18.25200 27.66400 57.61601 17.52400 25.68800 55.32801 18.66800 28.96400 57.30401 17.68000 26.10400 56.16001 18.25200 27.66400 57.61601 17.52400 25.68800 55.32801 18.66800 28.96400 57.30401 17.68000 26.10400 56.16001 18.25200 27.66400 57.61601 2.36870
55.32801 18.66800 28.96400 57.25201 17.73200 26.10400 56.16001 18.25200 27.66400 57.61601 17.52400 25.68800 55.32801 18.66800 28.96400 57.30401 17.68000 26.10400 56.16001 18.25200 27.66400 57.61601 17.52400 25.68800 55.32801 18.66800 28.96400 57.30401 17.68000 26.10400 56.16001 18.25200 27.66400 57.61601 17.52400 25.68800 55.32801 18.66800 28.96400 57.30401 17.68000 26.10400 56.16001 18.25200 27.66400 57.61601 17.52400 25.68800 55.32801 18.66800 2.35565
17.73200 26.10400 56.16001 18.25200 27.66400 57.61601 17.52400 25.68800 55.32801 18.66800 28.96400 57.30401 17.68000 26.10400 56.16001 18.25200 27.66400 57.61601 17.52400 25.68800 55.32801 18.66800 28.96400 57.30401 17.68000 26.10400 56.16001 18.25200 27.66400 57.61601 17.52400 25.68800 55.32801 18.66800 28.96400 57.30401 17.68000 26.10400 56.16001 18.25200 27.66400 57.61601 17.52400 25.68800 55.32801 18.66800 28.96400 57.30401 17.68000 26.10400 2.33118
27.66400 57.61601 17.52400 25.68800 55.32801 18.66800 28.96400 57.30401 17.68000 26.10400 56.16001 18.25200 27.66400 57.61601 17.52400 25.68800 55.32801 18.66800 28.96400 57.30401 17.68000 26.10400 56.16001 18.25200 27.66400 57.61601 17.52400 25.68800 55.32801 18.66800 28.96400 57.30401 17.68000 26.10400 56.16001 18.25200 27.66400 57.61601 17.52400 25.68800 55.32801 18.66800 28.96400 57.30401 17.68000 26.10400 56.16001 18.25200 27.66400 57.61601 2.30359
55.32801 18.66800 28.96400 57.30401 17.68000 26.10400 56.16001 18.25200 27.66400 57.61601 17.52400 25.68800 55.32801 18.66800 28.96400 57.30401 17.68000 26.10400 56.16001 18.25200 27.66400 57.61601 17.52400 25.68800 55.32801 18.66800 28.96400 57.30401 17.68000 26.10400 56.16001 18.25200 27.66400 57.61601 17.52400 25.68800 55.32801 18.66800 28.96400 57.30401 17.68000 26.10400 56.16001 18.25200 27.66400 57.61601 17.57600 25.63600 55.32801 18.66800 2.35480
17.68000 26.10400 56.16001 18.25200 27.66400 57.61601 17.52400 25.68800 55.32801 18.66800 28.96400 57.30401 17.68000 26.10400 56.16001 18.25200 27.66400 57.61601 17.52400 25.68800 55.32801 18.66800 28.96400 57.30401 17.68000 26.10400 56.16001 18.25200 27.66400 57.61601 17.52400 25.68800 55.32801 18.66800 28.96400 57.30401 17.68000 26.10400 56.16001 18.25200 27.66400 57.61601 17.57600 25.63600 55.32801 18.66800 28.96400 57.30401 17.68000 26.10400 2.34366
27.66400 57.61601 17.52400 25.68800 55.32801 18.66800 28.96400 57.30401 17.68000 26.10400 56.16001 18.25200 27.66400 57.61601 17.52400 25.68800 55.32801 18.66800 28.96400 57.30401 17.68000 26.10400 56.16001 18.25200 27.66400 57.61601 17.52400 25.68800 55.32801 18.66800 28.96400 57.30401 17.68000 26.10400 56.16001 18.25200 27.66400 57.61601 17.57600 25.63600 55.32801 18.66800 28.96400 57.30401 17.68000 26.10400 56.21201 18.20000 27.66400 57.61601 2.33749
55.32801 18.66800 28.96400 57.30401 17.68000 26.10400 56.16001 18.25200 27.66400 57.61601 17.52400 25.68800 55.32801 18.66800 28.96400 57.30401 17.68000 26.10400 56.16001 18.25200 27.66400 57.61601 17.52400 25.68800 55.32801 18.66800 28.96400 57.30401 17.68000 26.10400 56.16001 18.25200 27.66400 57.61601 17.57600 25.63600 55.32801 18.66800 28.96400 57.30401 17.68000 26.10400 56.21201 18.20000 27.66400 57.61601 17.57600 25.63600 55.32801 18.66800 2.37983
17.68000 26.10400 56.16001 18.25200 27.66400 57.61601 17.52400 25.68800 55.32801 18.66800 28.96400 57.30401 17.68000 26.10400 56.16001 18.25200 27.66400 57.61601 17.52400 25.68800 55.32801 18.66800 28.96400 57.30401 17.68000 26.10400 56.16001 18.25200 27.66400 57.61601 17.57600 25.63600 55.32801 18.66800 28.96400 57.30401 17.68000 26.10400 56.21201 18.20000 27.66400 57.61601 17.57600 25.63600 55.32801 18.66800 29.01600 57.25201 17.68000 26.15600 2.39479
27.66400 57.61601 17.52400 25.68800 55.32801 18.66800 28.96400 57.30401 17.68000 26.10400 56.16001 18.25200 27.66400 57.61601 17.52400 25.68800 55.32801 18.66800 28.96400 57.30401 17.68000 26.10400 56.16001 18.25200 27.66400 57.61601 17.57600 25.63600 55.32801 18.66800 28.96400 57.30401 17.68000 26.10400 56.21201 18.20000 27.66400 57.61601 17.57600 25.63600 55.32801 18.66800 29.01600 57.25201 17.68000 26.15600 56.16001 18.20000 27.71600 57.56401 2.37767
55.32801 18.66800 28.96400 57.30401 17.68000 26.10400 56.16001 18.25200 27.66400 57.61601 17.52400 25.68800 55.32801 18.66800 28.96400 57.30401 17.68000 26.10400 56.16001 18.25200 27.66400 57.61601 17.57600 25.63600 55.32801 18.66800 28.96400 57.30401 17.68000 26.10400 56.21201 18.20000 27.66400 57.61601 17.57600 25.63600 55.32801 18.66800 29.01600 57.25201 17.68000 26.15600 56.16001 18.20000 27.71600 57.56401 17.57600 25.63600 55.38001 18.66800 2.41594
17.68000 26.10400 56.16001 18.25200 27.66400 57.61601 17.52400 25.68800 55.32801 18.66800 28.96400 57.30401 17.68000 26.10400 56.16001 18.25200 27.66400 57.61601 17.57600 25.63600 55.32801 18.66800 28.96400 57.30401 17.68000 26.10400 56.21201 18.20000 27.66400 57.61601 17.57600 25.63600 55.32801 18.66800 29.01600 57.25201 17.68000 26.15600 56.16001 18.20000 27.71600 57.56401 17.57600 25.63600 55.38001 18.66800 28.96400 57.25201 17.68000 26.15600 2.41656
27.66400 57.61601 17.52400 25.68800 55.32801 18.66800 28.96400 57.30401 17.68000 26.10400 56.16001 18.25200 27.66400 57.61601 17.57600 25.63600 55.32801 18.66800 28.96400 57.30401 17.68000 26.10400 56.21201 18.20000 27.66400 57.61601 17.57600 25.63600 55.32801 18.66800 29.01600 57.25201 17.68000 26.15600 56.16001 18.20000 27.71600 57.56401 17.57600 25.63600 55.38001 18.66800 28.96400 57.25201 17.68000 26.15600 56.16001 18.20000 27.71600 57.61601 2.37855
55.32801 18.66800 28.96400 57.30401 17.68000 26.10400 56.16001 18.25200 27.66400 57.61601 17.57600 25.63600 55.32801 18.66800 28.96400 57.30401 17.68000 26.10400 56.21201 18.20000 27.66400 57.61601 17.57600 25.63600 55.32801 18.66800 29.01600 57.25201 17.68000 26.15600 56.16001 18.20000 27.71600 57.56401 17.57600 25.63600 55.38001 18.66800 28.96400 57.25201 17.68000 26.15600 56.16001 18.20000 27.71600 57.61601 17.52400 25.68800 55.32801 18.66800 2.41987
17.68000 26.10400 56.16001 18.25200 27.66400 57.61601 17.57600 25.63600 55.32801 18.66800 28.96400 57.30401 17.68000 26.10400 56.21201 18.20000 27.66400 57.61601 17.57600 25.63600 55.32801 18.66800 29.01600 57.25201 17.68000 26.15600 56.16001 18.20000 27.71600 57.56401 17.57600 25.63600 55.38001 18.66800 28.96400 57.25201 17.68000 26.15600 56.16001 18.20000 27.71600 57.61601 17.52400 25.68800 55.32801 18.66800 28.96400 57.25201 17.73200 26.10400 2.42032
27.66400 57.61601 17.57600 25.63600 55.32801 18.66800 28.96400 57.30401 17.68000 26.10400 56.21201 18.20000 27.66400 57.61601 17.57600 25.63600 55.32801 18.66800 29.01600 57.25201 17.68000 26.15600 56.16001 18.20000 27.71600 57.56401 17.57600 25.63600 55.38001 18.66800 28.96400 57.25201 17.68000 26.15600 56.16001 18.20000 27.71600 57.61601 17.52400 25.68800 55.32801 18.66800 28.96400 57.25201 17.73200 26.10400 56.16001 18.25200 27.66400 57.56401 2.38591
55.32801 18.66800 28.96400 57.30401 17.68000 26.10400 56.21201 18.20000 27.66400 57.61601 17.57600 25.63600 55.32801 18.66800 29.01600 57.25201 17.68000 26.15600 56.16001 18.20000 27.71600 57.56401 17.57600 25.63600 55.38001 18.66800 28.96400 57.25201 17.68000 26.15600 56.16001 18.20000 27.71600 57.61601 17.52400 25.68800 55.32801 18.66800 28.96400 57.25201 17.73200 26.10400 56.16001 18.25200 27.66400 57.56401 17.57600 25.68800 55.32801 18.66800 2.43115
17.68000 26.10400 56.21201 18.20000 27.66400 57.61601 17.57600 25.63600 55.32801 18.66800 29.01600 57.25201 17.68000 26.15600 56.16001 18.20000 27.71600 57.56401 17.57600 25.63600 55.38001 18.66800 28.96400 57.25201 17.68000 26.15600 56.16001 18.20000 27.71600 57.61601 17.52400 25.68800 55.32801 18.66800 28.96400 57.25201 17.73200 26.10400 56.16001 18.25200 27.66400 57.56401 17.57600 25.68800 55.32801 18.66800 28.91200 57.30401 17.68000 26.10400 2.43167
27.66400 57.61601 17.57600 25.63600 55.32801 18.66800 29.01600 57.25201 17.68000 26.15600 56.16001 18.20000 27.71600 57.56401 17.57600 25.63600 55.38001 18.66800 28.96400 57.25201 17.68000 26.15600 56.16001 18.20000 27.71600 57.61601 17.52400 25.68800 55.32801 18.66800 28.96400 57.25201 17.73200 26.10400 56.16001 18.25200 27.66400 57.56401 17.57600 25.68800 55.32801 18.66800 28.91200 57.30401 17.68000 26.10400 56.10801 18.30400 27.71600 57.61601 2.38359
55.32801 18.66800 29.01600 57.25201 17.68000 26.15600 56.16001 18.20000 27.71600 57.56401 17.57600 25.63600 55.38001 18.66800 28.96400 57.25201 17.68000 26.15600 56.16001 18.20000 27.71600 57.61601 17.52400 25.68800 55.32801 18.66800 28.96400 57.25201 17.73200 26.10400 56.16001 18.25200 27.66400 57.56401 17.57600 25.68800 55.32801 18.66800 28.91200 57.30401 17.68000 26.10400 56.10801 18.30400 27.71600 57.61601 17.52400 25.68800 55.27601 18.66800 2.43854
17.68000 26.15600 56.16001 18.20000 27.71600 57.56401 17.57600 25.63600 55.38001 18.66800 28.96400 57.25201 17.68000 26.15600 56.16001 18.20000 27.71600 57.61601 17.52400 25.68800 55.32801 18.66800 28.96400 57.25201 17.73200 26.10400 56.16001 18.25200 27.66400 57.56401 17.57600 25.68800 55.32801 18.66800 28.91200 57.30401 17.68000 26.10400 56.10801 18.30400 27.71600 57.61601 17.52400 25.68800 55.27601 18.66800 29.06800 57.20001 17.73200 26.15600 2.44778
27.71600 57.56401 17.57600 25.63600 55.38001 18.66800 28.96400 57.25201 17.68000 26.15600 56.16001 18.20000 27.71600 57.61601 17.52400 25.68800 55.32801 18.66800 28.96400 57.25201 17.73200 26.10400 56.16001 18.25200 27.66400 57.56401 17.57600 25.68800 55.32801 18.66800 28.91200 57.30401 17.68000 26.10400 56.10801 18.30400 27.71600 57.61601 17.52400 25.68800 55.27601 18.66800 29.06800 57.20001 17.73200 26.15600 56.31601 18.14800 27.50800 57.56401 2.45981
55.38001 18.66800 28.96400 57.25201 17.68000 26.15600 56.16001 18.20000 27.71600 57.61601 17.52400 25.68800 55.32801 18.66800 28.96400 57.25201 17.73200 26.10400 56.16001 18.25200 27.66400 57.56401 17.57600 25.68800 55.32801 18.66800 28.91200 57.30401 17.68000 26.10400 56.10801 18.30400 27.71600 57.61601 17.52400 25.68800 55.27601 18.66800 29.06800 57.20001 17.73200 26.15600 56.31601 18.14800 27.50800 57.56401 17.57600 25.74000 55.48401 18.56400 2.50323
17.68000 26.15600 56.16001 18.20000 27.71600 57.61601 17.52400 25.68800 55.32801 18.66800 28.96400 57.25201 17.73200 26.10400 56.16001 18.25200 27.66400 57.56401 17.57600 25.68800 55.32801 18.66800 28.91200 57.30401 17.68000 26.10400 56.10801 18.30400 27.71600 57.61601 17.52400 25.68800 55.27601 18.66800 29.06800 57.20001 17.73200 26.15600 56.31601 18.14800 27.50800 57.56401 17.57600 25.74000 55.48401 18.56400 28.75600 57.46001 17.62800 25.89600 2.50262
27.71600 57.61601 17.52400 25.68800 55.32801 18.66800 28.96400 57.25201 17.73200 26.10400 56.16001 18.25200 27.66400 57.56401 17.57600 25.68800 55.32801 18.66800 28.91200 57.30401 17.68000 26.10400 56.10801 18.30400 27.71600 57.61601 17.52400 25.68800 55.27601 18.66800 29.06800 57.20001 17.73200 26.15600 56.31601 18.14800 27.50800 57.56401 17.57600 25.74000 55.48401 18.56400 28.75600 57.46001 17.62800 25.89600 55.84801 18.40800 28.18400 57.61601 2.52350
55.32801 18.66800 28.96400 57.25201 17.73200 26.10400 56.16001 18.25200 27.66400 57.56401 17.57600 25.68800 55.32801 18.66800 28.91200 57.30401 17.68000 26.10400 56.10801 18.30400 27.71600 57.61601 17.52400 25.68800 55.27601 18.66800 29.06800 57.20001 17.73200 26.15600 56.31601 18.14800 27.50800 57.56401 17.57600 25.74000 55.48401 18.56400 28.75600 57.46001 17.62800 25.89600 55.84801 18.40800 28.18400 57.61601 17.52400 25.63600 55.27601 18.72000 2.57823
17.73200 26.10400 56.16001 18.25200 27.66400 57.56401 17.57600 25.68800 55.32801 18.66800 28.91200 57.30401 17.68000 26.10400 56.10801 18.30400 27.71600 57.61601 17.52400 25.68800 55.27601 18.66800 29.06800 57.20001 17.73200 26.15600 56.31601 18.14800 27.50800 57.56401 17.57600 25.74000 55.48401 18.56400 28.75600 57.46001 17.62800 25.89600 55.84801 18.40800 28.18400 57.61601 17.52400 25.63600 55.27601 18.72000 29.06800 57.20001 17.73200 26.20800 2.57518
27.66400 57.56401 17.57600 25.68800 55.32801 18.66800 28.91200 57.30401 17.68000 26.10400 56.10801 18.30400 27.71600 57.61601 17.52400 25.68800 55.27601 18.66800 29.06800 57.20001 17.73200 26.15600 56.31601 18.14800 27.50800 57.56401 17.57600 25.74000 55.48401 18.56400 28.75600 57.46001 17.62800 25.89600 55.84801 18.40800 28.18400 57.61601 17.52400 25.63600 55.27601 18.72000 29.06800 57.20001 17.73200 26.20800 56.36801 18.14800 27.40400 57.51201 2.58008
55.32801 18.66800 28.91200 57.30401 17.68000 26.10400 56.10801 18.30400 27.71600 57.61601 17.52400 25.68800 55.27601 18.66800 29.06800 57.20001 17.73200 26.15600 56.31601 18.14800 27.50800 57.56401 17.57600 25.74000 55.48401 18.56400 28.75600 57.46001 17.62800 25.89600 55.84801 18.40800 28.18400 57.61601 17.52400 25.63600 55.27601 18.72000 29.06800 57.20001 17.73200 26.20800 56.36801 18.14800 27.40400 57.51201 17.57600 25.79200 55.58801 18.56400 2.62435
17.68000 26.10400 56.10801 18.30400 27.71600 57.61601 17.52400 25.68800 55.27601 18.66800 29.06800 57.20001 17.73200 26.15600 56.31601 18.14800 27.50800 57.56401 17.57600 25.74000 55.48401 18.56400 28.75600 57.46001 17.62800 25.89600 55.84801 18.40800 28.18400 57.61601 17.52400 25.63600 55.27601 18.72000 29.06800 57.20001 17.73200 26.20800 56.36801 18.14800 27.40400 57.51201 17.57600 25.79200 55.58801 18.56400 28.54800 57.51201 17.57600 25.79200 2.58329
27.71600 57.61601 17.52400 25.68800 55.27601 18.66800 29.06800 57.20001 17.73200 26.15600 56.31601 18.14800 27.50800 57.56401 17.57600 25.74000 55.48401 18.56400 28.75600 57.46001 17.62800 25.89600 55.84801 18.40800 28.18400 57.61601 17.52400 25.63600 55.27601 18.72000 29.06800 57.20001 17.73200 26.20800 56.36801 18.14800 27.40400 57.51201 17.57600 25.79200 55.58801 18.56400 28.54800 57.51201 17.57600 25.79200 55.58801 18.56400 28.54800 57.51201 2.58218
55.27601 18.66800 29.06800 57.20001 17.73200 26.15600 56.31601 18.14800 27.50800 57.56401 17.57600 25.74000 55.48401 18.56400 28.75600 57.46001 17.62800 25.89600 55.84801 18.40800 28.18400 57.61601 17.52400 25.63600 55.27601 18.72000 29.06800 57.20001 17.73200 26.20800 56.36801 18.14800 27.40400 57.51201 17.57600 25.79200 55.58801 18.56400 28.54800 57.51201 17.57600 25.79200 55.58801 18.56400 28.54800 57.51201 17.57600 25.79200 55.58801 18.51200 2.58349
17.73200 26.15600 56.31601 18.14800 27.50800 57.56401 17.57600 25.74000 55.48401 18.56400 28.75600 57.46001 17.62800 25.89600 55.84801 18.40800 28.18400 57.61601 17.52400 25.63600 55.27601 18.72000 29.06800 57.20001 17.73200 26.20800 56.36801 18.14800 27.40400 57.51201 17.57600 25.79200 55.58801 18.56400 28.54800 57.51201 17.57600 25.79200 55.58801 18.56400 28.54800 57.51201 17.57600 25.79200 55.58801 18.51200 28.60000 57.51201 17.57600 25.79200 2.48288
27.50800 57.56401 17.57600 25.74000 55.48401 18.56400 28.75600 57.46001 17.62800 25.89600 55.84801 18.40800 28.18400 57.61601 17.52400 25.63600 55.27601 18.72000 29.06800 57.20001 17.73200 26.20800 56.36801 18.14800 27.40400 57.51201 17.57600 25.79200 55.58801 18.56400 28.54800 57.51201 17.57600 25.79200 55.58801 18.56400 28.54800 57.51201 17.57600 25.79200 55.58801 18.51200 28.60000 57.51201 17.57600 25.79200 55.64001 18.51200 28.54800 57.51201 2.41959
55.48401 18.56400 28.75600 57.46001 17.62800 25.89600 55.84801 18.40800 28.18400 57.61601 17.52400 25.63600 55.27601 18.72000 29.06800 57.20001 17.73200 26.20800 56.36801 18.14800 27.40400 57.51201 17.57600 25.79200 55.58801 18.56400 28.54800 57.51201 17.57600 25.79200 55.58801 18.56400 28.54800 57.51201 17.57600 25.79200 55.58801 18.51200 28.60000 57.51201 17.57600 25.79200 55.64001 18.51200 28.54800 57.51201 17.57600 25.79200 55.53601 18.56400 2.41237
17.62800 25.89600 55.84801 18.40800 28.18400 57.61601 17.52400 25.63600 55.27601 18.72000 29.06800 57.20001 17.73200 26.20800 56.36801 18.14800 27.40400 57.51201 17.57600 25.79200 55.58801 18.56400 28.54800 57.51201 17.57600 25.79200 55.58801 18.56400 28.54800 57.51201 17.57600 25.79200 55.58801 18.51200 28.60000 57.51201 17.57600 25.79200 55.64001 18.51200 28.54800 57.51201 17.57600 25.79200 55.53601 18.56400 28.60000 57.51201 17.57600 25.84400 2.35456
28.18400 57.61601 17.52400 25.63600 55.27601 18.72000 29.06800 57.20001 17.73200 26.20800 56.36801 18.14800 27.40400 57.51201 17.57600 25.79200 55.58801 18.56400 28.54800 57.51201 17.57600 25.79200 55.58801 18.56400 28.54800 57.51201 17.57600 25.79200 55.58801 18.51200 28.60000 57.51201 17.57600 25.79200 55.64001 18.51200 28.54800 57.51201 17.57600 25.79200 55.53601 18.56400 28.60000 57.51201 17.57600 25.84400 55.69201 18.46000 28.44400 57.56401 2.32800
55.27601 18.72000 29.06800 57.20001 17.73200 26.20800 56.36801 18.14800 27.40400 57.51201 17.57600 25.79200 55.58801 18.56400 28.54800 57.51201 17.57600 25.79200 55.58801 18.56400 28.54800 57.51201 17.57600 25.79200 55.58801 18.51200 28.60000 57.51201 17.57600 25.79200 55.64001 18.51200 28.54800 57.51201 17.57600 25.79200 55.53601 18.56400 28.60000 57.51201 17.57600 25.84400 55.69201 18.46000 28.44400 57.56401 17.57600 25.74000 55.43201 18.61600 2.31061
17.73200 26.20800 56.36801 18.14800 27.40400 57.51201 17.57600 25.79200 55.58801 18.56400 28.54800 57.51201 17.57600 25.79200 55.58801 18.56400 28.54800 57.51201 17.57600 25.79200 55.58801 18.51200 28.60000 57.51201 17.57600 25.79200 55.64001 18.51200 28.54800 57.51201 17.57600 25.79200 55.53601 18.56400 28.60000 57.51201 17.57600 25.84400 55.69201 18.46000 28.44400 57.56401 17.57600 25.74000 55.43201 18.61600 28.75600 57.40801 17.62800 25.94800 2.22738
27.40400 57.51201 17.57600 25.79200 55.58801 18.56400 28.54800 57.51201 17.57600 25.79200 55.58801 18.56400 28.54800 57.51201 17.57600 25.79200 55.58801 18.51200 28.60000 57.51201 17.57600 25.79200 55.64001 18.51200 28.54800 57.51201 17.57600 25.79200 55.53601 18.56400 28.60000 57.51201 17.57600 25.84400 55.69201 18.46000 28.44400 57.56401 17.57600 25.74000 55.43201 18.61600 28.75600 57.40801 17.62800 25.94800 55.90001 18.40800 28.08000 57.61601 2.17803
55.58801 18.56400 28.54800 57.51201 17.57600 25.79200 55.58801 18.56400 28.54800 57.51201 17.57600 25.79200 55.58801 18.51200 28.60000 57.51201 17.57600 25.79200 55.64001 18.51200 28.54800 57.51201 17.57600 25.79200 55.53601 18.56400 28.60000 57.51201 17.57600 25.84400 55.69201 18.46000 28.44400 57.56401 17.57600 25.74000 55.43201 18.61600 28.75600 57.40801 17.62800 25.94800 55.90001 18.40800 28.08000 57.61601 17.57600 25.58400 55.27601 18.72000 2.22912
17.57600 25.79200 55.58801 18.56400 28.54800 57.51201 17.57600 25.79200 55.58801 18.51200 28.60000 57.51201 17.57600 25.79200 55.64001 18.51200 28.54800 57.51201 17.57600 25.79200 55.53601 18.56400 28.60000 57.51201 17.57600 25.84400 55.69201 18.46000 28.44400 57.56401 17.57600 25.74000 55.43201 18.61600 28.75600 57.40801 17.62800 25.94800 55.90001 18.40800 28.08000 57.61601 17.57600 25.58400 55.27601 18.72000 29.12000 57.14801 17.73200 26.26000 2.36186
28.54800 57.51201 17.57600 25.79200 55.58801 18.51200 28.60000 57.51201 17.57600 25.79200 55.64001 18.51200 28.54800 57.51201 17.57600 25.79200 55.53601 18.56400 28.60000 57.51201 17.57600 25.84400 55.69201 18.46000 28.44400 57.56401 17.57600 25.74000 55.43201 18.61600 28.75600 57.40801 17.62800 25.94800 55.90001 18.40800 28.08000 57.61601 17.57600 25.58400 55.27601 18.72000 29.12000 57.14801 17.73200 26.26000 56.42001 18.09600 27.35200 57.46001 2.48528
55.58801 18.51200 28.60000 57.51201 17.57600 25.79200 55.64001 18.51200 28.54800 57.51201 17.57600 25.79200 55.53601 18.56400 28.60000 57.51201 17.57600 25.84400 55.69201 18.46000 28.44400 57.56401 17.57600 25.74000 55.43201 18.61600 28.75600 57.40801 17.62800 25.94800 55.90001 18.40800 28.08000 57.61601 17.57600 25.58400 55.27601 18.72000 29.12000 57.14801 17.73200 26.26000 56.42001 18.09600 27.35200 57.46001 17.62800 25.84400 55.69201 18.46000 2.50040
17.57600 25.79200 55.64001 18.51200 28.54800 57.51201 17.57600 25.79200 55.53601 18.56400 28.60000 57.51201 17.57600 25.84400 55.69201 18.46000 28.44400 57.56401 17.57600 25.74000 55.43201 18.61600 28.75600 57.40801 17.62800 25.94800 55.90001 18.40800 28.08000 57.61601 17.57600 25.58400 55.27601 18.72000 29.12000 57.14801 17.73200 26.26000 56.42001 18.09600 27.35200 57.46001 17.62800 25.84400 55.69201 18.46000 28.39200 57.61601 17.52400 25.74000 2.49969
28.54800 57.51201 17.57600 25.79200 55.53601 18.56400 28.60000 57.51201 17.57600 25.84400 55.69201 18.46000 28.44400 57.56401 17.57600 25.74000 55.43201 18.61600 28.75600 57.40801 17.62800 25.94800 55.90001 18.40800 28.08000 57.61601 17.57600 25.58400 55.27601 18.72000 29.12000 57.14801 17.73200 26.26000 56.42001 18.09600 27.35200 57.46001 17.62800 25.84400 55.69201 18.46000 28.39200 57.61601 17.52400 25.74000 55.38001 18.66800 28.80800 57.35601 2.55765
55.53601 18.56400 28.60000 57.51201 17.57600 25.84400 55.69201 18.46000 28.44400 57.56401 17.57600 25.74000 55.43201 18.61600 28.75600 57.40801 17.62800 25.94800 55.90001 18.40800 28.08000 57.61601 17.57600 25.58400 55.27601 18.72000 29.12000 57.14801 17.73200 26.26000 56.42001 18.09600 27.35200 57.46001 17.62800 25.84400 55.69201 18.46000 28.39200 57.61601 17.52400 25.74000 55.38001 18.66800 28.80800 57.35601 17.68000 25.94800 55.95201 18.35600 2.60279
17.57600 25.84400 55.69201 18.46000 28.44400 57.56401 17.57600 25.74000 55.43201 18.61600 28.75600 57.40801 17.62800 25.94800 55.90001 18.40800 28.08000 57.61601 17.57600 25.58400 55.27601 18.72000 29.12000 57.14801 17.73200 26.26000 56.42001 18.09600 27.35200 57.46001 17.62800 25.84400 55.69201 18.46000 28.39200 57.61601 17.52400 25.74000 55.38001 18.66800 28.80800 57.35601 17.68000 25.94800 55.95201 18.35600 28.02800 57.61601 17.52400 25.63600 2.56239
28.44400 57.56401 17.57600 25.74000 55.43201 18.61600 28.75600 57.40801 17.62800 25.94800 55.90001 18.40800 28.08000 57.61601 17.57600 25.58400 55.27601 18.72000 29.12000 57.14801 17.73200 26.26000 56.42001 18.09600 27.35200 57.46001 17.62800 25.84400 55.69201 18.46000 28.39200 57.61601 17.52400 25.74000 55.38001 18.66800 28.80800 57.35601 17.68000 25.94800 55.95201 18.35600 28.02800 57.61601 17.52400 25.63600 55.22401 18.72000 29.17200 57.09601 2.62983
55.43201 18.61600 28.75600 57.40801 17.62800 25.94800 55.90001 18.40800 28.08000 57.61601 17.57600 25.58400 55.27601 18.72000 29.12000 57.14801 17.73200 26.26000 56.42001 18.09600 27.35200 57.46001 17.62800 25.84400 55.69201 18.46000 28.39200 57.61601 17.52400 25.74000 55.38001 18.66800 28.80800 57.35601 17.68000 25.94800 55.95201 18.35600 28.02800 57.61601 17.52400 25.63600 55.22401 18.72000 29.17200 57.09601 17.78400 26.31200 56.42001 18.09600 2.70569
17.62800 25.94800 55.90001 18.40800 28.08000 57.61601 17.57600 25.58400 55.27601 18.72000 29.12000 57.14801 17.73200 26.26000 56.42001 18.09600 27.35200 57.46001 17.62800 25.84400 55.69201 18.46000 28.39200 57.61601 17.52400 25.74000 55.38001 18.66800 28.80800 57.35601 17.68000 25.94800 55.95201 18.35600 28.02800 57.61601 17.52400 25.63600 55.22401 18.72000 29.17200 57.09601 17.78400 26.31200 56.42001 18.09600 27.24800 57.46001 17.62800 25.89600 2.64451
28.08000 57.61601 17.57600 25.58400 55.27601 18.72000 29.12000 57.14801 17.73200 26.26000 56.42001 18.09600 27.35200 57.46001 17.62800 25.84400 55.69201 18.46000 28.39200 57.61601 17.52400 25.74000 55.38001 18.66800 28.80800 57.35601 17.68000 25.94800 55.95201 18.35600 28.02800 57.61601 17.52400 25.63600 55.22401 18.72000 29.17200 57.09601 17.78400 26.31200 56.42001 18.09600 27.24800 57.46001 17.62800 25.89600 55.74401 18.46000 28.28800 57.61601 2.65196
55.27601 18.72000 29.12000 57.14801 17.73200 26.26000 56.42001 18.09600 27.35200 57.46001 17.62800 25.84400 55.69201 18.46000 28.39200 57.61601 17.52400 25.74000 55.38001 18.66800 28.80800 57.35601 17.68000 25.94800 55.95201 18.35600 28.02800 57.61601 17.52400 25.63600 55.22401 18.72000 29.17200 57.09601 17.78400 26.31200 56.42001 18.09600 27.24800 57.46001 17.62800 25.89600 55.74401 18.46000 28.28800 57.61601 17.52400 25.63600 55.32801 18.66800 2.67207
17.73200 26.26000 56.42001 18.09600 27.35200 57.46001 17.62800 25.84400 55.69201 18.46000 28.39200 57.61601 17.52400 25.74000 55.38001 18.66800 28.80800 57.35601 17.68000 25.94800 55.95201 18.35600 28.02800 57.61601 17.52400 25.63600 55.22401 18.72000 29.17200 57.09601 17.78400 26.31200 56.42001 18.09600 27.24800 57.46001 17.62800 25.89600 55.74401 18.46000 28.28800 57.61601 17.52400 25.63600 55.32801 18.66800 29.01600 57.25201 17.73200 26.10400 2.64730
27.35200 57.46001 17.62800 25.84400 55.69201 18.46000 28.39200 57.61601 17.52400 25.74000 55.38001 18.66800 28.80800 57.35601 17.68000 25.94800 55.95201 18.35600 28.02800 57.61601 17.52400 25.63600 55.22401 18.72000 29.17200 57.09601 17.78400 26.31200 56.42001 18.09600 27.24800 57.46001 17.62800 25.89600 55.74401 18.46000 28.28800 57.61601 17.52400 25.63600 55.32801 18.66800 29.01600 57.25201 17.73200 26.10400 56.21201 18.20000 27.66400 57.56401 2.60948
55.69201 18.46000 28.39200 57.61601 17.52400 25.74000 55.38001 18.66800 28.80800 57.35601 17.68000 25.94800 55.95201 18.35600 28.02800 57.61601 17.52400 25.63600 55.22401 18.72000 29.17200 57.09601 17.78400 26.31200 56.42001 18.09600 27.24800 57.46001 17.62800 25.89600 55.74401 18.46000 28.28800 57.61601 17.52400 25.63600 55.32801 18.66800 29.01600 57.25201 17.73200 26.10400 56.21201 18.20000 27.66400 57.56401 17.57600 25.68800 55.32801 18.66800 2.64862
17.52400 25.74000 55.38001 18.66800 28.80800 57.35601 17.68000 25.94800 55.95201 18.35600 28.02800 57.61601 17.52400 25.63600 55.22401 18.72000 29.17200 57.09601 17.78400 26.31200 56.42001 18.09600 27.24800 57.46001 17.62800 25.89600 55.74401 18.46000 28.28800 57.61601 17.52400 25.63600 55.32801 18.66800 29.01600 57.25201 17.73200 26.10400 56.21201 18.20000 27.66400 57.56401 17.57600 25.68800 55.32801 18.66800 28.91200 57.30401 17.68000 26.05200 2.64019
28.80800 57.35601 17.68000 25.94800 55.95201 18.35600 28.02800 57.61601 17.52400 25.63600 55.22401 18.72000 29.17200 57.09601 17.78400 26.31200 56.42001 18.09600 27.24800 57.46001 17.62800 25.89600 55.74401 18.46000 28.28800 57.61601 17.52400 25.63600 55.32801 18.66800 29.01600 57.25201 17.73200 26.10400 56.21201 18.20000 27.66400 57.56401 17.57600 25.68800 55.32801 18.66800 28.91200 57.30401 17.68000 26.05200 56.10801 18.25200 27.82000 57.66801 2.63509
55.95201 18.35600 28.02800 57.61601 17.52400 25.63600 55.22401 18.72000 29.17200 57.09601 17.78400 26.31200 56.42001 18.09600 27.24800 57.46001 17.62800 25.89600 55.74401 18.46000 28.28800 57.61601 17.52400 25.63600 55.32801 18.66800 29.01600 57.25201 17.73200 26.10400 56.21201 18.20000 27.66400 57.56401 17.57600 25.68800 55.32801 18.66800 28.91200 57.30401 17.68000 26.05200 56.10801 18.25200 27.82000 57.66801 17.52400 25.63600 55.27601 18.66800 2.61917
17.52400 25.63600 55.22401 18.72000 29.17200 57.09601 17.78400 26.31200 56.42001 18.09600 27.24800 57.46001 17.62800 25.89600 55.74401 18.46000 28.28800 57.61601 17.52400 25.63600 55.32801 18.66800 29.01600 57.25201 17.73200 26.10400 56.21201 18.20000 27.66400 57.56401 17.57600 25.68800 55.32801 18.66800 28.91200 57.30401 17.68000 26.05200 56.10801 18.25200 27.82000 57.66801 17.52400 25.63600 55.27601 18.66800 29.06800 57.20001 17.73200 26.26000 2.65523
29.17200 57.09601 17.78400 26.31200 56.42001 18.09600 27.24800 57.46001 17.62800 25.89600 55.74401 18.46000 28.28800 57.61601 17.52400 25.63600 55.32801 18.66800 29.01600 57.25201 17.73200 26.10400 56.21201 18.20000 27.66400 57.56401 17.57600 25.68800 55.32801 18.66800 28.91200 57.30401 17.68000 26.05200 56.10801 18.25200 27.82000 57.66801 17.52400 25.63600 55.27601 18.66800 29.06800 57.20001 17.73200 26.26000 56.36801 18.14800 27.35200 57.51201 2.62845
56.42001 18.09600 27.24800 57.46001 17.62800 25.89600 55.74401 18.46000 28.28800 57.61601 17.52400 25.63600 55.32801 18.66800 29.01600 57.25201 17.73200 26.10400 56.21201 18.20000 27.66400 57.56401 17.57600 25.68800 55.32801 18.66800 28.91200 57.30401 17.68000 26.05200 56.10801 18.25200 27.82000 57.66801 17.52400 25.63600 55.27601 18.66800 29.06800 57.20001 17.73200 26.26000 56.36801 18.14800 27.35200 57.51201 17.57600 25.84400 55.58801 18.51200 2.59659
17.62800 25.89600 55.74401 18.46000 28.28800 57.61601 17.52400 25.63600 55.32801 18.66800 29.01600 57.25201 17.73200 26.10400 56.21201 18.20000 27.66400 57.56401 17.57600 25.68800 55.32801 18.66800 28.91200 57.30401 17.68000 26.05200 56.10801 18.25200 27.82000 57.66801 17.52400 25.63600 55.27601 18.66800 29.06800 57.20001 17.73200 26.26000 56.36801 18.14800 27.35200 57.51201 17.57600 25.84400 55.58801 18.51200 28.54800 57.51201 17.57600 25.79200 2.59464
28.28800 57.61601 17.52400 25.63600 55.32801 18.66800 29.01600 57.25201 17.73200 26.10400 56.21201 18.20000 27.66400 57.56401 17.57600 25.68800 55.32801 18.66800 28.91200 57.30401 17.68000 26.05200 56.10801 18.25200 27.82000 57.66801 17.52400 25.63600 55.27601 18.66800 29.06800 57.20001 17.73200 26.26000 56.36801 18.14800 27.35200 57.51201 17.57600 25.84400 55.58801 18.51200 28.54800 57.51201 17.57600 25.79200 55.53601 18.56400 28.60000 57.51201 2.61431
55.32801 18.66800 29.01600 57.25201 17.73200 26.10400 56.21201 18.20000 27.66400 57.56401 17.57600 25.68800 55.32801 18.66800 28.91200 57.30401 17.68000 26.05200 56.10801 18.25200 27.82000 57.66801 17.52400 25.63600 55.27601 18.66800 29.06800 57.20001 17.73200 26.26000 56.36801 18.14800 27.35200 57.51201 17.57600 25.84400 55.58801 18.51200 28.54800 57.51201 17.57600 25.79200 55.53601 18.56400 28.60000 57.51201 17.62800 25.79200 55.64001 18.51200 2.60761
17.73200 26.10400 56.21201 18.20000 27.66400 57.56401 17.57600 25.68800 55.32801 18.66800 28.91200 57.30401 17.68000 26.05200 56.10801 18.25200 27.82000 57.66801 17.52400 25.63600 55.27601 18.66800 29.06800 57.20001 17.73200 26.26000 56.36801 18.14800 27.35200 57.51201 17.57600 25.84400 55.58801 18.51200 28.54800 57.51201 17.57600 25.79200 55.53601 18.56400 28.60000 57.51201 17.62800 25.79200 55.64001 18.51200 28.49600 57.51201 17.57600 25.74000 2.54378
27.66400 57.56401 17.57600 25.68800 55.32801 18.66800 28.91200 57.30401 17.68000 26.05200 56.10801 18.25200 27.82000 57.66801 17.52400 25.63600 55.27601 18.66800 29.06800 57.20001 17.73200 26.26000 56.36801 18.14800 27.35200 57.51201 17.57600 25.84400 55.58801 18.51200 28.54800 57.51201 17.57600 25.79200 55.53601 18.56400 28.60000 57.51201 17.62800 25.79200 55.64001 18.51200 28.49600 57.51201 17.57600 25.74000 55.48401 18.61600 28.70400 57.46001 2.51849
55.32801 18.66800 28.91200 57.30401 17.68000 26.05200 56.10801 18.25200 27.82000 57.66801 17.52400 25.63600 55.27601 18.66800 29.06800 57.20001 17.73200 26.26000 56.36801 18.14800 27.35200 57.51201 17.57600 25.84400 55.58801 18.51200 28.54800 57.51201 17.57600 25.79200 55.53601 18.56400 28.60000 57.51201 17.62800 25.79200 55.64001 18.51200 28.49600 57.51201 17.57600 25.74000 55.48401 18.61600 28.70400 57.46001 17.62800 25.89600 55.79601 18.40800 2.55731
17.68000 26.05200 56.10801 18.25200 27.82000 57.66801 17.52400 25.63600 55.27601 18.66800 29.06800 57.20001 17.73200 26.26000 56.36801 18.14800 27.35200 57.51201 17.57600 25.84400 55.58801 18.51200 28.54800 57.51201 17.57600 25.79200 55.53601 18.56400 28.60000 57.51201 17.62800 25.79200 55.64001 18.51200 28.49600 57.51201 17.57600 25.74000 55.48401 18.61600 28.70400 57.46001 17.62800 25.89600 55.79601 18.40800 28.23600 57.61601 17.52400 25.68800 2.49474
27.82000 57.66801 17.52400 25.63600 55.27601 18.66800 29.06800 57.20001 17.73200 26.26000 56.36801 18.14800 27.35200 57.51201 17.57600 25.84400 55.58801 18.51200 28.54800 57.51201 17.57600 25.79200 55.53601 18.56400 28.60000 57.51201 17.62800 25.79200 55.64001 18.51200 28.49600 57.51201 17.57600 25.74000 55.48401 18.61600 28.70400 57.46001 17.62800 25.89600 55.79601 18.40800 28.23600 57.61601 17.52400 25.68800 55.27601 18.66800 29.06800 57.20001 2.50021
55.27601 18.66800 29.06800 57.20001 17.73200 26.26000 56.36801 18.14800 27.35200 57.51201 17.57600 25.84400 55.58801 18.51200 28.54800 57.51201 17.57600 25.79200 55.53601 18.56400 28.60000 57.51201 17.62800 25.79200 55.64001 18.51200 28.49600 57.51201 17.57600 25.74000 55.48401 18.61600 28.70400 57.46001 17.62800 25.89600 55.79601 18.40800 28.23600 57.61601 17.52400 25.68800 55.27601 18.66800 29.06800 57.20001 17.73200 26.15600 56.31601 18.14800 2.58889
17.73200 26.26000 56.36801 18.14800 27.35200 57.51201 17.57600 25.84400 55.58801 18.51200 28.54800 57.51201 17.57600 25.79200 55.53601 18.56400 28.60000 57.51201 17.62800 25.79200 55.64001 18.51200 28.49600 57.51201 17.57600 25.74000 55.48401 18.61600 28.70400 57.46001 17.62800 25.89600 55.79601 18.40800 28.23600 57.61601 17.52400 25.68800 55.27601 18.66800 29.06800 57.20001 17.73200 26.15600 56.31601 18.14800 27.56000 57.56401 17.52400 25.74000 2.50110
27.35200 57.51201 17.57600 25.84400 55.58801 18.51200 28.54800 57.51201 17.57600 25.79200 55.53601 18.56400 28.60000 57.51201 17.62800 25.79200 55.64001 18.51200 28.49600 57.51201 17.57600 25.74000 55.48401 18.61600 28.70400 57.46001 17.62800 25.89600 55.79601 18.40800 28.23600 57.61601 17.52400 25.68800 55.27601 18.66800 29.06800 57.20001 17.73200 26.15600 56.31601 18.14800 27.56000 57.56401 17.52400 25.74000 55.48401 18.56400 28.80800 57.40801 2.45153
55.58801 18.51200 28.54800 57.51201 17.57600 25.79200 55.53601 18.56400 28.60000 57.51201 17.62800 25.79200 55.64001 18.51200 28.49600 57.51201 17.57600 25.74000 55.48401 18.61600 28.70400 57.46001 17.62800 25.89600 55.79601 18.40800 28.23600 57.61601 17.52400 25.68800 55.27601 18.66800 29.06800 57.20001 17.73200 26.15600 56.31601 18.14800 27.56000 57.56401 17.52400 25.74000 55.48401 18.56400 28.80800 57.40801 17.62800 25.89600 55.84801 18.40800 2.48745
17.57600 25.79200 55.53601 18.56400 28.60000 57.51201 17.62800 25.79200 55.64001 18.51200 28.49600 57.51201 17.57600 25.74000 55.48401 18.61600 28.70400 57.46001 17.62800 25.89600 55.79601 18.40800 28.23600 57.61601 17.52400 25.68800 55.27601 18.66800 29.06800 57.20001 17.73200 26.15600 56.31601 18.14800 27.56000 57.56401 17.52400 25.74000 55.48401 18.56400 28.80800 57.40801 17.62800 25.89600 55.84801 18.40800 28.18400 57.61601 17.52400 25.63600 2.48895
28.60000 57.51201 17.62800 25.79200 55.64001 18.51200 28.49600 57.51201 17.57600 25.74000 55.48401 18.61600 28.70400 57.46001 17.62800 25.89600 55.79601 18.40800 28.23600 57.61601 17.52400 25.68800 55.27601 18.66800 29.06800 57.20001 17.73200 26.15600 56.31601 18.14800 27.56000 57.56401 17.52400 25.74000 55.48401 18.56400 28.80800 57.40801 17.62800 25.89600 55.84801 18.40800 28.18400 57.61601 17.52400 25.63600 55.27601 18.72000 29.06800 57.20001 2.56556
55.64001 18.51200 28.49600 57.51201 17.57600 25.74000 55.48401 18.61600 28.70400 57.46001 17.62800 25.89600 55.79601 18.40800 28.23600 57.61601 17.52400 25.68800 55.27601 18.66800 29.06800 57.20001 17.73200 26.15600 56.31601 18.14800 27.56000 57.56401 17.52400 25.74000 55.48401 18.56400 28.80800 57.40801 17.62800 25.89600 55.84801 18.40800 28.18400 57.61601 17.52400 25.63600 55.27601 18.72000 29.06800 57.20001 17.73200 26.20800 56.36801 18.14800 2.65037
17.57600 25.74000 55.48401 18.61600 28.70400 57.46001 17.62800 25.89600 55.79601 18.40800 28.23600 57.61601 17.52400 25.68800 55.27601 18.66800 29.06800 57.20001 17.73200 26.15600 56.31601 18.14800 27.56000 57.56401 17.52400 25.74000 55.48401 18.56400 28.80800 57.40801 17.62800 25.89600 55.84801 18.40800 28.18400 57.61601 17.52400 25.63600 55.27601 18.72000 29.06800 57.20001 17.73200 26.20800 56.36801 18.14800 27.40400 57.51201 17.57600 25.79200 2.60019
28.70400 57.46001 17.62800 25.89600 55.79601 18.40800 28.23600 57.61601 17.52400 25.68800 55.27601 18.66800 29.06800 57.20001 17.73200 26.15600 56.31601 18.14800 27.56000 57.56401 17.52400 25.74000 55.48401 18.56400 28.80800 57.40801 17.62800 25.89600 55.84801 18.40800 28.18400 57.61601 17.52400 25.63600 55.27601 18.72000 29.06800 57.20001 17.73200 26.20800 56.36801 18.14800 27.40400 57.51201 17.57600 25.79200 55.58801 18.56400 28.54800 57.51201 2.63935
55.79601 18.40800 28.23600 57.61601 17.52400 25.68800 55.27601 18.66800 29.06800 57.20001 17.73200 26.15600 56.31601 18.14800 27.56000 57.56401 17.52400 25.74000 55.48401 18.56400 28.80800 57.40801 17.62800 25.89600 55.84801 18.40800 28.18400 57.61601 17.52400 25.63600 55.27601 18.72000 29.06800 57.20001 17.73200 26.20800 56.36801 18.14800 27.40400 57.51201 17.57600 25.79200 55.58801 18.56400 28.54800 57.51201 17.57600 25.79200 55.58801 18.51200 2.61957
17.52400 25.68800 55.27601 18.66800 29.06800 57.20001 17.73200 26.15600 56.31601 18.14800 27.56000 57.56401 17.52400 25.74000 55.48401 18.56400 28.80800 57.40801 17.62800 25.89600 55.84801 18.40800 28.18400 57.61601 17.52400 25.63600 55.27601 18.72000 29.06800 57.20001 17.73200 26.20800 56.36801 18.14800 27.40400 57.51201 17.57600 25.79200 55.58801 18.56400 28.54800 57.51201 17.57600 25.79200 55.58801 18.51200 28.60000 57.51201 17.57600 25.79200 2.58782
29.06800 57.20001 17.73200 26.15600 56.31601 18.14800 27.56000 57.56401 17.52400 25.74000 55.48401 18.56400 28.80800 57.40801 17.62800 25.89600 55.84801 18.40800 28.18400 57.61601 17.52400 25.63600 55.27601 18.72000 29.06800 57.20001 17.73200 26.20800 56.36801 18.14800 27.40400 57.51201 17.57600 25.79200 55.58801 18.56400 28.54800 57.51201 17.57600 25.79200 55.58801 18.51200 28.60000 57.51201 17.57600 25.79200 55.64001 18.51200 28.49600 57.56401 2.57927
56.31601 18.14800 27.56000 57.56401 17.52400 25.74000 55.48401 18.56400 28.80800 57.40801 17.62800 25.89600 55.84801 18.40800 28.18400 57.61601 17.52400 25.63600 55.27601 18.72000 29.06800 57.20001 17.73200 26.20800 56.36801 18.14800 27.40400 57.51201 17.57600 25.79200 55.58801 18.56400 28.54800 57.51201 17.57600 25.79200 55.58801 18.51200 28.60000 57.51201 17.57600 25.79200 55.64001 18.51200 28.49600 57.56401 17.57600 25.74000 55.53601 18.56400 2.49142
17.52400 25.74000 55.48401 18.56400 28.80800 57.40801 17.62800 25.89600 55.84801 18.40800 28.18400 57.61601 17.52400 25.63600 55.27601 18.72000 29.06800 57.20001 17.73200 26.20800 56.36801 18.14800 27.40400 57.51201 17.57600 25.79200 55.58801 18.56400 28.54800 57.51201 17.57600 25.79200 55.58801 18.51200 28.60000 57.51201 17.57600 25.79200 55.64001 18.51200 28.49600 57.56401 17.57600 25.74000 55.53601 18.56400 28.65200 57.51201 17.57600 25.84400 2.44033
28.80800 57.40801 17.62800 25.89600 55.84801 18.40800 28.18400 57.61601 17.52400 25.63600 55.27601 18.72000 29.06800 57.20001 17.73200 26.20800 56.36801 18.14800 27.40400 57.51201 17.57600 25.79200 55.58801 18.56400 28.54800 57.51201 17.57600 25.79200 55.58801 18.51200 28.60000 57.51201 17.57600 25.79200 55.64001 18.51200 28.49600 57.56401 17.57600 25.74000 55.53601 18.56400 28.65200 57.51201 17.57600 25.84400 55.69201 18.51200 28.39200 57.56401 2.45457
55.84801 18.40800 28.18400 57.61601 17.52400 25.63600 55.27601 18.72000 29.06800 57.20001 17.73200 26.20800 56.36801 18.14800 27.40400 57.51201 17.57600 25.79200 55.58801 18.56400 28.54800 57.51201 17.57600 25.79200 55.58801 18.51200 28.60000 57.51201 17.57600 25.79200 55.64001 18.51200 28.49600 57.56401 17.57600 25.74000 55.53601 18.56400 28.65200 57.51201 17.57600 25.84400 55.69201 18.51200 28.39200 57.56401 17.57600 25.68800 55.43201 18.61600 2.42437
17.52400 25.63600 55.27601 18.72000 29.06800 57.20001 17.73200 26.20800 56.36801 18.14800 27.40400 57.51201 17.57600 25.79200 55.58801 18.56400 28.54800 57.51201 17.57600 25.79200 55.58801 18.51200 28.60000 57.51201 17.57600 25.79200 55.64001 18.51200 28.49600 57.56401 17.57600 25.74000 55.53601 18.56400 28.65200 57.51201 17.57600 25.84400 55.69201 18.51200 28.39200 57.56401 17.57600 25.68800 55.43201 18.61600 28.80800 57.40801 17.62800 26.00000 2.42109
57.20001 17.52400 25.89600 55.79601 18.25200 27.92400 57.40801 17.42000 25.68800 55.27601 18.51200 28.65200 57.14801 17.57600 26.00000 55.84801 18.20000 27.76800 57.40801 17.42000 25.68800 55.27601 18.51200 28.65200 57.14801 17.57600 25.94800 55.90001 18.20000 27.76800 57.40801 17.42000 25.68800 55.27601 18.51200 28.65200 57.14801 17.57600 25.94800 55.90001 18.20000 27.76800 57.40801 17.42000 25.68800 55.27601 18.51200 28.65200 57.14801 17.57600 2.28232
18.25200 27.92400 57.40801 17.42000 25.68800 55.27601 18.51200 28.65200 57.14801 17.57600 26.00000 55.84801 18.20000 27.76800 57.40801 17.42000 25.68800 55.27601 18.51200 28.65200 57.14801 17.57600 25.94800 55.90001 18.20000 27.76800 57.40801 17.42000 25.68800 55.27601 18.51200 28.65200 57.14801 17.57600 25.94800 55.90001 18.20000 27.76800 57.40801 17.42000 25.68800 55.27601 18.51200 28.65200 57.14801 17.57600 25.94800 55.90001 18.20000 27.76800 2.28507
25.68800 55.27601 18.51200 28.65200 57.14801 17.57600 26.00000 55.84801 18.20000 27.76800 57.40801 17.42000 25.68800 55.27601 18.51200 28.65200 57.14801 17.57600 25.94800 55.90001 18.20000 27.76800 57.40801 17.42000 25.68800 55.27601 18.51200 28.65200 57.14801 17.57600 25.94800 55.90001 18.20000 27.76800 57.40801 17.42000 25.68800 55.27601 18.51200 28.65200 57.14801 17.57600 25.94800 55.90001 18.20000 27.76800 57.40801 17.42000 25.68800 55.27601 2.22335
57.14801 17.57600 26.00000 55.84801 18.20000 27.76800 57.40801 17.42000 25.68800 55.27601 18.51200 28.65200 57.14801 17.57600 25.94800 55.90001 18.20000 27.76800 57.40801 17.42000 25.68800 55.27601 18.51200 28.65200 57.14801 17.57600 25.94800 55.90001 18.20000 27.76800 57.40801 17.42000 25.68800 55.27601 18.51200 28.65200 57.14801 17.57600 25.94800 55.90001 18.20000 27.76800 57.40801 17.42000 25.68800 55.27601 18.51200 28.65200 57.14801 17.57600 2.25058
18.20000 27.76800 57.40801 17.42000 25.68800 55.27601 18.51200 28.65200 57.14801 17.57600 25.94800 55.90001 18.20000 27.76800 57.40801 17.42000 25.68800 55.27601 18.51200 28.65200 57.14801 17.57600 25.94800 55.90001 18.20000 27.76800 57.40801 17.42000 25.68800 55.27601 18.51200 28.65200 57.14801 17.57600 25.94800 55.90001 18.20000 27.76800 57.40801 17.42000 25.68800 55.27601 18.51200 28.65200 57.14801 17.57600 25.94800 55.90001 18.20000 27.76800 2.25148
25.68800 55.27601 18.51200 28.65200 57.14801 17.57600 25.94800 55.90001 18.20000 27.76800 57.40801 17.42000 25.68800 55.27601 18.51200 28.65200 57.14801 17.57600 25.94800 55.90001 18.20000 27.76800 57.40801 17.42000 25.68800 55.27601 18.51200 28.65200 57.14801 17.57600 25.94800 55.90001 18.20000 27.76800 57.40801 17.42000 25.68800 55.27601 18.51200 28.65200 57.14801 17.57600 25.94800 55.90001 18.20000 27.76800 57.40801 17.42000 25.68800 55.27601 2.21666
57.14801 17.57600 25.94800 55.90001 18.20000 27.76800 57.40801 17.42000 25.68800 55.27601 18.51200 28.65200 57.14801 17.57600 25.94800 55.90001 18.20000 27.76800 57.40801 17.42000 25.68800 55.27601 18.51200 28.65200 57.14801 17.57600 25.94800 55.90001 18.20000 27.76800 57.40801 17.42000 25.68800 55.27601 18.51200 28.65200 57.14801 17.57600 25.94800 55.90001 18.20000 27.76800 57.40801 17.42000 25.68800 55.27601 18.51200 28.65200 57.14801 17.57600 2.24287
18.20000 27.76800 57.40801 17.42000 25.68800 55.27601 18.51200 28.65200 57.14801 17.57600 25.94800 55.90001 18.20000 27.76800 57.40801 17.42000 25.68800 55.27601 18.51200 28.65200 57.14801 17.57600 25.94800 55.90001 18.20000 27.76800 57.40801 17.42000 25.68800 55.27601 18.51200 28.65200 57.14801 17.57600 25.94800 55.90001 18.20000 27.76800 57.40801 17.42000 25.68800 55.27601 18.51200 28.65200 57.14801 17.57600 25.94800 55.90001 18.20000 27.76800 2.25148
25.68800 55.27601 18.51200 28.65200 57.14801 17.57600 25.94800 55.90001 18.20000 27.76800 57.40801 17.42000 25.68800 55.27601 18.51200 28.65200 57.14801 17.57600 25.94800 55.90001 18.20000 27.76800 57.40801 17.42000 25.68800 55.27601 18.51200 28.65200 57.14801 17.57600 25.94800 55.90001 18.20000 27.76800 57.40801 17.42000 25.68800 55.27601 18.51200 28.65200 57.14801 17.57600 25.94800 55.90001 18.20000 27.76800 57.40801 17.42000 25.68800 55.27601 2.21666
57.14801 17.57600 25.94800 55.90001 18.20000 27.76800 57.40801 17.42000 25.68800 55.27601 18.51200 28.65200 57.14801 17.57600 25.94800 55.90001 18.20000 27.76800 57.40801 17.42000 25.68800 55.27601 18.51200 28.65200 57.14801 17.57600 25.94800 55.90001 18.20000 27.76800 57.40801 17.42000 25.68800 55.27601 18.51200 28.65200 57.14801 17.57600 25.94800 55.90001 18.20000 27.76800 57.40801 17.42000 25.68800 55.27601 18.51200 28.65200 57.14801 17.57600 2.24287
18.20000 27.76800 57.40801 17.42000 25.68800 55.27601 18.51200 28.65200 57.14801 17.57600 25.94800 55.90001 18.20000 27.76800 57.40801 17.42000 25.68800 55.27601 18.51200 28.65200 57.14801 17.57600 25.94800 55.90001 18.20000 27.76800 57.40801 17.42000 25.68800 55.27601 18.51200 28.65200 57.14801 17.57600 25.94800 55.90001 18.20000 27.76800 57.40801 17.42000 25.68800 55.27601 18.51200 28.65200 57.14801 17.57600 25.94800 55.90001 18.20000 27.76800 2.25148
25.68800 55.27601 18.51200 28.65200 57.14801 17.57600 25.94800 55.90001 18.20000 27.76800 57.40801 17.42000 25.68800 55.27601 18.51200 28.65200 57.14801 17.57600 25.94800 55.90001 18.20000 27.76800 57.40801 17.42000 25.68800 55.27601 18.51200 28.65200 57.14801 17.57600 25.94800 55.90001 18.20000 27.76800 57.40801 17.42000 25.68800 55.27601 18.51200 28.65200 57.14801 17.57600 25.94800 55.90001 18.20000 27.76800 57.40801 17.42000 25.68800 55.27601 2.21666
57.14801 17.57600 25.94800 55.90001 18.20000 27.76800 57.40801 17.42000 25.68800 55.27601 18.51200 28.65200 57.14801 17.57600 25.94800 55.90001 18.20000 27.76800 57.40801 17.42000 25.68800 55.27601 18.51200 28.65200 57.14801 17.57600 25.94800 55.90001 18.20000 27.76800 57.40801 17.42000 25.68800 55.27601 18.51200 28.65200 57.14801 17.57600 25.94800 55.90001 18.20000 27.76800 57.40801 17.42000 25.68800 55.27601 18.51200 28.65200 57.14801 17.57600 2.24287
18.20000 27.76800 57.40801 17.42000 25.68800 55.27601 18.51200 28.65200 57.14801 17.57600 25.94800 55.90001 18.20000 27.76800 57.40801 17.42000 25.68800 55.27601 18.51200 28.65200 57.14801 17.57600 25.94800 55.90001 18.20000 27.76800 57.40801 17.42000 25.68800 55.27601 18.51200 28.65200 57.14801 17.57600 25.94800 55.90001 18.20000 27.76800 57.40801 17.42000 25.68800 55.27601 18.51200 28.65200 57.14801 17.57600 25.94800 55.90001 18.20000 27.76800 2.25148
25.68800 55.27601 18.51200 28.65200 57.14801 17.57600 25.94800 55.90001 18.20000 27.76800 57.40801 17.42000 25.68800 55.27601 18.51200 28.65200 57.14801 17.57600 25.94800 55.90001 18.20000 27.76800 57.40801 17.42000 25.68800 55.27601 18.51200 28.65200 57.14801 17.57600 25.94800 55.90001 18.20000 27.76800 57.40801 17.42000 25.68800 55.27601 18.51200 28.65200 57.14801 17.57600 25.94800 55.90001 18.20000 27.76800 57.40801 17.42000 25.68800 55.27601 2.21666
57.14801 17.57600 25.94800 55.90001 18.20000 27.76800 57.40801 17.42000 25.68800 55.27601 18.51200 28.65200 57.14801 17.57600 25.94800 55.90001 18.20000 27.76800 57.40801 17.42000 25.68800 55.27601 18.51200 28.65200 57.14801 17.57600 25.94800 55.90001 18.20000 27.76800 57.40801 17.42000 25.68800 55.27601 18.51200 28.65200 57.14801 17.57600 25.94800 55.90001 18.20000 27.76800 57.40801 17.42000 25.68800 55.27601 18.51200 28.65200 57.14801 17.57600 2.24287
18.20000 27.76800 57.40801 17.42000 25.68800 55.27601 18.51200 28.65200 57.14801 17.57600 25.94800 55.90001 18.20000 27.76800 57.40801 17.42000 25.68800 55.27601 18.51200 28.65200 57.14801 17.57600 25.94800 55.90001 18.20000 27.76800 57.40801 17.42000 25.68800 55.27601 18.51200 28.65200 57.14801 17.57600 25.94800 55.90001 18.20000 27.76800 57.40801 17.42000 25.68800 55.27601 18.51200 28.65200 57.14801 17.57600 25.94800 55.90001 18.20000 27.76800 2.25148
25.68800 55.27601 18.51200 28.65200 57.14801 17.57600 25.94800 55.90001 18.20000 27.76800 57.40801 17.42000 25.68800 55.27601 18.51200 28.65200 57.14801 17.57600 25.94800 55.90001 18.20000 27.76800 57.40801 17.42000 25.68800 55.27601 18.51200 28.65200 57.14801 17.57600 25.94800 55.90001 18.20000 27.76800 57.40801 17.42000 25.68800 55.27601 18.51200 28.65200 57.14801 17.57600 25.94800 55.90001 18.20000 27.76800 57.40801 17.42000 25.68800 55.27601 2.21666
57.14801 17.57600 25.94800 55.90001 18.20000 27.76800 57.40801 17.42000 25.68800 55.27601 18.51200 28.65200 57.14801 17.57600 25.94800 55.90001 18.20000 27.76800 57.40801 17.42000 25.68800 55.27601 18.51200 28.65200 57.14801 17.57600 25.94800 55.90001 18.20000 27.76800 57.40801 17.42000 25.68800 55.27601 18.51200 28.65200 57.14801 17.57600 25.94800 55.90001 18.20000 27.76800 57.40801 17.42000 25.68800 55.27601 18.51200 28.65200 57.14801 17.57600 2.24287
18.20000 27.76800 57.40801 17.42000 25.68800 55.27601 18.51200 28.65200 57.14801 17.57600 25.94800 55.90001 18.20000 27.76800 57.40801 17.42000 25.68800 55.27601 18.51200 28.65200 57.14801 17.57600 25.94800 55.90001 18.20000 27.76800 57.40801 17.42000 25.68800 55.27601 18.51200 28.65200 57.14801 17.57600 25.94800 55.90001 18.20000 27.76800 57.40801 17.42000 25.68800 55.27601 18.51200 28.65200 57.14801 17.57600 25.94800 55.90001 18.20000 27.76800 2.25148
25.68800 55.27601 18.51200 28.65200 57.14801 17.57600 25.94800 55.90001 18.20000 27.76800 57.40801 17.42000 25.68800 55.27601 18.51200 28.65200 57.14801 17.57600 25.94800 55.90001 18.20000 27.76800 57.40801 17.42000 25.68800 55.27601 18.51200 28.65200 57.14801 17.57600 25.94800 55.90001 18.20000 27.76800 57.40801 17.42000 25.68800 55.27601 18.51200 28.65200 57.14801 17.57600 25.94800 55.90001 18.20000 27.76800 57.40801 17.42000 25.68800 55.27601 2.21666
57.14801 17.57600 25.94800 55.90001 18.20000 27.76800 57.40801 17.42000 25.68800 55.27601 18.51200 28.65200 57.14801 17.57600 25.94800 55.90001 18.20000 27.76800 57.40801 17.42000 25.68800 55.27601 18.51200 28.65200 57.14801 17.57600 25.94800 55.90001 18.20000 27.76800 57.40801 17.42000 25.68800 55.27601 18.51200 28.65200 57.14801 17.57600 25.94800 55.90001 18.20000 27.76800 57.40801 17.42000 25.68800 55.27601 18.51200 28.65200 57.14801 17.57600 2.24287
18.20000 27.76800 57.40801 17.42000 25.68800 55.27601 18.51200 28.65200 57.14801 17.57600 25.94800 55.90001 18.20000 27.76800 57.40801 17.42000 25.68800 55.27601 18.51200 28.65200 57.14801 17.57600 25.94800 55.90001 18.20000 27.76800 57.40801 17.42000 25.68800 55.27601 18.51200 28.65200 57.14801 17.57600 25.94800 55.90001 18.20000 27.76800 57.40801 17.42000 25.68800 55.27601 18.51200 28.65200 57.14801 17.57600 25.94800 55.90001 18.20000 27.76800 2.25148
25.68800 55.27601 18.51200 28.65200 57.14801 17.57600 25.94800 55.90001 18.20000 27.76800 57.40801 17.42000 25.68800 55.27601 18.51200 28.65200 57.14801 17.57600 25.94800 55.90001 18.20000 27.76800 57.40801 17.42000 25.68800 55.27601 18.51200 28.65200 57.14801 17.57600 25.94800 55.90001 18.20000 27.76800 57.40801 17.42000 25.68800 55.27601 18.51200 28.65200 57.14801 17.57600 25.94800 55.90001 18.20000 27.76800 57.40801 17.42000 25.68800 55.27601 2.21666
57.14801 17.57600 25.94800 55.90001 18.20000 27.76800 57.40801 17.42000 25.68800 55.27601 18.51200 28.65200 57.14801 17.57600 25.94800 55.90001 18.20000 27.76800 57.40801 17.42000 25.68800 55.27601 18.51200 28.65200 57.14801 17.57600 25.94800 55.90001 18.20000 27.76800 57.40801 17.42000 25.68800 55.27601 18.51200 28.65200 57.14801 17.57600 25.94800 55.90001 18.20000 27.76800 57.40801 17.42000 25.68800 55.27601 18.51200 28.65200 57.14801 17.57600 2.24287
18.20000 27.76800 57.40801 17.42000 25.68800 55.27601 18.51200 28.65200 57.14801 17.57600 25.94800 55.90001 18.20000 27.76800 57.40801 17.42000 25.68800 55.27601 18.51200 28.65200 57.14801 17.57600 25.94800 55.90001 18.20000 27.76800 57.40801 17.42000 25.68800 55.27601 18.51200 28.65200 57.14801 17.57600 25.94800 55.90001 18.20000 27.76800 57.40801 17.42000 25.68800 55.27601 18.51200 28.65200 57.14801 17.57600 25.94800 55.90001 18.20000 27.76800 2.25148
25.68800 55.27601 18.51200 28.65200 57.14801 17.57600 25.94800 55.90001 18.20000 27.76800 57.40801 17.42000 25.68800 55.27601 18.51200 28.65200 57.14801 17.57600 25.94800 55.90001 18.20000 27.76800 57.40801 17.42000 25.68800 55.27601 18.51200 28.65200 57.14801 17.57600 25.94800 55.90001 18.20000 27.76800 57.40801 17.42000 25.68800 55.27601 18.51200 28.65200 57.14801 17.57600 25.94800 55.90001 18.20000 27.76800 57.40801 17.42000 25.68800 55.27601 2.21666
57.14801 17.57600 25.94800 55.90001 18.20000 27.76800 57.40801 17.42000 25.68800 55.27601 18.51200 28.65200 57.14801 17.57600 25.94800 55.90001 18.20000 27.76800 57.40801 17.42000 25.68800 55.27601 18.51200 28.65200 57.14801 17.57600 25.94800 55.90001 18.20000 27.76800 57.40801 17.42000 25.68800 55.27601 18.51200 28.65200 57.14801 17.57600 25.94800 55.90001 18.20000 27.76800 57.40801 17.42000 25.68800 55.27601 18.51200 28.65200 57.14801 17.57600 2.24287
18.20000 27.76800 57.40801 17.42000 25.68800 55.27601 18.51200 28.65200 57.14801 17.57600 25.94800 55.90001 18.20000 27.76800 57.40801 17.42000 25.68800 55.27601 18.51200 28.65200 57.14801 17.57600 25.94800 55.90001 18.20000 27.76800 57.40801 17.42000 25.68800 55.27601 18.51200 28.65200 57.14801 17.57600 25.94800 55.90001 18.20000 27.76800 57.40801 17.42000 25.68800 55.27601 18.51200 28.65200 57.14801 17.57600 25.94800 55.90001 18.20000 27.76800 2.25148
25.68800 55.27601 18.51200 28.65200 57.14801 17.57600 25.94800 55.90001 18.20000 27.76800 57.40801 17.42000 25.68800 55.27601 18.51200 28.65200 57.14801 17.57600 25.94800 55.90001 18.20000 27.76800 57.40801 17.42000 25.68800 55.27601 18.51200 28.65200 57.14801 17.57600 25.94800 55.90001 18.20000 27.76800 57.40801 17.42000 25.68800 55.27601 18.51200 28.65200 57.14801 17.57600 25.94800 55.90001 18.20000 27.76800 57.40801 17.42000 25.68800 55.27601 2.21666
57.14801 17.57600 25.94800 55.90001 18.20000 27.76800 57.40801 17.42000 25.68800 55.27601 18.51200 28.65200 57.14801 17.57600 25.94800 55.90001 18.20000 27.76800 57.40801 17.42000 25.68800 55.27601 18.51200 28.65200 57.14801 17.57600 25.94800 55.90001 18.20000 27.76800 57.40801 17.42000 25.68800 55.27601 18.51200 28.65200 57.14801 17.57600 25.94800 55.90001 18.20000 27.76800 57.40801 17.42000 25.68800 55.27601 18.51200 28.65200 57.14801 17.57600 2.24287
18.20000 27.76800 57.40801 17.42000 25.68800 55.27601 18.51200 28.65200 57.14801 17.57600 25.94800 55.90001 18.20000 27.76800 57.40801 17.42000 25.68800 55.27601 18.51200 28.65200 57.14801 17.57600 25.94800 55.90001 18.20000 27.76800 57.40801 17.42000 25.68800 55.27601 18.51200 28.65200 57.14801 17.57600 25.94800 55.90001 18.20000 27.76800 57.40801 17.42000 25.68800 55.27601 18.51200 28.65200 57.14801 17.57600 25.94800 55.90001 18.20000 27.76800 2.25148
25.68800 55.27601 18.51200 28.65200 57.14801 17.57600 25.94800 55.90001 18.20000 27.76800 57.40801 17.42000 25.68800 55.27601 18.51200 28.65200 57.14801 17.57600 25.94800 55.90001 18.20000 27.76800 57.40801 17.42000 25.68800 55.27601 18.51200 28.65200 57.14801 17.57600 25.94800 55.90001 18.20000 27.76800 57.40801 17.42000 25.68800 55.27601 18.51200 28.65200 57.14801 17.57600 25.94800 55.90001 18.20000 27.76800 57.40801 17.42000 25.68800 55.27601 2.21666
57.14801 17.57600 25.94800 55.90001 18.20000 27.76800 57.40801 17.42000 25.68800 55.27601 18.51200 28.65200 57.14801 17.57600 25.94800 55.90001 18.20000 27.76800 57.40801 17.42000 25.68800 55.27601 18.51200 28.65200 57.14801 17.57600 25.94800 55.90001 18.20000 27.76800 57.40801 17.42000 25.68800 55.27601 18.51200 28.65200 57.14801 17.57600 25.94800 55.90001 18.20000 27.76800 57.40801 17.42000 25.68800 55.27601 18.51200 28.65200 57.14801 17.57600 2.24287
18.20000 27.76800 57.40801 17.42000 25.68800 55.27601 18.51200 28.65200 57.14801 17.57600 25.94800 55.90001 18.20000 27.76800 57.40801 17.42000 25.68800 55.27601 18.51200 28.65200 57.14801 17.57600 25.94800 55.90001 18.20000 27.76800 57.40801 17.42000 25.68800 55.27601 18.51200 28.65200 57.14801 17.57600 25.94800 55.90001 18.20000 27.76800 57.40801 17.42000 25.68800 55.27601 18.51200 28.65200 57.14801 17.57600 25.94800 55.90001 18.20000 27.76800 2.25148
25.68800 55.27601 18.51200 28.65200 57.14801 17.57600 25.94800 55.90001 18.20000 27.76800 57.40801 17.42000 25.68800 55.27601 18.51200 28.65200 57.14801 17.57600 25.94800 55.90001 18.20000 27.76800 57.40801 17.42000 25.68800 55.27601 18.51200 28.65200 57.14801 17.57600 25.94800 55.90001 18.20000 27.76800 57.40801 17.42000 25.68800 55.27601 18.51200 28.65200 57.14801 17.57600 25.94800 55.90001 18.20000 27.76800 57.40801 17.42000 25.68800 55.27601 2.21666
57.14801 17.57600 25.94800 55.90001 18.20000 27.76800 57.40801 17.42000 25.68800 55.27601 18.51200 28.65200 57.14801 17.57600 25.94800 55.90001 18.20000 27.76800 57.40801 17.42000 25.68800 55.27601 18.51200 28.65200 57.14801 17.57600 25.94800 55.90001 18.20000 27.76800 57.40801 17.42000 25.68800 55.27601 18.51200 28.65200 57.14801 17.57600 25.94800 55.90001 18.20000 27.76800 57.40801 17.42000 25.68800 55.27601 18.51200 28.65200 57.14801 17.57600 2.24287
18.20000 27.76800 57.40801 17.42000 25.68800 55.27601 18.51200 28.65200 57.14801 17.57600 25.94800 55.90001 18.20000 27.76800 57.40801 17.42000 25.68800 55.27601 18.51200 28.65200 57.14801 17.57600 25.94800 55.90001 18.20000 27.76800 57.40801 17.42000 25.68800 55.27601 18.51200 28.65200 57.14801 17.57600 25.94800 55.90001 18.20000 27.76800 57.40801 17.42000 25.68800 55.27601 18.51200 28.65200 57.14801 17.57600 25.94800 55.90001 18.20000 27.76800 2.25148
25.68800 55.27601 18.51200 28.65200 57.14801 17.57600 25.94800 55.90001 18.20000 27.76800 57.40801 17.42000 25.68800 55.27601 18.51200 28.65200 57.14801 17.57600 25.94800 55.90001 18.20000 27.76800 57.40801 17.42000 25.68800 55.27601 18.51200 28.65200 57.14801 17.57600 25.94800 55.90001 18.20000 27.76800 57.40801 17.42000 25.68800 55.27601 18.51200 28.65200 57.14801 17.57600 25.94800 55.90001 18.20000 27.76800 57.40801 17.42000 25.68800 55.27601 2.21666
57.14801 17.57600 25.94800 55.90001 18.20000 27.76800 57.40801 17.42000 25.68800 55.27601 18.51200 28.65200 57.14801 17.57600 25.94800 55.90001 18.20000 27.76800 57.40801 17.42000 25.68800 55.27601 18.51200 28.65200 57.14801 17.57600 25.94800 55.90001 18.20000 27.76800 57.40801 17.42000 25.68800 55.27601 18.51200 28.65200 57.14801 17.57600 25.94800 55.90001 18.20000 27.76800 57.40801 17.42000 25.68800 55.27601 18.51200 28.65200 57.14801 17.57600 2.24287
18.20000 27.76800 57.40801 17.42000 25.68800 55.27601 18.51200 28.65200 57.14801 17.57600 25.94800 55.90001 18.20000 27.76800 57.40801 17.42000 25.68800 55.27601 18.51200 28.65200 57.14801 17.57600 25.94800 55.90001 18.20000 27.76800 57.40801 17.42000 25.68800 55.27601 18.51200 28.65200 57.14801 17.57600 25.94800 55.90001 18.20000 27.76800 57.40801 17.42000 25.68800 55.27601 18.51200 28.65200 57.14801 17.57600 26.00000 55.84801 18.20000 27.76800 2.25951
25.68800 55.27601 18.51200 28.65200 57.14801 17.57600 25.94800 55.90001 18.20000 27.76800 57.40801 17.42000 25.68800 55.27601 18.51200 28.65200 57.14801 17.57600 25.94800 55.90001 18.20000 27.76800 57.40801 17.42000 25.68800 55.27601 18.51200 28.65200 57.14801 17.57600 25.94800 55.90001 18.20000 27.76800 57.40801 17.42000 25.68800 55.27601 18.51200 28.65200 57.14801 17.57600 26.00000 55.84801 18.20000 27.76800 57.40801 17.47200 25.63600 55.27601 2.23615
57.14801 17.57600 25.94800 55.90001 18.20000 27.76800 57.40801 17.42000 25.68800 55.27601 18.51200 28.65200 57.14801 17.57600 25.94800 55.90001 18.20000 27.76800 57.40801 17.42000 25.68800 55.27601 18.51200 28.65200 57.14801 17.57600 25.94800 55.90001 18.20000 27.76800 57.40801 17.42000 25.68800 55.27601 18.51200 28.65200 57.14801 17.57600 26.00000 55.84801 18.20000 27.76800 57.40801 17.47200 25.63600 55.27601 18.51200 28.65200 57.20001 17.52400 2.27035
18.20000 27.76800 57.40801 17.42000 25.68800 55.27601 18.51200 28.65200 57.14801 17.57600 25.94800 55.90001 18.20000 27.76800 57.40801 17.42000 25.68800 55.27601 18.51200 28.65200 57.14801 17.57600 25.94800 55.90001 18.20000 27.76800 57.40801 17.42000 25.68800 55.27601 18.51200 28.65200 57.14801 17.57600 26.00000 55.84801 18.20000 27.76800 57.40801 17.47200 25.63600 55.27601 18.51200 28.65200 57.20001 17.52400 26.00000 55.84801 18.20000 27.76800 2.28234
25.68800 55.27601 18.51200 28.65200 57.14801 17.57600 25.94800 55.90001 18.20000 27.76800 57.40801 17.42000 25.68800 55.27601 18.51200 28.65200 57.14801 17.57600 25.94800 55.90001 18.20000 27.76800 57.40801 17.42000 25.68800 55.27601 18.51200 28.65200 57.14801 17.57600 26.00000 55.84801 18.20000 27.76800 57.40801 17.47200 25.63600 55.27601 18.51200 28.65200 57.20001 17.52400 26.00000 55.84801 18.20000 27.76800 57.40801 17.47200 25.63600 55.27601 2.24847
57.14801 17.57600 25.94800 55.90001 18.20000 27.76800 57.40801 17.42000 25.68800 55.27601 18.51200 28.65200 57.14801 17.57600 25.94800 55.90001 18.20000 27.76800 57.40801 17.42000 25.68800 55.27601 18.51200 28.65200 57.14801 17.57600 26.00000 55.84801 18.20000 27.76800 57.40801 17.47200 25.63600 55.27601 18.51200 28.65200 57.20001 17.52400 26.00000 55.84801 18.20000 27.76800 57.40801 17.47200 25.63600 55.27601 18.51200 28.65200 57.20001 17.52400 2.27753
18.20000 27.76800 57.40801 17.42000 25.68800 55.27601 18.51200 28.65200 57.14801 17.57600 25.94800 55.90001 18.20000 27.76800 57.40801 17.42000 25.68800 55.27601 18.51200 28.65200 57.14801 17.57600 26.00000 55.84801 18.20000 27.76800 57.40801 17.47200 25.63600 55.27601 18.51200 28.65200 57.20001 17.52400 26.00000 55.84801 18.20000 27.76800 57.40801 17.47200 25.63600 55.27601 18.51200 28.65200 57.20001 17.52400 26.00000 55.84801 18.20000 27.76800 2.27583
25.68800 55.27601 18.51200 28.65200 57.14801 17.57600 25.94800 55.90001 18.20000 27.76800 57.40801 17.42000 25.68800 55.27601 18.51200 28.65200 57.14801 17.57600 26.00000 55.84801 18.20000 27.76800 57.40801 17.47200 25.63600 55.27601 18.51200 28.65200 57.20001 17.52400 26.00000 55.84801 18.20000 27.76800 57.40801 17.47200 25.63600 55.27601 18.51200 28.65200 57.20001 17.52400 26.00000 55.84801 18.20000 27.76800 57.40801 17.47200 25.63600 55.27601 2.23260
57.14801 17.57600 25.94800 55.90001 18.20000 27.76800 57.40801 17.42000 25.68800 55.27601 18.51200 28.65200 57.14801 17.57600 26.00000 55.84801 18.20000 27.76800 57.40801 17.47200 25.63600 55.27601 18.51200 28.65200 57.20001 17.52400 26.00000 55.84801 18.20000 27.76800 57.40801 17.47200 25.63600 55.27601 18.51200 28.65200 57.20001 17.52400 26.00000 55.84801 18.20000 27.76800 57.40801 17.47200 25.63600 55.27601 18.51200 28.65200 57.20001 17.52400 2.25604
18.20000 27.76800 57.40801 17.42000 25.68800 55.27601 18.51200 28.65200 57.14801 17.57600 26.00000 55.84801 18.20000 27.76800 57.40801 17.47200 25.63600 55.27601 18.51200 28.65200 57.20001 17.52400 26.00000 55.84801 18.20000 27.76800 57.40801 17.47200 25.63600 55.27601 18.51200 28.65200 57.20001 17.52400 26.00000 55.84801 18.20000 27.76800 57.40801 17.47200 25.63600 55.27601 18.51200 28.65200 57.20001 17.52400 26.00000 55.84801 18.20000 27.76800 2.24056
25.68800 55.27601 18.51200 28.65200 57.14801 17.57600 26.00000 55.84801 18.20000 27.76800 57.40801 17.47200 25.63600 55.27601 18.51200 28.65200 57.20001 17.52400 26.00000 55.84801 18.20000 27.76800 57.40801 17.47200 25.63600 55.27601 18.51200 28.65200 57.20001 17.52400 26.00000 55.84801 18.20000 27.76800 57.40801 17.47200 25.63600 55.27601 18.51200 28.65200 57.20001 17.52400 26.00000 55.84801 18.20000 27.76800 57.40801 17.47200 25.63600 55.27601 2.18985
57.14801 17.57600 26.00000 55.84801 18.20000 27.76800 57.40801 17.47200 25.63600 55.27601 18.51200 28.65200 57.20001 17.52400 26.00000 55.84801 18.20000 27.76800 57.40801 17.47200 25.63600 55.27601 18.51200 28.65200 57.20001 17.52400 26.00000 55.84801 18.20000 27.76800 57.40801 17.47200 25.63600 55.27601 18.51200 28.65200 57.20001 17.52400 26.00000 55.84801 18.20000 27.76800 57.40801 17.47200 25.63600 55.27601 18.51200 28.65200 57.20001 17.52400 2.20763
18.20000 27.76800 57.40801 17.47200 25.63600 55.27601 18.51200 28.65200 57.20001 17.52400 26.00000 55.84801 18.20000 27.76800 57.40801 17.47200 25.63600 55.27601 18.51200 28.65200 57.20001 17.52400 26.00000 55.84801 18.20000 27.76800 57.40801 17.47200 25.63600 55.27601 18.51200 28.65200 57.20001 17.52400 26.00000 55.84801 18.20000 27.76800 57.40801 17.47200 25.63600 55.27601 18.51200 28.65200 57.20001 17.52400 26.00000 55.84801 18.20000 27.76800 2.20743
25.63600 55.27601 18.51200 28.65200 57.20001 17.52400 26.00000 55.84801 18.20000 27.76800 57.40801 17.47200 25.63600 55.27601 18.51200 28.65200 57.20001 17.52400 26.00000 55.84801 18.20000 27.76800 57.40801 17.47200 25.63600 55.27601 18.51200 28.65200 57.20001 17.52400 26.00000 55.84801 18.20000 27.76800 57.40801 17.47200 25.63600 55.27601 18.51200 28.65200 57.20001 17.52400 26.00000 55.84801 18.20000 27.76800 57.40801 17.47200 25.63600 55.27601 2.16389
57.20001 17.52400 26.00000 55.84801 18.20000 27.76800 57.40801 17.47200 25.63600 55.27601 18.51200 28.65200 57.20001 17.52400 26.00000 55.84801 18.20000 27.76800 57.40801 17.47200 25.63600 55.27601 18.51200 28.65200 57.20001 17.52400 26.00000 55.84801 18.20000 27.76800 57.40801 17.47200 25.63600 55.27601 18.51200 28.65200 57.20001 17.52400 26.00000 55.84801 18.20000 27.76800 57.40801 17.47200 25.63600 55.27601 18.51200 28.65200 57.20001 17.52400 2.19408
18.20000 27.76800 57.40801 17.47200 25.63600 55.27601 18.51200 28.65200 57.20001 17.52400 26.00000 55.84801 18.20000 27.76800 57.40801 17.47200 25.63600 55.27601 18.51200 28.65200 57.20001 17.52400 26.00000 55.84801 18.20000 27.76800 57.40801 17.47200 25.63600 55.27601 18.51200 28.65200 57.20001 17.52400 26.00000 55.84801 18.20000 27.76800 57.40801 17.47200 25.63600 55.27601 18.51200 28.65200 57.20001 17.52400 26.00000 55.84801 18.20000 27.76800 2.20743
25.63600 55.27601 18.51200 28.65200 57.20001 17.52400 26.00000 55.84801 18.20000 27.76800 57.40801 17.47200 25.63600 55.27601 18.51200 28.65200 57.20001 17.52400 26.00000 55.84801 18.20000 27.76800 57.40801 17.47200 25.63600 55.27601 18.51200 28.65200 57.20001 17.52400 26.00000 55.84801 18.20000 27.76800 57.40801 17.47200 25.63600 55.27601 18.51200 28.65200 57.20001 17.52400 26.00000 55.84801 18.20000 27.76800 57.40801 17.47200 25.63600 55.27601 2.16389
57.20001 17.52400 26.00000 55.84801 18.20000 27.76800 57.40801 17.47200 25.63600 55.27601 18.51200 28.65200 57.20001 17.52400 26.00000 55.84801 18.20000 27.76800 57.40801 17.47200 25.63600 55.27601 18.51200 28.65200 57.20001 17.52400 26.00000 55.84801 18.20000 27.76800 57.40801 17.47200 25.63600 55.27601 18.51200 28.65200 57.20001 17.52400 26.00000 55.84801 18.20000 27.76800 57.40801 17.47200 25.63600 55.27601 18.51200 28.65200 57.20001 17.52400 2.19408
18.20000 27.76800 57.40801 17.47200 25.63600 55.27601 18.51200 28.65200 57.20001 17.52400 26.00000 55.84801 18.20000 27.76800 57.40801 17.47200 25.63600 55.27601 18.51200 28.65200 57.20001 17.52400 26.00000 55.84801 18.20000 27.76800 57.40801 17.47200 25.63600 55.27601 18.51200 28.65200 57.20001 17.52400 26.00000 55.84801 18.20000 27.76800 57.40801 17.47200 25.63600 55.27601 18.51200 28.65200 57.20001 17.52400 26.00000 55.84801 18.20000 27.76800 2.20743
25.63600 55.27601 18.51200 28.65200 57.20001 17.52400 26.00000 55.84801 18.20000 27.76800 57.40801 17.47200 25.63600 55.27601 18.51200 28.65200 57.20001 17.52400 26.00000 55.84801 18.20000 27.76800 57.40801 17.47200 25.63600 55.27601 18.51200 28.65200 57.20001 17.52400 26.00000 55.84801 18.20000 27.76800 57.40801 17.47200 25.63600 55.27601 18.51200 28.65200 57.20001 17.52400 26.00000 55.84801 18.20000 27.76800 57.40801 17.47200 25.63600 55.27601 2.16389
57.20001 17.52400 26.00000 55.84801 18.20000 27.76800 57.40801 17.47200 25.63600 55.27601 18.51200 28.65200 57.20001 17.52400 26.00000 55.84801 18.20000 27.76800 57.40801 17.47200 25.63600 55.27601 18.51200 28.65200 57.20001 17.52400 26.00000 55.84801 18.20000 27.76800 57.40801 17.47200 25.63600 55.27601 18.51200 28.65200 57.20001 17.52400 26.00000 55.84801 18.20000 27.76800 57.40801 17.47200 25.63600 55.27601 18.51200 28.65200 57.20001 17.52400 2.19408
18.20000 27.76800 57.40801 17.47200 25.63600 55.27601 18.51200 28.65200 57.20001 17.52400 26.00000 55.84801 18.20000 27.76800 57.40801 17.47200 25.63600 55.27601 18.51200 28.65200 57.20001 17.52400 26.00000 55.84801 18.20000 27.76800 57.40801 17.47200 25.63600 55.27601 18.51200 28.65200 57.20001 17.52400 26.00000 55.84801 18.20000 27.76800 57.40801 17.47200 25.63600 55.27601 18.51200 28.65200 57.20001 17.52400 26.00000 55.84801 18.20000 27.76800 2.20743
25.63600 55.27601 18.51200 28.65200 57.20001 17.52400 26.00000 55.84801 18.20000 27.76800 57.40801 17.47200 25.63600 55.27601 18.51200 28.65200 57.20001 17.52400 26.00000 55.84801 18.20000 27.76800 57.40801 17.47200 25.63600 55.27601 18.51200 28.65200 57.20001 17.52400 26.00000 55.84801 18.20000 27.76800 57.40801 17.47200 25.63600 55.27601 18.51200 28.65200 57.20001 17.52400 26.00000 55.84801 18.20000 27.76800 57.40801 17.47200 25.63600 55.27601 2.16389
57.20001 17.52400 26.00000 55.84801 18.20000 27.76800 57.40801 17.47200 25.63600 55.27601 18.51200 28.65200 57.20001 17.52400 26.00000 55.84801 18.20000 27.76800 57.40801 17.47200 25.63600 55.27601 18.51200 28.65200 57.20001 17.52400 26.00000 55.84801 18.20000 27.76800 57.40801 17.47200 25.63600 55.27601 18.51200 28.65200 57.20001 17.52400 26.00000 55.84801 18.20000 27.76800 57.40801 17.47200 25.63600 55.27601 18.51200 28.65200 57.20001 17.52400 2.19408
18.20000 27.76800 57.40801 17.47200 25.63600 55.27601 18.51200 28.65200 57.20001 17.52400 26.00000 55.84801 18.20000 27.76800 57.40801 17.47200 25.63600 55.27601 18.51200 28.65200 57.20001 17.52400 26.00000 55.84801 18.20000 27.76800 57.40801 17.47200 25.63600 55.27601 18.51200 28.65200 57.20001 17.52400 26.00000 55.84801 18.20000 27.76800 57.40801 17.47200 25.63600 55.27601 18.51200 28.65200 57.20001 17.52400 26.00000 55.84801 18.20000 27.76800 2.20743
25.63600 55.27601 18.51200 28.65200 57.20001 17.52400 26.00000 55.84801 18.20000 27.76800 57.40801 17.47200 25.63600 55.27601 18.51200 28.65200 57.20001 17.52400 26.00000 55.84801 18.20000 27.76800 57.40801 17.47200 25.63600 55.27601 18.51200 28.65200 57.20001 17.52400 26.00000 55.84801 18.20000 27.76800 57.40801 17.47200 25.63600 55.27601 18.51200 28.65200 57.20001 17.52400 26.00000 55.84801 18.20000 27.76800 57.40801 17.47200 25.63600 55.27601 2.16389
57.20001 17.52400 26.00000 55.84801 18.20000 27.76800 57.40801 17.47200 25.63600 55.27601 18.51200 28.65200 57.20001 17.52400 26.00000 55.84801 18.20000 27.76800 57.40801 17.47200 25.63600 55.27601 18.51200 28.65200 57.20001 17.52400 26.00000 55.84801 18.20000 27.76800 57.40801 17.47200 25.63600 55.27601 18.51200 28.65200 57.20001 17.52400 26.00000 55.84801 18.20000 27.76800 57.40801 17.47200 25.63600 55.27601 18.51200 28.65200 57.20001 17.52400 2.19408
18.20000 27.76800 57.40801 17.47200 25.63600 55.27601 18.51200 28.65200 57.20001 17.52400 26.00000 55.84801 18.20000 27.76800 57.40801 17.47200 25.63600 55.27601 18.51200 28.65200 57.20001 17.52400 26.00000 55.84801 18.20000 27.76800 57.40801 17.47200 25.63600 55.27601 18.51200 28.65200 57.20001 17.52400 26.00000 55.84801 18.20000 27.76800 57.40801 17.47200 25.63600 55.27601 18.51200 28.65200 57.20001 17.52400 26.00000 55.84801 18.20000 27.76800 2.20743
25.63600 55.27601 18.51200 28.65200 57.20001 17.52400 26.00000 55.84801 18.20000 27.76800 57.40801 17.47200 25.63600 55.27601 18.51200 28.65200 57.20001 17.52400 26.00000 55.84801 18.20000 27.76800 57.40801 17.47200 25.63600 55.27601 18.51200 28.65200 57.20001 17.52400 26.00000 55.84801 18.20000 27.76800 57.40801 17.47200 25.63600 55.27601 18.51200 28.65200 57.20001 17.52400 26.00000 55.84801 18.20000 27.76800 57.40801 17.47200 25.63600 55.27601 2.16389
57.20001 17.52400 26.00000 55.84801 18.20000 27.76800 57.40801 17.47200 25.63600 55.27601 18.51200 28.65200 57.20001 17.52400 26.00000 55.84801 18.20000 27.76800 57.40801 17.47200 25.63600 55.27601 18.51200 28.65200 57.20001 17.52400 26.00000 55.84801 18.20000 27.76800 57.40801 17.47200 25.63600 55.27601 18.51200 28.65200 57.20001 17.52400 26.00000 55.84801 18.20000 27.76800 57.40801 17.47200 25.63600 55.27601 18.51200 28.65200 57.20001 17.52400 2.19408
18.20000 27.76800 57.40801 17.47200 25.63600 55.27601 18.51200 28.65200 57.20001 17.52400 26.00000 55.84801 18.20000 27.76800 57.40801 17.47200 25.63600 55.27601 18.51200 28.65200 57.20001 17.52400 26.00000 55.84801 18.20000 27.76800 57.40801 17.47200 25.63600 55.27601 18.51200 28.65200 57.20001 17.52400 26.00000 55.84801 18.20000 27.76800 57.40801 17.47200 25.63600 55.27601 18.51200 28.65200 57.20001 17.52400 26.00000 55.84801 18.20000 27.76800 2.20743
25.63600 55.27601 18.51200 28.65200 57.20001 17.52400 26.00000 55.84801 18.20000 27.76800 57.40801 17.47200 25.63600 55.27601 18.51200 28.65200 57.20001 17.52400 26.00000 55.84801 18.20000 27.76800 57.40801 17.47200 25.63600 55.27601 18.51200 28.65200 57.20001 17.52400 26.00000 55.84801 18.20000 27.76800 57.40801 17.47200 25.63600 55.27601 18.51200 28.65200 57.20001 17.52400 26.00000 55.84801 18.20000 27.76800 57.40801 17.47200 25.63600 55.27601 2.16389
57.20001 17.52400 26.00000 55.84801 18.20000 27.76800 57.40801 17.47200 25.63600 55.27601 18.51200 28.65200 57.20001 17.52400 26.00000 55.84801 18.20000 27.76800 57.40801 17.47200 25.63600 55.27601 18.51200 28.65200 57.20001 17.52400 26.00000 55.84801 18.20000 27.76800 57.40801 17.47200 25.63600 55.27601 18.51200 28.65200 57.20001 17.52400 26.00000 55.84801 18.20000 27.76800 57.40801 17.47200 25.63600 55.27601 18.51200 28.65200 57.20001 17.52400 2.19408
[truncated: 4,180,167 more chars]
