# Supplementary material for: A Bio-Inspired Chaos Sensor Model Based on the Perceptron Neural Network: Machine Learning Concept and Application for Computational Neuro-Science
Source: Sensors (Basel). 2023 Aug 12;23(16):7137. doi: 10.3390/s23167137 (PMC10458403; doi:10.3390/s23167137)
Supplement: Supplementary file 1 [file sensors-23-07137-s001.zip › datasets/Info.txt]

All three datasets (Base_1.txt, Base_2.txt, Base_1_2.txt) have the same structure: the first 50 columns contain the values of the time series, and the 51st column is the value of the Fuzzy entropy calculated using the method from section 2.5.
Base_1.txt consists of time series generated with I_ex = 3.25 and r = 0.005 ÷ 0.015.
Base_2.txt consists of time series generated with I_ex = 3.35 and r = 0.005 ÷ 0.015. 
Base_1_2.txt  is a combination of Base_1.txt and Base_2.txt
