# Supplementary material for: A Bio-Inspired Chaos Sensor Model Based on the Perceptron Neural Network: Machine Learning Concept and Application for Computational Neuro-Science
Source: Sensors (Basel). 2023 Aug 12;23(16):7137. doi: 10.3390/s23167137 (PMC10458403; doi:10.3390/s23167137)
Supplement: Supplementary file 1 [file sensors-23-07137-s001.zip › datasets/Base_2_exp.txt]

0.0018 0.0017 0.0033 0.0023 0.0011 0.0028 0.0044 0.0047 0.0021 0.0004 0.0054 0.0006 0.0013 0.0078 0.0016 0.0001 0.0036 0.0016 0.0017 0.0071 0.0014 0.0008 0.0007 0.0052 0.0005 0.0053 0.0005 0.0003 0.0005 0.0011 0.0028 0.0081 0.0030 0.0045 0.0020 0.0016 0.0087 0.0008 0.0016 0.0066 0.0020 0.0016 0.0083 0.0008 0.0040 0.0016 0.0008 0.0005 0.0037 0.0012 4.66663
0.0017 0.0033 0.0023 0.0011 0.0028 0.0044 0.0047 0.0021 0.0004 0.0054 0.0006 0.0013 0.0078 0.0016 0.0001 0.0036 0.0016 0.0017 0.0071 0.0014 0.0008 0.0007 0.0052 0.0005 0.0053 0.0005 0.0003 0.0005 0.0011 0.0028 0.0081 0.0030 0.0045 0.0020 0.0016 0.0087 0.0008 0.0016 0.0066 0.0020 0.0016 0.0083 0.0008 0.0040 0.0016 0.0008 0.0005 0.0037 0.0012 0.0005 4.74706
0.0033 0.0023 0.0011 0.0028 0.0044 0.0047 0.0021 0.0004 0.0054 0.0006 0.0013 0.0078 0.0016 0.0001 0.0036 0.0016 0.0017 0.0071 0.0014 0.0008 0.0007 0.0052 0.0005 0.0053 0.0005 0.0003 0.0005 0.0011 0.0028 0.0081 0.0030 0.0045 0.0020 0.0016 0.0087 0.0008 0.0016 0.0066 0.0020 0.0016 0.0083 0.0008 0.0040 0.0016 0.0008 0.0005 0.0037 0.0012 0.0005 0.0011 4.76725
0.0023 0.0011 0.0028 0.0044 0.0047 0.0021 0.0004 0.0054 0.0006 0.0013 0.0078 0.0016 0.0001 0.0036 0.0016 0.0017 0.0071 0.0014 0.0008 0.0007 0.0052 0.0005 0.0053 0.0005 0.0003 0.0005 0.0011 0.0028 0.0081 0.0030 0.0045 0.0020 0.0016 0.0087 0.0008 0.0016 0.0066 0.0020 0.0016 0.0083 0.0008 0.0040 0.0016 0.0008 0.0005 0.0037 0.0012 0.0005 0.0011 0.0026 4.66167
0.0011 0.0028 0.0044 0.0047 0.0021 0.0004 0.0054 0.0006 0.0013 0.0078 0.0016 0.0001 0.0036 0.0016 0.0017 0.0071 0.0014 0.0008 0.0007 0.0052 0.0005 0.0053 0.0005 0.0003 0.0005 0.0011 0.0028 0.0081 0.0030 0.0045 0.0020 0.0016 0.0087 0.0008 0.0016 0.0066 0.0020 0.0016 0.0083 0.0008 0.0040 0.0016 0.0008 0.0005 0.0037 0.0012 0.0005 0.0011 0.0026 0.0006 4.57107
0.0028 0.0044 0.0047 0.0021 0.0004 0.0054 0.0006 0.0013 0.0078 0.0016 0.0001 0.0036 0.0016 0.0017 0.0071 0.0014 0.0008 0.0007 0.0052 0.0005 0.0053 0.0005 0.0003 0.0005 0.0011 0.0028 0.0081 0.0030 0.0045 0.0020 0.0016 0.0087 0.0008 0.0016 0.0066 0.0020 0.0016 0.0083 0.0008 0.0040 0.0016 0.0008 0.0005 0.0037 0.0012 0.0005 0.0011 0.0026 0.0006 0.0028 4.67328
0.0044 0.0047 0.0021 0.0004 0.0054 0.0006 0.0013 0.0078 0.0016 0.0001 0.0036 0.0016 0.0017 0.0071 0.0014 0.0008 0.0007 0.0052 0.0005 0.0053 0.0005 0.0003 0.0005 0.0011 0.0028 0.0081 0.0030 0.0045 0.0020 0.0016 0.0087 0.0008 0.0016 0.0066 0.0020 0.0016 0.0083 0.0008 0.0040 0.0016 0.0008 0.0005 0.0037 0.0012 0.0005 0.0011 0.0026 0.0006 0.0028 0.0044 4.66993
0.0047 0.0021 0.0004 0.0054 0.0006 0.0013 0.0078 0.0016 0.0001 0.0036 0.0016 0.0017 0.0071 0.0014 0.0008 0.0007 0.0052 0.0005 0.0053 0.0005 0.0003 0.0005 0.0011 0.0028 0.0081 0.0030 0.0045 0.0020 0.0016 0.0087 0.0008 0.0016 0.0066 0.0020 0.0016 0.0083 0.0008 0.0040 0.0016 0.0008 0.0005 0.0037 0.0012 0.0005 0.0011 0.0026 0.0006 0.0028 0.0044 0.0008 4.6824
0.0021 0.0004 0.0054 0.0006 0.0013 0.0078 0.0016 0.0001 0.0036 0.0016 0.0017 0.0071 0.0014 0.0008 0.0007 0.0052 0.0005 0.0053 0.0005 0.0003 0.0005 0.0011 0.0028 0.0081 0.0030 0.0045 0.0020 0.0016 0.0087 0.0008 0.0016 0.0066 0.0020 0.0016 0.0083 0.0008 0.0040 0.0016 0.0008 0.0005 0.0037 0.0012 0.0005 0.0011 0.0026 0.0006 0.0028 0.0044 0.0008 0.0056 4.60964
0.0004 0.0054 0.0006 0.0013 0.0078 0.0016 0.0001 0.0036 0.0016 0.0017 0.0071 0.0014 0.0008 0.0007 0.0052 0.0005 0.0053 0.0005 0.0003 0.0005 0.0011 0.0028 0.0081 0.0030 0.0045 0.0020 0.0016 0.0087 0.0008 0.0016 0.0066 0.0020 0.0016 0.0083 0.0008 0.0040 0.0016 0.0008 0.0005 0.0037 0.0012 0.0005 0.0011 0.0026 0.0006 0.0028 0.0044 0.0008 0.0056 0.0056 4.57912
0.0054 0.0006 0.0013 0.0078 0.0016 0.0001 0.0036 0.0016 0.0017 0.0071 0.0014 0.0008 0.0007 0.0052 0.0005 0.0053 0.0005 0.0003 0.0005 0.0011 0.0028 0.0081 0.0030 0.0045 0.0020 0.0016 0.0087 0.0008 0.0016 0.0066 0.0020 0.0016 0.0083 0.0008 0.0040 0.0016 0.0008 0.0005 0.0037 0.0012 0.0005 0.0011 0.0026 0.0006 0.0028 0.0044 0.0008 0.0056 0.0056 0.0017 4.6733
0.0006 0.0013 0.0078 0.0016 0.0001 0.0036 0.0016 0.0017 0.0071 0.0014 0.0008 0.0007 0.0052 0.0005 0.0053 0.0005 0.0003 0.0005 0.0011 0.0028 0.0081 0.0030 0.0045 0.0020 0.0016 0.0087 0.0008 0.0016 0.0066 0.0020 0.0016 0.0083 0.0008 0.0040 0.0016 0.0008 0.0005 0.0037 0.0012 0.0005 0.0011 0.0026 0.0006 0.0028 0.0044 0.0008 0.0056 0.0056 0.0017 0.0016 4.66684
0.0013 0.0078 0.0016 0.0001 0.0036 0.0016 0.0017 0.0071 0.0014 0.0008 0.0007 0.0052 0.0005 0.0053 0.0005 0.0003 0.0005 0.0011 0.0028 0.0081 0.0030 0.0045 0.0020 0.0016 0.0087 0.0008 0.0016 0.0066 0.0020 0.0016 0.0083 0.0008 0.0040 0.0016 0.0008 0.0005 0.0037 0.0012 0.0005 0.0011 0.0026 0.0006 0.0028 0.0044 0.0008 0.0056 0.0056 0.0017 0.0016 0.0010 4.59846
0.0078 0.0016 0.0001 0.0036 0.0016 0.0017 0.0071 0.0014 0.0008 0.0007 0.0052 0.0005 0.0053 0.0005 0.0003 0.0005 0.0011 0.0028 0.0081 0.0030 0.0045 0.0020 0.0016 0.0087 0.0008 0.0016 0.0066 0.0020 0.0016 0.0083 0.0008 0.0040 0.0016 0.0008 0.0005 0.0037 0.0012 0.0005 0.0011 0.0026 0.0006 0.0028 0.0044 0.0008 0.0056 0.0056 0.0017 0.0016 0.0010 0.0007 4.48533
0.0016 0.0001 0.0036 0.0016 0.0017 0.0071 0.0014 0.0008 0.0007 0.0052 0.0005 0.0053 0.0005 0.0003 0.0005 0.0011 0.0028 0.0081 0.0030 0.0045 0.0020 0.0016 0.0087 0.0008 0.0016 0.0066 0.0020 0.0016 0.0083 0.0008 0.0040 0.0016 0.0008 0.0005 0.0037 0.0012 0.0005 0.0011 0.0026 0.0006 0.0028 0.0044 0.0008 0.0056 0.0056 0.0017 0.0016 0.0010 0.0007 0.0009 4.42677
0.0001 0.0036 0.0016 0.0017 0.0071 0.0014 0.0008 0.0007 0.0052 0.0005 0.0053 0.0005 0.0003 0.0005 0.0011 0.0028 0.0081 0.0030 0.0045 0.0020 0.0016 0.0087 0.0008 0.0016 0.0066 0.0020 0.0016 0.0083 0.0008 0.0040 0.0016 0.0008 0.0005 0.0037 0.0012 0.0005 0.0011 0.0026 0.0006 0.0028 0.0044 0.0008 0.0056 0.0056 0.0017 0.0016 0.0010 0.0007 0.0009 0.0007 4.32327
0.0036 0.0016 0.0017 0.0071 0.0014 0.0008 0.0007 0.0052 0.0005 0.0053 0.0005 0.0003 0.0005 0.0011 0.0028 0.0081 0.0030 0.0045 0.0020 0.0016 0.0087 0.0008 0.0016 0.0066 0.0020 0.0016 0.0083 0.0008 0.0040 0.0016 0.0008 0.0005 0.0037 0.0012 0.0005 0.0011 0.0026 0.0006 0.0028 0.0044 0.0008 0.0056 0.0056 0.0017 0.0016 0.0010 0.0007 0.0009 0.0007 0.0026 4.32872
0.0016 0.0017 0.0071 0.0014 0.0008 0.0007 0.0052 0.0005 0.0053 0.0005 0.0003 0.0005 0.0011 0.0028 0.0081 0.0030 0.0045 0.0020 0.0016 0.0087 0.0008 0.0016 0.0066 0.0020 0.0016 0.0083 0.0008 0.0040 0.0016 0.0008 0.0005 0.0037 0.0012 0.0005 0.0011 0.0026 0.0006 0.0028 0.0044 0.0008 0.0056 0.0056 0.0017 0.0016 0.0010 0.0007 0.0009 0.0007 0.0026 0.0019 4.30804
0.0017 0.0071 0.0014 0.0008 0.0007 0.0052 0.0005 0.0053 0.0005 0.0003 0.0005 0.0011 0.0028 0.0081 0.0030 0.0045 0.0020 0.0016 0.0087 0.0008 0.0016 0.0066 0.0020 0.0016 0.0083 0.0008 0.0040 0.0016 0.0008 0.0005 0.0037 0.0012 0.0005 0.0011 0.0026 0.0006 0.0028 0.0044 0.0008 0.0056 0.0056 0.0017 0.0016 0.0010 0.0007 0.0009 0.0007 0.0026 0.0019 0.0007 4.32849
0.0071 0.0014 0.0008 0.0007 0.0052 0.0005 0.0053 0.0005 0.0003 0.0005 0.0011 0.0028 0.0081 0.0030 0.0045 0.0020 0.0016 0.0087 0.0008 0.0016 0.0066 0.0020 0.0016 0.0083 0.0008 0.0040 0.0016 0.0008 0.0005 0.0037 0.0012 0.0005 0.0011 0.0026 0.0006 0.0028 0.0044 0.0008 0.0056 0.0056 0.0017 0.0016 0.0010 0.0007 0.0009 0.0007 0.0026 0.0019 0.0007 0.0041 4.33225
0.0014 0.0008 0.0007 0.0052 0.0005 0.0053 0.0005 0.0003 0.0005 0.0011 0.0028 0.0081 0.0030 0.0045 0.0020 0.0016 0.0087 0.0008 0.0016 0.0066 0.0020 0.0016 0.0083 0.0008 0.0040 0.0016 0.0008 0.0005 0.0037 0.0012 0.0005 0.0011 0.0026 0.0006 0.0028 0.0044 0.0008 0.0056 0.0056 0.0017 0.0016 0.0010 0.0007 0.0009 0.0007 0.0026 0.0019 0.0007 0.0041 0.0065 4.33681
0.0008 0.0007 0.0052 0.0005 0.0053 0.0005 0.0003 0.0005 0.0011 0.0028 0.0081 0.0030 0.0045 0.0020 0.0016 0.0087 0.0008 0.0016 0.0066 0.0020 0.0016 0.0083 0.0008 0.0040 0.0016 0.0008 0.0005 0.0037 0.0012 0.0005 0.0011 0.0026 0.0006 0.0028 0.0044 0.0008 0.0056 0.0056 0.0017 0.0016 0.0010 0.0007 0.0009 0.0007 0.0026 0.0019 0.0007 0.0041 0.0065 0.0004 4.41891
0.0007 0.0052 0.0005 0.0053 0.0005 0.0003 0.0005 0.0011 0.0028 0.0081 0.0030 0.0045 0.0020 0.0016 0.0087 0.0008 0.0016 0.0066 0.0020 0.0016 0.0083 0.0008 0.0040 0.0016 0.0008 0.0005 0.0037 0.0012 0.0005 0.0011 0.0026 0.0006 0.0028 0.0044 0.0008 0.0056 0.0056 0.0017 0.0016 0.0010 0.0007 0.0009 0.0007 0.0026 0.0019 0.0007 0.0041 0.0065 0.0004 0.0057 4.43865
0.0052 0.0005 0.0053 0.0005 0.0003 0.0005 0.0011 0.0028 0.0081 0.0030 0.0045 0.0020 0.0016 0.0087 0.0008 0.0016 0.0066 0.0020 0.0016 0.0083 0.0008 0.0040 0.0016 0.0008 0.0005 0.0037 0.0012 0.0005 0.0011 0.0026 0.0006 0.0028 0.0044 0.0008 0.0056 0.0056 0.0017 0.0016 0.0010 0.0007 0.0009 0.0007 0.0026 0.0019 0.0007 0.0041 0.0065 0.0004 0.0057 0.0007 4.42954
0.0005 0.0053 0.0005 0.0003 0.0005 0.0011 0.0028 0.0081 0.0030 0.0045 0.0020 0.0016 0.0087 0.0008 0.0016 0.0066 0.0020 0.0016 0.0083 0.0008 0.0040 0.0016 0.0008 0.0005 0.0037 0.0012 0.0005 0.0011 0.0026 0.0006 0.0028 0.0044 0.0008 0.0056 0.0056 0.0017 0.0016 0.0010 0.0007 0.0009 0.0007 0.0026 0.0019 0.0007 0.0041 0.0065 0.0004 0.0057 0.0007 0.0016 4.44339
0.0053 0.0005 0.0003 0.0005 0.0011 0.0028 0.0081 0.0030 0.0045 0.0020 0.0016 0.0087 0.0008 0.0016 0.0066 0.0020 0.0016 0.0083 0.0008 0.0040 0.0016 0.0008 0.0005 0.0037 0.0012 0.0005 0.0011 0.0026 0.0006 0.0028 0.0044 0.0008 0.0056 0.0056 0.0017 0.0016 0.0010 0.0007 0.0009 0.0007 0.0026 0.0019 0.0007 0.0041 0.0065 0.0004 0.0057 0.0007 0.0016 0.0028 4.52351
0.0005 0.0003 0.0005 0.0011 0.0028 0.0081 0.0030 0.0045 0.0020 0.0016 0.0087 0.0008 0.0016 0.0066 0.0020 0.0016 0.0083 0.0008 0.0040 0.0016 0.0008 0.0005 0.0037 0.0012 0.0005 0.0011 0.0026 0.0006 0.0028 0.0044 0.0008 0.0056 0.0056 0.0017 0.0016 0.0010 0.0007 0.0009 0.0007 0.0026 0.0019 0.0007 0.0041 0.0065 0.0004 0.0057 0.0007 0.0016 0.0028 0.0088 4.4943
0.0003 0.0005 0.0011 0.0028 0.0081 0.0030 0.0045 0.0020 0.0016 0.0087 0.0008 0.0016 0.0066 0.0020 0.0016 0.0083 0.0008 0.0040 0.0016 0.0008 0.0005 0.0037 0.0012 0.0005 0.0011 0.0026 0.0006 0.0028 0.0044 0.0008 0.0056 0.0056 0.0017 0.0016 0.0010 0.0007 0.0009 0.0007 0.0026 0.0019 0.0007 0.0041 0.0065 0.0004 0.0057 0.0007 0.0016 0.0028 0.0088 0.0004 4.60842
0.0005 0.0011 0.0028 0.0081 0.0030 0.0045 0.0020 0.0016 0.0087 0.0008 0.0016 0.0066 0.0020 0.0016 0.0083 0.0008 0.0040 0.0016 0.0008 0.0005 0.0037 0.0012 0.0005 0.0011 0.0026 0.0006 0.0028 0.0044 0.0008 0.0056 0.0056 0.0017 0.0016 0.0010 0.0007 0.0009 0.0007 0.0026 0.0019 0.0007 0.0041 0.0065 0.0004 0.0057 0.0007 0.0016 0.0028 0.0088 0.0004 0.0015 4.69061
0.0011 0.0028 0.0081 0.0030 0.0045 0.0020 0.0016 0.0087 0.0008 0.0016 0.0066 0.0020 0.0016 0.0083 0.0008 0.0040 0.0016 0.0008 0.0005 0.0037 0.0012 0.0005 0.0011 0.0026 0.0006 0.0028 0.0044 0.0008 0.0056 0.0056 0.0017 0.0016 0.0010 0.0007 0.0009 0.0007 0.0026 0.0019 0.0007 0.0041 0.0065 0.0004 0.0057 0.0007 0.0016 0.0028 0.0088 0.0004 0.0015 0.0014 4.67
0.0028 0.0081 0.0030 0.0045 0.0020 0.0016 0.0087 0.0008 0.0016 0.0066 0.0020 0.0016 0.0083 0.0008 0.0040 0.0016 0.0008 0.0005 0.0037 0.0012 0.0005 0.0011 0.0026 0.0006 0.0028 0.0044 0.0008 0.0056 0.0056 0.0017 0.0016 0.0010 0.0007 0.0009 0.0007 0.0026 0.0019 0.0007 0.0041 0.0065 0.0004 0.0057 0.0007 0.0016 0.0028 0.0088 0.0004 0.0015 0.0014 0.0024 4.66329
0.0081 0.0030 0.0045 0.0020 0.0016 0.0087 0.0008 0.0016 0.0066 0.0020 0.0016 0.0083 0.0008 0.0040 0.0016 0.0008 0.0005 0.0037 0.0012 0.0005 0.0011 0.0026 0.0006 0.0028 0.0044 0.0008 0.0056 0.0056 0.0017 0.0016 0.0010 0.0007 0.0009 0.0007 0.0026 0.0019 0.0007 0.0041 0.0065 0.0004 0.0057 0.0007 0.0016 0.0028 0.0088 0.0004 0.0015 0.0014 0.0024 0.0007 4.75253
0.0030 0.0045 0.0020 0.0016 0.0087 0.0008 0.0016 0.0066 0.0020 0.0016 0.0083 0.0008 0.0040 0.0016 0.0008 0.0005 0.0037 0.0012 0.0005 0.0011 0.0026 0.0006 0.0028 0.0044 0.0008 0.0056 0.0056 0.0017 0.0016 0.0010 0.0007 0.0009 0.0007 0.0026 0.0019 0.0007 0.0041 0.0065 0.0004 0.0057 0.0007 0.0016 0.0028 0.0088 0.0004 0.0015 0.0014 0.0024 0.0007 0.0034 4.80253
0.0045 0.0020 0.0016 0.0087 0.0008 0.0016 0.0066 0.0020 0.0016 0.0083 0.0008 0.0040 0.0016 0.0008 0.0005 0.0037 0.0012 0.0005 0.0011 0.0026 0.0006 0.0028 0.0044 0.0008 0.0056 0.0056 0.0017 0.0016 0.0010 0.0007 0.0009 0.0007 0.0026 0.0019 0.0007 0.0041 0.0065 0.0004 0.0057 0.0007 0.0016 0.0028 0.0088 0.0004 0.0015 0.0014 0.0024 0.0007 0.0034 0.0028 4.78776
0.0020 0.0016 0.0087 0.0008 0.0016 0.0066 0.0020 0.0016 0.0083 0.0008 0.0040 0.0016 0.0008 0.0005 0.0037 0.0012 0.0005 0.0011 0.0026 0.0006 0.0028 0.0044 0.0008 0.0056 0.0056 0.0017 0.0016 0.0010 0.0007 0.0009 0.0007 0.0026 0.0019 0.0007 0.0041 0.0065 0.0004 0.0057 0.0007 0.0016 0.0028 0.0088 0.0004 0.0015 0.0014 0.0024 0.0007 0.0034 0.0028 0.0021 4.67511
0.0016 0.0087 0.0008 0.0016 0.0066 0.0020 0.0016 0.0083 0.0008 0.0040 0.0016 0.0008 0.0005 0.0037 0.0012 0.0005 0.0011 0.0026 0.0006 0.0028 0.0044 0.0008 0.0056 0.0056 0.0017 0.0016 0.0010 0.0007 0.0009 0.0007 0.0026 0.0019 0.0007 0.0041 0.0065 0.0004 0.0057 0.0007 0.0016 0.0028 0.0088 0.0004 0.0015 0.0014 0.0024 0.0007 0.0034 0.0028 0.0021 0.0021 4.67663
0.0087 0.0008 0.0016 0.0066 0.0020 0.0016 0.0083 0.0008 0.0040 0.0016 0.0008 0.0005 0.0037 0.0012 0.0005 0.0011 0.0026 0.0006 0.0028 0.0044 0.0008 0.0056 0.0056 0.0017 0.0016 0.0010 0.0007 0.0009 0.0007 0.0026 0.0019 0.0007 0.0041 0.0065 0.0004 0.0057 0.0007 0.0016 0.0028 0.0088 0.0004 0.0015 0.0014 0.0024 0.0007 0.0034 0.0028 0.0021 0.0021 0.0005 4.66248
0.0008 0.0016 0.0066 0.0020 0.0016 0.0083 0.0008 0.0040 0.0016 0.0008 0.0005 0.0037 0.0012 0.0005 0.0011 0.0026 0.0006 0.0028 0.0044 0.0008 0.0056 0.0056 0.0017 0.0016 0.0010 0.0007 0.0009 0.0007 0.0026 0.0019 0.0007 0.0041 0.0065 0.0004 0.0057 0.0007 0.0016 0.0028 0.0088 0.0004 0.0015 0.0014 0.0024 0.0007 0.0034 0.0028 0.0021 0.0021 0.0005 0.0014 4.60882
0.0016 0.0066 0.0020 0.0016 0.0083 0.0008 0.0040 0.0016 0.0008 0.0005 0.0037 0.0012 0.0005 0.0011 0.0026 0.0006 0.0028 0.0044 0.0008 0.0056 0.0056 0.0017 0.0016 0.0010 0.0007 0.0009 0.0007 0.0026 0.0019 0.0007 0.0041 0.0065 0.0004 0.0057 0.0007 0.0016 0.0028 0.0088 0.0004 0.0015 0.0014 0.0024 0.0007 0.0034 0.0028 0.0021 0.0021 0.0005 0.0014 0.0021 4.61986
0.0066 0.0020 0.0016 0.0083 0.0008 0.0040 0.0016 0.0008 0.0005 0.0037 0.0012 0.0005 0.0011 0.0026 0.0006 0.0028 0.0044 0.0008 0.0056 0.0056 0.0017 0.0016 0.0010 0.0007 0.0009 0.0007 0.0026 0.0019 0.0007 0.0041 0.0065 0.0004 0.0057 0.0007 0.0016 0.0028 0.0088 0.0004 0.0015 0.0014 0.0024 0.0007 0.0034 0.0028 0.0021 0.0021 0.0005 0.0014 0.0021 0.0008 4.61024
0.0020 0.0016 0.0083 0.0008 0.0040 0.0016 0.0008 0.0005 0.0037 0.0012 0.0005 0.0011 0.0026 0.0006 0.0028 0.0044 0.0008 0.0056 0.0056 0.0017 0.0016 0.0010 0.0007 0.0009 0.0007 0.0026 0.0019 0.0007 0.0041 0.0065 0.0004 0.0057 0.0007 0.0016 0.0028 0.0088 0.0004 0.0015 0.0014 0.0024 0.0007 0.0034 0.0028 0.0021 0.0021 0.0005 0.0014 0.0021 0.0008 0.0037 4.63257
0.0016 0.0083 0.0008 0.0040 0.0016 0.0008 0.0005 0.0037 0.0012 0.0005 0.0011 0.0026 0.0006 0.0028 0.0044 0.0008 0.0056 0.0056 0.0017 0.0016 0.0010 0.0007 0.0009 0.0007 0.0026 0.0019 0.0007 0.0041 0.0065 0.0004 0.0057 0.0007 0.0016 0.0028 0.0088 0.0004 0.0015 0.0014 0.0024 0.0007 0.0034 0.0028 0.0021 0.0021 0.0005 0.0014 0.0021 0.0008 0.0037 0.0011 4.63921
0.0083 0.0008 0.0040 0.0016 0.0008 0.0005 0.0037 0.0012 0.0005 0.0011 0.0026 0.0006 0.0028 0.0044 0.0008 0.0056 0.0056 0.0017 0.0016 0.0010 0.0007 0.0009 0.0007 0.0026 0.0019 0.0007 0.0041 0.0065 0.0004 0.0057 0.0007 0.0016 0.0028 0.0088 0.0004 0.0015 0.0014 0.0024 0.0007 0.0034 0.0028 0.0021 0.0021 0.0005 0.0014 0.0021 0.0008 0.0037 0.0011 0.0041 4.62705
0.0008 0.0040 0.0016 0.0008 0.0005 0.0037 0.0012 0.0005 0.0011 0.0026 0.0006 0.0028 0.0044 0.0008 0.0056 0.0056 0.0017 0.0016 0.0010 0.0007 0.0009 0.0007 0.0026 0.0019 0.0007 0.0041 0.0065 0.0004 0.0057 0.0007 0.0016 0.0028 0.0088 0.0004 0.0015 0.0014 0.0024 0.0007 0.0034 0.0028 0.0021 0.0021 0.0005 0.0014 0.0021 0.0008 0.0037 0.0011 0.0041 0.0026 4.67342
0.0040 0.0016 0.0008 0.0005 0.0037 0.0012 0.0005 0.0011 0.0026 0.0006 0.0028 0.0044 0.0008 0.0056 0.0056 0.0017 0.0016 0.0010 0.0007 0.0009 0.0007 0.0026 0.0019 0.0007 0.0041 0.0065 0.0004 0.0057 0.0007 0.0016 0.0028 0.0088 0.0004 0.0015 0.0014 0.0024 0.0007 0.0034 0.0028 0.0021 0.0021 0.0005 0.0014 0.0021 0.0008 0.0037 0.0011 0.0041 0.0026 0.0004 4.76661
0.0016 0.0008 0.0005 0.0037 0.0012 0.0005 0.0011 0.0026 0.0006 0.0028 0.0044 0.0008 0.0056 0.0056 0.0017 0.0016 0.0010 0.0007 0.0009 0.0007 0.0026 0.0019 0.0007 0.0041 0.0065 0.0004 0.0057 0.0007 0.0016 0.0028 0.0088 0.0004 0.0015 0.0014 0.0024 0.0007 0.0034 0.0028 0.0021 0.0021 0.0005 0.0014 0.0021 0.0008 0.0037 0.0011 0.0041 0.0026 0.0004 0.0034 4.67448
0.0008 0.0005 0.0037 0.0012 0.0005 0.0011 0.0026 0.0006 0.0028 0.0044 0.0008 0.0056 0.0056 0.0017 0.0016 0.0010 0.0007 0.0009 0.0007 0.0026 0.0019 0.0007 0.0041 0.0065 0.0004 0.0057 0.0007 0.0016 0.0028 0.0088 0.0004 0.0015 0.0014 0.0024 0.0007 0.0034 0.0028 0.0021 0.0021 0.0005 0.0014 0.0021 0.0008 0.0037 0.0011 0.0041 0.0026 0.0004 0.0034 0.0009 4.59695
0.0005 0.0037 0.0012 0.0005 0.0011 0.0026 0.0006 0.0028 0.0044 0.0008 0.0056 0.0056 0.0017 0.0016 0.0010 0.0007 0.0009 0.0007 0.0026 0.0019 0.0007 0.0041 0.0065 0.0004 0.0057 0.0007 0.0016 0.0028 0.0088 0.0004 0.0015 0.0014 0.0024 0.0007 0.0034 0.0028 0.0021 0.0021 0.0005 0.0014 0.0021 0.0008 0.0037 0.0011 0.0041 0.0026 0.0004 0.0034 0.0009 0.0003 4.50446
0.0037 0.0012 0.0005 0.0011 0.0026 0.0006 0.0028 0.0044 0.0008 0.0056 0.0056 0.0017 0.0016 0.0010 0.0007 0.0009 0.0007 0.0026 0.0019 0.0007 0.0041 0.0065 0.0004 0.0057 0.0007 0.0016 0.0028 0.0088 0.0004 0.0015 0.0014 0.0024 0.0007 0.0034 0.0028 0.0021 0.0021 0.0005 0.0014 0.0021 0.0008 0.0037 0.0011 0.0041 0.0026 0.0004 0.0034 0.0009 0.0003 0.0016 4.5031
0.0007 0.0015 0.0011 0.0001 0.0005 0.0005 0.0005 0.0006 0.0034 0.0010 0.0004 0.0005 0.0005 0.0016 0.0023 0.0018 0.0010 0.0009 0.0068 0.0009 0.0005 0.0009 0.0002 0.0017 0.0004 0.0005 0.0003 0.0019 0.0011 0.0024 0.0019 0.0020 0.0034 0.0045 0.0014 0.0024 0.0003 0.0013 0.0022 0.0006 0.0021 0.0017 0.0016 0.0026 0.0025 0.0041 0.0043 0.0013 0.0013 0.0006 3.68484
0.0015 0.0011 0.0001 0.0005 0.0005 0.0005 0.0006 0.0034 0.0010 0.0004 0.0005 0.0005 0.0016 0.0023 0.0018 0.0010 0.0009 0.0068 0.0009 0.0005 0.0009 0.0002 0.0017 0.0004 0.0005 0.0003 0.0019 0.0011 0.0024 0.0019 0.0020 0.0034 0.0045 0.0014 0.0024 0.0003 0.0013 0.0022 0.0006 0.0021 0.0017 0.0016 0.0026 0.0025 0.0041 0.0043 0.0013 0.0013 0.0006 0.0001 3.61634
0.0011 0.0001 0.0005 0.0005 0.0005 0.0006 0.0034 0.0010 0.0004 0.0005 0.0005 0.0016 0.0023 0.0018 0.0010 0.0009 0.0068 0.0009 0.0005 0.0009 0.0002 0.0017 0.0004 0.0005 0.0003 0.0019 0.0011 0.0024 0.0019 0.0020 0.0034 0.0045 0.0014 0.0024 0.0003 0.0013 0.0022 0.0006 0.0021 0.0017 0.0016 0.0026 0.0025 0.0041 0.0043 0.0013 0.0013 0.0006 0.0001 0.0021 3.68371
0.0001 0.0005 0.0005 0.0005 0.0006 0.0034 0.0010 0.0004 0.0005 0.0005 0.0016 0.0023 0.0018 0.0010 0.0009 0.0068 0.0009 0.0005 0.0009 0.0002 0.0017 0.0004 0.0005 0.0003 0.0019 0.0011 0.0024 0.0019 0.0020 0.0034 0.0045 0.0014 0.0024 0.0003 0.0013 0.0022 0.0006 0.0021 0.0017 0.0016 0.0026 0.0025 0.0041 0.0043 0.0013 0.0013 0.0006 0.0001 0.0021 0.0006 3.68212
0.0005 0.0005 0.0005 0.0006 0.0034 0.0010 0.0004 0.0005 0.0005 0.0016 0.0023 0.0018 0.0010 0.0009 0.0068 0.0009 0.0005 0.0009 0.0002 0.0017 0.0004 0.0005 0.0003 0.0019 0.0011 0.0024 0.0019 0.0020 0.0034 0.0045 0.0014 0.0024 0.0003 0.0013 0.0022 0.0006 0.0021 0.0017 0.0016 0.0026 0.0025 0.0041 0.0043 0.0013 0.0013 0.0006 0.0001 0.0021 0.0006 0.0030 3.71679
0.0005 0.0005 0.0006 0.0034 0.0010 0.0004 0.0005 0.0005 0.0016 0.0023 0.0018 0.0010 0.0009 0.0068 0.0009 0.0005 0.0009 0.0002 0.0017 0.0004 0.0005 0.0003 0.0019 0.0011 0.0024 0.0019 0.0020 0.0034 0.0045 0.0014 0.0024 0.0003 0.0013 0.0022 0.0006 0.0021 0.0017 0.0016 0.0026 0.0025 0.0041 0.0043 0.0013 0.0013 0.0006 0.0001 0.0021 0.0006 0.0030 0.0035 3.83047
0.0005 0.0006 0.0034 0.0010 0.0004 0.0005 0.0005 0.0016 0.0023 0.0018 0.0010 0.0009 0.0068 0.0009 0.0005 0.0009 0.0002 0.0017 0.0004 0.0005 0.0003 0.0019 0.0011 0.0024 0.0019 0.0020 0.0034 0.0045 0.0014 0.0024 0.0003 0.0013 0.0022 0.0006 0.0021 0.0017 0.0016 0.0026 0.0025 0.0041 0.0043 0.0013 0.0013 0.0006 0.0001 0.0021 0.0006 0.0030 0.0035 0.0013 3.91983
0.0006 0.0034 0.0010 0.0004 0.0005 0.0005 0.0016 0.0023 0.0018 0.0010 0.0009 0.0068 0.0009 0.0005 0.0009 0.0002 0.0017 0.0004 0.0005 0.0003 0.0019 0.0011 0.0024 0.0019 0.0020 0.0034 0.0045 0.0014 0.0024 0.0003 0.0013 0.0022 0.0006 0.0021 0.0017 0.0016 0.0026 0.0025 0.0041 0.0043 0.0013 0.0013 0.0006 0.0001 0.0021 0.0006 0.0030 0.0035 0.0013 0.0028 3.96408
0.0034 0.0010 0.0004 0.0005 0.0005 0.0016 0.0023 0.0018 0.0010 0.0009 0.0068 0.0009 0.0005 0.0009 0.0002 0.0017 0.0004 0.0005 0.0003 0.0019 0.0011 0.0024 0.0019 0.0020 0.0034 0.0045 0.0014 0.0024 0.0003 0.0013 0.0022 0.0006 0.0021 0.0017 0.0016 0.0026 0.0025 0.0041 0.0043 0.0013 0.0013 0.0006 0.0001 0.0021 0.0006 0.0030 0.0035 0.0013 0.0028 0.0004 3.91963
0.0010 0.0004 0.0005 0.0005 0.0016 0.0023 0.0018 0.0010 0.0009 0.0068 0.0009 0.0005 0.0009 0.0002 0.0017 0.0004 0.0005 0.0003 0.0019 0.0011 0.0024 0.0019 0.0020 0.0034 0.0045 0.0014 0.0024 0.0003 0.0013 0.0022 0.0006 0.0021 0.0017 0.0016 0.0026 0.0025 0.0041 0.0043 0.0013 0.0013 0.0006 0.0001 0.0021 0.0006 0.0030 0.0035 0.0013 0.0028 0.0004 0.0009 3.92135
0.0004 0.0005 0.0005 0.0016 0.0023 0.0018 0.0010 0.0009 0.0068 0.0009 0.0005 0.0009 0.0002 0.0017 0.0004 0.0005 0.0003 0.0019 0.0011 0.0024 0.0019 0.0020 0.0034 0.0045 0.0014 0.0024 0.0003 0.0013 0.0022 0.0006 0.0021 0.0017 0.0016 0.0026 0.0025 0.0041 0.0043 0.0013 0.0013 0.0006 0.0001 0.0021 0.0006 0.0030 0.0035 0.0013 0.0028 0.0004 0.0009 0.0006 3.92238
0.0005 0.0005 0.0016 0.0023 0.0018 0.0010 0.0009 0.0068 0.0009 0.0005 0.0009 0.0002 0.0017 0.0004 0.0005 0.0003 0.0019 0.0011 0.0024 0.0019 0.0020 0.0034 0.0045 0.0014 0.0024 0.0003 0.0013 0.0022 0.0006 0.0021 0.0017 0.0016 0.0026 0.0025 0.0041 0.0043 0.0013 0.0013 0.0006 0.0001 0.0021 0.0006 0.0030 0.0035 0.0013 0.0028 0.0004 0.0009 0.0006 0.0025 4.01578
0.0005 0.0016 0.0023 0.0018 0.0010 0.0009 0.0068 0.0009 0.0005 0.0009 0.0002 0.0017 0.0004 0.0005 0.0003 0.0019 0.0011 0.0024 0.0019 0.0020 0.0034 0.0045 0.0014 0.0024 0.0003 0.0013 0.0022 0.0006 0.0021 0.0017 0.0016 0.0026 0.0025 0.0041 0.0043 0.0013 0.0013 0.0006 0.0001 0.0021 0.0006 0.0030 0.0035 0.0013 0.0028 0.0004 0.0009 0.0006 0.0025 0.0011 4.06884
0.0016 0.0023 0.0018 0.0010 0.0009 0.0068 0.0009 0.0005 0.0009 0.0002 0.0017 0.0004 0.0005 0.0003 0.0019 0.0011 0.0024 0.0019 0.0020 0.0034 0.0045 0.0014 0.0024 0.0003 0.0013 0.0022 0.0006 0.0021 0.0017 0.0016 0.0026 0.0025 0.0041 0.0043 0.0013 0.0013 0.0006 0.0001 0.0021 0.0006 0.0030 0.0035 0.0013 0.0028 0.0004 0.0009 0.0006 0.0025 0.0011 0.0010 3.97608
0.0023 0.0018 0.0010 0.0009 0.0068 0.0009 0.0005 0.0009 0.0002 0.0017 0.0004 0.0005 0.0003 0.0019 0.0011 0.0024 0.0019 0.0020 0.0034 0.0045 0.0014 0.0024 0.0003 0.0013 0.0022 0.0006 0.0021 0.0017 0.0016 0.0026 0.0025 0.0041 0.0043 0.0013 0.0013 0.0006 0.0001 0.0021 0.0006 0.0030 0.0035 0.0013 0.0028 0.0004 0.0009 0.0006 0.0025 0.0011 0.0010 0.0001 3.97111
0.0018 0.0010 0.0009 0.0068 0.0009 0.0005 0.0009 0.0002 0.0017 0.0004 0.0005 0.0003 0.0019 0.0011 0.0024 0.0019 0.0020 0.0034 0.0045 0.0014 0.0024 0.0003 0.0013 0.0022 0.0006 0.0021 0.0017 0.0016 0.0026 0.0025 0.0041 0.0043 0.0013 0.0013 0.0006 0.0001 0.0021 0.0006 0.0030 0.0035 0.0013 0.0028 0.0004 0.0009 0.0006 0.0025 0.0011 0.0010 0.0001 0.0027 4.06716
0.0010 0.0009 0.0068 0.0009 0.0005 0.0009 0.0002 0.0017 0.0004 0.0005 0.0003 0.0019 0.0011 0.0024 0.0019 0.0020 0.0034 0.0045 0.0014 0.0024 0.0003 0.0013 0.0022 0.0006 0.0021 0.0017 0.0016 0.0026 0.0025 0.0041 0.0043 0.0013 0.0013 0.0006 0.0001 0.0021 0.0006 0.0030 0.0035 0.0013 0.0028 0.0004 0.0009 0.0006 0.0025 0.0011 0.0010 0.0001 0.0027 0.0009 4.12085
0.0009 0.0068 0.0009 0.0005 0.0009 0.0002 0.0017 0.0004 0.0005 0.0003 0.0019 0.0011 0.0024 0.0019 0.0020 0.0034 0.0045 0.0014 0.0024 0.0003 0.0013 0.0022 0.0006 0.0021 0.0017 0.0016 0.0026 0.0025 0.0041 0.0043 0.0013 0.0013 0.0006 0.0001 0.0021 0.0006 0.0030 0.0035 0.0013 0.0028 0.0004 0.0009 0.0006 0.0025 0.0011 0.0010 0.0001 0.0027 0.0009 0.0019 4.12151
0.0068 0.0009 0.0005 0.0009 0.0002 0.0017 0.0004 0.0005 0.0003 0.0019 0.0011 0.0024 0.0019 0.0020 0.0034 0.0045 0.0014 0.0024 0.0003 0.0013 0.0022 0.0006 0.0021 0.0017 0.0016 0.0026 0.0025 0.0041 0.0043 0.0013 0.0013 0.0006 0.0001 0.0021 0.0006 0.0030 0.0035 0.0013 0.0028 0.0004 0.0009 0.0006 0.0025 0.0011 0.0010 0.0001 0.0027 0.0009 0.0019 0.0010 4.06941
0.0009 0.0005 0.0009 0.0002 0.0017 0.0004 0.0005 0.0003 0.0019 0.0011 0.0024 0.0019 0.0020 0.0034 0.0045 0.0014 0.0024 0.0003 0.0013 0.0022 0.0006 0.0021 0.0017 0.0016 0.0026 0.0025 0.0041 0.0043 0.0013 0.0013 0.0006 0.0001 0.0021 0.0006 0.0030 0.0035 0.0013 0.0028 0.0004 0.0009 0.0006 0.0025 0.0011 0.0010 0.0001 0.0027 0.0009 0.0019 0.0010 0.0007 4.04608
0.0005 0.0009 0.0002 0.0017 0.0004 0.0005 0.0003 0.0019 0.0011 0.0024 0.0019 0.0020 0.0034 0.0045 0.0014 0.0024 0.0003 0.0013 0.0022 0.0006 0.0021 0.0017 0.0016 0.0026 0.0025 0.0041 0.0043 0.0013 0.0013 0.0006 0.0001 0.0021 0.0006 0.0030 0.0035 0.0013 0.0028 0.0004 0.0009 0.0006 0.0025 0.0011 0.0010 0.0001 0.0027 0.0009 0.0019 0.0010 0.0007 0.0017 3.91131
0.0009 0.0002 0.0017 0.0004 0.0005 0.0003 0.0019 0.0011 0.0024 0.0019 0.0020 0.0034 0.0045 0.0014 0.0024 0.0003 0.0013 0.0022 0.0006 0.0021 0.0017 0.0016 0.0026 0.0025 0.0041 0.0043 0.0013 0.0013 0.0006 0.0001 0.0021 0.0006 0.0030 0.0035 0.0013 0.0028 0.0004 0.0009 0.0006 0.0025 0.0011 0.0010 0.0001 0.0027 0.0009 0.0019 0.0010 0.0007 0.0017 0.0007 3.91165
0.0002 0.0017 0.0004 0.0005 0.0003 0.0019 0.0011 0.0024 0.0019 0.0020 0.0034 0.0045 0.0014 0.0024 0.0003 0.0013 0.0022 0.0006 0.0021 0.0017 0.0016 0.0026 0.0025 0.0041 0.0043 0.0013 0.0013 0.0006 0.0001 0.0021 0.0006 0.0030 0.0035 0.0013 0.0028 0.0004 0.0009 0.0006 0.0025 0.0011 0.0010 0.0001 0.0027 0.0009 0.0019 0.0010 0.0007 0.0017 0.0007 0.0035 3.95309
0.0017 0.0004 0.0005 0.0003 0.0019 0.0011 0.0024 0.0019 0.0020 0.0034 0.0045 0.0014 0.0024 0.0003 0.0013 0.0022 0.0006 0.0021 0.0017 0.0016 0.0026 0.0025 0.0041 0.0043 0.0013 0.0013 0.0006 0.0001 0.0021 0.0006 0.0030 0.0035 0.0013 0.0028 0.0004 0.0009 0.0006 0.0025 0.0011 0.0010 0.0001 0.0027 0.0009 0.0019 0.0010 0.0007 0.0017 0.0007 0.0035 0.0032 3.95362
0.0004 0.0005 0.0003 0.0019 0.0011 0.0024 0.0019 0.0020 0.0034 0.0045 0.0014 0.0024 0.0003 0.0013 0.0022 0.0006 0.0021 0.0017 0.0016 0.0026 0.0025 0.0041 0.0043 0.0013 0.0013 0.0006 0.0001 0.0021 0.0006 0.0030 0.0035 0.0013 0.0028 0.0004 0.0009 0.0006 0.0025 0.0011 0.0010 0.0001 0.0027 0.0009 0.0019 0.0010 0.0007 0.0017 0.0007 0.0035 0.0032 0.0004 3.95266
0.0005 0.0003 0.0019 0.0011 0.0024 0.0019 0.0020 0.0034 0.0045 0.0014 0.0024 0.0003 0.0013 0.0022 0.0006 0.0021 0.0017 0.0016 0.0026 0.0025 0.0041 0.0043 0.0013 0.0013 0.0006 0.0001 0.0021 0.0006 0.0030 0.0035 0.0013 0.0028 0.0004 0.0009 0.0006 0.0025 0.0011 0.0010 0.0001 0.0027 0.0009 0.0019 0.0010 0.0007 0.0017 0.0007 0.0035 0.0032 0.0004 0.0015 3.95251
0.0003 0.0019 0.0011 0.0024 0.0019 0.0020 0.0034 0.0045 0.0014 0.0024 0.0003 0.0013 0.0022 0.0006 0.0021 0.0017 0.0016 0.0026 0.0025 0.0041 0.0043 0.0013 0.0013 0.0006 0.0001 0.0021 0.0006 0.0030 0.0035 0.0013 0.0028 0.0004 0.0009 0.0006 0.0025 0.0011 0.0010 0.0001 0.0027 0.0009 0.0019 0.0010 0.0007 0.0017 0.0007 0.0035 0.0032 0.0004 0.0015 0.0022 3.95679
0.0019 0.0011 0.0024 0.0019 0.0020 0.0034 0.0045 0.0014 0.0024 0.0003 0.0013 0.0022 0.0006 0.0021 0.0017 0.0016 0.0026 0.0025 0.0041 0.0043 0.0013 0.0013 0.0006 0.0001 0.0021 0.0006 0.0030 0.0035 0.0013 0.0028 0.0004 0.0009 0.0006 0.0025 0.0011 0.0010 0.0001 0.0027 0.0009 0.0019 0.0010 0.0007 0.0017 0.0007 0.0035 0.0032 0.0004 0.0015 0.0022 0.0015 3.95887
0.0011 0.0024 0.0019 0.0020 0.0034 0.0045 0.0014 0.0024 0.0003 0.0013 0.0022 0.0006 0.0021 0.0017 0.0016 0.0026 0.0025 0.0041 0.0043 0.0013 0.0013 0.0006 0.0001 0.0021 0.0006 0.0030 0.0035 0.0013 0.0028 0.0004 0.0009 0.0006 0.0025 0.0011 0.0010 0.0001 0.0027 0.0009 0.0019 0.0010 0.0007 0.0017 0.0007 0.0035 0.0032 0.0004 0.0015 0.0022 0.0015 0.0022 3.917
0.0024 0.0019 0.0020 0.0034 0.0045 0.0014 0.0024 0.0003 0.0013 0.0022 0.0006 0.0021 0.0017 0.0016 0.0026 0.0025 0.0041 0.0043 0.0013 0.0013 0.0006 0.0001 0.0021 0.0006 0.0030 0.0035 0.0013 0.0028 0.0004 0.0009 0.0006 0.0025 0.0011 0.0010 0.0001 0.0027 0.0009 0.0019 0.0010 0.0007 0.0017 0.0007 0.0035 0.0032 0.0004 0.0015 0.0022 0.0015 0.0022 0.0027 3.83526
0.0019 0.0020 0.0034 0.0045 0.0014 0.0024 0.0003 0.0013 0.0022 0.0006 0.0021 0.0017 0.0016 0.0026 0.0025 0.0041 0.0043 0.0013 0.0013 0.0006 0.0001 0.0021 0.0006 0.0030 0.0035 0.0013 0.0028 0.0004 0.0009 0.0006 0.0025 0.0011 0.0010 0.0001 0.0027 0.0009 0.0019 0.0010 0.0007 0.0017 0.0007 0.0035 0.0032 0.0004 0.0015 0.0022 0.0015 0.0022 0.0027 0.0009 3.83543
0.0020 0.0034 0.0045 0.0014 0.0024 0.0003 0.0013 0.0022 0.0006 0.0021 0.0017 0.0016 0.0026 0.0025 0.0041 0.0043 0.0013 0.0013 0.0006 0.0001 0.0021 0.0006 0.0030 0.0035 0.0013 0.0028 0.0004 0.0009 0.0006 0.0025 0.0011 0.0010 0.0001 0.0027 0.0009 0.0019 0.0010 0.0007 0.0017 0.0007 0.0035 0.0032 0.0004 0.0015 0.0022 0.0015 0.0022 0.0027 0.0009 0.0017 3.83499
0.0034 0.0045 0.0014 0.0024 0.0003 0.0013 0.0022 0.0006 0.0021 0.0017 0.0016 0.0026 0.0025 0.0041 0.0043 0.0013 0.0013 0.0006 0.0001 0.0021 0.0006 0.0030 0.0035 0.0013 0.0028 0.0004 0.0009 0.0006 0.0025 0.0011 0.0010 0.0001 0.0027 0.0009 0.0019 0.0010 0.0007 0.0017 0.0007 0.0035 0.0032 0.0004 0.0015 0.0022 0.0015 0.0022 0.0027 0.0009 0.0017 0.0007 3.79575
0.0045 0.0014 0.0024 0.0003 0.0013 0.0022 0.0006 0.0021 0.0017 0.0016 0.0026 0.0025 0.0041 0.0043 0.0013 0.0013 0.0006 0.0001 0.0021 0.0006 0.0030 0.0035 0.0013 0.0028 0.0004 0.0009 0.0006 0.0025 0.0011 0.0010 0.0001 0.0027 0.0009 0.0019 0.0010 0.0007 0.0017 0.0007 0.0035 0.0032 0.0004 0.0015 0.0022 0.0015 0.0022 0.0027 0.0009 0.0017 0.0007 0.0019 3.83754
0.0014 0.0024 0.0003 0.0013 0.0022 0.0006 0.0021 0.0017 0.0016 0.0026 0.0025 0.0041 0.0043 0.0013 0.0013 0.0006 0.0001 0.0021 0.0006 0.0030 0.0035 0.0013 0.0028 0.0004 0.0009 0.0006 0.0025 0.0011 0.0010 0.0001 0.0027 0.0009 0.0019 0.0010 0.0007 0.0017 0.0007 0.0035 0.0032 0.0004 0.0015 0.0022 0.0015 0.0022 0.0027 0.0009 0.0017 0.0007 0.0019 0.0005 3.80187
0.0024 0.0003 0.0013 0.0022 0.0006 0.0021 0.0017 0.0016 0.0026 0.0025 0.0041 0.0043 0.0013 0.0013 0.0006 0.0001 0.0021 0.0006 0.0030 0.0035 0.0013 0.0028 0.0004 0.0009 0.0006 0.0025 0.0011 0.0010 0.0001 0.0027 0.0009 0.0019 0.0010 0.0007 0.0017 0.0007 0.0035 0.0032 0.0004 0.0015 0.0022 0.0015 0.0022 0.0027 0.0009 0.0017 0.0007 0.0019 0.0005 0.0038 3.96558
0.0003 0.0013 0.0022 0.0006 0.0021 0.0017 0.0016 0.0026 0.0025 0.0041 0.0043 0.0013 0.0013 0.0006 0.0001 0.0021 0.0006 0.0030 0.0035 0.0013 0.0028 0.0004 0.0009 0.0006 0.0025 0.0011 0.0010 0.0001 0.0027 0.0009 0.0019 0.0010 0.0007 0.0017 0.0007 0.0035 0.0032 0.0004 0.0015 0.0022 0.0015 0.0022 0.0027 0.0009 0.0017 0.0007 0.0019 0.0005 0.0038 0.0001 3.96498
0.0013 0.0022 0.0006 0.0021 0.0017 0.0016 0.0026 0.0025 0.0041 0.0043 0.0013 0.0013 0.0006 0.0001 0.0021 0.0006 0.0030 0.0035 0.0013 0.0028 0.0004 0.0009 0.0006 0.0025 0.0011 0.0010 0.0001 0.0027 0.0009 0.0019 0.0010 0.0007 0.0017 0.0007 0.0035 0.0032 0.0004 0.0015 0.0022 0.0015 0.0022 0.0027 0.0009 0.0017 0.0007 0.0019 0.0005 0.0038 0.0001 0.0018 4.11104
0.0022 0.0006 0.0021 0.0017 0.0016 0.0026 0.0025 0.0041 0.0043 0.0013 0.0013 0.0006 0.0001 0.0021 0.0006 0.0030 0.0035 0.0013 0.0028 0.0004 0.0009 0.0006 0.0025 0.0011 0.0010 0.0001 0.0027 0.0009 0.0019 0.0010 0.0007 0.0017 0.0007 0.0035 0.0032 0.0004 0.0015 0.0022 0.0015 0.0022 0.0027 0.0009 0.0017 0.0007 0.0019 0.0005 0.0038 0.0001 0.0018 0.0004 4.01299
0.0006 0.0021 0.0017 0.0016 0.0026 0.0025 0.0041 0.0043 0.0013 0.0013 0.0006 0.0001 0.0021 0.0006 0.0030 0.0035 0.0013 0.0028 0.0004 0.0009 0.0006 0.0025 0.0011 0.0010 0.0001 0.0027 0.0009 0.0019 0.0010 0.0007 0.0017 0.0007 0.0035 0.0032 0.0004 0.0015 0.0022 0.0015 0.0022 0.0027 0.0009 0.0017 0.0007 0.0019 0.0005 0.0038 0.0001 0.0018 0.0004 0.0006 3.96715
0.0021 0.0017 0.0016 0.0026 0.0025 0.0041 0.0043 0.0013 0.0013 0.0006 0.0001 0.0021 0.0006 0.0030 0.0035 0.0013 0.0028 0.0004 0.0009 0.0006 0.0025 0.0011 0.0010 0.0001 0.0027 0.0009 0.0019 0.0010 0.0007 0.0017 0.0007 0.0035 0.0032 0.0004 0.0015 0.0022 0.0015 0.0022 0.0027 0.0009 0.0017 0.0007 0.0019 0.0005 0.0038 0.0001 0.0018 0.0004 0.0006 0.0013 3.9236
0.0017 0.0016 0.0026 0.0025 0.0041 0.0043 0.0013 0.0013 0.0006 0.0001 0.0021 0.0006 0.0030 0.0035 0.0013 0.0028 0.0004 0.0009 0.0006 0.0025 0.0011 0.0010 0.0001 0.0027 0.0009 0.0019 0.0010 0.0007 0.0017 0.0007 0.0035 0.0032 0.0004 0.0015 0.0022 0.0015 0.0022 0.0027 0.0009 0.0017 0.0007 0.0019 0.0005 0.0038 0.0001 0.0018 0.0004 0.0006 0.0013 0.0007 3.92377
0.0016 0.0026 0.0025 0.0041 0.0043 0.0013 0.0013 0.0006 0.0001 0.0021 0.0006 0.0030 0.0035 0.0013 0.0028 0.0004 0.0009 0.0006 0.0025 0.0011 0.0010 0.0001 0.0027 0.0009 0.0019 0.0010 0.0007 0.0017 0.0007 0.0035 0.0032 0.0004 0.0015 0.0022 0.0015 0.0022 0.0027 0.0009 0.0017 0.0007 0.0019 0.0005 0.0038 0.0001 0.0018 0.0004 0.0006 0.0013 0.0007 0.0006 3.92335
0.0026 0.0025 0.0041 0.0043 0.0013 0.0013 0.0006 0.0001 0.0021 0.0006 0.0030 0.0035 0.0013 0.0028 0.0004 0.0009 0.0006 0.0025 0.0011 0.0010 0.0001 0.0027 0.0009 0.0019 0.0010 0.0007 0.0017 0.0007 0.0035 0.0032 0.0004 0.0015 0.0022 0.0015 0.0022 0.0027 0.0009 0.0017 0.0007 0.0019 0.0005 0.0038 0.0001 0.0018 0.0004 0.0006 0.0013 0.0007 0.0006 0.0018 3.96729
0.0025 0.0041 0.0043 0.0013 0.0013 0.0006 0.0001 0.0021 0.0006 0.0030 0.0035 0.0013 0.0028 0.0004 0.0009 0.0006 0.0025 0.0011 0.0010 0.0001 0.0027 0.0009 0.0019 0.0010 0.0007 0.0017 0.0007 0.0035 0.0032 0.0004 0.0015 0.0022 0.0015 0.0022 0.0027 0.0009 0.0017 0.0007 0.0019 0.0005 0.0038 0.0001 0.0018 0.0004 0.0006 0.0013 0.0007 0.0006 0.0018 0.0008 3.967
0.0041 0.0043 0.0013 0.0013 0.0006 0.0001 0.0021 0.0006 0.0030 0.0035 0.0013 0.0028 0.0004 0.0009 0.0006 0.0025 0.0011 0.0010 0.0001 0.0027 0.0009 0.0019 0.0010 0.0007 0.0017 0.0007 0.0035 0.0032 0.0004 0.0015 0.0022 0.0015 0.0022 0.0027 0.0009 0.0017 0.0007 0.0019 0.0005 0.0038 0.0001 0.0018 0.0004 0.0006 0.0013 0.0007 0.0006 0.0018 0.0008 0.0016 3.92297
0.0043 0.0013 0.0013 0.0006 0.0001 0.0021 0.0006 0.0030 0.0035 0.0013 0.0028 0.0004 0.0009 0.0006 0.0025 0.0011 0.0010 0.0001 0.0027 0.0009 0.0019 0.0010 0.0007 0.0017 0.0007 0.0035 0.0032 0.0004 0.0015 0.0022 0.0015 0.0022 0.0027 0.0009 0.0017 0.0007 0.0019 0.0005 0.0038 0.0001 0.0018 0.0004 0.0006 0.0013 0.0007 0.0006 0.0018 0.0008 0.0016 0.0007 3.8823
0.0013 0.0013 0.0006 0.0001 0.0021 0.0006 0.0030 0.0035 0.0013 0.0028 0.0004 0.0009 0.0006 0.0025 0.0011 0.0010 0.0001 0.0027 0.0009 0.0019 0.0010 0.0007 0.0017 0.0007 0.0035 0.0032 0.0004 0.0015 0.0022 0.0015 0.0022 0.0027 0.0009 0.0017 0.0007 0.0019 0.0005 0.0038 0.0001 0.0018 0.0004 0.0006 0.0013 0.0007 0.0006 0.0018 0.0008 0.0016 0.0007 0.0012 3.7684
0.0013 0.0006 0.0001 0.0021 0.0006 0.0030 0.0035 0.0013 0.0028 0.0004 0.0009 0.0006 0.0025 0.0011 0.0010 0.0001 0.0027 0.0009 0.0019 0.0010 0.0007 0.0017 0.0007 0.0035 0.0032 0.0004 0.0015 0.0022 0.0015 0.0022 0.0027 0.0009 0.0017 0.0007 0.0019 0.0005 0.0038 0.0001 0.0018 0.0004 0.0006 0.0013 0.0007 0.0006 0.0018 0.0008 0.0016 0.0007 0.0012 0.0005 3.69727
0.0006 0.0001 0.0021 0.0006 0.0030 0.0035 0.0013 0.0028 0.0004 0.0009 0.0006 0.0025 0.0011 0.0010 0.0001 0.0027 0.0009 0.0019 0.0010 0.0007 0.0017 0.0007 0.0035 0.0032 0.0004 0.0015 0.0022 0.0015 0.0022 0.0027 0.0009 0.0017 0.0007 0.0019 0.0005 0.0038 0.0001 0.0018 0.0004 0.0006 0.0013 0.0007 0.0006 0.0018 0.0008 0.0016 0.0007 0.0012 0.0005 0.0011 3.76706
0.0001 0.0021 0.0006 0.0030 0.0035 0.0013 0.0028 0.0004 0.0009 0.0006 0.0025 0.0011 0.0010 0.0001 0.0027 0.0009 0.0019 0.0010 0.0007 0.0017 0.0007 0.0035 0.0032 0.0004 0.0015 0.0022 0.0015 0.0022 0.0027 0.0009 0.0017 0.0007 0.0019 0.0005 0.0038 0.0001 0.0018 0.0004 0.0006 0.0013 0.0007 0.0006 0.0018 0.0008 0.0016 0.0007 0.0012 0.0005 0.0011 0.0016 3.63002
0.0021 0.0006 0.0030 0.0035 0.0013 0.0028 0.0004 0.0009 0.0006 0.0025 0.0011 0.0010 0.0001 0.0027 0.0009 0.0019 0.0010 0.0007 0.0017 0.0007 0.0035 0.0032 0.0004 0.0015 0.0022 0.0015 0.0022 0.0027 0.0009 0.0017 0.0007 0.0019 0.0005 0.0038 0.0001 0.0018 0.0004 0.0006 0.0013 0.0007 0.0006 0.0018 0.0008 0.0016 0.0007 0.0012 0.0005 0.0011 0.0016 0.0008 3.62981
0.0006 0.0030 0.0035 0.0013 0.0028 0.0004 0.0009 0.0006 0.0025 0.0011 0.0010 0.0001 0.0027 0.0009 0.0019 0.0010 0.0007 0.0017 0.0007 0.0035 0.0032 0.0004 0.0015 0.0022 0.0015 0.0022 0.0027 0.0009 0.0017 0.0007 0.0019 0.0005 0.0038 0.0001 0.0018 0.0004 0.0006 0.0013 0.0007 0.0006 0.0018 0.0008 0.0016 0.0007 0.0012 0.0005 0.0011 0.0016 0.0008 0.0006 3.62941
0.0030 0.0035 0.0013 0.0028 0.0004 0.0009 0.0006 0.0025 0.0011 0.0010 0.0001 0.0027 0.0009 0.0019 0.0010 0.0007 0.0017 0.0007 0.0035 0.0032 0.0004 0.0015 0.0022 0.0015 0.0022 0.0027 0.0009 0.0017 0.0007 0.0019 0.0005 0.0038 0.0001 0.0018 0.0004 0.0006 0.0013 0.0007 0.0006 0.0018 0.0008 0.0016 0.0007 0.0012 0.0005 0.0011 0.0016 0.0008 0.0006 0.0008 3.59796
0.0035 0.0013 0.0028 0.0004 0.0009 0.0006 0.0025 0.0011 0.0010 0.0001 0.0027 0.0009 0.0019 0.0010 0.0007 0.0017 0.0007 0.0035 0.0032 0.0004 0.0015 0.0022 0.0015 0.0022 0.0027 0.0009 0.0017 0.0007 0.0019 0.0005 0.0038 0.0001 0.0018 0.0004 0.0006 0.0013 0.0007 0.0006 0.0018 0.0008 0.0016 0.0007 0.0012 0.0005 0.0011 0.0016 0.0008 0.0006 0.0008 0.0002 3.69609
0.0013 0.0028 0.0004 0.0009 0.0006 0.0025 0.0011 0.0010 0.0001 0.0027 0.0009 0.0019 0.0010 0.0007 0.0017 0.0007 0.0035 0.0032 0.0004 0.0015 0.0022 0.0015 0.0022 0.0027 0.0009 0.0017 0.0007 0.0019 0.0005 0.0038 0.0001 0.0018 0.0004 0.0006 0.0013 0.0007 0.0006 0.0018 0.0008 0.0016 0.0007 0.0012 0.0005 0.0011 0.0016 0.0008 0.0006 0.0008 0.0002 0.0005 3.69738
0.0028 0.0004 0.0009 0.0006 0.0025 0.0011 0.0010 0.0001 0.0027 0.0009 0.0019 0.0010 0.0007 0.0017 0.0007 0.0035 0.0032 0.0004 0.0015 0.0022 0.0015 0.0022 0.0027 0.0009 0.0017 0.0007 0.0019 0.0005 0.0038 0.0001 0.0018 0.0004 0.0006 0.0013 0.0007 0.0006 0.0018 0.0008 0.0016 0.0007 0.0012 0.0005 0.0011 0.0016 0.0008 0.0006 0.0008 0.0002 0.0005 0.0013 3.63067
0.0004 0.0009 0.0006 0.0025 0.0011 0.0010 0.0001 0.0027 0.0009 0.0019 0.0010 0.0007 0.0017 0.0007 0.0035 0.0032 0.0004 0.0015 0.0022 0.0015 0.0022 0.0027 0.0009 0.0017 0.0007 0.0019 0.0005 0.0038 0.0001 0.0018 0.0004 0.0006 0.0013 0.0007 0.0006 0.0018 0.0008 0.0016 0.0007 0.0012 0.0005 0.0011 0.0016 0.0008 0.0006 0.0008 0.0002 0.0005 0.0013 0.0005 3.59921
0.0009 0.0006 0.0025 0.0011 0.0010 0.0001 0.0027 0.0009 0.0019 0.0010 0.0007 0.0017 0.0007 0.0035 0.0032 0.0004 0.0015 0.0022 0.0015 0.0022 0.0027 0.0009 0.0017 0.0007 0.0019 0.0005 0.0038 0.0001 0.0018 0.0004 0.0006 0.0013 0.0007 0.0006 0.0018 0.0008 0.0016 0.0007 0.0012 0.0005 0.0011 0.0016 0.0008 0.0006 0.0008 0.0002 0.0005 0.0013 0.0005 0.0010 3.59945
0.0006 0.0025 0.0011 0.0010 0.0001 0.0027 0.0009 0.0019 0.0010 0.0007 0.0017 0.0007 0.0035 0.0032 0.0004 0.0015 0.0022 0.0015 0.0022 0.0027 0.0009 0.0017 0.0007 0.0019 0.0005 0.0038 0.0001 0.0018 0.0004 0.0006 0.0013 0.0007 0.0006 0.0018 0.0008 0.0016 0.0007 0.0012 0.0005 0.0011 0.0016 0.0008 0.0006 0.0008 0.0002 0.0005 0.0013 0.0005 0.0010 0.0012 3.5995
0.0025 0.0011 0.0010 0.0001 0.0027 0.0009 0.0019 0.0010 0.0007 0.0017 0.0007 0.0035 0.0032 0.0004 0.0015 0.0022 0.0015 0.0022 0.0027 0.0009 0.0017 0.0007 0.0019 0.0005 0.0038 0.0001 0.0018 0.0004 0.0006 0.0013 0.0007 0.0006 0.0018 0.0008 0.0016 0.0007 0.0012 0.0005 0.0011 0.0016 0.0008 0.0006 0.0008 0.0002 0.0005 0.0013 0.0005 0.0010 0.0012 0.0009 3.53917
0.0011 0.0010 0.0001 0.0027 0.0009 0.0019 0.0010 0.0007 0.0017 0.0007 0.0035 0.0032 0.0004 0.0015 0.0022 0.0015 0.0022 0.0027 0.0009 0.0017 0.0007 0.0019 0.0005 0.0038 0.0001 0.0018 0.0004 0.0006 0.0013 0.0007 0.0006 0.0018 0.0008 0.0016 0.0007 0.0012 0.0005 0.0011 0.0016 0.0008 0.0006 0.0008 0.0002 0.0005 0.0013 0.0005 0.0010 0.0012 0.0009 0.0010 3.59982
0.0010 0.0001 0.0027 0.0009 0.0019 0.0010 0.0007 0.0017 0.0007 0.0035 0.0032 0.0004 0.0015 0.0022 0.0015 0.0022 0.0027 0.0009 0.0017 0.0007 0.0019 0.0005 0.0038 0.0001 0.0018 0.0004 0.0006 0.0013 0.0007 0.0006 0.0018 0.0008 0.0016 0.0007 0.0012 0.0005 0.0011 0.0016 0.0008 0.0006 0.0008 0.0002 0.0005 0.0013 0.0005 0.0010 0.0012 0.0009 0.0010 0.0006 3.63111
0.0001 0.0027 0.0009 0.0019 0.0010 0.0007 0.0017 0.0007 0.0035 0.0032 0.0004 0.0015 0.0022 0.0015 0.0022 0.0027 0.0009 0.0017 0.0007 0.0019 0.0005 0.0038 0.0001 0.0018 0.0004 0.0006 0.0013 0.0007 0.0006 0.0018 0.0008 0.0016 0.0007 0.0012 0.0005 0.0011 0.0016 0.0008 0.0006 0.0008 0.0002 0.0005 0.0013 0.0005 0.0010 0.0012 0.0009 0.0010 0.0006 0.0006 3.6976
0.0027 0.0009 0.0019 0.0010 0.0007 0.0017 0.0007 0.0035 0.0032 0.0004 0.0015 0.0022 0.0015 0.0022 0.0027 0.0009 0.0017 0.0007 0.0019 0.0005 0.0038 0.0001 0.0018 0.0004 0.0006 0.0013 0.0007 0.0006 0.0018 0.0008 0.0016 0.0007 0.0012 0.0005 0.0011 0.0016 0.0008 0.0006 0.0008 0.0002 0.0005 0.0013 0.0005 0.0010 0.0012 0.0009 0.0010 0.0006 0.0006 0.0003 3.59962
0.0009 0.0019 0.0010 0.0007 0.0017 0.0007 0.0035 0.0032 0.0004 0.0015 0.0022 0.0015 0.0022 0.0027 0.0009 0.0017 0.0007 0.0019 0.0005 0.0038 0.0001 0.0018 0.0004 0.0006 0.0013 0.0007 0.0006 0.0018 0.0008 0.0016 0.0007 0.0012 0.0005 0.0011 0.0016 0.0008 0.0006 0.0008 0.0002 0.0005 0.0013 0.0005 0.0010 0.0012 0.0009 0.0010 0.0006 0.0006 0.0003 0.0010 3.53974
0.0019 0.0010 0.0007 0.0017 0.0007 0.0035 0.0032 0.0004 0.0015 0.0022 0.0015 0.0022 0.0027 0.0009 0.0017 0.0007 0.0019 0.0005 0.0038 0.0001 0.0018 0.0004 0.0006 0.0013 0.0007 0.0006 0.0018 0.0008 0.0016 0.0007 0.0012 0.0005 0.0011 0.0016 0.0008 0.0006 0.0008 0.0002 0.0005 0.0013 0.0005 0.0010 0.0012 0.0009 0.0010 0.0006 0.0006 0.0003 0.0010 0.0005 3.5692
0.0010 0.0007 0.0017 0.0007 0.0035 0.0032 0.0004 0.0015 0.0022 0.0015 0.0022 0.0027 0.0009 0.0017 0.0007 0.0019 0.0005 0.0038 0.0001 0.0018 0.0004 0.0006 0.0013 0.0007 0.0006 0.0018 0.0008 0.0016 0.0007 0.0012 0.0005 0.0011 0.0016 0.0008 0.0006 0.0008 0.0002 0.0005 0.0013 0.0005 0.0010 0.0012 0.0009 0.0010 0.0006 0.0006 0.0003 0.0010 0.0005 0.0014 3.60009
0.0007 0.0017 0.0007 0.0035 0.0032 0.0004 0.0015 0.0022 0.0015 0.0022 0.0027 0.0009 0.0017 0.0007 0.0019 0.0005 0.0038 0.0001 0.0018 0.0004 0.0006 0.0013 0.0007 0.0006 0.0018 0.0008 0.0016 0.0007 0.0012 0.0005 0.0011 0.0016 0.0008 0.0006 0.0008 0.0002 0.0005 0.0013 0.0005 0.0010 0.0012 0.0009 0.0010 0.0006 0.0006 0.0003 0.0010 0.0005 0.0014 0.0004 3.59995
0.0017 0.0007 0.0035 0.0032 0.0004 0.0015 0.0022 0.0015 0.0022 0.0027 0.0009 0.0017 0.0007 0.0019 0.0005 0.0038 0.0001 0.0018 0.0004 0.0006 0.0013 0.0007 0.0006 0.0018 0.0008 0.0016 0.0007 0.0012 0.0005 0.0011 0.0016 0.0008 0.0006 0.0008 0.0002 0.0005 0.0013 0.0005 0.0010 0.0012 0.0009 0.0010 0.0006 0.0006 0.0003 0.0010 0.0005 0.0014 0.0004 0.0005 3.56908
0.0007 0.0035 0.0032 0.0004 0.0015 0.0022 0.0015 0.0022 0.0027 0.0009 0.0017 0.0007 0.0019 0.0005 0.0038 0.0001 0.0018 0.0004 0.0006 0.0013 0.0007 0.0006 0.0018 0.0008 0.0016 0.0007 0.0012 0.0005 0.0011 0.0016 0.0008 0.0006 0.0008 0.0002 0.0005 0.0013 0.0005 0.0010 0.0012 0.0009 0.0010 0.0006 0.0006 0.0003 0.0010 0.0005 0.0014 0.0004 0.0005 0.0003 3.63093
0.0035 0.0032 0.0004 0.0015 0.0022 0.0015 0.0022 0.0027 0.0009 0.0017 0.0007 0.0019 0.0005 0.0038 0.0001 0.0018 0.0004 0.0006 0.0013 0.0007 0.0006 0.0018 0.0008 0.0016 0.0007 0.0012 0.0005 0.0011 0.0016 0.0008 0.0006 0.0008 0.0002 0.0005 0.0013 0.0005 0.0010 0.0012 0.0009 0.0010 0.0006 0.0006 0.0003 0.0010 0.0005 0.0014 0.0004 0.0005 0.0003 0.0007 3.63054
0.0032 0.0004 0.0015 0.0022 0.0015 0.0022 0.0027 0.0009 0.0017 0.0007 0.0019 0.0005 0.0038 0.0001 0.0018 0.0004 0.0006 0.0013 0.0007 0.0006 0.0018 0.0008 0.0016 0.0007 0.0012 0.0005 0.0011 0.0016 0.0008 0.0006 0.0008 0.0002 0.0005 0.0013 0.0005 0.0010 0.0012 0.0009 0.0010 0.0006 0.0006 0.0003 0.0010 0.0005 0.0014 0.0004 0.0005 0.0003 0.0007 0.0006 3.66548
0.0004 0.0015 0.0022 0.0015 0.0022 0.0027 0.0009 0.0017 0.0007 0.0019 0.0005 0.0038 0.0001 0.0018 0.0004 0.0006 0.0013 0.0007 0.0006 0.0018 0.0008 0.0016 0.0007 0.0012 0.0005 0.0011 0.0016 0.0008 0.0006 0.0008 0.0002 0.0005 0.0013 0.0005 0.0010 0.0012 0.0009 0.0010 0.0006 0.0006 0.0003 0.0010 0.0005 0.0014 0.0004 0.0005 0.0003 0.0007 0.0006 0.0007 3.60237
0.0015 0.0022 0.0015 0.0022 0.0027 0.0009 0.0017 0.0007 0.0019 0.0005 0.0038 0.0001 0.0018 0.0004 0.0006 0.0013 0.0007 0.0006 0.0018 0.0008 0.0016 0.0007 0.0012 0.0005 0.0011 0.0016 0.0008 0.0006 0.0008 0.0002 0.0005 0.0013 0.0005 0.0010 0.0012 0.0009 0.0010 0.0006 0.0006 0.0003 0.0010 0.0005 0.0014 0.0004 0.0005 0.0003 0.0007 0.0006 0.0007 0.0007 3.57165
0.0022 0.0015 0.0022 0.0027 0.0009 0.0017 0.0007 0.0019 0.0005 0.0038 0.0001 0.0018 0.0004 0.0006 0.0013 0.0007 0.0006 0.0018 0.0008 0.0016 0.0007 0.0012 0.0005 0.0011 0.0016 0.0008 0.0006 0.0008 0.0002 0.0005 0.0013 0.0005 0.0010 0.0012 0.0009 0.0010 0.0006 0.0006 0.0003 0.0010 0.0005 0.0014 0.0004 0.0005 0.0003 0.0007 0.0006 0.0007 0.0007 0.0007 3.60238
0.0015 0.0022 0.0027 0.0009 0.0017 0.0007 0.0019 0.0005 0.0038 0.0001 0.0018 0.0004 0.0006 0.0013 0.0007 0.0006 0.0018 0.0008 0.0016 0.0007 0.0012 0.0005 0.0011 0.0016 0.0008 0.0006 0.0008 0.0002 0.0005 0.0013 0.0005 0.0010 0.0012 0.0009 0.0010 0.0006 0.0006 0.0003 0.0010 0.0005 0.0014 0.0004 0.0005 0.0003 0.0007 0.0006 0.0007 0.0007 0.0007 0.0008 3.54215
0.0022 0.0027 0.0009 0.0017 0.0007 0.0019 0.0005 0.0038 0.0001 0.0018 0.0004 0.0006 0.0013 0.0007 0.0006 0.0018 0.0008 0.0016 0.0007 0.0012 0.0005 0.0011 0.0016 0.0008 0.0006 0.0008 0.0002 0.0005 0.0013 0.0005 0.0010 0.0012 0.0009 0.0010 0.0006 0.0006 0.0003 0.0010 0.0005 0.0014 0.0004 0.0005 0.0003 0.0007 0.0006 0.0007 0.0007 0.0007 0.0008 0.0008 3.51322
0.0027 0.0009 0.0017 0.0007 0.0019 0.0005 0.0038 0.0001 0.0018 0.0004 0.0006 0.0013 0.0007 0.0006 0.0018 0.0008 0.0016 0.0007 0.0012 0.0005 0.0011 0.0016 0.0008 0.0006 0.0008 0.0002 0.0005 0.0013 0.0005 0.0010 0.0012 0.0009 0.0010 0.0006 0.0006 0.0003 0.0010 0.0005 0.0014 0.0004 0.0005 0.0003 0.0007 0.0006 0.0007 0.0007 0.0007 0.0008 0.0008 0.0010 3.5135
0.0009 0.0017 0.0007 0.0019 0.0005 0.0038 0.0001 0.0018 0.0004 0.0006 0.0013 0.0007 0.0006 0.0018 0.0008 0.0016 0.0007 0.0012 0.0005 0.0011 0.0016 0.0008 0.0006 0.0008 0.0002 0.0005 0.0013 0.0005 0.0010 0.0012 0.0009 0.0010 0.0006 0.0006 0.0003 0.0010 0.0005 0.0014 0.0004 0.0005 0.0003 0.0007 0.0006 0.0007 0.0007 0.0007 0.0008 0.0008 0.0010 0.0017 3.45835
0.0017 0.0007 0.0019 0.0005 0.0038 0.0001 0.0018 0.0004 0.0006 0.0013 0.0007 0.0006 0.0018 0.0008 0.0016 0.0007 0.0012 0.0005 0.0011 0.0016 0.0008 0.0006 0.0008 0.0002 0.0005 0.0013 0.0005 0.0010 0.0012 0.0009 0.0010 0.0006 0.0006 0.0003 0.0010 0.0005 0.0014 0.0004 0.0005 0.0003 0.0007 0.0006 0.0007 0.0007 0.0007 0.0008 0.0008 0.0010 0.0017 0.0005 3.51389
0.0007 0.0019 0.0005 0.0038 0.0001 0.0018 0.0004 0.0006 0.0013 0.0007 0.0006 0.0018 0.0008 0.0016 0.0007 0.0012 0.0005 0.0011 0.0016 0.0008 0.0006 0.0008 0.0002 0.0005 0.0013 0.0005 0.0010 0.0012 0.0009 0.0010 0.0006 0.0006 0.0003 0.0010 0.0005 0.0014 0.0004 0.0005 0.0003 0.0007 0.0006 0.0007 0.0007 0.0007 0.0008 0.0008 0.0010 0.0017 0.0005 0.0014 3.5429
0.0019 0.0005 0.0038 0.0001 0.0018 0.0004 0.0006 0.0013 0.0007 0.0006 0.0018 0.0008 0.0016 0.0007 0.0012 0.0005 0.0011 0.0016 0.0008 0.0006 0.0008 0.0002 0.0005 0.0013 0.0005 0.0010 0.0012 0.0009 0.0010 0.0006 0.0006 0.0003 0.0010 0.0005 0.0014 0.0004 0.0005 0.0003 0.0007 0.0006 0.0007 0.0007 0.0007 0.0008 0.0008 0.0010 0.0017 0.0005 0.0014 0.0021 3.48556
0.0005 0.0038 0.0001 0.0018 0.0004 0.0006 0.0013 0.0007 0.0006 0.0018 0.0008 0.0016 0.0007 0.0012 0.0005 0.0011 0.0016 0.0008 0.0006 0.0008 0.0002 0.0005 0.0013 0.0005 0.0010 0.0012 0.0009 0.0010 0.0006 0.0006 0.0003 0.0010 0.0005 0.0014 0.0004 0.0005 0.0003 0.0007 0.0006 0.0007 0.0007 0.0007 0.0008 0.0008 0.0010 0.0017 0.0005 0.0014 0.0021 0.0016 3.48561
0.0038 0.0001 0.0018 0.0004 0.0006 0.0013 0.0007 0.0006 0.0018 0.0008 0.0016 0.0007 0.0012 0.0005 0.0011 0.0016 0.0008 0.0006 0.0008 0.0002 0.0005 0.0013 0.0005 0.0010 0.0012 0.0009 0.0010 0.0006 0.0006 0.0003 0.0010 0.0005 0.0014 0.0004 0.0005 0.0003 0.0007 0.0006 0.0007 0.0007 0.0007 0.0008 0.0008 0.0010 0.0017 0.0005 0.0014 0.0021 0.0016 0.0003 3.48556
0.0001 0.0018 0.0004 0.0006 0.0013 0.0007 0.0006 0.0018 0.0008 0.0016 0.0007 0.0012 0.0005 0.0011 0.0016 0.0008 0.0006 0.0008 0.0002 0.0005 0.0013 0.0005 0.0010 0.0012 0.0009 0.0010 0.0006 0.0006 0.0003 0.0010 0.0005 0.0014 0.0004 0.0005 0.0003 0.0007 0.0006 0.0007 0.0007 0.0007 0.0008 0.0008 0.0010 0.0017 0.0005 0.0014 0.0021 0.0016 0.0003 0.0005 3.38094
0.0018 0.0004 0.0006 0.0013 0.0007 0.0006 0.0018 0.0008 0.0016 0.0007 0.0012 0.0005 0.0011 0.0016 0.0008 0.0006 0.0008 0.0002 0.0005 0.0013 0.0005 0.0010 0.0012 0.0009 0.0010 0.0006 0.0006 0.0003 0.0010 0.0005 0.0014 0.0004 0.0005 0.0003 0.0007 0.0006 0.0007 0.0007 0.0007 0.0008 0.0008 0.0010 0.0017 0.0005 0.0014 0.0021 0.0016 0.0003 0.0005 0.0007 3.26317
0.0004 0.0006 0.0013 0.0007 0.0006 0.0018 0.0008 0.0016 0.0007 0.0012 0.0005 0.0011 0.0016 0.0008 0.0006 0.0008 0.0002 0.0005 0.0013 0.0005 0.0010 0.0012 0.0009 0.0010 0.0006 0.0006 0.0003 0.0010 0.0005 0.0014 0.0004 0.0005 0.0003 0.0007 0.0006 0.0007 0.0007 0.0007 0.0008 0.0008 0.0010 0.0017 0.0005 0.0014 0.0021 0.0016 0.0003 0.0005 0.0007 0.0007 3.17803
0.0006 0.0013 0.0007 0.0006 0.0018 0.0008 0.0016 0.0007 0.0012 0.0005 0.0011 0.0016 0.0008 0.0006 0.0008 0.0002 0.0005 0.0013 0.0005 0.0010 0.0012 0.0009 0.0010 0.0006 0.0006 0.0003 0.0010 0.0005 0.0014 0.0004 0.0005 0.0003 0.0007 0.0006 0.0007 0.0007 0.0007 0.0008 0.0008 0.0010 0.0017 0.0005 0.0014 0.0021 0.0016 0.0003 0.0005 0.0007 0.0007 0.0020 3.28564
0.0013 0.0007 0.0006 0.0018 0.0008 0.0016 0.0007 0.0012 0.0005 0.0011 0.0016 0.0008 0.0006 0.0008 0.0002 0.0005 0.0013 0.0005 0.0010 0.0012 0.0009 0.0010 0.0006 0.0006 0.0003 0.0010 0.0005 0.0014 0.0004 0.0005 0.0003 0.0007 0.0006 0.0007 0.0007 0.0007 0.0008 0.0008 0.0010 0.0017 0.0005 0.0014 0.0021 0.0016 0.0003 0.0005 0.0007 0.0007 0.0020 0.0010 3.30863
0.0007 0.0006 0.0018 0.0008 0.0016 0.0007 0.0012 0.0005 0.0011 0.0016 0.0008 0.0006 0.0008 0.0002 0.0005 0.0013 0.0005 0.0010 0.0012 0.0009 0.0010 0.0006 0.0006 0.0003 0.0010 0.0005 0.0014 0.0004 0.0005 0.0003 0.0007 0.0006 0.0007 0.0007 0.0007 0.0008 0.0008 0.0010 0.0017 0.0005 0.0014 0.0021 0.0016 0.0003 0.0005 0.0007 0.0007 0.0020 0.0010 0.0018 3.28563
0.0006 0.0018 0.0008 0.0016 0.0007 0.0012 0.0005 0.0011 0.0016 0.0008 0.0006 0.0008 0.0002 0.0005 0.0013 0.0005 0.0010 0.0012 0.0009 0.0010 0.0006 0.0006 0.0003 0.0010 0.0005 0.0014 0.0004 0.0005 0.0003 0.0007 0.0006 0.0007 0.0007 0.0007 0.0008 0.0008 0.0010 0.0017 0.0005 0.0014 0.0021 0.0016 0.0003 0.0005 0.0007 0.0007 0.0020 0.0010 0.0018 0.0009 3.28563
0.0018 0.0008 0.0016 0.0007 0.0012 0.0005 0.0011 0.0016 0.0008 0.0006 0.0008 0.0002 0.0005 0.0013 0.0005 0.0010 0.0012 0.0009 0.0010 0.0006 0.0006 0.0003 0.0010 0.0005 0.0014 0.0004 0.0005 0.0003 0.0007 0.0006 0.0007 0.0007 0.0007 0.0008 0.0008 0.0010 0.0017 0.0005 0.0014 0.0021 0.0016 0.0003 0.0005 0.0007 0.0007 0.0020 0.0010 0.0018 0.0009 0.0005 3.26315
0.0008 0.0016 0.0007 0.0012 0.0005 0.0011 0.0016 0.0008 0.0006 0.0008 0.0002 0.0005 0.0013 0.0005 0.0010 0.0012 0.0009 0.0010 0.0006 0.0006 0.0003 0.0010 0.0005 0.0014 0.0004 0.0005 0.0003 0.0007 0.0006 0.0007 0.0007 0.0007 0.0008 0.0008 0.0010 0.0017 0.0005 0.0014 0.0021 0.0016 0.0003 0.0005 0.0007 0.0007 0.0020 0.0010 0.0018 0.0009 0.0005 0.0009 3.28565
0.0016 0.0007 0.0012 0.0005 0.0011 0.0016 0.0008 0.0006 0.0008 0.0002 0.0005 0.0013 0.0005 0.0010 0.0012 0.0009 0.0010 0.0006 0.0006 0.0003 0.0010 0.0005 0.0014 0.0004 0.0005 0.0003 0.0007 0.0006 0.0007 0.0007 0.0007 0.0008 0.0008 0.0010 0.0017 0.0005 0.0014 0.0021 0.0016 0.0003 0.0005 0.0007 0.0007 0.0020 0.0010 0.0018 0.0009 0.0005 0.0009 0.0010 3.24119
0.0007 0.0012 0.0005 0.0011 0.0016 0.0008 0.0006 0.0008 0.0002 0.0005 0.0013 0.0005 0.0010 0.0012 0.0009 0.0010 0.0006 0.0006 0.0003 0.0010 0.0005 0.0014 0.0004 0.0005 0.0003 0.0007 0.0006 0.0007 0.0007 0.0007 0.0008 0.0008 0.0010 0.0017 0.0005 0.0014 0.0021 0.0016 0.0003 0.0005 0.0007 0.0007 0.0020 0.0010 0.0018 0.0009 0.0005 0.0009 0.0010 0.0012 3.15782
0.0012 0.0005 0.0011 0.0016 0.0008 0.0006 0.0008 0.0002 0.0005 0.0013 0.0005 0.0010 0.0012 0.0009 0.0010 0.0006 0.0006 0.0003 0.0010 0.0005 0.0014 0.0004 0.0005 0.0003 0.0007 0.0006 0.0007 0.0007 0.0007 0.0008 0.0008 0.0010 0.0017 0.0005 0.0014 0.0021 0.0016 0.0003 0.0005 0.0007 0.0007 0.0020 0.0010 0.0018 0.0009 0.0005 0.0009 0.0010 0.0012 0.0006 3.17802
0.0005 0.0011 0.0016 0.0008 0.0006 0.0008 0.0002 0.0005 0.0013 0.0005 0.0010 0.0012 0.0009 0.0010 0.0006 0.0006 0.0003 0.0010 0.0005 0.0014 0.0004 0.0005 0.0003 0.0007 0.0006 0.0007 0.0007 0.0007 0.0008 0.0008 0.0010 0.0017 0.0005 0.0014 0.0021 0.0016 0.0003 0.0005 0.0007 0.0007 0.0020 0.0010 0.0018 0.0009 0.0005 0.0009 0.0010 0.0012 0.0006 0.0001 3.13801
0.0011 0.0016 0.0008 0.0006 0.0008 0.0002 0.0005 0.0013 0.0005 0.0010 0.0012 0.0009 0.0010 0.0006 0.0006 0.0003 0.0010 0.0005 0.0014 0.0004 0.0005 0.0003 0.0007 0.0006 0.0007 0.0007 0.0007 0.0008 0.0008 0.0010 0.0017 0.0005 0.0014 0.0021 0.0016 0.0003 0.0005 0.0007 0.0007 0.0020 0.0010 0.0018 0.0009 0.0005 0.0009 0.0010 0.0012 0.0006 0.0001 0.0002 3.04448
0.0016 0.0008 0.0006 0.0008 0.0002 0.0005 0.0013 0.0005 0.0010 0.0012 0.0009 0.0010 0.0006 0.0006 0.0003 0.0010 0.0005 0.0014 0.0004 0.0005 0.0003 0.0007 0.0006 0.0007 0.0007 0.0007 0.0008 0.0008 0.0010 0.0017 0.0005 0.0014 0.0021 0.0016 0.0003 0.0005 0.0007 0.0007 0.0020 0.0010 0.0018 0.0009 0.0005 0.0009 0.0010 0.0012 0.0006 0.0001 0.0002 0.0004 2.95896
0.0008 0.0006 0.0008 0.0002 0.0005 0.0013 0.0005 0.0010 0.0012 0.0009 0.0010 0.0006 0.0006 0.0003 0.0010 0.0005 0.0014 0.0004 0.0005 0.0003 0.0007 0.0006 0.0007 0.0007 0.0007 0.0008 0.0008 0.0010 0.0017 0.0005 0.0014 0.0021 0.0016 0.0003 0.0005 0.0007 0.0007 0.0020 0.0010 0.0018 0.0009 0.0005 0.0009 0.0010 0.0012 0.0006 0.0001 0.0002 0.0004 0.0037 2.97499
0.0006 0.0008 0.0002 0.0005 0.0013 0.0005 0.0010 0.0012 0.0009 0.0010 0.0006 0.0006 0.0003 0.0010 0.0005 0.0014 0.0004 0.0005 0.0003 0.0007 0.0006 0.0007 0.0007 0.0007 0.0008 0.0008 0.0010 0.0017 0.0005 0.0014 0.0021 0.0016 0.0003 0.0005 0.0007 0.0007 0.0020 0.0010 0.0018 0.0009 0.0005 0.0009 0.0010 0.0012 0.0006 0.0001 0.0002 0.0004 0.0037 0.0015 2.99176
0.0008 0.0002 0.0005 0.0013 0.0005 0.0010 0.0012 0.0009 0.0010 0.0006 0.0006 0.0003 0.0010 0.0005 0.0014 0.0004 0.0005 0.0003 0.0007 0.0006 0.0007 0.0007 0.0007 0.0008 0.0008 0.0010 0.0017 0.0005 0.0014 0.0021 0.0016 0.0003 0.0005 0.0007 0.0007 0.0020 0.0010 0.0018 0.0009 0.0005 0.0009 0.0010 0.0012 0.0006 0.0001 0.0002 0.0004 0.0037 0.0015 0.0015 3.00881
0.0002 0.0005 0.0013 0.0005 0.0010 0.0012 0.0009 0.0010 0.0006 0.0006 0.0003 0.0010 0.0005 0.0014 0.0004 0.0005 0.0003 0.0007 0.0006 0.0007 0.0007 0.0007 0.0008 0.0008 0.0010 0.0017 0.0005 0.0014 0.0021 0.0016 0.0003 0.0005 0.0007 0.0007 0.0020 0.0010 0.0018 0.0009 0.0005 0.0009 0.0010 0.0012 0.0006 0.0001 0.0002 0.0004 0.0037 0.0015 0.0015 0.0018 3.00867
0.0005 0.0013 0.0005 0.0010 0.0012 0.0009 0.0010 0.0006 0.0006 0.0003 0.0010 0.0005 0.0014 0.0004 0.0005 0.0003 0.0007 0.0006 0.0007 0.0007 0.0007 0.0008 0.0008 0.0010 0.0017 0.0005 0.0014 0.0021 0.0016 0.0003 0.0005 0.0007 0.0007 0.0020 0.0010 0.0018 0.0009 0.0005 0.0009 0.0010 0.0012 0.0006 0.0001 0.0002 0.0004 0.0037 0.0015 0.0015 0.0018 0.0028 3.0256
0.0013 0.0005 0.0010 0.0012 0.0009 0.0010 0.0006 0.0006 0.0003 0.0010 0.0005 0.0014 0.0004 0.0005 0.0003 0.0007 0.0006 0.0007 0.0007 0.0007 0.0008 0.0008 0.0010 0.0017 0.0005 0.0014 0.0021 0.0016 0.0003 0.0005 0.0007 0.0007 0.0020 0.0010 0.0018 0.0009 0.0005 0.0009 0.0010 0.0012 0.0006 0.0001 0.0002 0.0004 0.0037 0.0015 0.0015 0.0018 0.0028 0.0012 3.04337
0.0005 0.0010 0.0012 0.0009 0.0010 0.0006 0.0006 0.0003 0.0010 0.0005 0.0014 0.0004 0.0005 0.0003 0.0007 0.0006 0.0007 0.0007 0.0007 0.0008 0.0008 0.0010 0.0017 0.0005 0.0014 0.0021 0.0016 0.0003 0.0005 0.0007 0.0007 0.0020 0.0010 0.0018 0.0009 0.0005 0.0009 0.0010 0.0012 0.0006 0.0001 0.0002 0.0004 0.0037 0.0015 0.0015 0.0018 0.0028 0.0012 0.0005 3.04334
0.0010 0.0012 0.0009 0.0010 0.0006 0.0006 0.0003 0.0010 0.0005 0.0014 0.0004 0.0005 0.0003 0.0007 0.0006 0.0007 0.0007 0.0007 0.0008 0.0008 0.0010 0.0017 0.0005 0.0014 0.0021 0.0016 0.0003 0.0005 0.0007 0.0007 0.0020 0.0010 0.0018 0.0009 0.0005 0.0009 0.0010 0.0012 0.0006 0.0001 0.0002 0.0004 0.0037 0.0015 0.0015 0.0018 0.0028 0.0012 0.0005 0.0011 3.04337
0.0012 0.0009 0.0010 0.0006 0.0006 0.0003 0.0010 0.0005 0.0014 0.0004 0.0005 0.0003 0.0007 0.0006 0.0007 0.0007 0.0007 0.0008 0.0008 0.0010 0.0017 0.0005 0.0014 0.0021 0.0016 0.0003 0.0005 0.0007 0.0007 0.0020 0.0010 0.0018 0.0009 0.0005 0.0009 0.0010 0.0012 0.0006 0.0001 0.0002 0.0004 0.0037 0.0015 0.0015 0.0018 0.0028 0.0012 0.0005 0.0011 0.0008 3.0984
0.0009 0.0010 0.0006 0.0006 0.0003 0.0010 0.0005 0.0014 0.0004 0.0005 0.0003 0.0007 0.0006 0.0007 0.0007 0.0007 0.0008 0.0008 0.0010 0.0017 0.0005 0.0014 0.0021 0.0016 0.0003 0.0005 0.0007 0.0007 0.0020 0.0010 0.0018 0.0009 0.0005 0.0009 0.0010 0.0012 0.0006 0.0001 0.0002 0.0004 0.0037 0.0015 0.0015 0.0018 0.0028 0.0012 0.0005 0.0011 0.0008 0.0007 3.11738
0.0010 0.0006 0.0006 0.0003 0.0010 0.0005 0.0014 0.0004 0.0005 0.0003 0.0007 0.0006 0.0007 0.0007 0.0007 0.0008 0.0008 0.0010 0.0017 0.0005 0.0014 0.0021 0.0016 0.0003 0.0005 0.0007 0.0007 0.0020 0.0010 0.0018 0.0009 0.0005 0.0009 0.0010 0.0012 0.0006 0.0001 0.0002 0.0004 0.0037 0.0015 0.0015 0.0018 0.0028 0.0012 0.0005 0.0011 0.0008 0.0007 0.0001 3.19723
0.0006 0.0006 0.0003 0.0010 0.0005 0.0014 0.0004 0.0005 0.0003 0.0007 0.0006 0.0007 0.0007 0.0007 0.0008 0.0008 0.0010 0.0017 0.0005 0.0014 0.0021 0.0016 0.0003 0.0005 0.0007 0.0007 0.0020 0.0010 0.0018 0.0009 0.0005 0.0009 0.0010 0.0012 0.0006 0.0001 0.0002 0.0004 0.0037 0.0015 0.0015 0.0018 0.0028 0.0012 0.0005 0.0011 0.0008 0.0007 0.0001 0.0005 3.17664
0.0006 0.0003 0.0010 0.0005 0.0014 0.0004 0.0005 0.0003 0.0007 0.0006 0.0007 0.0007 0.0007 0.0008 0.0008 0.0010 0.0017 0.0005 0.0014 0.0021 0.0016 0.0003 0.0005 0.0007 0.0007 0.0020 0.0010 0.0018 0.0009 0.0005 0.0009 0.0010 0.0012 0.0006 0.0001 0.0002 0.0004 0.0037 0.0015 0.0015 0.0018 0.0028 0.0012 0.0005 0.0011 0.0008 0.0007 0.0001 0.0005 0.0003 3.26165
0.0003 0.0010 0.0005 0.0014 0.0004 0.0005 0.0003 0.0007 0.0006 0.0007 0.0007 0.0007 0.0008 0.0008 0.0010 0.0017 0.0005 0.0014 0.0021 0.0016 0.0003 0.0005 0.0007 0.0007 0.0020 0.0010 0.0018 0.0009 0.0005 0.0009 0.0010 0.0012 0.0006 0.0001 0.0002 0.0004 0.0037 0.0015 0.0015 0.0018 0.0028 0.0012 0.0005 0.0011 0.0008 0.0007 0.0001 0.0005 0.0003 0.0012 3.23973
0.0010 0.0005 0.0014 0.0004 0.0005 0.0003 0.0007 0.0006 0.0007 0.0007 0.0007 0.0008 0.0008 0.0010 0.0017 0.0005 0.0014 0.0021 0.0016 0.0003 0.0005 0.0007 0.0007 0.0020 0.0010 0.0018 0.0009 0.0005 0.0009 0.0010 0.0012 0.0006 0.0001 0.0002 0.0004 0.0037 0.0015 0.0015 0.0018 0.0028 0.0012 0.0005 0.0011 0.0008 0.0007 0.0001 0.0005 0.0003 0.0012 0.0005 3.26173
0.0005 0.0014 0.0004 0.0005 0.0003 0.0007 0.0006 0.0007 0.0007 0.0007 0.0008 0.0008 0.0010 0.0017 0.0005 0.0014 0.0021 0.0016 0.0003 0.0005 0.0007 0.0007 0.0020 0.0010 0.0018 0.0009 0.0005 0.0009 0.0010 0.0012 0.0006 0.0001 0.0002 0.0004 0.0037 0.0015 0.0015 0.0018 0.0028 0.0012 0.0005 0.0011 0.0008 0.0007 0.0001 0.0005 0.0003 0.0012 0.0005 0.0005 3.19718
0.0014 0.0004 0.0005 0.0003 0.0007 0.0006 0.0007 0.0007 0.0007 0.0008 0.0008 0.0010 0.0017 0.0005 0.0014 0.0021 0.0016 0.0003 0.0005 0.0007 0.0007 0.0020 0.0010 0.0018 0.0009 0.0005 0.0009 0.0010 0.0012 0.0006 0.0001 0.0002 0.0004 0.0037 0.0015 0.0015 0.0018 0.0028 0.0012 0.0005 0.0011 0.0008 0.0007 0.0001 0.0005 0.0003 0.0012 0.0005 0.0005 0.0004 3.19707
0.0004 0.0005 0.0003 0.0007 0.0006 0.0007 0.0007 0.0007 0.0008 0.0008 0.0010 0.0017 0.0005 0.0014 0.0021 0.0016 0.0003 0.0005 0.0007 0.0007 0.0020 0.0010 0.0018 0.0009 0.0005 0.0009 0.0010 0.0012 0.0006 0.0001 0.0002 0.0004 0.0037 0.0015 0.0015 0.0018 0.0028 0.0012 0.0005 0.0011 0.0008 0.0007 0.0001 0.0005 0.0003 0.0012 0.0005 0.0005 0.0004 0.0016 3.21804
0.0005 0.0003 0.0007 0.0006 0.0007 0.0007 0.0007 0.0008 0.0008 0.0010 0.0017 0.0005 0.0014 0.0021 0.0016 0.0003 0.0005 0.0007 0.0007 0.0020 0.0010 0.0018 0.0009 0.0005 0.0009 0.0010 0.0012 0.0006 0.0001 0.0002 0.0004 0.0037 0.0015 0.0015 0.0018 0.0028 0.0012 0.0005 0.0011 0.0008 0.0007 0.0001 0.0005 0.0003 0.0012 0.0005 0.0005 0.0004 0.0016 0.0005 3.307
0.0003 0.0007 0.0006 0.0007 0.0007 0.0007 0.0008 0.0008 0.0010 0.0017 0.0005 0.0014 0.0021 0.0016 0.0003 0.0005 0.0007 0.0007 0.0020 0.0010 0.0018 0.0009 0.0005 0.0009 0.0010 0.0012 0.0006 0.0001 0.0002 0.0004 0.0037 0.0015 0.0015 0.0018 0.0028 0.0012 0.0005 0.0011 0.0008 0.0007 0.0001 0.0005 0.0003 0.0012 0.0005 0.0005 0.0004 0.0016 0.0005 0.0018 3.30694
0.0007 0.0006 0.0007 0.0007 0.0007 0.0008 0.0008 0.0010 0.0017 0.0005 0.0014 0.0021 0.0016 0.0003 0.0005 0.0007 0.0007 0.0020 0.0010 0.0018 0.0009 0.0005 0.0009 0.0010 0.0012 0.0006 0.0001 0.0002 0.0004 0.0037 0.0015 0.0015 0.0018 0.0028 0.0012 0.0005 0.0011 0.0008 0.0007 0.0001 0.0005 0.0003 0.0012 0.0005 0.0005 0.0004 0.0016 0.0005 0.0018 0.0005 3.33049
0.0006 0.0007 0.0007 0.0007 0.0008 0.0008 0.0010 0.0017 0.0005 0.0014 0.0021 0.0016 0.0003 0.0005 0.0007 0.0007 0.0020 0.0010 0.0018 0.0009 0.0005 0.0009 0.0010 0.0012 0.0006 0.0001 0.0002 0.0004 0.0037 0.0015 0.0015 0.0018 0.0028 0.0012 0.0005 0.0011 0.0008 0.0007 0.0001 0.0005 0.0003 0.0012 0.0005 0.0005 0.0004 0.0016 0.0005 0.0018 0.0005 0.0008 3.35455
0.0007 0.0007 0.0007 0.0008 0.0008 0.0010 0.0017 0.0005 0.0014 0.0021 0.0016 0.0003 0.0005 0.0007 0.0007 0.0020 0.0010 0.0018 0.0009 0.0005 0.0009 0.0010 0.0012 0.0006 0.0001 0.0002 0.0004 0.0037 0.0015 0.0015 0.0018 0.0028 0.0012 0.0005 0.0011 0.0008 0.0007 0.0001 0.0005 0.0003 0.0012 0.0005 0.0005 0.0004 0.0016 0.0005 0.0018 0.0005 0.0008 0.0037 3.42829
0.0007 0.0007 0.0008 0.0008 0.0010 0.0017 0.0005 0.0014 0.0021 0.0016 0.0003 0.0005 0.0007 0.0007 0.0020 0.0010 0.0018 0.0009 0.0005 0.0009 0.0010 0.0012 0.0006 0.0001 0.0002 0.0004 0.0037 0.0015 0.0015 0.0018 0.0028 0.0012 0.0005 0.0011 0.0008 0.0007 0.0001 0.0005 0.0003 0.0012 0.0005 0.0005 0.0004 0.0016 0.0005 0.0018 0.0005 0.0008 0.0037 0.0006 3.56899
0.0007 0.0008 0.0008 0.0010 0.0017 0.0005 0.0014 0.0021 0.0016 0.0003 0.0005 0.0007 0.0007 0.0020 0.0010 0.0018 0.0009 0.0005 0.0009 0.0010 0.0012 0.0006 0.0001 0.0002 0.0004 0.0037 0.0015 0.0015 0.0018 0.0028 0.0012 0.0005 0.0011 0.0008 0.0007 0.0001 0.0005 0.0003 0.0012 0.0005 0.0005 0.0004 0.0016 0.0005 0.0018 0.0005 0.0008 0.0037 0.0006 0.0015 3.63137
0.0008 0.0008 0.0010 0.0017 0.0005 0.0014 0.0021 0.0016 0.0003 0.0005 0.0007 0.0007 0.0020 0.0010 0.0018 0.0009 0.0005 0.0009 0.0010 0.0012 0.0006 0.0001 0.0002 0.0004 0.0037 0.0015 0.0015 0.0018 0.0028 0.0012 0.0005 0.0011 0.0008 0.0007 0.0001 0.0005 0.0003 0.0012 0.0005 0.0005 0.0004 0.0016 0.0005 0.0018 0.0005 0.0008 0.0037 0.0006 0.0015 0.0009 3.6317
0.0008 0.0010 0.0017 0.0005 0.0014 0.0021 0.0016 0.0003 0.0005 0.0007 0.0007 0.0020 0.0010 0.0018 0.0009 0.0005 0.0009 0.0010 0.0012 0.0006 0.0001 0.0002 0.0004 0.0037 0.0015 0.0015 0.0018 0.0028 0.0012 0.0005 0.0011 0.0008 0.0007 0.0001 0.0005 0.0003 0.0012 0.0005 0.0005 0.0004 0.0016 0.0005 0.0018 0.0005 0.0008 0.0037 0.0006 0.0015 0.0009 0.0020 3.7328
0.0010 0.0017 0.0005 0.0014 0.0021 0.0016 0.0003 0.0005 0.0007 0.0007 0.0020 0.0010 0.0018 0.0009 0.0005 0.0009 0.0010 0.0012 0.0006 0.0001 0.0002 0.0004 0.0037 0.0015 0.0015 0.0018 0.0028 0.0012 0.0005 0.0011 0.0008 0.0007 0.0001 0.0005 0.0003 0.0012 0.0005 0.0005 0.0004 0.0016 0.0005 0.0018 0.0005 0.0008 0.0037 0.0006 0.0015 0.0009 0.0020 0.0009 3.84572
0.0017 0.0005 0.0014 0.0021 0.0016 0.0003 0.0005 0.0007 0.0007 0.0020 0.0010 0.0018 0.0009 0.0005 0.0009 0.0010 0.0012 0.0006 0.0001 0.0002 0.0004 0.0037 0.0015 0.0015 0.0018 0.0028 0.0012 0.0005 0.0011 0.0008 0.0007 0.0001 0.0005 0.0003 0.0012 0.0005 0.0005 0.0004 0.0016 0.0005 0.0018 0.0005 0.0008 0.0037 0.0006 0.0015 0.0009 0.0020 0.0009 0.0005 3.84546
0.0005 0.0014 0.0021 0.0016 0.0003 0.0005 0.0007 0.0007 0.0020 0.0010 0.0018 0.0009 0.0005 0.0009 0.0010 0.0012 0.0006 0.0001 0.0002 0.0004 0.0037 0.0015 0.0015 0.0018 0.0028 0.0012 0.0005 0.0011 0.0008 0.0007 0.0001 0.0005 0.0003 0.0012 0.0005 0.0005 0.0004 0.0016 0.0005 0.0018 0.0005 0.0008 0.0037 0.0006 0.0015 0.0009 0.0020 0.0009 0.0005 0.0014 3.73299
0.0014 0.0021 0.0016 0.0003 0.0005 0.0007 0.0007 0.0020 0.0010 0.0018 0.0009 0.0005 0.0009 0.0010 0.0012 0.0006 0.0001 0.0002 0.0004 0.0037 0.0015 0.0015 0.0018 0.0028 0.0012 0.0005 0.0011 0.0008 0.0007 0.0001 0.0005 0.0003 0.0012 0.0005 0.0005 0.0004 0.0016 0.0005 0.0018 0.0005 0.0008 0.0037 0.0006 0.0015 0.0009 0.0020 0.0009 0.0005 0.0014 0.0004 3.8066
0.0021 0.0016 0.0003 0.0005 0.0007 0.0007 0.0020 0.0010 0.0018 0.0009 0.0005 0.0009 0.0010 0.0012 0.0006 0.0001 0.0002 0.0004 0.0037 0.0015 0.0015 0.0018 0.0028 0.0012 0.0005 0.0011 0.0008 0.0007 0.0001 0.0005 0.0003 0.0012 0.0005 0.0005 0.0004 0.0016 0.0005 0.0018 0.0005 0.0008 0.0037 0.0006 0.0015 0.0009 0.0020 0.0009 0.0005 0.0014 0.0004 0.0006 3.66401
0.0016 0.0003 0.0005 0.0007 0.0007 0.0020 0.0010 0.0018 0.0009 0.0005 0.0009 0.0010 0.0012 0.0006 0.0001 0.0002 0.0004 0.0037 0.0015 0.0015 0.0018 0.0028 0.0012 0.0005 0.0011 0.0008 0.0007 0.0001 0.0005 0.0003 0.0012 0.0005 0.0005 0.0004 0.0016 0.0005 0.0018 0.0005 0.0008 0.0037 0.0006 0.0015 0.0009 0.0020 0.0009 0.0005 0.0014 0.0004 0.0006 0.0012 3.66477
0.0003 0.0005 0.0007 0.0007 0.0020 0.0010 0.0018 0.0009 0.0005 0.0009 0.0010 0.0012 0.0006 0.0001 0.0002 0.0004 0.0037 0.0015 0.0015 0.0018 0.0028 0.0012 0.0005 0.0011 0.0008 0.0007 0.0001 0.0005 0.0003 0.0012 0.0005 0.0005 0.0004 0.0016 0.0005 0.0018 0.0005 0.0008 0.0037 0.0006 0.0015 0.0009 0.0020 0.0009 0.0005 0.0014 0.0004 0.0006 0.0012 0.0004 3.69833
0.0005 0.0007 0.0007 0.0020 0.0010 0.0018 0.0009 0.0005 0.0009 0.0010 0.0012 0.0006 0.0001 0.0002 0.0004 0.0037 0.0015 0.0015 0.0018 0.0028 0.0012 0.0005 0.0011 0.0008 0.0007 0.0001 0.0005 0.0003 0.0012 0.0005 0.0005 0.0004 0.0016 0.0005 0.0018 0.0005 0.0008 0.0037 0.0006 0.0015 0.0009 0.0020 0.0009 0.0005 0.0014 0.0004 0.0006 0.0012 0.0004 0.0015 3.80732
0.0007 0.0007 0.0020 0.0010 0.0018 0.0009 0.0005 0.0009 0.0010 0.0012 0.0006 0.0001 0.0002 0.0004 0.0037 0.0015 0.0015 0.0018 0.0028 0.0012 0.0005 0.0011 0.0008 0.0007 0.0001 0.0005 0.0003 0.0012 0.0005 0.0005 0.0004 0.0016 0.0005 0.0018 0.0005 0.0008 0.0037 0.0006 0.0015 0.0009 0.0020 0.0009 0.0005 0.0014 0.0004 0.0006 0.0012 0.0004 0.0015 0.0005 3.84643
0.0007 0.0020 0.0010 0.0018 0.0009 0.0005 0.0009 0.0010 0.0012 0.0006 0.0001 0.0002 0.0004 0.0037 0.0015 0.0015 0.0018 0.0028 0.0012 0.0005 0.0011 0.0008 0.0007 0.0001 0.0005 0.0003 0.0012 0.0005 0.0005 0.0004 0.0016 0.0005 0.0018 0.0005 0.0008 0.0037 0.0006 0.0015 0.0009 0.0020 0.0009 0.0005 0.0014 0.0004 0.0006 0.0012 0.0004 0.0015 0.0005 0.0001 3.8462
0.0020 0.0010 0.0018 0.0009 0.0005 0.0009 0.0010 0.0012 0.0006 0.0001 0.0002 0.0004 0.0037 0.0015 0.0015 0.0018 0.0028 0.0012 0.0005 0.0011 0.0008 0.0007 0.0001 0.0005 0.0003 0.0012 0.0005 0.0005 0.0004 0.0016 0.0005 0.0018 0.0005 0.0008 0.0037 0.0006 0.0015 0.0009 0.0020 0.0009 0.0005 0.0014 0.0004 0.0006 0.0012 0.0004 0.0015 0.0005 0.0001 0.0013 3.84608
0.0010 0.0018 0.0009 0.0005 0.0009 0.0010 0.0012 0.0006 0.0001 0.0002 0.0004 0.0037 0.0015 0.0015 0.0018 0.0028 0.0012 0.0005 0.0011 0.0008 0.0007 0.0001 0.0005 0.0003 0.0012 0.0005 0.0005 0.0004 0.0016 0.0005 0.0018 0.0005 0.0008 0.0037 0.0006 0.0015 0.0009 0.0020 0.0009 0.0005 0.0014 0.0004 0.0006 0.0012 0.0004 0.0015 0.0005 0.0001 0.0013 0.0007 3.80743
0.0018 0.0009 0.0005 0.0009 0.0010 0.0012 0.0006 0.0001 0.0002 0.0004 0.0037 0.0015 0.0015 0.0018 0.0028 0.0012 0.0005 0.0011 0.0008 0.0007 0.0001 0.0005 0.0003 0.0012 0.0005 0.0005 0.0004 0.0016 0.0005 0.0018 0.0005 0.0008 0.0037 0.0006 0.0015 0.0009 0.0020 0.0009 0.0005 0.0014 0.0004 0.0006 0.0012 0.0004 0.0015 0.0005 0.0001 0.0013 0.0007 0.0008 3.73349
0.0009 0.0005 0.0009 0.0010 0.0012 0.0006 0.0001 0.0002 0.0004 0.0037 0.0015 0.0015 0.0018 0.0028 0.0012 0.0005 0.0011 0.0008 0.0007 0.0001 0.0005 0.0003 0.0012 0.0005 0.0005 0.0004 0.0016 0.0005 0.0018 0.0005 0.0008 0.0037 0.0006 0.0015 0.0009 0.0020 0.0009 0.0005 0.0014 0.0004 0.0006 0.0012 0.0004 0.0015 0.0005 0.0001 0.0013 0.0007 0.0008 0.0011 3.66492
0.0005 0.0009 0.0010 0.0012 0.0006 0.0001 0.0002 0.0004 0.0037 0.0015 0.0015 0.0018 0.0028 0.0012 0.0005 0.0011 0.0008 0.0007 0.0001 0.0005 0.0003 0.0012 0.0005 0.0005 0.0004 0.0016 0.0005 0.0018 0.0005 0.0008 0.0037 0.0006 0.0015 0.0009 0.0020 0.0009 0.0005 0.0014 0.0004 0.0006 0.0012 0.0004 0.0015 0.0005 0.0001 0.0013 0.0007 0.0008 0.0011 0.0014 3.63204
0.0009 0.0010 0.0012 0.0006 0.0001 0.0002 0.0004 0.0037 0.0015 0.0015 0.0018 0.0028 0.0012 0.0005 0.0011 0.0008 0.0007 0.0001 0.0005 0.0003 0.0012 0.0005 0.0005 0.0004 0.0016 0.0005 0.0018 0.0005 0.0008 0.0037 0.0006 0.0015 0.0009 0.0020 0.0009 0.0005 0.0014 0.0004 0.0006 0.0012 0.0004 0.0015 0.0005 0.0001 0.0013 0.0007 0.0008 0.0011 0.0014 0.0009 3.63205
0.0010 0.0012 0.0006 0.0001 0.0002 0.0004 0.0037 0.0015 0.0015 0.0018 0.0028 0.0012 0.0005 0.0011 0.0008 0.0007 0.0001 0.0005 0.0003 0.0012 0.0005 0.0005 0.0004 0.0016 0.0005 0.0018 0.0005 0.0008 0.0037 0.0006 0.0015 0.0009 0.0020 0.0009 0.0005 0.0014 0.0004 0.0006 0.0012 0.0004 0.0015 0.0005 0.0001 0.0013 0.0007 0.0008 0.0011 0.0014 0.0009 0.0007 3.66478
0.0012 0.0006 0.0001 0.0002 0.0004 0.0037 0.0015 0.0015 0.0018 0.0028 0.0012 0.0005 0.0011 0.0008 0.0007 0.0001 0.0005 0.0003 0.0012 0.0005 0.0005 0.0004 0.0016 0.0005 0.0018 0.0005 0.0008 0.0037 0.0006 0.0015 0.0009 0.0020 0.0009 0.0005 0.0014 0.0004 0.0006 0.0012 0.0004 0.0015 0.0005 0.0001 0.0013 0.0007 0.0008 0.0011 0.0014 0.0009 0.0007 0.0009 3.66477
0.0006 0.0001 0.0002 0.0004 0.0037 0.0015 0.0015 0.0018 0.0028 0.0012 0.0005 0.0011 0.0008 0.0007 0.0001 0.0005 0.0003 0.0012 0.0005 0.0005 0.0004 0.0016 0.0005 0.0018 0.0005 0.0008 0.0037 0.0006 0.0015 0.0009 0.0020 0.0009 0.0005 0.0014 0.0004 0.0006 0.0012 0.0004 0.0015 0.0005 0.0001 0.0013 0.0007 0.0008 0.0011 0.0014 0.0009 0.0007 0.0009 0.0003 3.66457
0.0001 0.0002 0.0004 0.0037 0.0015 0.0015 0.0018 0.0028 0.0012 0.0005 0.0011 0.0008 0.0007 0.0001 0.0005 0.0003 0.0012 0.0005 0.0005 0.0004 0.0016 0.0005 0.0018 0.0005 0.0008 0.0037 0.0006 0.0015 0.0009 0.0020 0.0009 0.0005 0.0014 0.0004 0.0006 0.0012 0.0004 0.0015 0.0005 0.0001 0.0013 0.0007 0.0008 0.0011 0.0014 0.0009 0.0007 0.0009 0.0003 0.0009 3.63229
0.0002 0.0004 0.0037 0.0015 0.0015 0.0018 0.0028 0.0012 0.0005 0.0011 0.0008 0.0007 0.0001 0.0005 0.0003 0.0012 0.0005 0.0005 0.0004 0.0016 0.0005 0.0018 0.0005 0.0008 0.0037 0.0006 0.0015 0.0009 0.0020 0.0009 0.0005 0.0014 0.0004 0.0006 0.0012 0.0004 0.0015 0.0005 0.0001 0.0013 0.0007 0.0008 0.0011 0.0014 0.0009 0.0007 0.0009 0.0003 0.0009 0.0005 3.601
0.0004 0.0037 0.0015 0.0015 0.0018 0.0028 0.0012 0.0005 0.0011 0.0008 0.0007 0.0001 0.0005 0.0003 0.0012 0.0005 0.0005 0.0004 0.0016 0.0005 0.0018 0.0005 0.0008 0.0037 0.0006 0.0015 0.0009 0.0020 0.0009 0.0005 0.0014 0.0004 0.0006 0.0012 0.0004 0.0015 0.0005 0.0001 0.0013 0.0007 0.0008 0.0011 0.0014 0.0009 0.0007 0.0009 0.0003 0.0009 0.0005 0.0001 3.57041
0.0037 0.0015 0.0015 0.0018 0.0028 0.0012 0.0005 0.0011 0.0008 0.0007 0.0001 0.0005 0.0003 0.0012 0.0005 0.0005 0.0004 0.0016 0.0005 0.0018 0.0005 0.0008 0.0037 0.0006 0.0015 0.0009 0.0020 0.0009 0.0005 0.0014 0.0004 0.0006 0.0012 0.0004 0.0015 0.0005 0.0001 0.0013 0.0007 0.0008 0.0011 0.0014 0.0009 0.0007 0.0009 0.0003 0.0009 0.0005 0.0001 0.0011 3.54054
0.0015 0.0015 0.0018 0.0028 0.0012 0.0005 0.0011 0.0008 0.0007 0.0001 0.0005 0.0003 0.0012 0.0005 0.0005 0.0004 0.0016 0.0005 0.0018 0.0005 0.0008 0.0037 0.0006 0.0015 0.0009 0.0020 0.0009 0.0005 0.0014 0.0004 0.0006 0.0012 0.0004 0.0015 0.0005 0.0001 0.0013 0.0007 0.0008 0.0011 0.0014 0.0009 0.0007 0.0009 0.0003 0.0009 0.0005 0.0001 0.0011 0.0001 3.48515
0.0015 0.0018 0.0028 0.0012 0.0005 0.0011 0.0008 0.0007 0.0001 0.0005 0.0003 0.0012 0.0005 0.0005 0.0004 0.0016 0.0005 0.0018 0.0005 0.0008 0.0037 0.0006 0.0015 0.0009 0.0020 0.0009 0.0005 0.0014 0.0004 0.0006 0.0012 0.0004 0.0015 0.0005 0.0001 0.0013 0.0007 0.0008 0.0011 0.0014 0.0009 0.0007 0.0009 0.0003 0.0009 0.0005 0.0001 0.0011 0.0001 0.0009 3.51334
0.0018 0.0028 0.0012 0.0005 0.0011 0.0008 0.0007 0.0001 0.0005 0.0003 0.0012 0.0005 0.0005 0.0004 0.0016 0.0005 0.0018 0.0005 0.0008 0.0037 0.0006 0.0015 0.0009 0.0020 0.0009 0.0005 0.0014 0.0004 0.0006 0.0012 0.0004 0.0015 0.0005 0.0001 0.0013 0.0007 0.0008 0.0011 0.0014 0.0009 0.0007 0.0009 0.0003 0.0009 0.0005 0.0001 0.0011 0.0001 0.0009 0.0001 3.57206
0.0028 0.0012 0.0005 0.0011 0.0008 0.0007 0.0001 0.0005 0.0003 0.0012 0.0005 0.0005 0.0004 0.0016 0.0005 0.0018 0.0005 0.0008 0.0037 0.0006 0.0015 0.0009 0.0020 0.0009 0.0005 0.0014 0.0004 0.0006 0.0012 0.0004 0.0015 0.0005 0.0001 0.0013 0.0007 0.0008 0.0011 0.0014 0.0009 0.0007 0.0009 0.0003 0.0009 0.0005 0.0001 0.0011 0.0001 0.0009 0.0001 0.0006 3.60296
0.0012 0.0005 0.0011 0.0008 0.0007 0.0001 0.0005 0.0003 0.0012 0.0005 0.0005 0.0004 0.0016 0.0005 0.0018 0.0005 0.0008 0.0037 0.0006 0.0015 0.0009 0.0020 0.0009 0.0005 0.0014 0.0004 0.0006 0.0012 0.0004 0.0015 0.0005 0.0001 0.0013 0.0007 0.0008 0.0011 0.0014 0.0009 0.0007 0.0009 0.0003 0.0009 0.0005 0.0001 0.0011 0.0001 0.0009 0.0001 0.0006 0.0005 3.54293
0.0005 0.0011 0.0008 0.0007 0.0001 0.0005 0.0003 0.0012 0.0005 0.0005 0.0004 0.0016 0.0005 0.0018 0.0005 0.0008 0.0037 0.0006 0.0015 0.0009 0.0020 0.0009 0.0005 0.0014 0.0004 0.0006 0.0012 0.0004 0.0015 0.0005 0.0001 0.0013 0.0007 0.0008 0.0011 0.0014 0.0009 0.0007 0.0009 0.0003 0.0009 0.0005 0.0001 0.0011 0.0001 0.0009 0.0001 0.0006 0.0005 0.0012 3.57279
0.0011 0.0008 0.0007 0.0001 0.0005 0.0003 0.0012 0.0005 0.0005 0.0004 0.0016 0.0005 0.0018 0.0005 0.0008 0.0037 0.0006 0.0015 0.0009 0.0020 0.0009 0.0005 0.0014 0.0004 0.0006 0.0012 0.0004 0.0015 0.0005 0.0001 0.0013 0.0007 0.0008 0.0011 0.0014 0.0009 0.0007 0.0009 0.0003 0.0009 0.0005 0.0001 0.0011 0.0001 0.0009 0.0001 0.0006 0.0005 0.0012 0.0012 3.60352
0.0008 0.0007 0.0001 0.0005 0.0003 0.0012 0.0005 0.0005 0.0004 0.0016 0.0005 0.0018 0.0005 0.0008 0.0037 0.0006 0.0015 0.0009 0.0020 0.0009 0.0005 0.0014 0.0004 0.0006 0.0012 0.0004 0.0015 0.0005 0.0001 0.0013 0.0007 0.0008 0.0011 0.0014 0.0009 0.0007 0.0009 0.0003 0.0009 0.0005 0.0001 0.0011 0.0001 0.0009 0.0001 0.0006 0.0005 0.0012 0.0012 0.0006 3.48584
0.0007 0.0001 0.0005 0.0003 0.0012 0.0005 0.0005 0.0004 0.0016 0.0005 0.0018 0.0005 0.0008 0.0037 0.0006 0.0015 0.0009 0.0020 0.0009 0.0005 0.0014 0.0004 0.0006 0.0012 0.0004 0.0015 0.0005 0.0001 0.0013 0.0007 0.0008 0.0011 0.0014 0.0009 0.0007 0.0009 0.0003 0.0009 0.0005 0.0001 0.0011 0.0001 0.0009 0.0001 0.0006 0.0005 0.0012 0.0012 0.0006 0.0008 3.48584
0.0001 0.0005 0.0003 0.0012 0.0005 0.0005 0.0004 0.0016 0.0005 0.0018 0.0005 0.0008 0.0037 0.0006 0.0015 0.0009 0.0020 0.0009 0.0005 0.0014 0.0004 0.0006 0.0012 0.0004 0.0015 0.0005 0.0001 0.0013 0.0007 0.0008 0.0011 0.0014 0.0009 0.0007 0.0009 0.0003 0.0009 0.0005 0.0001 0.0011 0.0001 0.0009 0.0001 0.0006 0.0005 0.0012 0.0012 0.0006 0.0008 0.0006 3.54296
0.0005 0.0003 0.0012 0.0005 0.0005 0.0004 0.0016 0.0005 0.0018 0.0005 0.0008 0.0037 0.0006 0.0015 0.0009 0.0020 0.0009 0.0005 0.0014 0.0004 0.0006 0.0012 0.0004 0.0015 0.0005 0.0001 0.0013 0.0007 0.0008 0.0011 0.0014 0.0009 0.0007 0.0009 0.0003 0.0009 0.0005 0.0001 0.0011 0.0001 0.0009 0.0001 0.0006 0.0005 0.0012 0.0012 0.0006 0.0008 0.0006 0.0001 3.51396
0.0003 0.0012 0.0005 0.0005 0.0004 0.0016 0.0005 0.0018 0.0005 0.0008 0.0037 0.0006 0.0015 0.0009 0.0020 0.0009 0.0005 0.0014 0.0004 0.0006 0.0012 0.0004 0.0015 0.0005 0.0001 0.0013 0.0007 0.0008 0.0011 0.0014 0.0009 0.0007 0.0009 0.0003 0.0009 0.0005 0.0001 0.0011 0.0001 0.0009 0.0001 0.0006 0.0005 0.0012 0.0012 0.0006 0.0008 0.0006 0.0001 0.0006 3.54294
0.0012 0.0005 0.0005 0.0004 0.0016 0.0005 0.0018 0.0005 0.0008 0.0037 0.0006 0.0015 0.0009 0.0020 0.0009 0.0005 0.0014 0.0004 0.0006 0.0012 0.0004 0.0015 0.0005 0.0001 0.0013 0.0007 0.0008 0.0011 0.0014 0.0009 0.0007 0.0009 0.0003 0.0009 0.0005 0.0001 0.0011 0.0001 0.0009 0.0001 0.0006 0.0005 0.0012 0.0012 0.0006 0.0008 0.0006 0.0001 0.0006 0.0010 3.60354
