# Supplementary material for: A Bio-Inspired Chaos Sensor Model Based on the Perceptron Neural Network: Machine Learning Concept and Application for Computational Neuro-Science
Source: Sensors (Basel). 2023 Aug 12;23(16):7137. doi: 10.3390/s23167137 (PMC10458403; doi:10.3390/s23167137)
Supplement: Supplementary file 1 [file sensors-23-07137-s001.zip › datasets/Base_1_exp.txt]

0.0025 0.0009 0.0012 0.0004 0.0038 0.0039 0.0059 0.0005 0.0009 0.0010 0.0022 0.0006 0.0006 0.0002 0.0003 0.0008 0.0004 0.0019 0.0005 0.0004 0.0006 0.0002 0.0015 0.0011 0.0051 0.0016 0.0021 0.0005 0.0030 0.0037 0.0012 0.0009 0.0010 0.0004 0.0010 0.0023 0.0009 0.0009 0.0011 0.0019 0.0007 0.0004 0.0005 0.0020 0.0053 0.0012 0.0009 0.0011 0.0037 0.0008 3.6214
0.0009 0.0012 0.0004 0.0038 0.0039 0.0059 0.0005 0.0009 0.0010 0.0022 0.0006 0.0006 0.0002 0.0003 0.0008 0.0004 0.0019 0.0005 0.0004 0.0006 0.0002 0.0015 0.0011 0.0051 0.0016 0.0021 0.0005 0.0030 0.0037 0.0012 0.0009 0.0010 0.0004 0.0010 0.0023 0.0009 0.0009 0.0011 0.0019 0.0007 0.0004 0.0005 0.0020 0.0053 0.0012 0.0009 0.0011 0.0037 0.0008 0.0031 3.6857
0.0012 0.0004 0.0038 0.0039 0.0059 0.0005 0.0009 0.0010 0.0022 0.0006 0.0006 0.0002 0.0003 0.0008 0.0004 0.0019 0.0005 0.0004 0.0006 0.0002 0.0015 0.0011 0.0051 0.0016 0.0021 0.0005 0.0030 0.0037 0.0012 0.0009 0.0010 0.0004 0.0010 0.0023 0.0009 0.0009 0.0011 0.0019 0.0007 0.0004 0.0005 0.0020 0.0053 0.0012 0.0009 0.0011 0.0037 0.0008 0.0031 0.0004 3.6888
0.0004 0.0038 0.0039 0.0059 0.0005 0.0009 0.0010 0.0022 0.0006 0.0006 0.0002 0.0003 0.0008 0.0004 0.0019 0.0005 0.0004 0.0006 0.0002 0.0015 0.0011 0.0051 0.0016 0.0021 0.0005 0.0030 0.0037 0.0012 0.0009 0.0010 0.0004 0.0010 0.0023 0.0009 0.0009 0.0011 0.0019 0.0007 0.0004 0.0005 0.0020 0.0053 0.0012 0.0009 0.0011 0.0037 0.0008 0.0031 0.0004 0.0010 3.6524
0.0038 0.0039 0.0059 0.0005 0.0009 0.0010 0.0022 0.0006 0.0006 0.0002 0.0003 0.0008 0.0004 0.0019 0.0005 0.0004 0.0006 0.0002 0.0015 0.0011 0.0051 0.0016 0.0021 0.0005 0.0030 0.0037 0.0012 0.0009 0.0010 0.0004 0.0010 0.0023 0.0009 0.0009 0.0011 0.0019 0.0007 0.0004 0.0005 0.0020 0.0053 0.0012 0.0009 0.0011 0.0037 0.0008 0.0031 0.0004 0.0010 0.0033 3.6195
0.0039 0.0059 0.0005 0.0009 0.0010 0.0022 0.0006 0.0006 0.0002 0.0003 0.0008 0.0004 0.0019 0.0005 0.0004 0.0006 0.0002 0.0015 0.0011 0.0051 0.0016 0.0021 0.0005 0.0030 0.0037 0.0012 0.0009 0.0010 0.0004 0.0010 0.0023 0.0009 0.0009 0.0011 0.0019 0.0007 0.0004 0.0005 0.0020 0.0053 0.0012 0.0009 0.0011 0.0037 0.0008 0.0031 0.0004 0.0010 0.0033 0.0020 3.7620
0.0059 0.0005 0.0009 0.0010 0.0022 0.0006 0.0006 0.0002 0.0003 0.0008 0.0004 0.0019 0.0005 0.0004 0.0006 0.0002 0.0015 0.0011 0.0051 0.0016 0.0021 0.0005 0.0030 0.0037 0.0012 0.0009 0.0010 0.0004 0.0010 0.0023 0.0009 0.0009 0.0011 0.0019 0.0007 0.0004 0.0005 0.0020 0.0053 0.0012 0.0009 0.0011 0.0037 0.0008 0.0031 0.0004 0.0010 0.0033 0.0020 0.0018 3.7636
0.0005 0.0009 0.0010 0.0022 0.0006 0.0006 0.0002 0.0003 0.0008 0.0004 0.0019 0.0005 0.0004 0.0006 0.0002 0.0015 0.0011 0.0051 0.0016 0.0021 0.0005 0.0030 0.0037 0.0012 0.0009 0.0010 0.0004 0.0010 0.0023 0.0009 0.0009 0.0011 0.0019 0.0007 0.0004 0.0005 0.0020 0.0053 0.0012 0.0009 0.0011 0.0037 0.0008 0.0031 0.0004 0.0010 0.0033 0.0020 0.0018 0.0008 3.7821
0.0009 0.0010 0.0022 0.0006 0.0006 0.0002 0.0003 0.0008 0.0004 0.0019 0.0005 0.0004 0.0006 0.0002 0.0015 0.0011 0.0051 0.0016 0.0021 0.0005 0.0030 0.0037 0.0012 0.0009 0.0010 0.0004 0.0010 0.0023 0.0009 0.0009 0.0011 0.0019 0.0007 0.0004 0.0005 0.0020 0.0053 0.0012 0.0009 0.0011 0.0037 0.0008 0.0031 0.0004 0.0010 0.0033 0.0020 0.0018 0.0008 0.0031 3.7096
0.0010 0.0022 0.0006 0.0006 0.0002 0.0003 0.0008 0.0004 0.0019 0.0005 0.0004 0.0006 0.0002 0.0015 0.0011 0.0051 0.0016 0.0021 0.0005 0.0030 0.0037 0.0012 0.0009 0.0010 0.0004 0.0010 0.0023 0.0009 0.0009 0.0011 0.0019 0.0007 0.0004 0.0005 0.0020 0.0053 0.0012 0.0009 0.0011 0.0037 0.0008 0.0031 0.0004 0.0010 0.0033 0.0020 0.0018 0.0008 0.0031 0.0013 3.8228
0.0022 0.0006 0.0006 0.0002 0.0003 0.0008 0.0004 0.0019 0.0005 0.0004 0.0006 0.0002 0.0015 0.0011 0.0051 0.0016 0.0021 0.0005 0.0030 0.0037 0.0012 0.0009 0.0010 0.0004 0.0010 0.0023 0.0009 0.0009 0.0011 0.0019 0.0007 0.0004 0.0005 0.0020 0.0053 0.0012 0.0009 0.0011 0.0037 0.0008 0.0031 0.0004 0.0010 0.0033 0.0020 0.0018 0.0008 0.0031 0.0013 0.0006 3.8230
0.0006 0.0006 0.0002 0.0003 0.0008 0.0004 0.0019 0.0005 0.0004 0.0006 0.0002 0.0015 0.0011 0.0051 0.0016 0.0021 0.0005 0.0030 0.0037 0.0012 0.0009 0.0010 0.0004 0.0010 0.0023 0.0009 0.0009 0.0011 0.0019 0.0007 0.0004 0.0005 0.0020 0.0053 0.0012 0.0009 0.0011 0.0037 0.0008 0.0031 0.0004 0.0010 0.0033 0.0020 0.0018 0.0008 0.0031 0.0013 0.0006 0.0007 3.7453
0.0006 0.0002 0.0003 0.0008 0.0004 0.0019 0.0005 0.0004 0.0006 0.0002 0.0015 0.0011 0.0051 0.0016 0.0021 0.0005 0.0030 0.0037 0.0012 0.0009 0.0010 0.0004 0.0010 0.0023 0.0009 0.0009 0.0011 0.0019 0.0007 0.0004 0.0005 0.0020 0.0053 0.0012 0.0009 0.0011 0.0037 0.0008 0.0031 0.0004 0.0010 0.0033 0.0020 0.0018 0.0008 0.0031 0.0013 0.0006 0.0007 0.0023 3.7837
0.0002 0.0003 0.0008 0.0004 0.0019 0.0005 0.0004 0.0006 0.0002 0.0015 0.0011 0.0051 0.0016 0.0021 0.0005 0.0030 0.0037 0.0012 0.0009 0.0010 0.0004 0.0010 0.0023 0.0009 0.0009 0.0011 0.0019 0.0007 0.0004 0.0005 0.0020 0.0053 0.0012 0.0009 0.0011 0.0037 0.0008 0.0031 0.0004 0.0010 0.0033 0.0020 0.0018 0.0008 0.0031 0.0013 0.0006 0.0007 0.0023 0.0002 3.9040
0.0003 0.0008 0.0004 0.0019 0.0005 0.0004 0.0006 0.0002 0.0015 0.0011 0.0051 0.0016 0.0021 0.0005 0.0030 0.0037 0.0012 0.0009 0.0010 0.0004 0.0010 0.0023 0.0009 0.0009 0.0011 0.0019 0.0007 0.0004 0.0005 0.0020 0.0053 0.0012 0.0009 0.0011 0.0037 0.0008 0.0031 0.0004 0.0010 0.0033 0.0020 0.0018 0.0008 0.0031 0.0013 0.0006 0.0007 0.0023 0.0002 0.0006 4.0415
0.0008 0.0004 0.0019 0.0005 0.0004 0.0006 0.0002 0.0015 0.0011 0.0051 0.0016 0.0021 0.0005 0.0030 0.0037 0.0012 0.0009 0.0010 0.0004 0.0010 0.0023 0.0009 0.0009 0.0011 0.0019 0.0007 0.0004 0.0005 0.0020 0.0053 0.0012 0.0009 0.0011 0.0037 0.0008 0.0031 0.0004 0.0010 0.0033 0.0020 0.0018 0.0008 0.0031 0.0013 0.0006 0.0007 0.0023 0.0002 0.0006 0.0008 3.9499
0.0004 0.0019 0.0005 0.0004 0.0006 0.0002 0.0015 0.0011 0.0051 0.0016 0.0021 0.0005 0.0030 0.0037 0.0012 0.0009 0.0010 0.0004 0.0010 0.0023 0.0009 0.0009 0.0011 0.0019 0.0007 0.0004 0.0005 0.0020 0.0053 0.0012 0.0009 0.0011 0.0037 0.0008 0.0031 0.0004 0.0010 0.0033 0.0020 0.0018 0.0008 0.0031 0.0013 0.0006 0.0007 0.0023 0.0002 0.0006 0.0008 0.0017 4.0442
0.0019 0.0005 0.0004 0.0006 0.0002 0.0015 0.0011 0.0051 0.0016 0.0021 0.0005 0.0030 0.0037 0.0012 0.0009 0.0010 0.0004 0.0010 0.0023 0.0009 0.0009 0.0011 0.0019 0.0007 0.0004 0.0005 0.0020 0.0053 0.0012 0.0009 0.0011 0.0037 0.0008 0.0031 0.0004 0.0010 0.0033 0.0020 0.0018 0.0008 0.0031 0.0013 0.0006 0.0007 0.0023 0.0002 0.0006 0.0008 0.0017 0.0004 4.0428
0.0005 0.0004 0.0006 0.0002 0.0015 0.0011 0.0051 0.0016 0.0021 0.0005 0.0030 0.0037 0.0012 0.0009 0.0010 0.0004 0.0010 0.0023 0.0009 0.0009 0.0011 0.0019 0.0007 0.0004 0.0005 0.0020 0.0053 0.0012 0.0009 0.0011 0.0037 0.0008 0.0031 0.0004 0.0010 0.0033 0.0020 0.0018 0.0008 0.0031 0.0013 0.0006 0.0007 0.0023 0.0002 0.0006 0.0008 0.0017 0.0004 0.0019 4.0435
0.0004 0.0006 0.0002 0.0015 0.0011 0.0051 0.0016 0.0021 0.0005 0.0030 0.0037 0.0012 0.0009 0.0010 0.0004 0.0010 0.0023 0.0009 0.0009 0.0011 0.0019 0.0007 0.0004 0.0005 0.0020 0.0053 0.0012 0.0009 0.0011 0.0037 0.0008 0.0031 0.0004 0.0010 0.0033 0.0020 0.0018 0.0008 0.0031 0.0013 0.0006 0.0007 0.0023 0.0002 0.0006 0.0008 0.0017 0.0004 0.0019 0.0008 4.0440
0.0006 0.0002 0.0015 0.0011 0.0051 0.0016 0.0021 0.0005 0.0030 0.0037 0.0012 0.0009 0.0010 0.0004 0.0010 0.0023 0.0009 0.0009 0.0011 0.0019 0.0007 0.0004 0.0005 0.0020 0.0053 0.0012 0.0009 0.0011 0.0037 0.0008 0.0031 0.0004 0.0010 0.0033 0.0020 0.0018 0.0008 0.0031 0.0013 0.0006 0.0007 0.0023 0.0002 0.0006 0.0008 0.0017 0.0004 0.0019 0.0008 0.0016 4.1481
0.0002 0.0015 0.0011 0.0051 0.0016 0.0021 0.0005 0.0030 0.0037 0.0012 0.0009 0.0010 0.0004 0.0010 0.0023 0.0009 0.0009 0.0011 0.0019 0.0007 0.0004 0.0005 0.0020 0.0053 0.0012 0.0009 0.0011 0.0037 0.0008 0.0031 0.0004 0.0010 0.0033 0.0020 0.0018 0.0008 0.0031 0.0013 0.0006 0.0007 0.0023 0.0002 0.0006 0.0008 0.0017 0.0004 0.0019 0.0008 0.0016 0.0013 4.0472
0.0015 0.0011 0.0051 0.0016 0.0021 0.0005 0.0030 0.0037 0.0012 0.0009 0.0010 0.0004 0.0010 0.0023 0.0009 0.0009 0.0011 0.0019 0.0007 0.0004 0.0005 0.0020 0.0053 0.0012 0.0009 0.0011 0.0037 0.0008 0.0031 0.0004 0.0010 0.0033 0.0020 0.0018 0.0008 0.0031 0.0013 0.0006 0.0007 0.0023 0.0002 0.0006 0.0008 0.0017 0.0004 0.0019 0.0008 0.0016 0.0013 0.0027 4.0955
0.0011 0.0051 0.0016 0.0021 0.0005 0.0030 0.0037 0.0012 0.0009 0.0010 0.0004 0.0010 0.0023 0.0009 0.0009 0.0011 0.0019 0.0007 0.0004 0.0005 0.0020 0.0053 0.0012 0.0009 0.0011 0.0037 0.0008 0.0031 0.0004 0.0010 0.0033 0.0020 0.0018 0.0008 0.0031 0.0013 0.0006 0.0007 0.0023 0.0002 0.0006 0.0008 0.0017 0.0004 0.0019 0.0008 0.0016 0.0013 0.0027 0.0033 3.9971
0.0051 0.0016 0.0021 0.0005 0.0030 0.0037 0.0012 0.0009 0.0010 0.0004 0.0010 0.0023 0.0009 0.0009 0.0011 0.0019 0.0007 0.0004 0.0005 0.0020 0.0053 0.0012 0.0009 0.0011 0.0037 0.0008 0.0031 0.0004 0.0010 0.0033 0.0020 0.0018 0.0008 0.0031 0.0013 0.0006 0.0007 0.0023 0.0002 0.0006 0.0008 0.0017 0.0004 0.0019 0.0008 0.0016 0.0013 0.0027 0.0033 0.0030 3.8255
0.0016 0.0021 0.0005 0.0030 0.0037 0.0012 0.0009 0.0010 0.0004 0.0010 0.0023 0.0009 0.0009 0.0011 0.0019 0.0007 0.0004 0.0005 0.0020 0.0053 0.0012 0.0009 0.0011 0.0037 0.0008 0.0031 0.0004 0.0010 0.0033 0.0020 0.0018 0.0008 0.0031 0.0013 0.0006 0.0007 0.0023 0.0002 0.0006 0.0008 0.0017 0.0004 0.0019 0.0008 0.0016 0.0013 0.0027 0.0033 0.0030 0.0004 3.8321
0.0021 0.0005 0.0030 0.0037 0.0012 0.0009 0.0010 0.0004 0.0010 0.0023 0.0009 0.0009 0.0011 0.0019 0.0007 0.0004 0.0005 0.0020 0.0053 0.0012 0.0009 0.0011 0.0037 0.0008 0.0031 0.0004 0.0010 0.0033 0.0020 0.0018 0.0008 0.0031 0.0013 0.0006 0.0007 0.0023 0.0002 0.0006 0.0008 0.0017 0.0004 0.0019 0.0008 0.0016 0.0013 0.0027 0.0033 0.0030 0.0004 0.0014 3.8334
0.0005 0.0030 0.0037 0.0012 0.0009 0.0010 0.0004 0.0010 0.0023 0.0009 0.0009 0.0011 0.0019 0.0007 0.0004 0.0005 0.0020 0.0053 0.0012 0.0009 0.0011 0.0037 0.0008 0.0031 0.0004 0.0010 0.0033 0.0020 0.0018 0.0008 0.0031 0.0013 0.0006 0.0007 0.0023 0.0002 0.0006 0.0008 0.0017 0.0004 0.0019 0.0008 0.0016 0.0013 0.0027 0.0033 0.0030 0.0004 0.0014 0.0016 3.7210
0.0030 0.0037 0.0012 0.0009 0.0010 0.0004 0.0010 0.0023 0.0009 0.0009 0.0011 0.0019 0.0007 0.0004 0.0005 0.0020 0.0053 0.0012 0.0009 0.0011 0.0037 0.0008 0.0031 0.0004 0.0010 0.0033 0.0020 0.0018 0.0008 0.0031 0.0013 0.0006 0.0007 0.0023 0.0002 0.0006 0.0008 0.0017 0.0004 0.0019 0.0008 0.0016 0.0013 0.0027 0.0033 0.0030 0.0004 0.0014 0.0016 0.0026 3.6865
0.0037 0.0012 0.0009 0.0010 0.0004 0.0010 0.0023 0.0009 0.0009 0.0011 0.0019 0.0007 0.0004 0.0005 0.0020 0.0053 0.0012 0.0009 0.0011 0.0037 0.0008 0.0031 0.0004 0.0010 0.0033 0.0020 0.0018 0.0008 0.0031 0.0013 0.0006 0.0007 0.0023 0.0002 0.0006 0.0008 0.0017 0.0004 0.0019 0.0008 0.0016 0.0013 0.0027 0.0033 0.0030 0.0004 0.0014 0.0016 0.0026 0.0005 3.6554
0.0012 0.0009 0.0010 0.0004 0.0010 0.0023 0.0009 0.0009 0.0011 0.0019 0.0007 0.0004 0.0005 0.0020 0.0053 0.0012 0.0009 0.0011 0.0037 0.0008 0.0031 0.0004 0.0010 0.0033 0.0020 0.0018 0.0008 0.0031 0.0013 0.0006 0.0007 0.0023 0.0002 0.0006 0.0008 0.0017 0.0004 0.0019 0.0008 0.0016 0.0013 0.0027 0.0033 0.0030 0.0004 0.0014 0.0016 0.0026 0.0005 0.0031 3.6244
0.0009 0.0010 0.0004 0.0010 0.0023 0.0009 0.0009 0.0011 0.0019 0.0007 0.0004 0.0005 0.0020 0.0053 0.0012 0.0009 0.0011 0.0037 0.0008 0.0031 0.0004 0.0010 0.0033 0.0020 0.0018 0.0008 0.0031 0.0013 0.0006 0.0007 0.0023 0.0002 0.0006 0.0008 0.0017 0.0004 0.0019 0.0008 0.0016 0.0013 0.0027 0.0033 0.0030 0.0004 0.0014 0.0016 0.0026 0.0005 0.0031 0.0005 3.7245
0.0010 0.0004 0.0010 0.0023 0.0009 0.0009 0.0011 0.0019 0.0007 0.0004 0.0005 0.0020 0.0053 0.0012 0.0009 0.0011 0.0037 0.0008 0.0031 0.0004 0.0010 0.0033 0.0020 0.0018 0.0008 0.0031 0.0013 0.0006 0.0007 0.0023 0.0002 0.0006 0.0008 0.0017 0.0004 0.0019 0.0008 0.0016 0.0013 0.0027 0.0033 0.0030 0.0004 0.0014 0.0016 0.0026 0.0005 0.0031 0.0005 0.0002 3.6571
0.0004 0.0010 0.0023 0.0009 0.0009 0.0011 0.0019 0.0007 0.0004 0.0005 0.0020 0.0053 0.0012 0.0009 0.0011 0.0037 0.0008 0.0031 0.0004 0.0010 0.0033 0.0020 0.0018 0.0008 0.0031 0.0013 0.0006 0.0007 0.0023 0.0002 0.0006 0.0008 0.0017 0.0004 0.0019 0.0008 0.0016 0.0013 0.0027 0.0033 0.0030 0.0004 0.0014 0.0016 0.0026 0.0005 0.0031 0.0005 0.0002 0.0011 3.6237
0.0010 0.0023 0.0009 0.0009 0.0011 0.0019 0.0007 0.0004 0.0005 0.0020 0.0053 0.0012 0.0009 0.0011 0.0037 0.0008 0.0031 0.0004 0.0010 0.0033 0.0020 0.0018 0.0008 0.0031 0.0013 0.0006 0.0007 0.0023 0.0002 0.0006 0.0008 0.0017 0.0004 0.0019 0.0008 0.0016 0.0013 0.0027 0.0033 0.0030 0.0004 0.0014 0.0016 0.0026 0.0005 0.0031 0.0005 0.0002 0.0011 0.0011 3.6559
0.0023 0.0009 0.0009 0.0011 0.0019 0.0007 0.0004 0.0005 0.0020 0.0053 0.0012 0.0009 0.0011 0.0037 0.0008 0.0031 0.0004 0.0010 0.0033 0.0020 0.0018 0.0008 0.0031 0.0013 0.0006 0.0007 0.0023 0.0002 0.0006 0.0008 0.0017 0.0004 0.0019 0.0008 0.0016 0.0013 0.0027 0.0033 0.0030 0.0004 0.0014 0.0016 0.0026 0.0005 0.0031 0.0005 0.0002 0.0011 0.0011 0.0007 3.6544
0.0009 0.0009 0.0011 0.0019 0.0007 0.0004 0.0005 0.0020 0.0053 0.0012 0.0009 0.0011 0.0037 0.0008 0.0031 0.0004 0.0010 0.0033 0.0020 0.0018 0.0008 0.0031 0.0013 0.0006 0.0007 0.0023 0.0002 0.0006 0.0008 0.0017 0.0004 0.0019 0.0008 0.0016 0.0013 0.0027 0.0033 0.0030 0.0004 0.0014 0.0016 0.0026 0.0005 0.0031 0.0005 0.0002 0.0011 0.0011 0.0007 0.0031 3.6530
0.0009 0.0011 0.0019 0.0007 0.0004 0.0005 0.0020 0.0053 0.0012 0.0009 0.0011 0.0037 0.0008 0.0031 0.0004 0.0010 0.0033 0.0020 0.0018 0.0008 0.0031 0.0013 0.0006 0.0007 0.0023 0.0002 0.0006 0.0008 0.0017 0.0004 0.0019 0.0008 0.0016 0.0013 0.0027 0.0033 0.0030 0.0004 0.0014 0.0016 0.0026 0.0005 0.0031 0.0005 0.0002 0.0011 0.0011 0.0007 0.0031 0.0025 3.6864
0.0011 0.0019 0.0007 0.0004 0.0005 0.0020 0.0053 0.0012 0.0009 0.0011 0.0037 0.0008 0.0031 0.0004 0.0010 0.0033 0.0020 0.0018 0.0008 0.0031 0.0013 0.0006 0.0007 0.0023 0.0002 0.0006 0.0008 0.0017 0.0004 0.0019 0.0008 0.0016 0.0013 0.0027 0.0033 0.0030 0.0004 0.0014 0.0016 0.0026 0.0005 0.0031 0.0005 0.0002 0.0011 0.0011 0.0007 0.0031 0.0025 0.0009 3.7946
0.0019 0.0007 0.0004 0.0005 0.0020 0.0053 0.0012 0.0009 0.0011 0.0037 0.0008 0.0031 0.0004 0.0010 0.0033 0.0020 0.0018 0.0008 0.0031 0.0013 0.0006 0.0007 0.0023 0.0002 0.0006 0.0008 0.0017 0.0004 0.0019 0.0008 0.0016 0.0013 0.0027 0.0033 0.0030 0.0004 0.0014 0.0016 0.0026 0.0005 0.0031 0.0005 0.0002 0.0011 0.0011 0.0007 0.0031 0.0025 0.0009 0.0025 3.7943
0.0007 0.0004 0.0005 0.0020 0.0053 0.0012 0.0009 0.0011 0.0037 0.0008 0.0031 0.0004 0.0010 0.0033 0.0020 0.0018 0.0008 0.0031 0.0013 0.0006 0.0007 0.0023 0.0002 0.0006 0.0008 0.0017 0.0004 0.0019 0.0008 0.0016 0.0013 0.0027 0.0033 0.0030 0.0004 0.0014 0.0016 0.0026 0.0005 0.0031 0.0005 0.0002 0.0011 0.0011 0.0007 0.0031 0.0025 0.0009 0.0025 0.0050 3.7867
0.0004 0.0005 0.0020 0.0053 0.0012 0.0009 0.0011 0.0037 0.0008 0.0031 0.0004 0.0010 0.0033 0.0020 0.0018 0.0008 0.0031 0.0013 0.0006 0.0007 0.0023 0.0002 0.0006 0.0008 0.0017 0.0004 0.0019 0.0008 0.0016 0.0013 0.0027 0.0033 0.0030 0.0004 0.0014 0.0016 0.0026 0.0005 0.0031 0.0005 0.0002 0.0011 0.0011 0.0007 0.0031 0.0025 0.0009 0.0025 0.0050 0.0007 3.9507
0.0005 0.0020 0.0053 0.0012 0.0009 0.0011 0.0037 0.0008 0.0031 0.0004 0.0010 0.0033 0.0020 0.0018 0.0008 0.0031 0.0013 0.0006 0.0007 0.0023 0.0002 0.0006 0.0008 0.0017 0.0004 0.0019 0.0008 0.0016 0.0013 0.0027 0.0033 0.0030 0.0004 0.0014 0.0016 0.0026 0.0005 0.0031 0.0005 0.0002 0.0011 0.0011 0.0007 0.0031 0.0025 0.0009 0.0025 0.0050 0.0007 0.0010 3.9968
0.0020 0.0053 0.0012 0.0009 0.0011 0.0037 0.0008 0.0031 0.0004 0.0010 0.0033 0.0020 0.0018 0.0008 0.0031 0.0013 0.0006 0.0007 0.0023 0.0002 0.0006 0.0008 0.0017 0.0004 0.0019 0.0008 0.0016 0.0013 0.0027 0.0033 0.0030 0.0004 0.0014 0.0016 0.0026 0.0005 0.0031 0.0005 0.0002 0.0011 0.0011 0.0007 0.0031 0.0025 0.0009 0.0025 0.0050 0.0007 0.0010 0.0014 3.9992
0.0053 0.0012 0.0009 0.0011 0.0037 0.0008 0.0031 0.0004 0.0010 0.0033 0.0020 0.0018 0.0008 0.0031 0.0013 0.0006 0.0007 0.0023 0.0002 0.0006 0.0008 0.0017 0.0004 0.0019 0.0008 0.0016 0.0013 0.0027 0.0033 0.0030 0.0004 0.0014 0.0016 0.0026 0.0005 0.0031 0.0005 0.0002 0.0011 0.0011 0.0007 0.0031 0.0025 0.0009 0.0025 0.0050 0.0007 0.0010 0.0014 0.0020 3.9105
0.0012 0.0009 0.0011 0.0037 0.0008 0.0031 0.0004 0.0010 0.0033 0.0020 0.0018 0.0008 0.0031 0.0013 0.0006 0.0007 0.0023 0.0002 0.0006 0.0008 0.0017 0.0004 0.0019 0.0008 0.0016 0.0013 0.0027 0.0033 0.0030 0.0004 0.0014 0.0016 0.0026 0.0005 0.0031 0.0005 0.0002 0.0011 0.0011 0.0007 0.0031 0.0025 0.0009 0.0025 0.0050 0.0007 0.0010 0.0014 0.0020 0.0026 3.7979
0.0009 0.0011 0.0037 0.0008 0.0031 0.0004 0.0010 0.0033 0.0020 0.0018 0.0008 0.0031 0.0013 0.0006 0.0007 0.0023 0.0002 0.0006 0.0008 0.0017 0.0004 0.0019 0.0008 0.0016 0.0013 0.0027 0.0033 0.0030 0.0004 0.0014 0.0016 0.0026 0.0005 0.0031 0.0005 0.0002 0.0011 0.0011 0.0007 0.0031 0.0025 0.0009 0.0025 0.0050 0.0007 0.0010 0.0014 0.0020 0.0026 0.0014 3.9183
0.0011 0.0037 0.0008 0.0031 0.0004 0.0010 0.0033 0.0020 0.0018 0.0008 0.0031 0.0013 0.0006 0.0007 0.0023 0.0002 0.0006 0.0008 0.0017 0.0004 0.0019 0.0008 0.0016 0.0013 0.0027 0.0033 0.0030 0.0004 0.0014 0.0016 0.0026 0.0005 0.0031 0.0005 0.0002 0.0011 0.0011 0.0007 0.0031 0.0025 0.0009 0.0025 0.0050 0.0007 0.0010 0.0014 0.0020 0.0026 0.0014 0.0019 4.0063
0.0037 0.0008 0.0031 0.0004 0.0010 0.0033 0.0020 0.0018 0.0008 0.0031 0.0013 0.0006 0.0007 0.0023 0.0002 0.0006 0.0008 0.0017 0.0004 0.0019 0.0008 0.0016 0.0013 0.0027 0.0033 0.0030 0.0004 0.0014 0.0016 0.0026 0.0005 0.0031 0.0005 0.0002 0.0011 0.0011 0.0007 0.0031 0.0025 0.0009 0.0025 0.0050 0.0007 0.0010 0.0014 0.0020 0.0026 0.0014 0.0019 0.0004 4.0531
0.0008 0.0031 0.0004 0.0010 0.0033 0.0020 0.0018 0.0008 0.0031 0.0013 0.0006 0.0007 0.0023 0.0002 0.0006 0.0008 0.0017 0.0004 0.0019 0.0008 0.0016 0.0013 0.0027 0.0033 0.0030 0.0004 0.0014 0.0016 0.0026 0.0005 0.0031 0.0005 0.0002 0.0011 0.0011 0.0007 0.0031 0.0025 0.0009 0.0025 0.0050 0.0007 0.0010 0.0014 0.0020 0.0026 0.0014 0.0019 0.0004 0.0022 4.0562
0.0031 0.0004 0.0010 0.0033 0.0020 0.0018 0.0008 0.0031 0.0013 0.0006 0.0007 0.0023 0.0002 0.0006 0.0008 0.0017 0.0004 0.0019 0.0008 0.0016 0.0013 0.0027 0.0033 0.0030 0.0004 0.0014 0.0016 0.0026 0.0005 0.0031 0.0005 0.0002 0.0011 0.0011 0.0007 0.0031 0.0025 0.0009 0.0025 0.0050 0.0007 0.0010 0.0014 0.0020 0.0026 0.0014 0.0019 0.0004 0.0022 0.0054 4.1481
0.0004 0.0010 0.0033 0.0020 0.0018 0.0008 0.0031 0.0013 0.0006 0.0007 0.0023 0.0002 0.0006 0.0008 0.0017 0.0004 0.0019 0.0008 0.0016 0.0013 0.0027 0.0033 0.0030 0.0004 0.0014 0.0016 0.0026 0.0005 0.0031 0.0005 0.0002 0.0011 0.0011 0.0007 0.0031 0.0025 0.0009 0.0025 0.0050 0.0007 0.0010 0.0014 0.0020 0.0026 0.0014 0.0019 0.0004 0.0022 0.0054 0.0019 4.1514
0.0010 0.0033 0.0020 0.0018 0.0008 0.0031 0.0013 0.0006 0.0007 0.0023 0.0002 0.0006 0.0008 0.0017 0.0004 0.0019 0.0008 0.0016 0.0013 0.0027 0.0033 0.0030 0.0004 0.0014 0.0016 0.0026 0.0005 0.0031 0.0005 0.0002 0.0011 0.0011 0.0007 0.0031 0.0025 0.0009 0.0025 0.0050 0.0007 0.0010 0.0014 0.0020 0.0026 0.0014 0.0019 0.0004 0.0022 0.0054 0.0019 0.0006 4.2074
0.0033 0.0020 0.0018 0.0008 0.0031 0.0013 0.0006 0.0007 0.0023 0.0002 0.0006 0.0008 0.0017 0.0004 0.0019 0.0008 0.0016 0.0013 0.0027 0.0033 0.0030 0.0004 0.0014 0.0016 0.0026 0.0005 0.0031 0.0005 0.0002 0.0011 0.0011 0.0007 0.0031 0.0025 0.0009 0.0025 0.0050 0.0007 0.0010 0.0014 0.0020 0.0026 0.0014 0.0019 0.0004 0.0022 0.0054 0.0019 0.0006 0.0019 4.2667
0.0020 0.0018 0.0008 0.0031 0.0013 0.0006 0.0007 0.0023 0.0002 0.0006 0.0008 0.0017 0.0004 0.0019 0.0008 0.0016 0.0013 0.0027 0.0033 0.0030 0.0004 0.0014 0.0016 0.0026 0.0005 0.0031 0.0005 0.0002 0.0011 0.0011 0.0007 0.0031 0.0025 0.0009 0.0025 0.0050 0.0007 0.0010 0.0014 0.0020 0.0026 0.0014 0.0019 0.0004 0.0022 0.0054 0.0019 0.0006 0.0019 0.0007 4.3295
0.0018 0.0008 0.0031 0.0013 0.0006 0.0007 0.0023 0.0002 0.0006 0.0008 0.0017 0.0004 0.0019 0.0008 0.0016 0.0013 0.0027 0.0033 0.0030 0.0004 0.0014 0.0016 0.0026 0.0005 0.0031 0.0005 0.0002 0.0011 0.0011 0.0007 0.0031 0.0025 0.0009 0.0025 0.0050 0.0007 0.0010 0.0014 0.0020 0.0026 0.0014 0.0019 0.0004 0.0022 0.0054 0.0019 0.0006 0.0019 0.0007 0.0010 4.2659
0.0008 0.0031 0.0013 0.0006 0.0007 0.0023 0.0002 0.0006 0.0008 0.0017 0.0004 0.0019 0.0008 0.0016 0.0013 0.0027 0.0033 0.0030 0.0004 0.0014 0.0016 0.0026 0.0005 0.0031 0.0005 0.0002 0.0011 0.0011 0.0007 0.0031 0.0025 0.0009 0.0025 0.0050 0.0007 0.0010 0.0014 0.0020 0.0026 0.0014 0.0019 0.0004 0.0022 0.0054 0.0019 0.0006 0.0019 0.0007 0.0010 0.0017 4.2637
0.0031 0.0013 0.0006 0.0007 0.0023 0.0002 0.0006 0.0008 0.0017 0.0004 0.0019 0.0008 0.0016 0.0013 0.0027 0.0033 0.0030 0.0004 0.0014 0.0016 0.0026 0.0005 0.0031 0.0005 0.0002 0.0011 0.0011 0.0007 0.0031 0.0025 0.0009 0.0025 0.0050 0.0007 0.0010 0.0014 0.0020 0.0026 0.0014 0.0019 0.0004 0.0022 0.0054 0.0019 0.0006 0.0019 0.0007 0.0010 0.0017 0.0008 4.2644
0.0013 0.0006 0.0007 0.0023 0.0002 0.0006 0.0008 0.0017 0.0004 0.0019 0.0008 0.0016 0.0013 0.0027 0.0033 0.0030 0.0004 0.0014 0.0016 0.0026 0.0005 0.0031 0.0005 0.0002 0.0011 0.0011 0.0007 0.0031 0.0025 0.0009 0.0025 0.0050 0.0007 0.0010 0.0014 0.0020 0.0026 0.0014 0.0019 0.0004 0.0022 0.0054 0.0019 0.0006 0.0019 0.0007 0.0010 0.0017 0.0008 0.0024 4.1512
0.0006 0.0007 0.0023 0.0002 0.0006 0.0008 0.0017 0.0004 0.0019 0.0008 0.0016 0.0013 0.0027 0.0033 0.0030 0.0004 0.0014 0.0016 0.0026 0.0005 0.0031 0.0005 0.0002 0.0011 0.0011 0.0007 0.0031 0.0025 0.0009 0.0025 0.0050 0.0007 0.0010 0.0014 0.0020 0.0026 0.0014 0.0019 0.0004 0.0022 0.0054 0.0019 0.0006 0.0019 0.0007 0.0010 0.0017 0.0008 0.0024 0.0006 4.1509
0.0007 0.0023 0.0002 0.0006 0.0008 0.0017 0.0004 0.0019 0.0008 0.0016 0.0013 0.0027 0.0033 0.0030 0.0004 0.0014 0.0016 0.0026 0.0005 0.0031 0.0005 0.0002 0.0011 0.0011 0.0007 0.0031 0.0025 0.0009 0.0025 0.0050 0.0007 0.0010 0.0014 0.0020 0.0026 0.0014 0.0019 0.0004 0.0022 0.0054 0.0019 0.0006 0.0019 0.0007 0.0010 0.0017 0.0008 0.0024 0.0006 0.0015 4.0492
0.0023 0.0002 0.0006 0.0008 0.0017 0.0004 0.0019 0.0008 0.0016 0.0013 0.0027 0.0033 0.0030 0.0004 0.0014 0.0016 0.0026 0.0005 0.0031 0.0005 0.0002 0.0011 0.0011 0.0007 0.0031 0.0025 0.0009 0.0025 0.0050 0.0007 0.0010 0.0014 0.0020 0.0026 0.0014 0.0019 0.0004 0.0022 0.0054 0.0019 0.0006 0.0019 0.0007 0.0010 0.0017 0.0008 0.0024 0.0006 0.0015 0.0006 4.0997
0.0002 0.0006 0.0008 0.0017 0.0004 0.0019 0.0008 0.0016 0.0013 0.0027 0.0033 0.0030 0.0004 0.0014 0.0016 0.0026 0.0005 0.0031 0.0005 0.0002 0.0011 0.0011 0.0007 0.0031 0.0025 0.0009 0.0025 0.0050 0.0007 0.0010 0.0014 0.0020 0.0026 0.0014 0.0019 0.0004 0.0022 0.0054 0.0019 0.0006 0.0019 0.0007 0.0010 0.0017 0.0008 0.0024 0.0006 0.0015 0.0006 0.0002 4.0965
0.0006 0.0008 0.0017 0.0004 0.0019 0.0008 0.0016 0.0013 0.0027 0.0033 0.0030 0.0004 0.0014 0.0016 0.0026 0.0005 0.0031 0.0005 0.0002 0.0011 0.0011 0.0007 0.0031 0.0025 0.0009 0.0025 0.0050 0.0007 0.0010 0.0014 0.0020 0.0026 0.0014 0.0019 0.0004 0.0022 0.0054 0.0019 0.0006 0.0019 0.0007 0.0010 0.0017 0.0008 0.0024 0.0006 0.0015 0.0006 0.0002 0.0013 4.1515
0.0008 0.0017 0.0004 0.0019 0.0008 0.0016 0.0013 0.0027 0.0033 0.0030 0.0004 0.0014 0.0016 0.0026 0.0005 0.0031 0.0005 0.0002 0.0011 0.0011 0.0007 0.0031 0.0025 0.0009 0.0025 0.0050 0.0007 0.0010 0.0014 0.0020 0.0026 0.0014 0.0019 0.0004 0.0022 0.0054 0.0019 0.0006 0.0019 0.0007 0.0010 0.0017 0.0008 0.0024 0.0006 0.0015 0.0006 0.0002 0.0013 0.0007 4.1529
0.0017 0.0004 0.0019 0.0008 0.0016 0.0013 0.0027 0.0033 0.0030 0.0004 0.0014 0.0016 0.0026 0.0005 0.0031 0.0005 0.0002 0.0011 0.0011 0.0007 0.0031 0.0025 0.0009 0.0025 0.0050 0.0007 0.0010 0.0014 0.0020 0.0026 0.0014 0.0019 0.0004 0.0022 0.0054 0.0019 0.0006 0.0019 0.0007 0.0010 0.0017 0.0008 0.0024 0.0006 0.0015 0.0006 0.0002 0.0013 0.0007 0.0070 4.2386
0.0004 0.0019 0.0008 0.0016 0.0013 0.0027 0.0033 0.0030 0.0004 0.0014 0.0016 0.0026 0.0005 0.0031 0.0005 0.0002 0.0011 0.0011 0.0007 0.0031 0.0025 0.0009 0.0025 0.0050 0.0007 0.0010 0.0014 0.0020 0.0026 0.0014 0.0019 0.0004 0.0022 0.0054 0.0019 0.0006 0.0019 0.0007 0.0010 0.0017 0.0008 0.0024 0.0006 0.0015 0.0006 0.0002 0.0013 0.0007 0.0070 0.0005 4.3006
0.0019 0.0008 0.0016 0.0013 0.0027 0.0033 0.0030 0.0004 0.0014 0.0016 0.0026 0.0005 0.0031 0.0005 0.0002 0.0011 0.0011 0.0007 0.0031 0.0025 0.0009 0.0025 0.0050 0.0007 0.0010 0.0014 0.0020 0.0026 0.0014 0.0019 0.0004 0.0022 0.0054 0.0019 0.0006 0.0019 0.0007 0.0010 0.0017 0.0008 0.0024 0.0006 0.0015 0.0006 0.0002 0.0013 0.0007 0.0070 0.0005 0.0040 4.3015
0.0008 0.0016 0.0013 0.0027 0.0033 0.0030 0.0004 0.0014 0.0016 0.0026 0.0005 0.0031 0.0005 0.0002 0.0011 0.0011 0.0007 0.0031 0.0025 0.0009 0.0025 0.0050 0.0007 0.0010 0.0014 0.0020 0.0026 0.0014 0.0019 0.0004 0.0022 0.0054 0.0019 0.0006 0.0019 0.0007 0.0010 0.0017 0.0008 0.0024 0.0006 0.0015 0.0006 0.0002 0.0013 0.0007 0.0070 0.0005 0.0040 0.0009 4.3043
0.0016 0.0013 0.0027 0.0033 0.0030 0.0004 0.0014 0.0016 0.0026 0.0005 0.0031 0.0005 0.0002 0.0011 0.0011 0.0007 0.0031 0.0025 0.0009 0.0025 0.0050 0.0007 0.0010 0.0014 0.0020 0.0026 0.0014 0.0019 0.0004 0.0022 0.0054 0.0019 0.0006 0.0019 0.0007 0.0010 0.0017 0.0008 0.0024 0.0006 0.0015 0.0006 0.0002 0.0013 0.0007 0.0070 0.0005 0.0040 0.0009 0.0021 4.3069
0.0013 0.0027 0.0033 0.0030 0.0004 0.0014 0.0016 0.0026 0.0005 0.0031 0.0005 0.0002 0.0011 0.0011 0.0007 0.0031 0.0025 0.0009 0.0025 0.0050 0.0007 0.0010 0.0014 0.0020 0.0026 0.0014 0.0019 0.0004 0.0022 0.0054 0.0019 0.0006 0.0019 0.0007 0.0010 0.0017 0.0008 0.0024 0.0006 0.0015 0.0006 0.0002 0.0013 0.0007 0.0070 0.0005 0.0040 0.0009 0.0021 0.0016 4.4379
0.0027 0.0033 0.0030 0.0004 0.0014 0.0016 0.0026 0.0005 0.0031 0.0005 0.0002 0.0011 0.0011 0.0007 0.0031 0.0025 0.0009 0.0025 0.0050 0.0007 0.0010 0.0014 0.0020 0.0026 0.0014 0.0019 0.0004 0.0022 0.0054 0.0019 0.0006 0.0019 0.0007 0.0010 0.0017 0.0008 0.0024 0.0006 0.0015 0.0006 0.0002 0.0013 0.0007 0.0070 0.0005 0.0040 0.0009 0.0021 0.0016 0.0028 4.3657
0.0033 0.0030 0.0004 0.0014 0.0016 0.0026 0.0005 0.0031 0.0005 0.0002 0.0011 0.0011 0.0007 0.0031 0.0025 0.0009 0.0025 0.0050 0.0007 0.0010 0.0014 0.0020 0.0026 0.0014 0.0019 0.0004 0.0022 0.0054 0.0019 0.0006 0.0019 0.0007 0.0010 0.0017 0.0008 0.0024 0.0006 0.0015 0.0006 0.0002 0.0013 0.0007 0.0070 0.0005 0.0040 0.0009 0.0021 0.0016 0.0028 0.0004 4.5122
0.0030 0.0004 0.0014 0.0016 0.0026 0.0005 0.0031 0.0005 0.0002 0.0011 0.0011 0.0007 0.0031 0.0025 0.0009 0.0025 0.0050 0.0007 0.0010 0.0014 0.0020 0.0026 0.0014 0.0019 0.0004 0.0022 0.0054 0.0019 0.0006 0.0019 0.0007 0.0010 0.0017 0.0008 0.0024 0.0006 0.0015 0.0006 0.0002 0.0013 0.0007 0.0070 0.0005 0.0040 0.0009 0.0021 0.0016 0.0028 0.0004 0.0022 4.5192
0.0004 0.0014 0.0016 0.0026 0.0005 0.0031 0.0005 0.0002 0.0011 0.0011 0.0007 0.0031 0.0025 0.0009 0.0025 0.0050 0.0007 0.0010 0.0014 0.0020 0.0026 0.0014 0.0019 0.0004 0.0022 0.0054 0.0019 0.0006 0.0019 0.0007 0.0010 0.0017 0.0008 0.0024 0.0006 0.0015 0.0006 0.0002 0.0013 0.0007 0.0070 0.0005 0.0040 0.0009 0.0021 0.0016 0.0028 0.0004 0.0022 0.0008 4.5970
0.0014 0.0016 0.0026 0.0005 0.0031 0.0005 0.0002 0.0011 0.0011 0.0007 0.0031 0.0025 0.0009 0.0025 0.0050 0.0007 0.0010 0.0014 0.0020 0.0026 0.0014 0.0019 0.0004 0.0022 0.0054 0.0019 0.0006 0.0019 0.0007 0.0010 0.0017 0.0008 0.0024 0.0006 0.0015 0.0006 0.0002 0.0013 0.0007 0.0070 0.0005 0.0040 0.0009 0.0021 0.0016 0.0028 0.0004 0.0022 0.0008 0.0045 4.6838
0.0016 0.0026 0.0005 0.0031 0.0005 0.0002 0.0011 0.0011 0.0007 0.0031 0.0025 0.0009 0.0025 0.0050 0.0007 0.0010 0.0014 0.0020 0.0026 0.0014 0.0019 0.0004 0.0022 0.0054 0.0019 0.0006 0.0019 0.0007 0.0010 0.0017 0.0008 0.0024 0.0006 0.0015 0.0006 0.0002 0.0013 0.0007 0.0070 0.0005 0.0040 0.0009 0.0021 0.0016 0.0028 0.0004 0.0022 0.0008 0.0045 0.0021 4.6009
0.0026 0.0005 0.0031 0.0005 0.0002 0.0011 0.0011 0.0007 0.0031 0.0025 0.0009 0.0025 0.0050 0.0007 0.0010 0.0014 0.0020 0.0026 0.0014 0.0019 0.0004 0.0022 0.0054 0.0019 0.0006 0.0019 0.0007 0.0010 0.0017 0.0008 0.0024 0.0006 0.0015 0.0006 0.0002 0.0013 0.0007 0.0070 0.0005 0.0040 0.0009 0.0021 0.0016 0.0028 0.0004 0.0022 0.0008 0.0045 0.0021 0.0015 4.4486
0.0005 0.0031 0.0005 0.0002 0.0011 0.0011 0.0007 0.0031 0.0025 0.0009 0.0025 0.0050 0.0007 0.0010 0.0014 0.0020 0.0026 0.0014 0.0019 0.0004 0.0022 0.0054 0.0019 0.0006 0.0019 0.0007 0.0010 0.0017 0.0008 0.0024 0.0006 0.0015 0.0006 0.0002 0.0013 0.0007 0.0070 0.0005 0.0040 0.0009 0.0021 0.0016 0.0028 0.0004 0.0022 0.0008 0.0045 0.0021 0.0015 0.0009 4.2494
0.0031 0.0005 0.0002 0.0011 0.0011 0.0007 0.0031 0.0025 0.0009 0.0025 0.0050 0.0007 0.0010 0.0014 0.0020 0.0026 0.0014 0.0019 0.0004 0.0022 0.0054 0.0019 0.0006 0.0019 0.0007 0.0010 0.0017 0.0008 0.0024 0.0006 0.0015 0.0006 0.0002 0.0013 0.0007 0.0070 0.0005 0.0040 0.0009 0.0021 0.0016 0.0028 0.0004 0.0022 0.0008 0.0045 0.0021 0.0015 0.0009 0.0038 4.2492
0.0005 0.0002 0.0011 0.0011 0.0007 0.0031 0.0025 0.0009 0.0025 0.0050 0.0007 0.0010 0.0014 0.0020 0.0026 0.0014 0.0019 0.0004 0.0022 0.0054 0.0019 0.0006 0.0019 0.0007 0.0010 0.0017 0.0008 0.0024 0.0006 0.0015 0.0006 0.0002 0.0013 0.0007 0.0070 0.0005 0.0040 0.0009 0.0021 0.0016 0.0028 0.0004 0.0022 0.0008 0.0045 0.0021 0.0015 0.0009 0.0038 0.0017 4.2507
0.0002 0.0011 0.0011 0.0007 0.0031 0.0025 0.0009 0.0025 0.0050 0.0007 0.0010 0.0014 0.0020 0.0026 0.0014 0.0019 0.0004 0.0022 0.0054 0.0019 0.0006 0.0019 0.0007 0.0010 0.0017 0.0008 0.0024 0.0006 0.0015 0.0006 0.0002 0.0013 0.0007 0.0070 0.0005 0.0040 0.0009 0.0021 0.0016 0.0028 0.0004 0.0022 0.0008 0.0045 0.0021 0.0015 0.0009 0.0038 0.0017 0.0025 4.2499
0.0011 0.0011 0.0007 0.0031 0.0025 0.0009 0.0025 0.0050 0.0007 0.0010 0.0014 0.0020 0.0026 0.0014 0.0019 0.0004 0.0022 0.0054 0.0019 0.0006 0.0019 0.0007 0.0010 0.0017 0.0008 0.0024 0.0006 0.0015 0.0006 0.0002 0.0013 0.0007 0.0070 0.0005 0.0040 0.0009 0.0021 0.0016 0.0028 0.0004 0.0022 0.0008 0.0045 0.0021 0.0015 0.0009 0.0038 0.0017 0.0025 0.0008 4.3111
0.0011 0.0007 0.0031 0.0025 0.0009 0.0025 0.0050 0.0007 0.0010 0.0014 0.0020 0.0026 0.0014 0.0019 0.0004 0.0022 0.0054 0.0019 0.0006 0.0019 0.0007 0.0010 0.0017 0.0008 0.0024 0.0006 0.0015 0.0006 0.0002 0.0013 0.0007 0.0070 0.0005 0.0040 0.0009 0.0021 0.0016 0.0028 0.0004 0.0022 0.0008 0.0045 0.0021 0.0015 0.0009 0.0038 0.0017 0.0025 0.0008 0.0014 4.1888
0.0007 0.0031 0.0025 0.0009 0.0025 0.0050 0.0007 0.0010 0.0014 0.0020 0.0026 0.0014 0.0019 0.0004 0.0022 0.0054 0.0019 0.0006 0.0019 0.0007 0.0010 0.0017 0.0008 0.0024 0.0006 0.0015 0.0006 0.0002 0.0013 0.0007 0.0070 0.0005 0.0040 0.0009 0.0021 0.0016 0.0028 0.0004 0.0022 0.0008 0.0045 0.0021 0.0015 0.0009 0.0038 0.0017 0.0025 0.0008 0.0014 0.0047 4.2398
0.0031 0.0025 0.0009 0.0025 0.0050 0.0007 0.0010 0.0014 0.0020 0.0026 0.0014 0.0019 0.0004 0.0022 0.0054 0.0019 0.0006 0.0019 0.0007 0.0010 0.0017 0.0008 0.0024 0.0006 0.0015 0.0006 0.0002 0.0013 0.0007 0.0070 0.0005 0.0040 0.0009 0.0021 0.0016 0.0028 0.0004 0.0022 0.0008 0.0045 0.0021 0.0015 0.0009 0.0038 0.0017 0.0025 0.0008 0.0014 0.0047 0.0008 4.2419
0.0025 0.0009 0.0025 0.0050 0.0007 0.0010 0.0014 0.0020 0.0026 0.0014 0.0019 0.0004 0.0022 0.0054 0.0019 0.0006 0.0019 0.0007 0.0010 0.0017 0.0008 0.0024 0.0006 0.0015 0.0006 0.0002 0.0013 0.0007 0.0070 0.0005 0.0040 0.0009 0.0021 0.0016 0.0028 0.0004 0.0022 0.0008 0.0045 0.0021 0.0015 0.0009 0.0038 0.0017 0.0025 0.0008 0.0014 0.0047 0.0008 0.0012 4.3644
0.0009 0.0025 0.0050 0.0007 0.0010 0.0014 0.0020 0.0026 0.0014 0.0019 0.0004 0.0022 0.0054 0.0019 0.0006 0.0019 0.0007 0.0010 0.0017 0.0008 0.0024 0.0006 0.0015 0.0006 0.0002 0.0013 0.0007 0.0070 0.0005 0.0040 0.0009 0.0021 0.0016 0.0028 0.0004 0.0022 0.0008 0.0045 0.0021 0.0015 0.0009 0.0038 0.0017 0.0025 0.0008 0.0014 0.0047 0.0008 0.0012 0.0003 4.2409
0.0025 0.0050 0.0007 0.0010 0.0014 0.0020 0.0026 0.0014 0.0019 0.0004 0.0022 0.0054 0.0019 0.0006 0.0019 0.0007 0.0010 0.0017 0.0008 0.0024 0.0006 0.0015 0.0006 0.0002 0.0013 0.0007 0.0070 0.0005 0.0040 0.0009 0.0021 0.0016 0.0028 0.0004 0.0022 0.0008 0.0045 0.0021 0.0015 0.0009 0.0038 0.0017 0.0025 0.0008 0.0014 0.0047 0.0008 0.0012 0.0003 0.0002 4.3001
0.0050 0.0007 0.0010 0.0014 0.0020 0.0026 0.0014 0.0019 0.0004 0.0022 0.0054 0.0019 0.0006 0.0019 0.0007 0.0010 0.0017 0.0008 0.0024 0.0006 0.0015 0.0006 0.0002 0.0013 0.0007 0.0070 0.0005 0.0040 0.0009 0.0021 0.0016 0.0028 0.0004 0.0022 0.0008 0.0045 0.0021 0.0015 0.0009 0.0038 0.0017 0.0025 0.0008 0.0014 0.0047 0.0008 0.0012 0.0003 0.0002 0.0003 4.2982
0.0007 0.0010 0.0014 0.0020 0.0026 0.0014 0.0019 0.0004 0.0022 0.0054 0.0019 0.0006 0.0019 0.0007 0.0010 0.0017 0.0008 0.0024 0.0006 0.0015 0.0006 0.0002 0.0013 0.0007 0.0070 0.0005 0.0040 0.0009 0.0021 0.0016 0.0028 0.0004 0.0022 0.0008 0.0045 0.0021 0.0015 0.0009 0.0038 0.0017 0.0025 0.0008 0.0014 0.0047 0.0008 0.0012 0.0003 0.0002 0.0003 0.0005 4.3015
0.0010 0.0014 0.0020 0.0026 0.0014 0.0019 0.0004 0.0022 0.0054 0.0019 0.0006 0.0019 0.0007 0.0010 0.0017 0.0008 0.0024 0.0006 0.0015 0.0006 0.0002 0.0013 0.0007 0.0070 0.0005 0.0040 0.0009 0.0021 0.0016 0.0028 0.0004 0.0022 0.0008 0.0045 0.0021 0.0015 0.0009 0.0038 0.0017 0.0025 0.0008 0.0014 0.0047 0.0008 0.0012 0.0003 0.0002 0.0003 0.0005 0.0008 4.3017
0.0014 0.0020 0.0026 0.0014 0.0019 0.0004 0.0022 0.0054 0.0019 0.0006 0.0019 0.0007 0.0010 0.0017 0.0008 0.0024 0.0006 0.0015 0.0006 0.0002 0.0013 0.0007 0.0070 0.0005 0.0040 0.0009 0.0021 0.0016 0.0028 0.0004 0.0022 0.0008 0.0045 0.0021 0.0015 0.0009 0.0038 0.0017 0.0025 0.0008 0.0014 0.0047 0.0008 0.0012 0.0003 0.0002 0.0003 0.0005 0.0008 0.0007 4.3069
0.0020 0.0026 0.0014 0.0019 0.0004 0.0022 0.0054 0.0019 0.0006 0.0019 0.0007 0.0010 0.0017 0.0008 0.0024 0.0006 0.0015 0.0006 0.0002 0.0013 0.0007 0.0070 0.0005 0.0040 0.0009 0.0021 0.0016 0.0028 0.0004 0.0022 0.0008 0.0045 0.0021 0.0015 0.0009 0.0038 0.0017 0.0025 0.0008 0.0014 0.0047 0.0008 0.0012 0.0003 0.0002 0.0003 0.0005 0.0008 0.0007 0.0023 4.3758
0.0026 0.0014 0.0019 0.0004 0.0022 0.0054 0.0019 0.0006 0.0019 0.0007 0.0010 0.0017 0.0008 0.0024 0.0006 0.0015 0.0006 0.0002 0.0013 0.0007 0.0070 0.0005 0.0040 0.0009 0.0021 0.0016 0.0028 0.0004 0.0022 0.0008 0.0045 0.0021 0.0015 0.0009 0.0038 0.0017 0.0025 0.0008 0.0014 0.0047 0.0008 0.0012 0.0003 0.0002 0.0003 0.0005 0.0008 0.0007 0.0023 0.0013 4.4436
0.0014 0.0019 0.0004 0.0022 0.0054 0.0019 0.0006 0.0019 0.0007 0.0010 0.0017 0.0008 0.0024 0.0006 0.0015 0.0006 0.0002 0.0013 0.0007 0.0070 0.0005 0.0040 0.0009 0.0021 0.0016 0.0028 0.0004 0.0022 0.0008 0.0045 0.0021 0.0015 0.0009 0.0038 0.0017 0.0025 0.0008 0.0014 0.0047 0.0008 0.0012 0.0003 0.0002 0.0003 0.0005 0.0008 0.0007 0.0023 0.0013 0.0034 4.5188
0.0019 0.0004 0.0022 0.0054 0.0019 0.0006 0.0019 0.0007 0.0010 0.0017 0.0008 0.0024 0.0006 0.0015 0.0006 0.0002 0.0013 0.0007 0.0070 0.0005 0.0040 0.0009 0.0021 0.0016 0.0028 0.0004 0.0022 0.0008 0.0045 0.0021 0.0015 0.0009 0.0038 0.0017 0.0025 0.0008 0.0014 0.0047 0.0008 0.0012 0.0003 0.0002 0.0003 0.0005 0.0008 0.0007 0.0023 0.0013 0.0034 0.0011 4.5186
0.0004 0.0022 0.0054 0.0019 0.0006 0.0019 0.0007 0.0010 0.0017 0.0008 0.0024 0.0006 0.0015 0.0006 0.0002 0.0013 0.0007 0.0070 0.0005 0.0040 0.0009 0.0021 0.0016 0.0028 0.0004 0.0022 0.0008 0.0045 0.0021 0.0015 0.0009 0.0038 0.0017 0.0025 0.0008 0.0014 0.0047 0.0008 0.0012 0.0003 0.0002 0.0003 0.0005 0.0008 0.0007 0.0023 0.0013 0.0034 0.0011 0.0005 4.3072
0.0022 0.0054 0.0019 0.0006 0.0019 0.0007 0.0010 0.0017 0.0008 0.0024 0.0006 0.0015 0.0006 0.0002 0.0013 0.0007 0.0070 0.0005 0.0040 0.0009 0.0021 0.0016 0.0028 0.0004 0.0022 0.0008 0.0045 0.0021 0.0015 0.0009 0.0038 0.0017 0.0025 0.0008 0.0014 0.0047 0.0008 0.0012 0.0003 0.0002 0.0003 0.0005 0.0008 0.0007 0.0023 0.0013 0.0034 0.0011 0.0005 0.0004 4.2461
0.0054 0.0019 0.0006 0.0019 0.0007 0.0010 0.0017 0.0008 0.0024 0.0006 0.0015 0.0006 0.0002 0.0013 0.0007 0.0070 0.0005 0.0040 0.0009 0.0021 0.0016 0.0028 0.0004 0.0022 0.0008 0.0045 0.0021 0.0015 0.0009 0.0038 0.0017 0.0025 0.0008 0.0014 0.0047 0.0008 0.0012 0.0003 0.0002 0.0003 0.0005 0.0008 0.0007 0.0023 0.0013 0.0034 0.0011 0.0005 0.0004 0.0005 4.1873
0.0019 0.0006 0.0019 0.0007 0.0010 0.0017 0.0008 0.0024 0.0006 0.0015 0.0006 0.0002 0.0013 0.0007 0.0070 0.0005 0.0040 0.0009 0.0021 0.0016 0.0028 0.0004 0.0022 0.0008 0.0045 0.0021 0.0015 0.0009 0.0038 0.0017 0.0025 0.0008 0.0014 0.0047 0.0008 0.0012 0.0003 0.0002 0.0003 0.0005 0.0008 0.0007 0.0023 0.0013 0.0034 0.0011 0.0005 0.0004 0.0005 0.0011 4.1422
0.0006 0.0019 0.0007 0.0010 0.0017 0.0008 0.0024 0.0006 0.0015 0.0006 0.0002 0.0013 0.0007 0.0070 0.0005 0.0040 0.0009 0.0021 0.0016 0.0028 0.0004 0.0022 0.0008 0.0045 0.0021 0.0015 0.0009 0.0038 0.0017 0.0025 0.0008 0.0014 0.0047 0.0008 0.0012 0.0003 0.0002 0.0003 0.0005 0.0008 0.0007 0.0023 0.0013 0.0034 0.0011 0.0005 0.0004 0.0005 0.0011 0.0061 4.1299
0.0036 0.0006 0.0004 0.0009 0.0018 0.0007 0.0032 0.0021 0.0019 0.0013 0.0022 0.0019 0.0051 0.0034 0.0020 0.0015 0.0016 0.0020 0.0034 0.0008 0.0020 0.0015 0.0026 0.0007 0.0012 0.0024 0.0008 0.0056 0.0006 0.0010 0.0032 0.0006 0.0025 0.0013 0.0007 0.0005 0.0013 0.0006 0.0008 0.0004 0.0012 0.0007 0.0018 0.0013 0.0031 0.0028 0.0010 0.0011 0.0018 0.0014 3.9950
0.0006 0.0004 0.0009 0.0018 0.0007 0.0032 0.0021 0.0019 0.0013 0.0022 0.0019 0.0051 0.0034 0.0020 0.0015 0.0016 0.0020 0.0034 0.0008 0.0020 0.0015 0.0026 0.0007 0.0012 0.0024 0.0008 0.0056 0.0006 0.0010 0.0032 0.0006 0.0025 0.0013 0.0007 0.0005 0.0013 0.0006 0.0008 0.0004 0.0012 0.0007 0.0018 0.0013 0.0031 0.0028 0.0010 0.0011 0.0018 0.0014 0.0003 3.9076
0.0004 0.0009 0.0018 0.0007 0.0032 0.0021 0.0019 0.0013 0.0022 0.0019 0.0051 0.0034 0.0020 0.0015 0.0016 0.0020 0.0034 0.0008 0.0020 0.0015 0.0026 0.0007 0.0012 0.0024 0.0008 0.0056 0.0006 0.0010 0.0032 0.0006 0.0025 0.0013 0.0007 0.0005 0.0013 0.0006 0.0008 0.0004 0.0012 0.0007 0.0018 0.0013 0.0031 0.0028 0.0010 0.0011 0.0018 0.0014 0.0003 0.0025 3.9524
0.0009 0.0018 0.0007 0.0032 0.0021 0.0019 0.0013 0.0022 0.0019 0.0051 0.0034 0.0020 0.0015 0.0016 0.0020 0.0034 0.0008 0.0020 0.0015 0.0026 0.0007 0.0012 0.0024 0.0008 0.0056 0.0006 0.0010 0.0032 0.0006 0.0025 0.0013 0.0007 0.0005 0.0013 0.0006 0.0008 0.0004 0.0012 0.0007 0.0018 0.0013 0.0031 0.0028 0.0010 0.0011 0.0018 0.0014 0.0003 0.0025 0.0005 3.9985
0.0018 0.0007 0.0032 0.0021 0.0019 0.0013 0.0022 0.0019 0.0051 0.0034 0.0020 0.0015 0.0016 0.0020 0.0034 0.0008 0.0020 0.0015 0.0026 0.0007 0.0012 0.0024 0.0008 0.0056 0.0006 0.0010 0.0032 0.0006 0.0025 0.0013 0.0007 0.0005 0.0013 0.0006 0.0008 0.0004 0.0012 0.0007 0.0018 0.0013 0.0031 0.0028 0.0010 0.0011 0.0018 0.0014 0.0003 0.0025 0.0005 0.0019 4.0001
0.0007 0.0032 0.0021 0.0019 0.0013 0.0022 0.0019 0.0051 0.0034 0.0020 0.0015 0.0016 0.0020 0.0034 0.0008 0.0020 0.0015 0.0026 0.0007 0.0012 0.0024 0.0008 0.0056 0.0006 0.0010 0.0032 0.0006 0.0025 0.0013 0.0007 0.0005 0.0013 0.0006 0.0008 0.0004 0.0012 0.0007 0.0018 0.0013 0.0031 0.0028 0.0010 0.0011 0.0018 0.0014 0.0003 0.0025 0.0005 0.0019 0.0030 3.9981
0.0032 0.0021 0.0019 0.0013 0.0022 0.0019 0.0051 0.0034 0.0020 0.0015 0.0016 0.0020 0.0034 0.0008 0.0020 0.0015 0.0026 0.0007 0.0012 0.0024 0.0008 0.0056 0.0006 0.0010 0.0032 0.0006 0.0025 0.0013 0.0007 0.0005 0.0013 0.0006 0.0008 0.0004 0.0012 0.0007 0.0018 0.0013 0.0031 0.0028 0.0010 0.0011 0.0018 0.0014 0.0003 0.0025 0.0005 0.0019 0.0030 0.0017 3.9981
0.0021 0.0019 0.0013 0.0022 0.0019 0.0051 0.0034 0.0020 0.0015 0.0016 0.0020 0.0034 0.0008 0.0020 0.0015 0.0026 0.0007 0.0012 0.0024 0.0008 0.0056 0.0006 0.0010 0.0032 0.0006 0.0025 0.0013 0.0007 0.0005 0.0013 0.0006 0.0008 0.0004 0.0012 0.0007 0.0018 0.0013 0.0031 0.0028 0.0010 0.0011 0.0018 0.0014 0.0003 0.0025 0.0005 0.0019 0.0030 0.0017 0.0026 3.9988
0.0019 0.0013 0.0022 0.0019 0.0051 0.0034 0.0020 0.0015 0.0016 0.0020 0.0034 0.0008 0.0020 0.0015 0.0026 0.0007 0.0012 0.0024 0.0008 0.0056 0.0006 0.0010 0.0032 0.0006 0.0025 0.0013 0.0007 0.0005 0.0013 0.0006 0.0008 0.0004 0.0012 0.0007 0.0018 0.0013 0.0031 0.0028 0.0010 0.0011 0.0018 0.0014 0.0003 0.0025 0.0005 0.0019 0.0030 0.0017 0.0026 0.0006 3.9982
0.0013 0.0022 0.0019 0.0051 0.0034 0.0020 0.0015 0.0016 0.0020 0.0034 0.0008 0.0020 0.0015 0.0026 0.0007 0.0012 0.0024 0.0008 0.0056 0.0006 0.0010 0.0032 0.0006 0.0025 0.0013 0.0007 0.0005 0.0013 0.0006 0.0008 0.0004 0.0012 0.0007 0.0018 0.0013 0.0031 0.0028 0.0010 0.0011 0.0018 0.0014 0.0003 0.0025 0.0005 0.0019 0.0030 0.0017 0.0026 0.0006 0.0035 4.0457
0.0022 0.0019 0.0051 0.0034 0.0020 0.0015 0.0016 0.0020 0.0034 0.0008 0.0020 0.0015 0.0026 0.0007 0.0012 0.0024 0.0008 0.0056 0.0006 0.0010 0.0032 0.0006 0.0025 0.0013 0.0007 0.0005 0.0013 0.0006 0.0008 0.0004 0.0012 0.0007 0.0018 0.0013 0.0031 0.0028 0.0010 0.0011 0.0018 0.0014 0.0003 0.0025 0.0005 0.0019 0.0030 0.0017 0.0026 0.0006 0.0035 0.0033 4.0438
0.0019 0.0051 0.0034 0.0020 0.0015 0.0016 0.0020 0.0034 0.0008 0.0020 0.0015 0.0026 0.0007 0.0012 0.0024 0.0008 0.0056 0.0006 0.0010 0.0032 0.0006 0.0025 0.0013 0.0007 0.0005 0.0013 0.0006 0.0008 0.0004 0.0012 0.0007 0.0018 0.0013 0.0031 0.0028 0.0010 0.0011 0.0018 0.0014 0.0003 0.0025 0.0005 0.0019 0.0030 0.0017 0.0026 0.0006 0.0035 0.0033 0.0025 4.0954
0.0051 0.0034 0.0020 0.0015 0.0016 0.0020 0.0034 0.0008 0.0020 0.0015 0.0026 0.0007 0.0012 0.0024 0.0008 0.0056 0.0006 0.0010 0.0032 0.0006 0.0025 0.0013 0.0007 0.0005 0.0013 0.0006 0.0008 0.0004 0.0012 0.0007 0.0018 0.0013 0.0031 0.0028 0.0010 0.0011 0.0018 0.0014 0.0003 0.0025 0.0005 0.0019 0.0030 0.0017 0.0026 0.0006 0.0035 0.0033 0.0025 0.0030 4.0429
0.0034 0.0020 0.0015 0.0016 0.0020 0.0034 0.0008 0.0020 0.0015 0.0026 0.0007 0.0012 0.0024 0.0008 0.0056 0.0006 0.0010 0.0032 0.0006 0.0025 0.0013 0.0007 0.0005 0.0013 0.0006 0.0008 0.0004 0.0012 0.0007 0.0018 0.0013 0.0031 0.0028 0.0010 0.0011 0.0018 0.0014 0.0003 0.0025 0.0005 0.0019 0.0030 0.0017 0.0026 0.0006 0.0035 0.0033 0.0025 0.0030 0.0007 4.0527
0.0020 0.0015 0.0016 0.0020 0.0034 0.0008 0.0020 0.0015 0.0026 0.0007 0.0012 0.0024 0.0008 0.0056 0.0006 0.0010 0.0032 0.0006 0.0025 0.0013 0.0007 0.0005 0.0013 0.0006 0.0008 0.0004 0.0012 0.0007 0.0018 0.0013 0.0031 0.0028 0.0010 0.0011 0.0018 0.0014 0.0003 0.0025 0.0005 0.0019 0.0030 0.0017 0.0026 0.0006 0.0035 0.0033 0.0025 0.0030 0.0007 0.0005 3.9603
0.0015 0.0016 0.0020 0.0034 0.0008 0.0020 0.0015 0.0026 0.0007 0.0012 0.0024 0.0008 0.0056 0.0006 0.0010 0.0032 0.0006 0.0025 0.0013 0.0007 0.0005 0.0013 0.0006 0.0008 0.0004 0.0012 0.0007 0.0018 0.0013 0.0031 0.0028 0.0010 0.0011 0.0018 0.0014 0.0003 0.0025 0.0005 0.0019 0.0030 0.0017 0.0026 0.0006 0.0035 0.0033 0.0025 0.0030 0.0007 0.0005 0.0013 4.0064
0.0016 0.0020 0.0034 0.0008 0.0020 0.0015 0.0026 0.0007 0.0012 0.0024 0.0008 0.0056 0.0006 0.0010 0.0032 0.0006 0.0025 0.0013 0.0007 0.0005 0.0013 0.0006 0.0008 0.0004 0.0012 0.0007 0.0018 0.0013 0.0031 0.0028 0.0010 0.0011 0.0018 0.0014 0.0003 0.0025 0.0005 0.0019 0.0030 0.0017 0.0026 0.0006 0.0035 0.0033 0.0025 0.0030 0.0007 0.0005 0.0013 0.0010 4.0042
0.0020 0.0034 0.0008 0.0020 0.0015 0.0026 0.0007 0.0012 0.0024 0.0008 0.0056 0.0006 0.0010 0.0032 0.0006 0.0025 0.0013 0.0007 0.0005 0.0013 0.0006 0.0008 0.0004 0.0012 0.0007 0.0018 0.0013 0.0031 0.0028 0.0010 0.0011 0.0018 0.0014 0.0003 0.0025 0.0005 0.0019 0.0030 0.0017 0.0026 0.0006 0.0035 0.0033 0.0025 0.0030 0.0007 0.0005 0.0013 0.0010 0.0008 3.9145
0.0034 0.0008 0.0020 0.0015 0.0026 0.0007 0.0012 0.0024 0.0008 0.0056 0.0006 0.0010 0.0032 0.0006 0.0025 0.0013 0.0007 0.0005 0.0013 0.0006 0.0008 0.0004 0.0012 0.0007 0.0018 0.0013 0.0031 0.0028 0.0010 0.0011 0.0018 0.0014 0.0003 0.0025 0.0005 0.0019 0.0030 0.0017 0.0026 0.0006 0.0035 0.0033 0.0025 0.0030 0.0007 0.0005 0.0013 0.0010 0.0008 0.0014 3.9567
0.0008 0.0020 0.0015 0.0026 0.0007 0.0012 0.0024 0.0008 0.0056 0.0006 0.0010 0.0032 0.0006 0.0025 0.0013 0.0007 0.0005 0.0013 0.0006 0.0008 0.0004 0.0012 0.0007 0.0018 0.0013 0.0031 0.0028 0.0010 0.0011 0.0018 0.0014 0.0003 0.0025 0.0005 0.0019 0.0030 0.0017 0.0026 0.0006 0.0035 0.0033 0.0025 0.0030 0.0007 0.0005 0.0013 0.0010 0.0008 0.0014 0.0023 3.9577
0.0020 0.0015 0.0026 0.0007 0.0012 0.0024 0.0008 0.0056 0.0006 0.0010 0.0032 0.0006 0.0025 0.0013 0.0007 0.0005 0.0013 0.0006 0.0008 0.0004 0.0012 0.0007 0.0018 0.0013 0.0031 0.0028 0.0010 0.0011 0.0018 0.0014 0.0003 0.0025 0.0005 0.0019 0.0030 0.0017 0.0026 0.0006 0.0035 0.0033 0.0025 0.0030 0.0007 0.0005 0.0013 0.0010 0.0008 0.0014 0.0023 0.0022 4.0031
0.0015 0.0026 0.0007 0.0012 0.0024 0.0008 0.0056 0.0006 0.0010 0.0032 0.0006 0.0025 0.0013 0.0007 0.0005 0.0013 0.0006 0.0008 0.0004 0.0012 0.0007 0.0018 0.0013 0.0031 0.0028 0.0010 0.0011 0.0018 0.0014 0.0003 0.0025 0.0005 0.0019 0.0030 0.0017 0.0026 0.0006 0.0035 0.0033 0.0025 0.0030 0.0007 0.0005 0.0013 0.0010 0.0008 0.0014 0.0023 0.0022 0.0015 4.0513
0.0026 0.0007 0.0012 0.0024 0.0008 0.0056 0.0006 0.0010 0.0032 0.0006 0.0025 0.0013 0.0007 0.0005 0.0013 0.0006 0.0008 0.0004 0.0012 0.0007 0.0018 0.0013 0.0031 0.0028 0.0010 0.0011 0.0018 0.0014 0.0003 0.0025 0.0005 0.0019 0.0030 0.0017 0.0026 0.0006 0.0035 0.0033 0.0025 0.0030 0.0007 0.0005 0.0013 0.0010 0.0008 0.0014 0.0023 0.0022 0.0015 0.0002 4.0994
0.0007 0.0012 0.0024 0.0008 0.0056 0.0006 0.0010 0.0032 0.0006 0.0025 0.0013 0.0007 0.0005 0.0013 0.0006 0.0008 0.0004 0.0012 0.0007 0.0018 0.0013 0.0031 0.0028 0.0010 0.0011 0.0018 0.0014 0.0003 0.0025 0.0005 0.0019 0.0030 0.0017 0.0026 0.0006 0.0035 0.0033 0.0025 0.0030 0.0007 0.0005 0.0013 0.0010 0.0008 0.0014 0.0023 0.0022 0.0015 0.0002 0.0005 4.0998
0.0012 0.0024 0.0008 0.0056 0.0006 0.0010 0.0032 0.0006 0.0025 0.0013 0.0007 0.0005 0.0013 0.0006 0.0008 0.0004 0.0012 0.0007 0.0018 0.0013 0.0031 0.0028 0.0010 0.0011 0.0018 0.0014 0.0003 0.0025 0.0005 0.0019 0.0030 0.0017 0.0026 0.0006 0.0035 0.0033 0.0025 0.0030 0.0007 0.0005 0.0013 0.0010 0.0008 0.0014 0.0023 0.0022 0.0015 0.0002 0.0005 0.0008 4.1000
0.0024 0.0008 0.0056 0.0006 0.0010 0.0032 0.0006 0.0025 0.0013 0.0007 0.0005 0.0013 0.0006 0.0008 0.0004 0.0012 0.0007 0.0018 0.0013 0.0031 0.0028 0.0010 0.0011 0.0018 0.0014 0.0003 0.0025 0.0005 0.0019 0.0030 0.0017 0.0026 0.0006 0.0035 0.0033 0.0025 0.0030 0.0007 0.0005 0.0013 0.0010 0.0008 0.0014 0.0023 0.0022 0.0015 0.0002 0.0005 0.0008 0.0008 4.0995
0.0008 0.0056 0.0006 0.0010 0.0032 0.0006 0.0025 0.0013 0.0007 0.0005 0.0013 0.0006 0.0008 0.0004 0.0012 0.0007 0.0018 0.0013 0.0031 0.0028 0.0010 0.0011 0.0018 0.0014 0.0003 0.0025 0.0005 0.0019 0.0030 0.0017 0.0026 0.0006 0.0035 0.0033 0.0025 0.0030 0.0007 0.0005 0.0013 0.0010 0.0008 0.0014 0.0023 0.0022 0.0015 0.0002 0.0005 0.0008 0.0008 0.0016 3.9557
0.0056 0.0006 0.0010 0.0032 0.0006 0.0025 0.0013 0.0007 0.0005 0.0013 0.0006 0.0008 0.0004 0.0012 0.0007 0.0018 0.0013 0.0031 0.0028 0.0010 0.0011 0.0018 0.0014 0.0003 0.0025 0.0005 0.0019 0.0030 0.0017 0.0026 0.0006 0.0035 0.0033 0.0025 0.0030 0.0007 0.0005 0.0013 0.0010 0.0008 0.0014 0.0023 0.0022 0.0015 0.0002 0.0005 0.0008 0.0008 0.0016 0.0011 3.8697
0.0006 0.0010 0.0032 0.0006 0.0025 0.0013 0.0007 0.0005 0.0013 0.0006 0.0008 0.0004 0.0012 0.0007 0.0018 0.0013 0.0031 0.0028 0.0010 0.0011 0.0018 0.0014 0.0003 0.0025 0.0005 0.0019 0.0030 0.0017 0.0026 0.0006 0.0035 0.0033 0.0025 0.0030 0.0007 0.0005 0.0013 0.0010 0.0008 0.0014 0.0023 0.0022 0.0015 0.0002 0.0005 0.0008 0.0008 0.0016 0.0011 0.0012 3.8416
0.0010 0.0032 0.0006 0.0025 0.0013 0.0007 0.0005 0.0013 0.0006 0.0008 0.0004 0.0012 0.0007 0.0018 0.0013 0.0031 0.0028 0.0010 0.0011 0.0018 0.0014 0.0003 0.0025 0.0005 0.0019 0.0030 0.0017 0.0026 0.0006 0.0035 0.0033 0.0025 0.0030 0.0007 0.0005 0.0013 0.0010 0.0008 0.0014 0.0023 0.0022 0.0015 0.0002 0.0005 0.0008 0.0008 0.0016 0.0011 0.0012 0.0022 3.8416
0.0032 0.0006 0.0025 0.0013 0.0007 0.0005 0.0013 0.0006 0.0008 0.0004 0.0012 0.0007 0.0018 0.0013 0.0031 0.0028 0.0010 0.0011 0.0018 0.0014 0.0003 0.0025 0.0005 0.0019 0.0030 0.0017 0.0026 0.0006 0.0035 0.0033 0.0025 0.0030 0.0007 0.0005 0.0013 0.0010 0.0008 0.0014 0.0023 0.0022 0.0015 0.0002 0.0005 0.0008 0.0008 0.0016 0.0011 0.0012 0.0022 0.0020 3.7289
0.0006 0.0025 0.0013 0.0007 0.0005 0.0013 0.0006 0.0008 0.0004 0.0012 0.0007 0.0018 0.0013 0.0031 0.0028 0.0010 0.0011 0.0018 0.0014 0.0003 0.0025 0.0005 0.0019 0.0030 0.0017 0.0026 0.0006 0.0035 0.0033 0.0025 0.0030 0.0007 0.0005 0.0013 0.0010 0.0008 0.0014 0.0023 0.0022 0.0015 0.0002 0.0005 0.0008 0.0008 0.0016 0.0011 0.0012 0.0022 0.0020 0.0009 3.6954
0.0025 0.0013 0.0007 0.0005 0.0013 0.0006 0.0008 0.0004 0.0012 0.0007 0.0018 0.0013 0.0031 0.0028 0.0010 0.0011 0.0018 0.0014 0.0003 0.0025 0.0005 0.0019 0.0030 0.0017 0.0026 0.0006 0.0035 0.0033 0.0025 0.0030 0.0007 0.0005 0.0013 0.0010 0.0008 0.0014 0.0023 0.0022 0.0015 0.0002 0.0005 0.0008 0.0008 0.0016 0.0011 0.0012 0.0022 0.0020 0.0009 0.0037 3.6931
0.0013 0.0007 0.0005 0.0013 0.0006 0.0008 0.0004 0.0012 0.0007 0.0018 0.0013 0.0031 0.0028 0.0010 0.0011 0.0018 0.0014 0.0003 0.0025 0.0005 0.0019 0.0030 0.0017 0.0026 0.0006 0.0035 0.0033 0.0025 0.0030 0.0007 0.0005 0.0013 0.0010 0.0008 0.0014 0.0023 0.0022 0.0015 0.0002 0.0005 0.0008 0.0008 0.0016 0.0011 0.0012 0.0022 0.0020 0.0009 0.0037 0.0019 3.6605
0.0007 0.0005 0.0013 0.0006 0.0008 0.0004 0.0012 0.0007 0.0018 0.0013 0.0031 0.0028 0.0010 0.0011 0.0018 0.0014 0.0003 0.0025 0.0005 0.0019 0.0030 0.0017 0.0026 0.0006 0.0035 0.0033 0.0025 0.0030 0.0007 0.0005 0.0013 0.0010 0.0008 0.0014 0.0023 0.0022 0.0015 0.0002 0.0005 0.0008 0.0008 0.0016 0.0011 0.0012 0.0022 0.0020 0.0009 0.0037 0.0019 0.0009 3.6608
0.0005 0.0013 0.0006 0.0008 0.0004 0.0012 0.0007 0.0018 0.0013 0.0031 0.0028 0.0010 0.0011 0.0018 0.0014 0.0003 0.0025 0.0005 0.0019 0.0030 0.0017 0.0026 0.0006 0.0035 0.0033 0.0025 0.0030 0.0007 0.0005 0.0013 0.0010 0.0008 0.0014 0.0023 0.0022 0.0015 0.0002 0.0005 0.0008 0.0008 0.0016 0.0011 0.0012 0.0022 0.0020 0.0009 0.0037 0.0019 0.0009 0.0007 3.6608
0.0013 0.0006 0.0008 0.0004 0.0012 0.0007 0.0018 0.0013 0.0031 0.0028 0.0010 0.0011 0.0018 0.0014 0.0003 0.0025 0.0005 0.0019 0.0030 0.0017 0.0026 0.0006 0.0035 0.0033 0.0025 0.0030 0.0007 0.0005 0.0013 0.0010 0.0008 0.0014 0.0023 0.0022 0.0015 0.0002 0.0005 0.0008 0.0008 0.0016 0.0011 0.0012 0.0022 0.0020 0.0009 0.0037 0.0019 0.0009 0.0007 0.0010 3.6951
0.0006 0.0008 0.0004 0.0012 0.0007 0.0018 0.0013 0.0031 0.0028 0.0010 0.0011 0.0018 0.0014 0.0003 0.0025 0.0005 0.0019 0.0030 0.0017 0.0026 0.0006 0.0035 0.0033 0.0025 0.0030 0.0007 0.0005 0.0013 0.0010 0.0008 0.0014 0.0023 0.0022 0.0015 0.0002 0.0005 0.0008 0.0008 0.0016 0.0011 0.0012 0.0022 0.0020 0.0009 0.0037 0.0019 0.0009 0.0007 0.0010 0.0013 3.6289
0.0008 0.0004 0.0012 0.0007 0.0018 0.0013 0.0031 0.0028 0.0010 0.0011 0.0018 0.0014 0.0003 0.0025 0.0005 0.0019 0.0030 0.0017 0.0026 0.0006 0.0035 0.0033 0.0025 0.0030 0.0007 0.0005 0.0013 0.0010 0.0008 0.0014 0.0023 0.0022 0.0015 0.0002 0.0005 0.0008 0.0008 0.0016 0.0011 0.0012 0.0022 0.0020 0.0009 0.0037 0.0019 0.0009 0.0007 0.0010 0.0013 0.0007 3.6292
0.0004 0.0012 0.0007 0.0018 0.0013 0.0031 0.0028 0.0010 0.0011 0.0018 0.0014 0.0003 0.0025 0.0005 0.0019 0.0030 0.0017 0.0026 0.0006 0.0035 0.0033 0.0025 0.0030 0.0007 0.0005 0.0013 0.0010 0.0008 0.0014 0.0023 0.0022 0.0015 0.0002 0.0005 0.0008 0.0008 0.0016 0.0011 0.0012 0.0022 0.0020 0.0009 0.0037 0.0019 0.0009 0.0007 0.0010 0.0013 0.0007 0.0031 3.6616
0.0012 0.0007 0.0018 0.0013 0.0031 0.0028 0.0010 0.0011 0.0018 0.0014 0.0003 0.0025 0.0005 0.0019 0.0030 0.0017 0.0026 0.0006 0.0035 0.0033 0.0025 0.0030 0.0007 0.0005 0.0013 0.0010 0.0008 0.0014 0.0023 0.0022 0.0015 0.0002 0.0005 0.0008 0.0008 0.0016 0.0011 0.0012 0.0022 0.0020 0.0009 0.0037 0.0019 0.0009 0.0007 0.0010 0.0013 0.0007 0.0031 0.0005 3.7307
0.0007 0.0018 0.0013 0.0031 0.0028 0.0010 0.0011 0.0018 0.0014 0.0003 0.0025 0.0005 0.0019 0.0030 0.0017 0.0026 0.0006 0.0035 0.0033 0.0025 0.0030 0.0007 0.0005 0.0013 0.0010 0.0008 0.0014 0.0023 0.0022 0.0015 0.0002 0.0005 0.0008 0.0008 0.0016 0.0011 0.0012 0.0022 0.0020 0.0009 0.0037 0.0019 0.0009 0.0007 0.0010 0.0013 0.0007 0.0031 0.0005 0.0005 3.7662
0.0018 0.0013 0.0031 0.0028 0.0010 0.0011 0.0018 0.0014 0.0003 0.0025 0.0005 0.0019 0.0030 0.0017 0.0026 0.0006 0.0035 0.0033 0.0025 0.0030 0.0007 0.0005 0.0013 0.0010 0.0008 0.0014 0.0023 0.0022 0.0015 0.0002 0.0005 0.0008 0.0008 0.0016 0.0011 0.0012 0.0022 0.0020 0.0009 0.0037 0.0019 0.0009 0.0007 0.0010 0.0013 0.0007 0.0031 0.0005 0.0005 0.0009 3.8031
0.0013 0.0031 0.0028 0.0010 0.0011 0.0018 0.0014 0.0003 0.0025 0.0005 0.0019 0.0030 0.0017 0.0026 0.0006 0.0035 0.0033 0.0025 0.0030 0.0007 0.0005 0.0013 0.0010 0.0008 0.0014 0.0023 0.0022 0.0015 0.0002 0.0005 0.0008 0.0008 0.0016 0.0011 0.0012 0.0022 0.0020 0.0009 0.0037 0.0019 0.0009 0.0007 0.0010 0.0013 0.0007 0.0031 0.0005 0.0005 0.0009 0.0012 3.6949
0.0031 0.0028 0.0010 0.0011 0.0018 0.0014 0.0003 0.0025 0.0005 0.0019 0.0030 0.0017 0.0026 0.0006 0.0035 0.0033 0.0025 0.0030 0.0007 0.0005 0.0013 0.0010 0.0008 0.0014 0.0023 0.0022 0.0015 0.0002 0.0005 0.0008 0.0008 0.0016 0.0011 0.0012 0.0022 0.0020 0.0009 0.0037 0.0019 0.0009 0.0007 0.0010 0.0013 0.0007 0.0031 0.0005 0.0005 0.0009 0.0012 0.0042 3.6912
0.0028 0.0010 0.0011 0.0018 0.0014 0.0003 0.0025 0.0005 0.0019 0.0030 0.0017 0.0026 0.0006 0.0035 0.0033 0.0025 0.0030 0.0007 0.0005 0.0013 0.0010 0.0008 0.0014 0.0023 0.0022 0.0015 0.0002 0.0005 0.0008 0.0008 0.0016 0.0011 0.0012 0.0022 0.0020 0.0009 0.0037 0.0019 0.0009 0.0007 0.0010 0.0013 0.0007 0.0031 0.0005 0.0005 0.0009 0.0012 0.0042 0.0014 3.7284
0.0010 0.0011 0.0018 0.0014 0.0003 0.0025 0.0005 0.0019 0.0030 0.0017 0.0026 0.0006 0.0035 0.0033 0.0025 0.0030 0.0007 0.0005 0.0013 0.0010 0.0008 0.0014 0.0023 0.0022 0.0015 0.0002 0.0005 0.0008 0.0008 0.0016 0.0011 0.0012 0.0022 0.0020 0.0009 0.0037 0.0019 0.0009 0.0007 0.0010 0.0013 0.0007 0.0031 0.0005 0.0005 0.0009 0.0012 0.0042 0.0014 0.0042 3.7254
0.0011 0.0018 0.0014 0.0003 0.0025 0.0005 0.0019 0.0030 0.0017 0.0026 0.0006 0.0035 0.0033 0.0025 0.0030 0.0007 0.0005 0.0013 0.0010 0.0008 0.0014 0.0023 0.0022 0.0015 0.0002 0.0005 0.0008 0.0008 0.0016 0.0011 0.0012 0.0022 0.0020 0.0009 0.0037 0.0019 0.0009 0.0007 0.0010 0.0013 0.0007 0.0031 0.0005 0.0005 0.0009 0.0012 0.0042 0.0014 0.0042 0.0008 3.7617
0.0018 0.0014 0.0003 0.0025 0.0005 0.0019 0.0030 0.0017 0.0026 0.0006 0.0035 0.0033 0.0025 0.0030 0.0007 0.0005 0.0013 0.0010 0.0008 0.0014 0.0023 0.0022 0.0015 0.0002 0.0005 0.0008 0.0008 0.0016 0.0011 0.0012 0.0022 0.0020 0.0009 0.0037 0.0019 0.0009 0.0007 0.0010 0.0013 0.0007 0.0031 0.0005 0.0005 0.0009 0.0012 0.0042 0.0014 0.0042 0.0008 0.0005 3.7244
0.0014 0.0003 0.0025 0.0005 0.0019 0.0030 0.0017 0.0026 0.0006 0.0035 0.0033 0.0025 0.0030 0.0007 0.0005 0.0013 0.0010 0.0008 0.0014 0.0023 0.0022 0.0015 0.0002 0.0005 0.0008 0.0008 0.0016 0.0011 0.0012 0.0022 0.0020 0.0009 0.0037 0.0019 0.0009 0.0007 0.0010 0.0013 0.0007 0.0031 0.0005 0.0005 0.0009 0.0012 0.0042 0.0014 0.0042 0.0008 0.0005 0.0032 3.7232
0.0003 0.0025 0.0005 0.0019 0.0030 0.0017 0.0026 0.0006 0.0035 0.0033 0.0025 0.0030 0.0007 0.0005 0.0013 0.0010 0.0008 0.0014 0.0023 0.0022 0.0015 0.0002 0.0005 0.0008 0.0008 0.0016 0.0011 0.0012 0.0022 0.0020 0.0009 0.0037 0.0019 0.0009 0.0007 0.0010 0.0013 0.0007 0.0031 0.0005 0.0005 0.0009 0.0012 0.0042 0.0014 0.0042 0.0008 0.0005 0.0032 0.0013 3.7584
0.0025 0.0005 0.0019 0.0030 0.0017 0.0026 0.0006 0.0035 0.0033 0.0025 0.0030 0.0007 0.0005 0.0013 0.0010 0.0008 0.0014 0.0023 0.0022 0.0015 0.0002 0.0005 0.0008 0.0008 0.0016 0.0011 0.0012 0.0022 0.0020 0.0009 0.0037 0.0019 0.0009 0.0007 0.0010 0.0013 0.0007 0.0031 0.0005 0.0005 0.0009 0.0012 0.0042 0.0014 0.0042 0.0008 0.0005 0.0032 0.0013 0.0012 3.7213
0.0005 0.0019 0.0030 0.0017 0.0026 0.0006 0.0035 0.0033 0.0025 0.0030 0.0007 0.0005 0.0013 0.0010 0.0008 0.0014 0.0023 0.0022 0.0015 0.0002 0.0005 0.0008 0.0008 0.0016 0.0011 0.0012 0.0022 0.0020 0.0009 0.0037 0.0019 0.0009 0.0007 0.0010 0.0013 0.0007 0.0031 0.0005 0.0005 0.0009 0.0012 0.0042 0.0014 0.0042 0.0008 0.0005 0.0032 0.0013 0.0012 0.0003 3.7561
0.0019 0.0030 0.0017 0.0026 0.0006 0.0035 0.0033 0.0025 0.0030 0.0007 0.0005 0.0013 0.0010 0.0008 0.0014 0.0023 0.0022 0.0015 0.0002 0.0005 0.0008 0.0008 0.0016 0.0011 0.0012 0.0022 0.0020 0.0009 0.0037 0.0019 0.0009 0.0007 0.0010 0.0013 0.0007 0.0031 0.0005 0.0005 0.0009 0.0012 0.0042 0.0014 0.0042 0.0008 0.0005 0.0032 0.0013 0.0012 0.0003 0.0006 3.5888
0.0030 0.0017 0.0026 0.0006 0.0035 0.0033 0.0025 0.0030 0.0007 0.0005 0.0013 0.0010 0.0008 0.0014 0.0023 0.0022 0.0015 0.0002 0.0005 0.0008 0.0008 0.0016 0.0011 0.0012 0.0022 0.0020 0.0009 0.0037 0.0019 0.0009 0.0007 0.0010 0.0013 0.0007 0.0031 0.0005 0.0005 0.0009 0.0012 0.0042 0.0014 0.0042 0.0008 0.0005 0.0032 0.0013 0.0012 0.0003 0.0006 0.0022 3.5890
0.0017 0.0026 0.0006 0.0035 0.0033 0.0025 0.0030 0.0007 0.0005 0.0013 0.0010 0.0008 0.0014 0.0023 0.0022 0.0015 0.0002 0.0005 0.0008 0.0008 0.0016 0.0011 0.0012 0.0022 0.0020 0.0009 0.0037 0.0019 0.0009 0.0007 0.0010 0.0013 0.0007 0.0031 0.0005 0.0005 0.0009 0.0012 0.0042 0.0014 0.0042 0.0008 0.0005 0.0032 0.0013 0.0012 0.0003 0.0006 0.0022 0.0004 3.5891
0.0026 0.0006 0.0035 0.0033 0.0025 0.0030 0.0007 0.0005 0.0013 0.0010 0.0008 0.0014 0.0023 0.0022 0.0015 0.0002 0.0005 0.0008 0.0008 0.0016 0.0011 0.0012 0.0022 0.0020 0.0009 0.0037 0.0019 0.0009 0.0007 0.0010 0.0013 0.0007 0.0031 0.0005 0.0005 0.0009 0.0012 0.0042 0.0014 0.0042 0.0008 0.0005 0.0032 0.0013 0.0012 0.0003 0.0006 0.0022 0.0004 0.0017 3.6212
0.0006 0.0035 0.0033 0.0025 0.0030 0.0007 0.0005 0.0013 0.0010 0.0008 0.0014 0.0023 0.0022 0.0015 0.0002 0.0005 0.0008 0.0008 0.0016 0.0011 0.0012 0.0022 0.0020 0.0009 0.0037 0.0019 0.0009 0.0007 0.0010 0.0013 0.0007 0.0031 0.0005 0.0005 0.0009 0.0012 0.0042 0.0014 0.0042 0.0008 0.0005 0.0032 0.0013 0.0012 0.0003 0.0006 0.0022 0.0004 0.0017 0.0026 3.5894
0.0035 0.0033 0.0025 0.0030 0.0007 0.0005 0.0013 0.0010 0.0008 0.0014 0.0023 0.0022 0.0015 0.0002 0.0005 0.0008 0.0008 0.0016 0.0011 0.0012 0.0022 0.0020 0.0009 0.0037 0.0019 0.0009 0.0007 0.0010 0.0013 0.0007 0.0031 0.0005 0.0005 0.0009 0.0012 0.0042 0.0014 0.0042 0.0008 0.0005 0.0032 0.0013 0.0012 0.0003 0.0006 0.0022 0.0004 0.0017 0.0026 0.0016 3.5599
0.0033 0.0025 0.0030 0.0007 0.0005 0.0013 0.0010 0.0008 0.0014 0.0023 0.0022 0.0015 0.0002 0.0005 0.0008 0.0008 0.0016 0.0011 0.0012 0.0022 0.0020 0.0009 0.0037 0.0019 0.0009 0.0007 0.0010 0.0013 0.0007 0.0031 0.0005 0.0005 0.0009 0.0012 0.0042 0.0014 0.0042 0.0008 0.0005 0.0032 0.0013 0.0012 0.0003 0.0006 0.0022 0.0004 0.0017 0.0026 0.0016 0.0007 3.6561
0.0025 0.0030 0.0007 0.0005 0.0013 0.0010 0.0008 0.0014 0.0023 0.0022 0.0015 0.0002 0.0005 0.0008 0.0008 0.0016 0.0011 0.0012 0.0022 0.0020 0.0009 0.0037 0.0019 0.0009 0.0007 0.0010 0.0013 0.0007 0.0031 0.0005 0.0005 0.0009 0.0012 0.0042 0.0014 0.0042 0.0008 0.0005 0.0032 0.0013 0.0012 0.0003 0.0006 0.0022 0.0004 0.0017 0.0026 0.0016 0.0007 0.0046 3.6531
0.0030 0.0007 0.0005 0.0013 0.0010 0.0008 0.0014 0.0023 0.0022 0.0015 0.0002 0.0005 0.0008 0.0008 0.0016 0.0011 0.0012 0.0022 0.0020 0.0009 0.0037 0.0019 0.0009 0.0007 0.0010 0.0013 0.0007 0.0031 0.0005 0.0005 0.0009 0.0012 0.0042 0.0014 0.0042 0.0008 0.0005 0.0032 0.0013 0.0012 0.0003 0.0006 0.0022 0.0004 0.0017 0.0026 0.0016 0.0007 0.0046 0.0022 3.6537
0.0007 0.0005 0.0013 0.0010 0.0008 0.0014 0.0023 0.0022 0.0015 0.0002 0.0005 0.0008 0.0008 0.0016 0.0011 0.0012 0.0022 0.0020 0.0009 0.0037 0.0019 0.0009 0.0007 0.0010 0.0013 0.0007 0.0031 0.0005 0.0005 0.0009 0.0012 0.0042 0.0014 0.0042 0.0008 0.0005 0.0032 0.0013 0.0012 0.0003 0.0006 0.0022 0.0004 0.0017 0.0026 0.0016 0.0007 0.0046 0.0022 0.0023 3.6220
0.0005 0.0013 0.0010 0.0008 0.0014 0.0023 0.0022 0.0015 0.0002 0.0005 0.0008 0.0008 0.0016 0.0011 0.0012 0.0022 0.0020 0.0009 0.0037 0.0019 0.0009 0.0007 0.0010 0.0013 0.0007 0.0031 0.0005 0.0005 0.0009 0.0012 0.0042 0.0014 0.0042 0.0008 0.0005 0.0032 0.0013 0.0012 0.0003 0.0006 0.0022 0.0004 0.0017 0.0026 0.0016 0.0007 0.0046 0.0022 0.0023 0.0005 3.6550
0.0013 0.0010 0.0008 0.0014 0.0023 0.0022 0.0015 0.0002 0.0005 0.0008 0.0008 0.0016 0.0011 0.0012 0.0022 0.0020 0.0009 0.0037 0.0019 0.0009 0.0007 0.0010 0.0013 0.0007 0.0031 0.0005 0.0005 0.0009 0.0012 0.0042 0.0014 0.0042 0.0008 0.0005 0.0032 0.0013 0.0012 0.0003 0.0006 0.0022 0.0004 0.0017 0.0026 0.0016 0.0007 0.0046 0.0022 0.0023 0.0005 0.0031 3.6879
0.0010 0.0008 0.0014 0.0023 0.0022 0.0015 0.0002 0.0005 0.0008 0.0008 0.0016 0.0011 0.0012 0.0022 0.0020 0.0009 0.0037 0.0019 0.0009 0.0007 0.0010 0.0013 0.0007 0.0031 0.0005 0.0005 0.0009 0.0012 0.0042 0.0014 0.0042 0.0008 0.0005 0.0032 0.0013 0.0012 0.0003 0.0006 0.0022 0.0004 0.0017 0.0026 0.0016 0.0007 0.0046 0.0022 0.0023 0.0005 0.0031 0.0005 3.6884
0.0008 0.0014 0.0023 0.0022 0.0015 0.0002 0.0005 0.0008 0.0008 0.0016 0.0011 0.0012 0.0022 0.0020 0.0009 0.0037 0.0019 0.0009 0.0007 0.0010 0.0013 0.0007 0.0031 0.0005 0.0005 0.0009 0.0012 0.0042 0.0014 0.0042 0.0008 0.0005 0.0032 0.0013 0.0012 0.0003 0.0006 0.0022 0.0004 0.0017 0.0026 0.0016 0.0007 0.0046 0.0022 0.0023 0.0005 0.0031 0.0005 0.0023 3.7597
0.0014 0.0023 0.0022 0.0015 0.0002 0.0005 0.0008 0.0008 0.0016 0.0011 0.0012 0.0022 0.0020 0.0009 0.0037 0.0019 0.0009 0.0007 0.0010 0.0013 0.0007 0.0031 0.0005 0.0005 0.0009 0.0012 0.0042 0.0014 0.0042 0.0008 0.0005 0.0032 0.0013 0.0012 0.0003 0.0006 0.0022 0.0004 0.0017 0.0026 0.0016 0.0007 0.0046 0.0022 0.0023 0.0005 0.0031 0.0005 0.0023 0.0022 3.6880
0.0023 0.0022 0.0015 0.0002 0.0005 0.0008 0.0008 0.0016 0.0011 0.0012 0.0022 0.0020 0.0009 0.0037 0.0019 0.0009 0.0007 0.0010 0.0013 0.0007 0.0031 0.0005 0.0005 0.0009 0.0012 0.0042 0.0014 0.0042 0.0008 0.0005 0.0032 0.0013 0.0012 0.0003 0.0006 0.0022 0.0004 0.0017 0.0026 0.0016 0.0007 0.0046 0.0022 0.0023 0.0005 0.0031 0.0005 0.0023 0.0022 0.0020 3.6538
0.0022 0.0015 0.0002 0.0005 0.0008 0.0008 0.0016 0.0011 0.0012 0.0022 0.0020 0.0009 0.0037 0.0019 0.0009 0.0007 0.0010 0.0013 0.0007 0.0031 0.0005 0.0005 0.0009 0.0012 0.0042 0.0014 0.0042 0.0008 0.0005 0.0032 0.0013 0.0012 0.0003 0.0006 0.0022 0.0004 0.0017 0.0026 0.0016 0.0007 0.0046 0.0022 0.0023 0.0005 0.0031 0.0005 0.0023 0.0022 0.0020 0.0011 3.6550
0.0015 0.0002 0.0005 0.0008 0.0008 0.0016 0.0011 0.0012 0.0022 0.0020 0.0009 0.0037 0.0019 0.0009 0.0007 0.0010 0.0013 0.0007 0.0031 0.0005 0.0005 0.0009 0.0012 0.0042 0.0014 0.0042 0.0008 0.0005 0.0032 0.0013 0.0012 0.0003 0.0006 0.0022 0.0004 0.0017 0.0026 0.0016 0.0007 0.0046 0.0022 0.0023 0.0005 0.0031 0.0005 0.0023 0.0022 0.0020 0.0011 0.0011 3.5905
0.0002 0.0005 0.0008 0.0008 0.0016 0.0011 0.0012 0.0022 0.0020 0.0009 0.0037 0.0019 0.0009 0.0007 0.0010 0.0013 0.0007 0.0031 0.0005 0.0005 0.0009 0.0012 0.0042 0.0014 0.0042 0.0008 0.0005 0.0032 0.0013 0.0012 0.0003 0.0006 0.0022 0.0004 0.0017 0.0026 0.0016 0.0007 0.0046 0.0022 0.0023 0.0005 0.0031 0.0005 0.0023 0.0022 0.0020 0.0011 0.0011 0.0007 3.5894
0.0005 0.0008 0.0008 0.0016 0.0011 0.0012 0.0022 0.0020 0.0009 0.0037 0.0019 0.0009 0.0007 0.0010 0.0013 0.0007 0.0031 0.0005 0.0005 0.0009 0.0012 0.0042 0.0014 0.0042 0.0008 0.0005 0.0032 0.0013 0.0012 0.0003 0.0006 0.0022 0.0004 0.0017 0.0026 0.0016 0.0007 0.0046 0.0022 0.0023 0.0005 0.0031 0.0005 0.0023 0.0022 0.0020 0.0011 0.0011 0.0007 0.0007 3.6527
0.0008 0.0008 0.0016 0.0011 0.0012 0.0022 0.0020 0.0009 0.0037 0.0019 0.0009 0.0007 0.0010 0.0013 0.0007 0.0031 0.0005 0.0005 0.0009 0.0012 0.0042 0.0014 0.0042 0.0008 0.0005 0.0032 0.0013 0.0012 0.0003 0.0006 0.0022 0.0004 0.0017 0.0026 0.0016 0.0007 0.0046 0.0022 0.0023 0.0005 0.0031 0.0005 0.0023 0.0022 0.0020 0.0011 0.0011 0.0007 0.0007 0.0005 3.6854
0.0008 0.0016 0.0011 0.0012 0.0022 0.0020 0.0009 0.0037 0.0019 0.0009 0.0007 0.0010 0.0013 0.0007 0.0031 0.0005 0.0005 0.0009 0.0012 0.0042 0.0014 0.0042 0.0008 0.0005 0.0032 0.0013 0.0012 0.0003 0.0006 0.0022 0.0004 0.0017 0.0026 0.0016 0.0007 0.0046 0.0022 0.0023 0.0005 0.0031 0.0005 0.0023 0.0022 0.0020 0.0011 0.0011 0.0007 0.0007 0.0005 0.0014 3.7567
0.0016 0.0011 0.0012 0.0022 0.0020 0.0009 0.0037 0.0019 0.0009 0.0007 0.0010 0.0013 0.0007 0.0031 0.0005 0.0005 0.0009 0.0012 0.0042 0.0014 0.0042 0.0008 0.0005 0.0032 0.0013 0.0012 0.0003 0.0006 0.0022 0.0004 0.0017 0.0026 0.0016 0.0007 0.0046 0.0022 0.0023 0.0005 0.0031 0.0005 0.0023 0.0022 0.0020 0.0011 0.0011 0.0007 0.0007 0.0005 0.0014 0.0013 3.6852
0.0011 0.0012 0.0022 0.0020 0.0009 0.0037 0.0019 0.0009 0.0007 0.0010 0.0013 0.0007 0.0031 0.0005 0.0005 0.0009 0.0012 0.0042 0.0014 0.0042 0.0008 0.0005 0.0032 0.0013 0.0012 0.0003 0.0006 0.0022 0.0004 0.0017 0.0026 0.0016 0.0007 0.0046 0.0022 0.0023 0.0005 0.0031 0.0005 0.0023 0.0022 0.0020 0.0011 0.0011 0.0007 0.0007 0.0005 0.0014 0.0013 0.0052 3.6432
0.0012 0.0022 0.0020 0.0009 0.0037 0.0019 0.0009 0.0007 0.0010 0.0013 0.0007 0.0031 0.0005 0.0005 0.0009 0.0012 0.0042 0.0014 0.0042 0.0008 0.0005 0.0032 0.0013 0.0012 0.0003 0.0006 0.0022 0.0004 0.0017 0.0026 0.0016 0.0007 0.0046 0.0022 0.0023 0.0005 0.0031 0.0005 0.0023 0.0022 0.0020 0.0011 0.0011 0.0007 0.0007 0.0005 0.0014 0.0013 0.0052 0.0028 3.6440
0.0022 0.0020 0.0009 0.0037 0.0019 0.0009 0.0007 0.0010 0.0013 0.0007 0.0031 0.0005 0.0005 0.0009 0.0012 0.0042 0.0014 0.0042 0.0008 0.0005 0.0032 0.0013 0.0012 0.0003 0.0006 0.0022 0.0004 0.0017 0.0026 0.0016 0.0007 0.0046 0.0022 0.0023 0.0005 0.0031 0.0005 0.0023 0.0022 0.0020 0.0011 0.0011 0.0007 0.0007 0.0005 0.0014 0.0013 0.0052 0.0028 0.0004 3.5809
0.0020 0.0009 0.0037 0.0019 0.0009 0.0007 0.0010 0.0013 0.0007 0.0031 0.0005 0.0005 0.0009 0.0012 0.0042 0.0014 0.0042 0.0008 0.0005 0.0032 0.0013 0.0012 0.0003 0.0006 0.0022 0.0004 0.0017 0.0026 0.0016 0.0007 0.0046 0.0022 0.0023 0.0005 0.0031 0.0005 0.0023 0.0022 0.0020 0.0011 0.0011 0.0007 0.0007 0.0005 0.0014 0.0013 0.0052 0.0028 0.0004 0.0010 3.6791
0.0009 0.0037 0.0019 0.0009 0.0007 0.0010 0.0013 0.0007 0.0031 0.0005 0.0005 0.0009 0.0012 0.0042 0.0014 0.0042 0.0008 0.0005 0.0032 0.0013 0.0012 0.0003 0.0006 0.0022 0.0004 0.0017 0.0026 0.0016 0.0007 0.0046 0.0022 0.0023 0.0005 0.0031 0.0005 0.0023 0.0022 0.0020 0.0011 0.0011 0.0007 0.0007 0.0005 0.0014 0.0013 0.0052 0.0028 0.0004 0.0010 0.0001 3.5815
0.0037 0.0019 0.0009 0.0007 0.0010 0.0013 0.0007 0.0031 0.0005 0.0005 0.0009 0.0012 0.0042 0.0014 0.0042 0.0008 0.0005 0.0032 0.0013 0.0012 0.0003 0.0006 0.0022 0.0004 0.0017 0.0026 0.0016 0.0007 0.0046 0.0022 0.0023 0.0005 0.0031 0.0005 0.0023 0.0022 0.0020 0.0011 0.0011 0.0007 0.0007 0.0005 0.0014 0.0013 0.0052 0.0028 0.0004 0.0010 0.0001 0.0017 3.5823
0.0019 0.0009 0.0007 0.0010 0.0013 0.0007 0.0031 0.0005 0.0005 0.0009 0.0012 0.0042 0.0014 0.0042 0.0008 0.0005 0.0032 0.0013 0.0012 0.0003 0.0006 0.0022 0.0004 0.0017 0.0026 0.0016 0.0007 0.0046 0.0022 0.0023 0.0005 0.0031 0.0005 0.0023 0.0022 0.0020 0.0011 0.0011 0.0007 0.0007 0.0005 0.0014 0.0013 0.0052 0.0028 0.0004 0.0010 0.0001 0.0017 0.0015 3.5534
0.0009 0.0007 0.0010 0.0013 0.0007 0.0031 0.0005 0.0005 0.0009 0.0012 0.0042 0.0014 0.0042 0.0008 0.0005 0.0032 0.0013 0.0012 0.0003 0.0006 0.0022 0.0004 0.0017 0.0026 0.0016 0.0007 0.0046 0.0022 0.0023 0.0005 0.0031 0.0005 0.0023 0.0022 0.0020 0.0011 0.0011 0.0007 0.0007 0.0005 0.0014 0.0013 0.0052 0.0028 0.0004 0.0010 0.0001 0.0017 0.0015 0.0004 3.5842
0.0007 0.0010 0.0013 0.0007 0.0031 0.0005 0.0005 0.0009 0.0012 0.0042 0.0014 0.0042 0.0008 0.0005 0.0032 0.0013 0.0012 0.0003 0.0006 0.0022 0.0004 0.0017 0.0026 0.0016 0.0007 0.0046 0.0022 0.0023 0.0005 0.0031 0.0005 0.0023 0.0022 0.0020 0.0011 0.0011 0.0007 0.0007 0.0005 0.0014 0.0013 0.0052 0.0028 0.0004 0.0010 0.0001 0.0017 0.0015 0.0004 0.0005 3.6474
0.0010 0.0013 0.0007 0.0031 0.0005 0.0005 0.0009 0.0012 0.0042 0.0014 0.0042 0.0008 0.0005 0.0032 0.0013 0.0012 0.0003 0.0006 0.0022 0.0004 0.0017 0.0026 0.0016 0.0007 0.0046 0.0022 0.0023 0.0005 0.0031 0.0005 0.0023 0.0022 0.0020 0.0011 0.0011 0.0007 0.0007 0.0005 0.0014 0.0013 0.0052 0.0028 0.0004 0.0010 0.0001 0.0017 0.0015 0.0004 0.0005 0.0024 3.7505
0.0013 0.0007 0.0031 0.0005 0.0005 0.0009 0.0012 0.0042 0.0014 0.0042 0.0008 0.0005 0.0032 0.0013 0.0012 0.0003 0.0006 0.0022 0.0004 0.0017 0.0026 0.0016 0.0007 0.0046 0.0022 0.0023 0.0005 0.0031 0.0005 0.0023 0.0022 0.0020 0.0011 0.0011 0.0007 0.0007 0.0005 0.0014 0.0013 0.0052 0.0028 0.0004 0.0010 0.0001 0.0017 0.0015 0.0004 0.0005 0.0024 0.0025 3.7490
0.0007 0.0031 0.0005 0.0005 0.0009 0.0012 0.0042 0.0014 0.0042 0.0008 0.0005 0.0032 0.0013 0.0012 0.0003 0.0006 0.0022 0.0004 0.0017 0.0026 0.0016 0.0007 0.0046 0.0022 0.0023 0.0005 0.0031 0.0005 0.0023 0.0022 0.0020 0.0011 0.0011 0.0007 0.0007 0.0005 0.0014 0.0013 0.0052 0.0028 0.0004 0.0010 0.0001 0.0017 0.0015 0.0004 0.0005 0.0024 0.0025 0.0005 3.7476
0.0031 0.0005 0.0005 0.0009 0.0012 0.0042 0.0014 0.0042 0.0008 0.0005 0.0032 0.0013 0.0012 0.0003 0.0006 0.0022 0.0004 0.0017 0.0026 0.0016 0.0007 0.0046 0.0022 0.0023 0.0005 0.0031 0.0005 0.0023 0.0022 0.0020 0.0011 0.0011 0.0007 0.0007 0.0005 0.0014 0.0013 0.0052 0.0028 0.0004 0.0010 0.0001 0.0017 0.0015 0.0004 0.0005 0.0024 0.0025 0.0005 0.0003 3.6421
0.0005 0.0005 0.0009 0.0012 0.0042 0.0014 0.0042 0.0008 0.0005 0.0032 0.0013 0.0012 0.0003 0.0006 0.0022 0.0004 0.0017 0.0026 0.0016 0.0007 0.0046 0.0022 0.0023 0.0005 0.0031 0.0005 0.0023 0.0022 0.0020 0.0011 0.0011 0.0007 0.0007 0.0005 0.0014 0.0013 0.0052 0.0028 0.0004 0.0010 0.0001 0.0017 0.0015 0.0004 0.0005 0.0024 0.0025 0.0005 0.0003 0.0007 3.6423
0.0005 0.0009 0.0012 0.0042 0.0014 0.0042 0.0008 0.0005 0.0032 0.0013 0.0012 0.0003 0.0006 0.0022 0.0004 0.0017 0.0026 0.0016 0.0007 0.0046 0.0022 0.0023 0.0005 0.0031 0.0005 0.0023 0.0022 0.0020 0.0011 0.0011 0.0007 0.0007 0.0005 0.0014 0.0013 0.0052 0.0028 0.0004 0.0010 0.0001 0.0017 0.0015 0.0004 0.0005 0.0024 0.0025 0.0005 0.0003 0.0007 0.0010 3.6449
0.0009 0.0012 0.0042 0.0014 0.0042 0.0008 0.0005 0.0032 0.0013 0.0012 0.0003 0.0006 0.0022 0.0004 0.0017 0.0026 0.0016 0.0007 0.0046 0.0022 0.0023 0.0005 0.0031 0.0005 0.0023 0.0022 0.0020 0.0011 0.0011 0.0007 0.0007 0.0005 0.0014 0.0013 0.0052 0.0028 0.0004 0.0010 0.0001 0.0017 0.0015 0.0004 0.0005 0.0024 0.0025 0.0005 0.0003 0.0007 0.0010 0.0004 3.6794
0.0012 0.0042 0.0014 0.0042 0.0008 0.0005 0.0032 0.0013 0.0012 0.0003 0.0006 0.0022 0.0004 0.0017 0.0026 0.0016 0.0007 0.0046 0.0022 0.0023 0.0005 0.0031 0.0005 0.0023 0.0022 0.0020 0.0011 0.0011 0.0007 0.0007 0.0005 0.0014 0.0013 0.0052 0.0028 0.0004 0.0010 0.0001 0.0017 0.0015 0.0004 0.0005 0.0024 0.0025 0.0005 0.0003 0.0007 0.0010 0.0004 0.0017 3.7145
0.0042 0.0014 0.0042 0.0008 0.0005 0.0032 0.0013 0.0012 0.0003 0.0006 0.0022 0.0004 0.0017 0.0026 0.0016 0.0007 0.0046 0.0022 0.0023 0.0005 0.0031 0.0005 0.0023 0.0022 0.0020 0.0011 0.0011 0.0007 0.0007 0.0005 0.0014 0.0013 0.0052 0.0028 0.0004 0.0010 0.0001 0.0017 0.0015 0.0004 0.0005 0.0024 0.0025 0.0005 0.0003 0.0007 0.0010 0.0004 0.0017 0.0004 3.7137
0.0014 0.0042 0.0008 0.0005 0.0032 0.0013 0.0012 0.0003 0.0006 0.0022 0.0004 0.0017 0.0026 0.0016 0.0007 0.0046 0.0022 0.0023 0.0005 0.0031 0.0005 0.0023 0.0022 0.0020 0.0011 0.0011 0.0007 0.0007 0.0005 0.0014 0.0013 0.0052 0.0028 0.0004 0.0010 0.0001 0.0017 0.0015 0.0004 0.0005 0.0024 0.0025 0.0005 0.0003 0.0007 0.0010 0.0004 0.0017 0.0004 0.0039 3.7147
0.0042 0.0008 0.0005 0.0032 0.0013 0.0012 0.0003 0.0006 0.0022 0.0004 0.0017 0.0026 0.0016 0.0007 0.0046 0.0022 0.0023 0.0005 0.0031 0.0005 0.0023 0.0022 0.0020 0.0011 0.0011 0.0007 0.0007 0.0005 0.0014 0.0013 0.0052 0.0028 0.0004 0.0010 0.0001 0.0017 0.0015 0.0004 0.0005 0.0024 0.0025 0.0005 0.0003 0.0007 0.0010 0.0004 0.0017 0.0004 0.0039 0.0030 3.5828
0.0008 0.0005 0.0032 0.0013 0.0012 0.0003 0.0006 0.0022 0.0004 0.0017 0.0026 0.0016 0.0007 0.0046 0.0022 0.0023 0.0005 0.0031 0.0005 0.0023 0.0022 0.0020 0.0011 0.0011 0.0007 0.0007 0.0005 0.0014 0.0013 0.0052 0.0028 0.0004 0.0010 0.0001 0.0017 0.0015 0.0004 0.0005 0.0024 0.0025 0.0005 0.0003 0.0007 0.0010 0.0004 0.0017 0.0004 0.0039 0.0030 0.0003 3.5857
0.0005 0.0032 0.0013 0.0012 0.0003 0.0006 0.0022 0.0004 0.0017 0.0026 0.0016 0.0007 0.0046 0.0022 0.0023 0.0005 0.0031 0.0005 0.0023 0.0022 0.0020 0.0011 0.0011 0.0007 0.0007 0.0005 0.0014 0.0013 0.0052 0.0028 0.0004 0.0010 0.0001 0.0017 0.0015 0.0004 0.0005 0.0024 0.0025 0.0005 0.0003 0.0007 0.0010 0.0004 0.0017 0.0004 0.0039 0.0030 0.0003 0.0006 3.5276
0.0032 0.0013 0.0012 0.0003 0.0006 0.0022 0.0004 0.0017 0.0026 0.0016 0.0007 0.0046 0.0022 0.0023 0.0005 0.0031 0.0005 0.0023 0.0022 0.0020 0.0011 0.0011 0.0007 0.0007 0.0005 0.0014 0.0013 0.0052 0.0028 0.0004 0.0010 0.0001 0.0017 0.0015 0.0004 0.0005 0.0024 0.0025 0.0005 0.0003 0.0007 0.0010 0.0004 0.0017 0.0004 0.0039 0.0030 0.0003 0.0006 0.0042 3.5244
0.0013 0.0012 0.0003 0.0006 0.0022 0.0004 0.0017 0.0026 0.0016 0.0007 0.0046 0.0022 0.0023 0.0005 0.0031 0.0005 0.0023 0.0022 0.0020 0.0011 0.0011 0.0007 0.0007 0.0005 0.0014 0.0013 0.0052 0.0028 0.0004 0.0010 0.0001 0.0017 0.0015 0.0004 0.0005 0.0024 0.0025 0.0005 0.0003 0.0007 0.0010 0.0004 0.0017 0.0004 0.0039 0.0030 0.0003 0.0006 0.0042 0.0032 3.4946
0.0012 0.0003 0.0006 0.0022 0.0004 0.0017 0.0026 0.0016 0.0007 0.0046 0.0022 0.0023 0.0005 0.0031 0.0005 0.0023 0.0022 0.0020 0.0011 0.0011 0.0007 0.0007 0.0005 0.0014 0.0013 0.0052 0.0028 0.0004 0.0010 0.0001 0.0017 0.0015 0.0004 0.0005 0.0024 0.0025 0.0005 0.0003 0.0007 0.0010 0.0004 0.0017 0.0004 0.0039 0.0030 0.0003 0.0006 0.0042 0.0032 0.0012 3.5258
0.0003 0.0006 0.0022 0.0004 0.0017 0.0026 0.0016 0.0007 0.0046 0.0022 0.0023 0.0005 0.0031 0.0005 0.0023 0.0022 0.0020 0.0011 0.0011 0.0007 0.0007 0.0005 0.0014 0.0013 0.0052 0.0028 0.0004 0.0010 0.0001 0.0017 0.0015 0.0004 0.0005 0.0024 0.0025 0.0005 0.0003 0.0007 0.0010 0.0004 0.0017 0.0004 0.0039 0.0030 0.0003 0.0006 0.0042 0.0032 0.0012 0.0005 3.6486
0.0006 0.0022 0.0004 0.0017 0.0026 0.0016 0.0007 0.0046 0.0022 0.0023 0.0005 0.0031 0.0005 0.0023 0.0022 0.0020 0.0011 0.0011 0.0007 0.0007 0.0005 0.0014 0.0013 0.0052 0.0028 0.0004 0.0010 0.0001 0.0017 0.0015 0.0004 0.0005 0.0024 0.0025 0.0005 0.0003 0.0007 0.0010 0.0004 0.0017 0.0004 0.0039 0.0030 0.0003 0.0006 0.0042 0.0032 0.0012 0.0005 0.0004 3.6460
0.0022 0.0004 0.0017 0.0026 0.0016 0.0007 0.0046 0.0022 0.0023 0.0005 0.0031 0.0005 0.0023 0.0022 0.0020 0.0011 0.0011 0.0007 0.0007 0.0005 0.0014 0.0013 0.0052 0.0028 0.0004 0.0010 0.0001 0.0017 0.0015 0.0004 0.0005 0.0024 0.0025 0.0005 0.0003 0.0007 0.0010 0.0004 0.0017 0.0004 0.0039 0.0030 0.0003 0.0006 0.0042 0.0032 0.0012 0.0005 0.0004 0.0005 3.5817
0.0025 0.0009 0.0018 0.0018 0.0011 0.0005 0.0007 0.0013 0.0024 0.0006 0.0012 0.0005 0.0028 0.0004 0.0016 0.0009 0.0004 0.0050 0.0004 0.0007 0.0026 0.0031 0.0014 0.0012 0.0042 0.0017 0.0030 0.0018 0.0015 0.0015 0.0027 0.0012 0.0007 0.0031 0.0005 0.0026 0.0019 0.0009 0.0025 0.0015 0.0011 0.0034 0.0013 0.0010 0.0005 0.0010 0.0008 0.0001 0.0040 0.0022 3.9626
0.0009 0.0018 0.0018 0.0011 0.0005 0.0007 0.0013 0.0024 0.0006 0.0012 0.0005 0.0028 0.0004 0.0016 0.0009 0.0004 0.0050 0.0004 0.0007 0.0026 0.0031 0.0014 0.0012 0.0042 0.0017 0.0030 0.0018 0.0015 0.0015 0.0027 0.0012 0.0007 0.0031 0.0005 0.0026 0.0019 0.0009 0.0025 0.0015 0.0011 0.0034 0.0013 0.0010 0.0005 0.0010 0.0008 0.0001 0.0040 0.0022 0.0004 3.8770
0.0018 0.0018 0.0011 0.0005 0.0007 0.0013 0.0024 0.0006 0.0012 0.0005 0.0028 0.0004 0.0016 0.0009 0.0004 0.0050 0.0004 0.0007 0.0026 0.0031 0.0014 0.0012 0.0042 0.0017 0.0030 0.0018 0.0015 0.0015 0.0027 0.0012 0.0007 0.0031 0.0005 0.0026 0.0019 0.0009 0.0025 0.0015 0.0011 0.0034 0.0013 0.0010 0.0005 0.0010 0.0008 0.0001 0.0040 0.0022 0.0004 0.0005 3.8752
0.0018 0.0011 0.0005 0.0007 0.0013 0.0024 0.0006 0.0012 0.0005 0.0028 0.0004 0.0016 0.0009 0.0004 0.0050 0.0004 0.0007 0.0026 0.0031 0.0014 0.0012 0.0042 0.0017 0.0030 0.0018 0.0015 0.0015 0.0027 0.0012 0.0007 0.0031 0.0005 0.0026 0.0019 0.0009 0.0025 0.0015 0.0011 0.0034 0.0013 0.0010 0.0005 0.0010 0.0008 0.0001 0.0040 0.0022 0.0004 0.0005 0.0011 3.8345
0.0011 0.0005 0.0007 0.0013 0.0024 0.0006 0.0012 0.0005 0.0028 0.0004 0.0016 0.0009 0.0004 0.0050 0.0004 0.0007 0.0026 0.0031 0.0014 0.0012 0.0042 0.0017 0.0030 0.0018 0.0015 0.0015 0.0027 0.0012 0.0007 0.0031 0.0005 0.0026 0.0019 0.0009 0.0025 0.0015 0.0011 0.0034 0.0013 0.0010 0.0005 0.0010 0.0008 0.0001 0.0040 0.0022 0.0004 0.0005 0.0011 0.0003 4.0030
0.0005 0.0007 0.0013 0.0024 0.0006 0.0012 0.0005 0.0028 0.0004 0.0016 0.0009 0.0004 0.0050 0.0004 0.0007 0.0026 0.0031 0.0014 0.0012 0.0042 0.0017 0.0030 0.0018 0.0015 0.0015 0.0027 0.0012 0.0007 0.0031 0.0005 0.0026 0.0019 0.0009 0.0025 0.0015 0.0011 0.0034 0.0013 0.0010 0.0005 0.0010 0.0008 0.0001 0.0040 0.0022 0.0004 0.0005 0.0011 0.0003 0.0008 3.9157
0.0007 0.0013 0.0024 0.0006 0.0012 0.0005 0.0028 0.0004 0.0016 0.0009 0.0004 0.0050 0.0004 0.0007 0.0026 0.0031 0.0014 0.0012 0.0042 0.0017 0.0030 0.0018 0.0015 0.0015 0.0027 0.0012 0.0007 0.0031 0.0005 0.0026 0.0019 0.0009 0.0025 0.0015 0.0011 0.0034 0.0013 0.0010 0.0005 0.0010 0.0008 0.0001 0.0040 0.0022 0.0004 0.0005 0.0011 0.0003 0.0008 0.0006 3.8339
0.0013 0.0024 0.0006 0.0012 0.0005 0.0028 0.0004 0.0016 0.0009 0.0004 0.0050 0.0004 0.0007 0.0026 0.0031 0.0014 0.0012 0.0042 0.0017 0.0030 0.0018 0.0015 0.0015 0.0027 0.0012 0.0007 0.0031 0.0005 0.0026 0.0019 0.0009 0.0025 0.0015 0.0011 0.0034 0.0013 0.0010 0.0005 0.0010 0.0008 0.0001 0.0040 0.0022 0.0004 0.0005 0.0011 0.0003 0.0008 0.0006 0.0002 3.8723
0.0024 0.0006 0.0012 0.0005 0.0028 0.0004 0.0016 0.0009 0.0004 0.0050 0.0004 0.0007 0.0026 0.0031 0.0014 0.0012 0.0042 0.0017 0.0030 0.0018 0.0015 0.0015 0.0027 0.0012 0.0007 0.0031 0.0005 0.0026 0.0019 0.0009 0.0025 0.0015 0.0011 0.0034 0.0013 0.0010 0.0005 0.0010 0.0008 0.0001 0.0040 0.0022 0.0004 0.0005 0.0011 0.0003 0.0008 0.0006 0.0002 0.0044 3.8681
0.0006 0.0012 0.0005 0.0028 0.0004 0.0016 0.0009 0.0004 0.0050 0.0004 0.0007 0.0026 0.0031 0.0014 0.0012 0.0042 0.0017 0.0030 0.0018 0.0015 0.0015 0.0027 0.0012 0.0007 0.0031 0.0005 0.0026 0.0019 0.0009 0.0025 0.0015 0.0011 0.0034 0.0013 0.0010 0.0005 0.0010 0.0008 0.0001 0.0040 0.0022 0.0004 0.0005 0.0011 0.0003 0.0008 0.0006 0.0002 0.0044 0.0015 3.9542
0.0012 0.0005 0.0028 0.0004 0.0016 0.0009 0.0004 0.0050 0.0004 0.0007 0.0026 0.0031 0.0014 0.0012 0.0042 0.0017 0.0030 0.0018 0.0015 0.0015 0.0027 0.0012 0.0007 0.0031 0.0005 0.0026 0.0019 0.0009 0.0025 0.0015 0.0011 0.0034 0.0013 0.0010 0.0005 0.0010 0.0008 0.0001 0.0040 0.0022 0.0004 0.0005 0.0011 0.0003 0.0008 0.0006 0.0002 0.0044 0.0015 0.0013 3.8704
0.0005 0.0028 0.0004 0.0016 0.0009 0.0004 0.0050 0.0004 0.0007 0.0026 0.0031 0.0014 0.0012 0.0042 0.0017 0.0030 0.0018 0.0015 0.0015 0.0027 0.0012 0.0007 0.0031 0.0005 0.0026 0.0019 0.0009 0.0025 0.0015 0.0011 0.0034 0.0013 0.0010 0.0005 0.0010 0.0008 0.0001 0.0040 0.0022 0.0004 0.0005 0.0011 0.0003 0.0008 0.0006 0.0002 0.0044 0.0015 0.0013 0.0007 3.9968
0.0028 0.0004 0.0016 0.0009 0.0004 0.0050 0.0004 0.0007 0.0026 0.0031 0.0014 0.0012 0.0042 0.0017 0.0030 0.0018 0.0015 0.0015 0.0027 0.0012 0.0007 0.0031 0.0005 0.0026 0.0019 0.0009 0.0025 0.0015 0.0011 0.0034 0.0013 0.0010 0.0005 0.0010 0.0008 0.0001 0.0040 0.0022 0.0004 0.0005 0.0011 0.0003 0.0008 0.0006 0.0002 0.0044 0.0015 0.0013 0.0007 0.0028 3.9974
0.0004 0.0016 0.0009 0.0004 0.0050 0.0004 0.0007 0.0026 0.0031 0.0014 0.0012 0.0042 0.0017 0.0030 0.0018 0.0015 0.0015 0.0027 0.0012 0.0007 0.0031 0.0005 0.0026 0.0019 0.0009 0.0025 0.0015 0.0011 0.0034 0.0013 0.0010 0.0005 0.0010 0.0008 0.0001 0.0040 0.0022 0.0004 0.0005 0.0011 0.0003 0.0008 0.0006 0.0002 0.0044 0.0015 0.0013 0.0007 0.0028 0.0014 3.9985
0.0016 0.0009 0.0004 0.0050 0.0004 0.0007 0.0026 0.0031 0.0014 0.0012 0.0042 0.0017 0.0030 0.0018 0.0015 0.0015 0.0027 0.0012 0.0007 0.0031 0.0005 0.0026 0.0019 0.0009 0.0025 0.0015 0.0011 0.0034 0.0013 0.0010 0.0005 0.0010 0.0008 0.0001 0.0040 0.0022 0.0004 0.0005 0.0011 0.0003 0.0008 0.0006 0.0002 0.0044 0.0015 0.0013 0.0007 0.0028 0.0014 0.0016 4.0465
0.0009 0.0004 0.0050 0.0004 0.0007 0.0026 0.0031 0.0014 0.0012 0.0042 0.0017 0.0030 0.0018 0.0015 0.0015 0.0027 0.0012 0.0007 0.0031 0.0005 0.0026 0.0019 0.0009 0.0025 0.0015 0.0011 0.0034 0.0013 0.0010 0.0005 0.0010 0.0008 0.0001 0.0040 0.0022 0.0004 0.0005 0.0011 0.0003 0.0008 0.0006 0.0002 0.0044 0.0015 0.0013 0.0007 0.0028 0.0014 0.0016 0.0004 4.0965
0.0004 0.0050 0.0004 0.0007 0.0026 0.0031 0.0014 0.0012 0.0042 0.0017 0.0030 0.0018 0.0015 0.0015 0.0027 0.0012 0.0007 0.0031 0.0005 0.0026 0.0019 0.0009 0.0025 0.0015 0.0011 0.0034 0.0013 0.0010 0.0005 0.0010 0.0008 0.0001 0.0040 0.0022 0.0004 0.0005 0.0011 0.0003 0.0008 0.0006 0.0002 0.0044 0.0015 0.0013 0.0007 0.0028 0.0014 0.0016 0.0004 0.0006 4.1494
0.0050 0.0004 0.0007 0.0026 0.0031 0.0014 0.0012 0.0042 0.0017 0.0030 0.0018 0.0015 0.0015 0.0027 0.0012 0.0007 0.0031 0.0005 0.0026 0.0019 0.0009 0.0025 0.0015 0.0011 0.0034 0.0013 0.0010 0.0005 0.0010 0.0008 0.0001 0.0040 0.0022 0.0004 0.0005 0.0011 0.0003 0.0008 0.0006 0.0002 0.0044 0.0015 0.0013 0.0007 0.0028 0.0014 0.0016 0.0004 0.0006 0.0020 4.1498
0.0004 0.0007 0.0026 0.0031 0.0014 0.0012 0.0042 0.0017 0.0030 0.0018 0.0015 0.0015 0.0027 0.0012 0.0007 0.0031 0.0005 0.0026 0.0019 0.0009 0.0025 0.0015 0.0011 0.0034 0.0013 0.0010 0.0005 0.0010 0.0008 0.0001 0.0040 0.0022 0.0004 0.0005 0.0011 0.0003 0.0008 0.0006 0.0002 0.0044 0.0015 0.0013 0.0007 0.0028 0.0014 0.0016 0.0004 0.0006 0.0020 0.0005 4.1053
0.0007 0.0026 0.0031 0.0014 0.0012 0.0042 0.0017 0.0030 0.0018 0.0015 0.0015 0.0027 0.0012 0.0007 0.0031 0.0005 0.0026 0.0019 0.0009 0.0025 0.0015 0.0011 0.0034 0.0013 0.0010 0.0005 0.0010 0.0008 0.0001 0.0040 0.0022 0.0004 0.0005 0.0011 0.0003 0.0008 0.0006 0.0002 0.0044 0.0015 0.0013 0.0007 0.0028 0.0014 0.0016 0.0004 0.0006 0.0020 0.0005 0.0015 4.1073
0.0026 0.0031 0.0014 0.0012 0.0042 0.0017 0.0030 0.0018 0.0015 0.0015 0.0027 0.0012 0.0007 0.0031 0.0005 0.0026 0.0019 0.0009 0.0025 0.0015 0.0011 0.0034 0.0013 0.0010 0.0005 0.0010 0.0008 0.0001 0.0040 0.0022 0.0004 0.0005 0.0011 0.0003 0.0008 0.0006 0.0002 0.0044 0.0015 0.0013 0.0007 0.0028 0.0014 0.0016 0.0004 0.0006 0.0020 0.0005 0.0015 0.0036 4.0068
0.0031 0.0014 0.0012 0.0042 0.0017 0.0030 0.0018 0.0015 0.0015 0.0027 0.0012 0.0007 0.0031 0.0005 0.0026 0.0019 0.0009 0.0025 0.0015 0.0011 0.0034 0.0013 0.0010 0.0005 0.0010 0.0008 0.0001 0.0040 0.0022 0.0004 0.0005 0.0011 0.0003 0.0008 0.0006 0.0002 0.0044 0.0015 0.0013 0.0007 0.0028 0.0014 0.0016 0.0004 0.0006 0.0020 0.0005 0.0015 0.0036 0.0007 4.0553
0.0014 0.0012 0.0042 0.0017 0.0030 0.0018 0.0015 0.0015 0.0027 0.0012 0.0007 0.0031 0.0005 0.0026 0.0019 0.0009 0.0025 0.0015 0.0011 0.0034 0.0013 0.0010 0.0005 0.0010 0.0008 0.0001 0.0040 0.0022 0.0004 0.0005 0.0011 0.0003 0.0008 0.0006 0.0002 0.0044 0.0015 0.0013 0.0007 0.0028 0.0014 0.0016 0.0004 0.0006 0.0020 0.0005 0.0015 0.0036 0.0007 0.0022 4.0566
0.0012 0.0042 0.0017 0.0030 0.0018 0.0015 0.0015 0.0027 0.0012 0.0007 0.0031 0.0005 0.0026 0.0019 0.0009 0.0025 0.0015 0.0011 0.0034 0.0013 0.0010 0.0005 0.0010 0.0008 0.0001 0.0040 0.0022 0.0004 0.0005 0.0011 0.0003 0.0008 0.0006 0.0002 0.0044 0.0015 0.0013 0.0007 0.0028 0.0014 0.0016 0.0004 0.0006 0.0020 0.0005 0.0015 0.0036 0.0007 0.0022 0.0007 4.1070
0.0042 0.0017 0.0030 0.0018 0.0015 0.0015 0.0027 0.0012 0.0007 0.0031 0.0005 0.0026 0.0019 0.0009 0.0025 0.0015 0.0011 0.0034 0.0013 0.0010 0.0005 0.0010 0.0008 0.0001 0.0040 0.0022 0.0004 0.0005 0.0011 0.0003 0.0008 0.0006 0.0002 0.0044 0.0015 0.0013 0.0007 0.0028 0.0014 0.0016 0.0004 0.0006 0.0020 0.0005 0.0015 0.0036 0.0007 0.0022 0.0007 0.0047 4.0991
0.0017 0.0030 0.0018 0.0015 0.0015 0.0027 0.0012 0.0007 0.0031 0.0005 0.0026 0.0019 0.0009 0.0025 0.0015 0.0011 0.0034 0.0013 0.0010 0.0005 0.0010 0.0008 0.0001 0.0040 0.0022 0.0004 0.0005 0.0011 0.0003 0.0008 0.0006 0.0002 0.0044 0.0015 0.0013 0.0007 0.0028 0.0014 0.0016 0.0004 0.0006 0.0020 0.0005 0.0015 0.0036 0.0007 0.0022 0.0007 0.0047 0.0011 4.1049
0.0030 0.0018 0.0015 0.0015 0.0027 0.0012 0.0007 0.0031 0.0005 0.0026 0.0019 0.0009 0.0025 0.0015 0.0011 0.0034 0.0013 0.0010 0.0005 0.0010 0.0008 0.0001 0.0040 0.0022 0.0004 0.0005 0.0011 0.0003 0.0008 0.0006 0.0002 0.0044 0.0015 0.0013 0.0007 0.0028 0.0014 0.0016 0.0004 0.0006 0.0020 0.0005 0.0015 0.0036 0.0007 0.0022 0.0007 0.0047 0.0011 0.0017 4.0546
0.0018 0.0015 0.0015 0.0027 0.0012 0.0007 0.0031 0.0005 0.0026 0.0019 0.0009 0.0025 0.0015 0.0011 0.0034 0.0013 0.0010 0.0005 0.0010 0.0008 0.0001 0.0040 0.0022 0.0004 0.0005 0.0011 0.0003 0.0008 0.0006 0.0002 0.0044 0.0015 0.0013 0.0007 0.0028 0.0014 0.0016 0.0004 0.0006 0.0020 0.0005 0.0015 0.0036 0.0007 0.0022 0.0007 0.0047 0.0011 0.0017 0.0017 4.0555
0.0015 0.0015 0.0027 0.0012 0.0007 0.0031 0.0005 0.0026 0.0019 0.0009 0.0025 0.0015 0.0011 0.0034 0.0013 0.0010 0.0005 0.0010 0.0008 0.0001 0.0040 0.0022 0.0004 0.0005 0.0011 0.0003 0.0008 0.0006 0.0002 0.0044 0.0015 0.0013 0.0007 0.0028 0.0014 0.0016 0.0004 0.0006 0.0020 0.0005 0.0015 0.0036 0.0007 0.0022 0.0007 0.0047 0.0011 0.0017 0.0017 0.0003 4.0556
0.0015 0.0027 0.0012 0.0007 0.0031 0.0005 0.0026 0.0019 0.0009 0.0025 0.0015 0.0011 0.0034 0.0013 0.0010 0.0005 0.0010 0.0008 0.0001 0.0040 0.0022 0.0004 0.0005 0.0011 0.0003 0.0008 0.0006 0.0002 0.0044 0.0015 0.0013 0.0007 0.0028 0.0014 0.0016 0.0004 0.0006 0.0020 0.0005 0.0015 0.0036 0.0007 0.0022 0.0007 0.0047 0.0011 0.0017 0.0017 0.0003 0.0006 4.1048
0.0027 0.0012 0.0007 0.0031 0.0005 0.0026 0.0019 0.0009 0.0025 0.0015 0.0011 0.0034 0.0013 0.0010 0.0005 0.0010 0.0008 0.0001 0.0040 0.0022 0.0004 0.0005 0.0011 0.0003 0.0008 0.0006 0.0002 0.0044 0.0015 0.0013 0.0007 0.0028 0.0014 0.0016 0.0004 0.0006 0.0020 0.0005 0.0015 0.0036 0.0007 0.0022 0.0007 0.0047 0.0011 0.0017 0.0017 0.0003 0.0006 0.0038 4.1008
0.0012 0.0007 0.0031 0.0005 0.0026 0.0019 0.0009 0.0025 0.0015 0.0011 0.0034 0.0013 0.0010 0.0005 0.0010 0.0008 0.0001 0.0040 0.0022 0.0004 0.0005 0.0011 0.0003 0.0008 0.0006 0.0002 0.0044 0.0015 0.0013 0.0007 0.0028 0.0014 0.0016 0.0004 0.0006 0.0020 0.0005 0.0015 0.0036 0.0007 0.0022 0.0007 0.0047 0.0011 0.0017 0.0017 0.0003 0.0006 0.0038 0.0009 4.1030
0.0007 0.0031 0.0005 0.0026 0.0019 0.0009 0.0025 0.0015 0.0011 0.0034 0.0013 0.0010 0.0005 0.0010 0.0008 0.0001 0.0040 0.0022 0.0004 0.0005 0.0011 0.0003 0.0008 0.0006 0.0002 0.0044 0.0015 0.0013 0.0007 0.0028 0.0014 0.0016 0.0004 0.0006 0.0020 0.0005 0.0015 0.0036 0.0007 0.0022 0.0007 0.0047 0.0011 0.0017 0.0017 0.0003 0.0006 0.0038 0.0009 0.0014 4.0535
0.0031 0.0005 0.0026 0.0019 0.0009 0.0025 0.0015 0.0011 0.0034 0.0013 0.0010 0.0005 0.0010 0.0008 0.0001 0.0040 0.0022 0.0004 0.0005 0.0011 0.0003 0.0008 0.0006 0.0002 0.0044 0.0015 0.0013 0.0007 0.0028 0.0014 0.0016 0.0004 0.0006 0.0020 0.0005 0.0015 0.0036 0.0007 0.0022 0.0007 0.0047 0.0011 0.0017 0.0017 0.0003 0.0006 0.0038 0.0009 0.0014 0.0010 3.9597
0.0005 0.0026 0.0019 0.0009 0.0025 0.0015 0.0011 0.0034 0.0013 0.0010 0.0005 0.0010 0.0008 0.0001 0.0040 0.0022 0.0004 0.0005 0.0011 0.0003 0.0008 0.0006 0.0002 0.0044 0.0015 0.0013 0.0007 0.0028 0.0014 0.0016 0.0004 0.0006 0.0020 0.0005 0.0015 0.0036 0.0007 0.0022 0.0007 0.0047 0.0011 0.0017 0.0017 0.0003 0.0006 0.0038 0.0009 0.0014 0.0010 0.0009 3.9589
0.0026 0.0019 0.0009 0.0025 0.0015 0.0011 0.0034 0.0013 0.0010 0.0005 0.0010 0.0008 0.0001 0.0040 0.0022 0.0004 0.0005 0.0011 0.0003 0.0008 0.0006 0.0002 0.0044 0.0015 0.0013 0.0007 0.0028 0.0014 0.0016 0.0004 0.0006 0.0020 0.0005 0.0015 0.0036 0.0007 0.0022 0.0007 0.0047 0.0011 0.0017 0.0017 0.0003 0.0006 0.0038 0.0009 0.0014 0.0010 0.0009 0.0042 4.0467
0.0019 0.0009 0.0025 0.0015 0.0011 0.0034 0.0013 0.0010 0.0005 0.0010 0.0008 0.0001 0.0040 0.0022 0.0004 0.0005 0.0011 0.0003 0.0008 0.0006 0.0002 0.0044 0.0015 0.0013 0.0007 0.0028 0.0014 0.0016 0.0004 0.0006 0.0020 0.0005 0.0015 0.0036 0.0007 0.0022 0.0007 0.0047 0.0011 0.0017 0.0017 0.0003 0.0006 0.0038 0.0009 0.0014 0.0010 0.0009 0.0042 0.0050 4.0888
0.0009 0.0025 0.0015 0.0011 0.0034 0.0013 0.0010 0.0005 0.0010 0.0008 0.0001 0.0040 0.0022 0.0004 0.0005 0.0011 0.0003 0.0008 0.0006 0.0002 0.0044 0.0015 0.0013 0.0007 0.0028 0.0014 0.0016 0.0004 0.0006 0.0020 0.0005 0.0015 0.0036 0.0007 0.0022 0.0007 0.0047 0.0011 0.0017 0.0017 0.0003 0.0006 0.0038 0.0009 0.0014 0.0010 0.0009 0.0042 0.0050 0.0021 3.9921
0.0025 0.0015 0.0011 0.0034 0.0013 0.0010 0.0005 0.0010 0.0008 0.0001 0.0040 0.0022 0.0004 0.0005 0.0011 0.0003 0.0008 0.0006 0.0002 0.0044 0.0015 0.0013 0.0007 0.0028 0.0014 0.0016 0.0004 0.0006 0.0020 0.0005 0.0015 0.0036 0.0007 0.0022 0.0007 0.0047 0.0011 0.0017 0.0017 0.0003 0.0006 0.0038 0.0009 0.0014 0.0010 0.0009 0.0042 0.0050 0.0021 0.0009 3.9479
0.0015 0.0011 0.0034 0.0013 0.0010 0.0005 0.0010 0.0008 0.0001 0.0040 0.0022 0.0004 0.0005 0.0011 0.0003 0.0008 0.0006 0.0002 0.0044 0.0015 0.0013 0.0007 0.0028 0.0014 0.0016 0.0004 0.0006 0.0020 0.0005 0.0015 0.0036 0.0007 0.0022 0.0007 0.0047 0.0011 0.0017 0.0017 0.0003 0.0006 0.0038 0.0009 0.0014 0.0010 0.0009 0.0042 0.0050 0.0021 0.0009 0.0013 3.9450
0.0011 0.0034 0.0013 0.0010 0.0005 0.0010 0.0008 0.0001 0.0040 0.0022 0.0004 0.0005 0.0011 0.0003 0.0008 0.0006 0.0002 0.0044 0.0015 0.0013 0.0007 0.0028 0.0014 0.0016 0.0004 0.0006 0.0020 0.0005 0.0015 0.0036 0.0007 0.0022 0.0007 0.0047 0.0011 0.0017 0.0017 0.0003 0.0006 0.0038 0.0009 0.0014 0.0010 0.0009 0.0042 0.0050 0.0021 0.0009 0.0013 0.0005 3.9900
0.0034 0.0013 0.0010 0.0005 0.0010 0.0008 0.0001 0.0040 0.0022 0.0004 0.0005 0.0011 0.0003 0.0008 0.0006 0.0002 0.0044 0.0015 0.0013 0.0007 0.0028 0.0014 0.0016 0.0004 0.0006 0.0020 0.0005 0.0015 0.0036 0.0007 0.0022 0.0007 0.0047 0.0011 0.0017 0.0017 0.0003 0.0006 0.0038 0.0009 0.0014 0.0010 0.0009 0.0042 0.0050 0.0021 0.0009 0.0013 0.0005 0.0005 3.9425
0.0013 0.0010 0.0005 0.0010 0.0008 0.0001 0.0040 0.0022 0.0004 0.0005 0.0011 0.0003 0.0008 0.0006 0.0002 0.0044 0.0015 0.0013 0.0007 0.0028 0.0014 0.0016 0.0004 0.0006 0.0020 0.0005 0.0015 0.0036 0.0007 0.0022 0.0007 0.0047 0.0011 0.0017 0.0017 0.0003 0.0006 0.0038 0.0009 0.0014 0.0010 0.0009 0.0042 0.0050 0.0021 0.0009 0.0013 0.0005 0.0005 0.0015 3.9024
0.0010 0.0005 0.0010 0.0008 0.0001 0.0040 0.0022 0.0004 0.0005 0.0011 0.0003 0.0008 0.0006 0.0002 0.0044 0.0015 0.0013 0.0007 0.0028 0.0014 0.0016 0.0004 0.0006 0.0020 0.0005 0.0015 0.0036 0.0007 0.0022 0.0007 0.0047 0.0011 0.0017 0.0017 0.0003 0.0006 0.0038 0.0009 0.0014 0.0010 0.0009 0.0042 0.0050 0.0021 0.0009 0.0013 0.0005 0.0005 0.0015 0.0012 3.9024
0.0005 0.0010 0.0008 0.0001 0.0040 0.0022 0.0004 0.0005 0.0011 0.0003 0.0008 0.0006 0.0002 0.0044 0.0015 0.0013 0.0007 0.0028 0.0014 0.0016 0.0004 0.0006 0.0020 0.0005 0.0015 0.0036 0.0007 0.0022 0.0007 0.0047 0.0011 0.0017 0.0017 0.0003 0.0006 0.0038 0.0009 0.0014 0.0010 0.0009 0.0042 0.0050 0.0021 0.0009 0.0013 0.0005 0.0005 0.0015 0.0012 0.0014 3.8224
0.0010 0.0008 0.0001 0.0040 0.0022 0.0004 0.0005 0.0011 0.0003 0.0008 0.0006 0.0002 0.0044 0.0015 0.0013 0.0007 0.0028 0.0014 0.0016 0.0004 0.0006 0.0020 0.0005 0.0015 0.0036 0.0007 0.0022 0.0007 0.0047 0.0011 0.0017 0.0017 0.0003 0.0006 0.0038 0.0009 0.0014 0.0010 0.0009 0.0042 0.0050 0.0021 0.0009 0.0013 0.0005 0.0005 0.0015 0.0012 0.0014 0.0004 3.9055
0.0008 0.0001 0.0040 0.0022 0.0004 0.0005 0.0011 0.0003 0.0008 0.0006 0.0002 0.0044 0.0015 0.0013 0.0007 0.0028 0.0014 0.0016 0.0004 0.0006 0.0020 0.0005 0.0015 0.0036 0.0007 0.0022 0.0007 0.0047 0.0011 0.0017 0.0017 0.0003 0.0006 0.0038 0.0009 0.0014 0.0010 0.0009 0.0042 0.0050 0.0021 0.0009 0.0013 0.0005 0.0005 0.0015 0.0012 0.0014 0.0004 0.0014 3.9073
0.0001 0.0040 0.0022 0.0004 0.0005 0.0011 0.0003 0.0008 0.0006 0.0002 0.0044 0.0015 0.0013 0.0007 0.0028 0.0014 0.0016 0.0004 0.0006 0.0020 0.0005 0.0015 0.0036 0.0007 0.0022 0.0007 0.0047 0.0011 0.0017 0.0017 0.0003 0.0006 0.0038 0.0009 0.0014 0.0010 0.0009 0.0042 0.0050 0.0021 0.0009 0.0013 0.0005 0.0005 0.0015 0.0012 0.0014 0.0004 0.0014 0.0030 3.9078
0.0040 0.0022 0.0004 0.0005 0.0011 0.0003 0.0008 0.0006 0.0002 0.0044 0.0015 0.0013 0.0007 0.0028 0.0014 0.0016 0.0004 0.0006 0.0020 0.0005 0.0015 0.0036 0.0007 0.0022 0.0007 0.0047 0.0011 0.0017 0.0017 0.0003 0.0006 0.0038 0.0009 0.0014 0.0010 0.0009 0.0042 0.0050 0.0021 0.0009 0.0013 0.0005 0.0005 0.0015 0.0012 0.0014 0.0004 0.0014 0.0030 0.0013 3.9084
0.0022 0.0004 0.0005 0.0011 0.0003 0.0008 0.0006 0.0002 0.0044 0.0015 0.0013 0.0007 0.0028 0.0014 0.0016 0.0004 0.0006 0.0020 0.0005 0.0015 0.0036 0.0007 0.0022 0.0007 0.0047 0.0011 0.0017 0.0017 0.0003 0.0006 0.0038 0.0009 0.0014 0.0010 0.0009 0.0042 0.0050 0.0021 0.0009 0.0013 0.0005 0.0005 0.0015 0.0012 0.0014 0.0004 0.0014 0.0030 0.0013 0.0010 3.9101
0.0004 0.0005 0.0011 0.0003 0.0008 0.0006 0.0002 0.0044 0.0015 0.0013 0.0007 0.0028 0.0014 0.0016 0.0004 0.0006 0.0020 0.0005 0.0015 0.0036 0.0007 0.0022 0.0007 0.0047 0.0011 0.0017 0.0017 0.0003 0.0006 0.0038 0.0009 0.0014 0.0010 0.0009 0.0042 0.0050 0.0021 0.0009 0.0013 0.0005 0.0005 0.0015 0.0012 0.0014 0.0004 0.0014 0.0030 0.0013 0.0010 0.0035 3.9084
0.0005 0.0011 0.0003 0.0008 0.0006 0.0002 0.0044 0.0015 0.0013 0.0007 0.0028 0.0014 0.0016 0.0004 0.0006 0.0020 0.0005 0.0015 0.0036 0.0007 0.0022 0.0007 0.0047 0.0011 0.0017 0.0017 0.0003 0.0006 0.0038 0.0009 0.0014 0.0010 0.0009 0.0042 0.0050 0.0021 0.0009 0.0013 0.0005 0.0005 0.0015 0.0012 0.0014 0.0004 0.0014 0.0030 0.0013 0.0010 0.0035 0.0024 3.9103
0.0011 0.0003 0.0008 0.0006 0.0002 0.0044 0.0015 0.0013 0.0007 0.0028 0.0014 0.0016 0.0004 0.0006 0.0020 0.0005 0.0015 0.0036 0.0007 0.0022 0.0007 0.0047 0.0011 0.0017 0.0017 0.0003 0.0006 0.0038 0.0009 0.0014 0.0010 0.0009 0.0042 0.0050 0.0021 0.0009 0.0013 0.0005 0.0005 0.0015 0.0012 0.0014 0.0004 0.0014 0.0030 0.0013 0.0010 0.0035 0.0024 0.0007 3.9120
0.0003 0.0008 0.0006 0.0002 0.0044 0.0015 0.0013 0.0007 0.0028 0.0014 0.0016 0.0004 0.0006 0.0020 0.0005 0.0015 0.0036 0.0007 0.0022 0.0007 0.0047 0.0011 0.0017 0.0017 0.0003 0.0006 0.0038 0.0009 0.0014 0.0010 0.0009 0.0042 0.0050 0.0021 0.0009 0.0013 0.0005 0.0005 0.0015 0.0012 0.0014 0.0004 0.0014 0.0030 0.0013 0.0010 0.0035 0.0024 0.0007 0.0012 3.8691
0.0008 0.0006 0.0002 0.0044 0.0015 0.0013 0.0007 0.0028 0.0014 0.0016 0.0004 0.0006 0.0020 0.0005 0.0015 0.0036 0.0007 0.0022 0.0007 0.0047 0.0011 0.0017 0.0017 0.0003 0.0006 0.0038 0.0009 0.0014 0.0010 0.0009 0.0042 0.0050 0.0021 0.0009 0.0013 0.0005 0.0005 0.0015 0.0012 0.0014 0.0004 0.0014 0.0030 0.0013 0.0010 0.0035 0.0024 0.0007 0.0012 0.0019 3.9551
0.0006 0.0002 0.0044 0.0015 0.0013 0.0007 0.0028 0.0014 0.0016 0.0004 0.0006 0.0020 0.0005 0.0015 0.0036 0.0007 0.0022 0.0007 0.0047 0.0011 0.0017 0.0017 0.0003 0.0006 0.0038 0.0009 0.0014 0.0010 0.0009 0.0042 0.0050 0.0021 0.0009 0.0013 0.0005 0.0005 0.0015 0.0012 0.0014 0.0004 0.0014 0.0030 0.0013 0.0010 0.0035 0.0024 0.0007 0.0012 0.0019 0.0022 3.9547
0.0002 0.0044 0.0015 0.0013 0.0007 0.0028 0.0014 0.0016 0.0004 0.0006 0.0020 0.0005 0.0015 0.0036 0.0007 0.0022 0.0007 0.0047 0.0011 0.0017 0.0017 0.0003 0.0006 0.0038 0.0009 0.0014 0.0010 0.0009 0.0042 0.0050 0.0021 0.0009 0.0013 0.0005 0.0005 0.0015 0.0012 0.0014 0.0004 0.0014 0.0030 0.0013 0.0010 0.0035 0.0024 0.0007 0.0012 0.0019 0.0022 0.0053 3.9922
0.0044 0.0015 0.0013 0.0007 0.0028 0.0014 0.0016 0.0004 0.0006 0.0020 0.0005 0.0015 0.0036 0.0007 0.0022 0.0007 0.0047 0.0011 0.0017 0.0017 0.0003 0.0006 0.0038 0.0009 0.0014 0.0010 0.0009 0.0042 0.0050 0.0021 0.0009 0.0013 0.0005 0.0005 0.0015 0.0012 0.0014 0.0004 0.0014 0.0030 0.0013 0.0010 0.0035 0.0024 0.0007 0.0012 0.0019 0.0022 0.0053 0.0014 3.9940
0.0015 0.0013 0.0007 0.0028 0.0014 0.0016 0.0004 0.0006 0.0020 0.0005 0.0015 0.0036 0.0007 0.0022 0.0007 0.0047 0.0011 0.0017 0.0017 0.0003 0.0006 0.0038 0.0009 0.0014 0.0010 0.0009 0.0042 0.0050 0.0021 0.0009 0.0013 0.0005 0.0005 0.0015 0.0012 0.0014 0.0004 0.0014 0.0030 0.0013 0.0010 0.0035 0.0024 0.0007 0.0012 0.0019 0.0022 0.0053 0.0014 0.0011 4.0447
0.0013 0.0007 0.0028 0.0014 0.0016 0.0004 0.0006 0.0020 0.0005 0.0015 0.0036 0.0007 0.0022 0.0007 0.0047 0.0011 0.0017 0.0017 0.0003 0.0006 0.0038 0.0009 0.0014 0.0010 0.0009 0.0042 0.0050 0.0021 0.0009 0.0013 0.0005 0.0005 0.0015 0.0012 0.0014 0.0004 0.0014 0.0030 0.0013 0.0010 0.0035 0.0024 0.0007 0.0012 0.0019 0.0022 0.0053 0.0014 0.0011 0.0019 3.9996
0.0007 0.0028 0.0014 0.0016 0.0004 0.0006 0.0020 0.0005 0.0015 0.0036 0.0007 0.0022 0.0007 0.0047 0.0011 0.0017 0.0017 0.0003 0.0006 0.0038 0.0009 0.0014 0.0010 0.0009 0.0042 0.0050 0.0021 0.0009 0.0013 0.0005 0.0005 0.0015 0.0012 0.0014 0.0004 0.0014 0.0030 0.0013 0.0010 0.0035 0.0024 0.0007 0.0012 0.0019 0.0022 0.0053 0.0014 0.0011 0.0019 0.0016 3.8687
0.0028 0.0014 0.0016 0.0004 0.0006 0.0020 0.0005 0.0015 0.0036 0.0007 0.0022 0.0007 0.0047 0.0011 0.0017 0.0017 0.0003 0.0006 0.0038 0.0009 0.0014 0.0010 0.0009 0.0042 0.0050 0.0021 0.0009 0.0013 0.0005 0.0005 0.0015 0.0012 0.0014 0.0004 0.0014 0.0030 0.0013 0.0010 0.0035 0.0024 0.0007 0.0012 0.0019 0.0022 0.0053 0.0014 0.0011 0.0019 0.0016 0.0055 3.9005
0.0014 0.0016 0.0004 0.0006 0.0020 0.0005 0.0015 0.0036 0.0007 0.0022 0.0007 0.0047 0.0011 0.0017 0.0017 0.0003 0.0006 0.0038 0.0009 0.0014 0.0010 0.0009 0.0042 0.0050 0.0021 0.0009 0.0013 0.0005 0.0005 0.0015 0.0012 0.0014 0.0004 0.0014 0.0030 0.0013 0.0010 0.0035 0.0024 0.0007 0.0012 0.0019 0.0022 0.0053 0.0014 0.0011 0.0019 0.0016 0.0055 0.0004 3.9449
0.0016 0.0004 0.0006 0.0020 0.0005 0.0015 0.0036 0.0007 0.0022 0.0007 0.0047 0.0011 0.0017 0.0017 0.0003 0.0006 0.0038 0.0009 0.0014 0.0010 0.0009 0.0042 0.0050 0.0021 0.0009 0.0013 0.0005 0.0005 0.0015 0.0012 0.0014 0.0004 0.0014 0.0030 0.0013 0.0010 0.0035 0.0024 0.0007 0.0012 0.0019 0.0022 0.0053 0.0014 0.0011 0.0019 0.0016 0.0055 0.0004 0.0004 3.9448
0.0004 0.0006 0.0020 0.0005 0.0015 0.0036 0.0007 0.0022 0.0007 0.0047 0.0011 0.0017 0.0017 0.0003 0.0006 0.0038 0.0009 0.0014 0.0010 0.0009 0.0042 0.0050 0.0021 0.0009 0.0013 0.0005 0.0005 0.0015 0.0012 0.0014 0.0004 0.0014 0.0030 0.0013 0.0010 0.0035 0.0024 0.0007 0.0012 0.0019 0.0022 0.0053 0.0014 0.0011 0.0019 0.0016 0.0055 0.0004 0.0004 0.0021 3.9897
0.0006 0.0020 0.0005 0.0015 0.0036 0.0007 0.0022 0.0007 0.0047 0.0011 0.0017 0.0017 0.0003 0.0006 0.0038 0.0009 0.0014 0.0010 0.0009 0.0042 0.0050 0.0021 0.0009 0.0013 0.0005 0.0005 0.0015 0.0012 0.0014 0.0004 0.0014 0.0030 0.0013 0.0010 0.0035 0.0024 0.0007 0.0012 0.0019 0.0022 0.0053 0.0014 0.0011 0.0019 0.0016 0.0055 0.0004 0.0004 0.0021 0.0010 3.9907
0.0020 0.0005 0.0015 0.0036 0.0007 0.0022 0.0007 0.0047 0.0011 0.0017 0.0017 0.0003 0.0006 0.0038 0.0009 0.0014 0.0010 0.0009 0.0042 0.0050 0.0021 0.0009 0.0013 0.0005 0.0005 0.0015 0.0012 0.0014 0.0004 0.0014 0.0030 0.0013 0.0010 0.0035 0.0024 0.0007 0.0012 0.0019 0.0022 0.0053 0.0014 0.0011 0.0019 0.0016 0.0055 0.0004 0.0004 0.0021 0.0010 0.0015 3.9025
0.0005 0.0015 0.0036 0.0007 0.0022 0.0007 0.0047 0.0011 0.0017 0.0017 0.0003 0.0006 0.0038 0.0009 0.0014 0.0010 0.0009 0.0042 0.0050 0.0021 0.0009 0.0013 0.0005 0.0005 0.0015 0.0012 0.0014 0.0004 0.0014 0.0030 0.0013 0.0010 0.0035 0.0024 0.0007 0.0012 0.0019 0.0022 0.0053 0.0014 0.0011 0.0019 0.0016 0.0055 0.0004 0.0004 0.0021 0.0010 0.0015 0.0013 3.9413
0.0015 0.0036 0.0007 0.0022 0.0007 0.0047 0.0011 0.0017 0.0017 0.0003 0.0006 0.0038 0.0009 0.0014 0.0010 0.0009 0.0042 0.0050 0.0021 0.0009 0.0013 0.0005 0.0005 0.0015 0.0012 0.0014 0.0004 0.0014 0.0030 0.0013 0.0010 0.0035 0.0024 0.0007 0.0012 0.0019 0.0022 0.0053 0.0014 0.0011 0.0019 0.0016 0.0055 0.0004 0.0004 0.0021 0.0010 0.0015 0.0013 0.0031 4.0318
0.0036 0.0007 0.0022 0.0007 0.0047 0.0011 0.0017 0.0017 0.0003 0.0006 0.0038 0.0009 0.0014 0.0010 0.0009 0.0042 0.0050 0.0021 0.0009 0.0013 0.0005 0.0005 0.0015 0.0012 0.0014 0.0004 0.0014 0.0030 0.0013 0.0010 0.0035 0.0024 0.0007 0.0012 0.0019 0.0022 0.0053 0.0014 0.0011 0.0019 0.0016 0.0055 0.0004 0.0004 0.0021 0.0010 0.0015 0.0013 0.0031 0.0002 3.8955
0.0007 0.0022 0.0007 0.0047 0.0011 0.0017 0.0017 0.0003 0.0006 0.0038 0.0009 0.0014 0.0010 0.0009 0.0042 0.0050 0.0021 0.0009 0.0013 0.0005 0.0005 0.0015 0.0012 0.0014 0.0004 0.0014 0.0030 0.0013 0.0010 0.0035 0.0024 0.0007 0.0012 0.0019 0.0022 0.0053 0.0014 0.0011 0.0019 0.0016 0.0055 0.0004 0.0004 0.0021 0.0010 0.0015 0.0013 0.0031 0.0002 0.0015 4.0324
0.0022 0.0007 0.0047 0.0011 0.0017 0.0017 0.0003 0.0006 0.0038 0.0009 0.0014 0.0010 0.0009 0.0042 0.0050 0.0021 0.0009 0.0013 0.0005 0.0005 0.0015 0.0012 0.0014 0.0004 0.0014 0.0030 0.0013 0.0010 0.0035 0.0024 0.0007 0.0012 0.0019 0.0022 0.0053 0.0014 0.0011 0.0019 0.0016 0.0055 0.0004 0.0004 0.0021 0.0010 0.0015 0.0013 0.0031 0.0002 0.0015 0.0007 3.9867
0.0007 0.0047 0.0011 0.0017 0.0017 0.0003 0.0006 0.0038 0.0009 0.0014 0.0010 0.0009 0.0042 0.0050 0.0021 0.0009 0.0013 0.0005 0.0005 0.0015 0.0012 0.0014 0.0004 0.0014 0.0030 0.0013 0.0010 0.0035 0.0024 0.0007 0.0012 0.0019 0.0022 0.0053 0.0014 0.0011 0.0019 0.0016 0.0055 0.0004 0.0004 0.0021 0.0010 0.0015 0.0013 0.0031 0.0002 0.0015 0.0007 0.0009 3.9404
0.0047 0.0011 0.0017 0.0017 0.0003 0.0006 0.0038 0.0009 0.0014 0.0010 0.0009 0.0042 0.0050 0.0021 0.0009 0.0013 0.0005 0.0005 0.0015 0.0012 0.0014 0.0004 0.0014 0.0030 0.0013 0.0010 0.0035 0.0024 0.0007 0.0012 0.0019 0.0022 0.0053 0.0014 0.0011 0.0019 0.0016 0.0055 0.0004 0.0004 0.0021 0.0010 0.0015 0.0013 0.0031 0.0002 0.0015 0.0007 0.0009 0.0012 3.8552
0.0011 0.0017 0.0017 0.0003 0.0006 0.0038 0.0009 0.0014 0.0010 0.0009 0.0042 0.0050 0.0021 0.0009 0.0013 0.0005 0.0005 0.0015 0.0012 0.0014 0.0004 0.0014 0.0030 0.0013 0.0010 0.0035 0.0024 0.0007 0.0012 0.0019 0.0022 0.0053 0.0014 0.0011 0.0019 0.0016 0.0055 0.0004 0.0004 0.0021 0.0010 0.0015 0.0013 0.0031 0.0002 0.0015 0.0007 0.0009 0.0012 0.0019 3.8203
0.0017 0.0017 0.0003 0.0006 0.0038 0.0009 0.0014 0.0010 0.0009 0.0042 0.0050 0.0021 0.0009 0.0013 0.0005 0.0005 0.0015 0.0012 0.0014 0.0004 0.0014 0.0030 0.0013 0.0010 0.0035 0.0024 0.0007 0.0012 0.0019 0.0022 0.0053 0.0014 0.0011 0.0019 0.0016 0.0055 0.0004 0.0004 0.0021 0.0010 0.0015 0.0013 0.0031 0.0002 0.0015 0.0007 0.0009 0.0012 0.0019 0.0080 3.7949
0.0017 0.0003 0.0006 0.0038 0.0009 0.0014 0.0010 0.0009 0.0042 0.0050 0.0021 0.0009 0.0013 0.0005 0.0005 0.0015 0.0012 0.0014 0.0004 0.0014 0.0030 0.0013 0.0010 0.0035 0.0024 0.0007 0.0012 0.0019 0.0022 0.0053 0.0014 0.0011 0.0019 0.0016 0.0055 0.0004 0.0004 0.0021 0.0010 0.0015 0.0013 0.0031 0.0002 0.0015 0.0007 0.0009 0.0012 0.0019 0.0080 0.0019 3.8753
0.0003 0.0006 0.0038 0.0009 0.0014 0.0010 0.0009 0.0042 0.0050 0.0021 0.0009 0.0013 0.0005 0.0005 0.0015 0.0012 0.0014 0.0004 0.0014 0.0030 0.0013 0.0010 0.0035 0.0024 0.0007 0.0012 0.0019 0.0022 0.0053 0.0014 0.0011 0.0019 0.0016 0.0055 0.0004 0.0004 0.0021 0.0010 0.0015 0.0013 0.0031 0.0002 0.0015 0.0007 0.0009 0.0012 0.0019 0.0080 0.0019 0.0011 3.7962
0.0006 0.0038 0.0009 0.0014 0.0010 0.0009 0.0042 0.0050 0.0021 0.0009 0.0013 0.0005 0.0005 0.0015 0.0012 0.0014 0.0004 0.0014 0.0030 0.0013 0.0010 0.0035 0.0024 0.0007 0.0012 0.0019 0.0022 0.0053 0.0014 0.0011 0.0019 0.0016 0.0055 0.0004 0.0004 0.0021 0.0010 0.0015 0.0013 0.0031 0.0002 0.0015 0.0007 0.0009 0.0012 0.0019 0.0080 0.0019 0.0011 0.0007 3.8342
0.0038 0.0009 0.0014 0.0010 0.0009 0.0042 0.0050 0.0021 0.0009 0.0013 0.0005 0.0005 0.0015 0.0012 0.0014 0.0004 0.0014 0.0030 0.0013 0.0010 0.0035 0.0024 0.0007 0.0012 0.0019 0.0022 0.0053 0.0014 0.0011 0.0019 0.0016 0.0055 0.0004 0.0004 0.0021 0.0010 0.0015 0.0013 0.0031 0.0002 0.0015 0.0007 0.0009 0.0012 0.0019 0.0080 0.0019 0.0011 0.0007 0.0011 3.7920
0.0009 0.0014 0.0010 0.0009 0.0042 0.0050 0.0021 0.0009 0.0013 0.0005 0.0005 0.0015 0.0012 0.0014 0.0004 0.0014 0.0030 0.0013 0.0010 0.0035 0.0024 0.0007 0.0012 0.0019 0.0022 0.0053 0.0014 0.0011 0.0019 0.0016 0.0055 0.0004 0.0004 0.0021 0.0010 0.0015 0.0013 0.0031 0.0002 0.0015 0.0007 0.0009 0.0012 0.0019 0.0080 0.0019 0.0011 0.0007 0.0011 0.0012 3.8678
0.0014 0.0010 0.0009 0.0042 0.0050 0.0021 0.0009 0.0013 0.0005 0.0005 0.0015 0.0012 0.0014 0.0004 0.0014 0.0030 0.0013 0.0010 0.0035 0.0024 0.0007 0.0012 0.0019 0.0022 0.0053 0.0014 0.0011 0.0019 0.0016 0.0055 0.0004 0.0004 0.0021 0.0010 0.0015 0.0013 0.0031 0.0002 0.0015 0.0007 0.0009 0.0012 0.0019 0.0080 0.0019 0.0011 0.0007 0.0011 0.0012 0.0017 3.8685
0.0010 0.0009 0.0042 0.0050 0.0021 0.0009 0.0013 0.0005 0.0005 0.0015 0.0012 0.0014 0.0004 0.0014 0.0030 0.0013 0.0010 0.0035 0.0024 0.0007 0.0012 0.0019 0.0022 0.0053 0.0014 0.0011 0.0019 0.0016 0.0055 0.0004 0.0004 0.0021 0.0010 0.0015 0.0013 0.0031 0.0002 0.0015 0.0007 0.0009 0.0012 0.0019 0.0080 0.0019 0.0011 0.0007 0.0011 0.0012 0.0017 0.0006 3.8303
0.0009 0.0042 0.0050 0.0021 0.0009 0.0013 0.0005 0.0005 0.0015 0.0012 0.0014 0.0004 0.0014 0.0030 0.0013 0.0010 0.0035 0.0024 0.0007 0.0012 0.0019 0.0022 0.0053 0.0014 0.0011 0.0019 0.0016 0.0055 0.0004 0.0004 0.0021 0.0010 0.0015 0.0013 0.0031 0.0002 0.0015 0.0007 0.0009 0.0012 0.0019 0.0080 0.0019 0.0011 0.0007 0.0011 0.0012 0.0017 0.0006 0.0006 3.7569
0.0042 0.0050 0.0021 0.0009 0.0013 0.0005 0.0005 0.0015 0.0012 0.0014 0.0004 0.0014 0.0030 0.0013 0.0010 0.0035 0.0024 0.0007 0.0012 0.0019 0.0022 0.0053 0.0014 0.0011 0.0019 0.0016 0.0055 0.0004 0.0004 0.0021 0.0010 0.0015 0.0013 0.0031 0.0002 0.0015 0.0007 0.0009 0.0012 0.0019 0.0080 0.0019 0.0011 0.0007 0.0011 0.0012 0.0017 0.0006 0.0006 0.0019 3.7218
0.0050 0.0021 0.0009 0.0013 0.0005 0.0005 0.0015 0.0012 0.0014 0.0004 0.0014 0.0030 0.0013 0.0010 0.0035 0.0024 0.0007 0.0012 0.0019 0.0022 0.0053 0.0014 0.0011 0.0019 0.0016 0.0055 0.0004 0.0004 0.0021 0.0010 0.0015 0.0013 0.0031 0.0002 0.0015 0.0007 0.0009 0.0012 0.0019 0.0080 0.0019 0.0011 0.0007 0.0011 0.0012 0.0017 0.0006 0.0006 0.0019 0.0012 3.7610
0.0021 0.0009 0.0013 0.0005 0.0005 0.0015 0.0012 0.0014 0.0004 0.0014 0.0030 0.0013 0.0010 0.0035 0.0024 0.0007 0.0012 0.0019 0.0022 0.0053 0.0014 0.0011 0.0019 0.0016 0.0055 0.0004 0.0004 0.0021 0.0010 0.0015 0.0013 0.0031 0.0002 0.0015 0.0007 0.0009 0.0012 0.0019 0.0080 0.0019 0.0011 0.0007 0.0011 0.0012 0.0017 0.0006 0.0006 0.0019 0.0012 0.0029 3.7665
0.0009 0.0013 0.0005 0.0005 0.0015 0.0012 0.0014 0.0004 0.0014 0.0030 0.0013 0.0010 0.0035 0.0024 0.0007 0.0012 0.0019 0.0022 0.0053 0.0014 0.0011 0.0019 0.0016 0.0055 0.0004 0.0004 0.0021 0.0010 0.0015 0.0013 0.0031 0.0002 0.0015 0.0007 0.0009 0.0012 0.0019 0.0080 0.0019 0.0011 0.0007 0.0011 0.0012 0.0017 0.0006 0.0006 0.0019 0.0012 0.0029 0.0007 3.7690
0.0013 0.0005 0.0005 0.0015 0.0012 0.0014 0.0004 0.0014 0.0030 0.0013 0.0010 0.0035 0.0024 0.0007 0.0012 0.0019 0.0022 0.0053 0.0014 0.0011 0.0019 0.0016 0.0055 0.0004 0.0004 0.0021 0.0010 0.0015 0.0013 0.0031 0.0002 0.0015 0.0007 0.0009 0.0012 0.0019 0.0080 0.0019 0.0011 0.0007 0.0011 0.0012 0.0017 0.0006 0.0006 0.0019 0.0012 0.0029 0.0007 0.0009 3.7348
0.0005 0.0005 0.0015 0.0012 0.0014 0.0004 0.0014 0.0030 0.0013 0.0010 0.0035 0.0024 0.0007 0.0012 0.0019 0.0022 0.0053 0.0014 0.0011 0.0019 0.0016 0.0055 0.0004 0.0004 0.0021 0.0010 0.0015 0.0013 0.0031 0.0002 0.0015 0.0007 0.0009 0.0012 0.0019 0.0080 0.0019 0.0011 0.0007 0.0011 0.0012 0.0017 0.0006 0.0006 0.0019 0.0012 0.0029 0.0007 0.0009 0.0006 3.6644
0.0005 0.0015 0.0012 0.0014 0.0004 0.0014 0.0030 0.0013 0.0010 0.0035 0.0024 0.0007 0.0012 0.0019 0.0022 0.0053 0.0014 0.0011 0.0019 0.0016 0.0055 0.0004 0.0004 0.0021 0.0010 0.0015 0.0013 0.0031 0.0002 0.0015 0.0007 0.0009 0.0012 0.0019 0.0080 0.0019 0.0011 0.0007 0.0011 0.0012 0.0017 0.0006 0.0006 0.0019 0.0012 0.0029 0.0007 0.0009 0.0006 0.0026 3.7346
0.0015 0.0012 0.0014 0.0004 0.0014 0.0030 0.0013 0.0010 0.0035 0.0024 0.0007 0.0012 0.0019 0.0022 0.0053 0.0014 0.0011 0.0019 0.0016 0.0055 0.0004 0.0004 0.0021 0.0010 0.0015 0.0013 0.0031 0.0002 0.0015 0.0007 0.0009 0.0012 0.0019 0.0080 0.0019 0.0011 0.0007 0.0011 0.0012 0.0017 0.0006 0.0006 0.0019 0.0012 0.0029 0.0007 0.0009 0.0006 0.0026 0.0007 3.7711
0.0012 0.0014 0.0004 0.0014 0.0030 0.0013 0.0010 0.0035 0.0024 0.0007 0.0012 0.0019 0.0022 0.0053 0.0014 0.0011 0.0019 0.0016 0.0055 0.0004 0.0004 0.0021 0.0010 0.0015 0.0013 0.0031 0.0002 0.0015 0.0007 0.0009 0.0012 0.0019 0.0080 0.0019 0.0011 0.0007 0.0011 0.0012 0.0017 0.0006 0.0006 0.0019 0.0012 0.0029 0.0007 0.0009 0.0006 0.0026 0.0007 0.0013 3.9271
0.0014 0.0004 0.0014 0.0030 0.0013 0.0010 0.0035 0.0024 0.0007 0.0012 0.0019 0.0022 0.0053 0.0014 0.0011 0.0019 0.0016 0.0055 0.0004 0.0004 0.0021 0.0010 0.0015 0.0013 0.0031 0.0002 0.0015 0.0007 0.0009 0.0012 0.0019 0.0080 0.0019 0.0011 0.0007 0.0011 0.0012 0.0017 0.0006 0.0006 0.0019 0.0012 0.0029 0.0007 0.0009 0.0006 0.0026 0.0007 0.0013 0.0024 4.0199
0.0004 0.0014 0.0030 0.0013 0.0010 0.0035 0.0024 0.0007 0.0012 0.0019 0.0022 0.0053 0.0014 0.0011 0.0019 0.0016 0.0055 0.0004 0.0004 0.0021 0.0010 0.0015 0.0013 0.0031 0.0002 0.0015 0.0007 0.0009 0.0012 0.0019 0.0080 0.0019 0.0011 0.0007 0.0011 0.0012 0.0017 0.0006 0.0006 0.0019 0.0012 0.0029 0.0007 0.0009 0.0006 0.0026 0.0007 0.0013 0.0024 0.0034 3.9738
0.0014 0.0030 0.0013 0.0010 0.0035 0.0024 0.0007 0.0012 0.0019 0.0022 0.0053 0.0014 0.0011 0.0019 0.0016 0.0055 0.0004 0.0004 0.0021 0.0010 0.0015 0.0013 0.0031 0.0002 0.0015 0.0007 0.0009 0.0012 0.0019 0.0080 0.0019 0.0011 0.0007 0.0011 0.0012 0.0017 0.0006 0.0006 0.0019 0.0012 0.0029 0.0007 0.0009 0.0006 0.0026 0.0007 0.0013 0.0024 0.0034 0.0010 4.0227
0.0030 0.0013 0.0010 0.0035 0.0024 0.0007 0.0012 0.0019 0.0022 0.0053 0.0014 0.0011 0.0019 0.0016 0.0055 0.0004 0.0004 0.0021 0.0010 0.0015 0.0013 0.0031 0.0002 0.0015 0.0007 0.0009 0.0012 0.0019 0.0080 0.0019 0.0011 0.0007 0.0011 0.0012 0.0017 0.0006 0.0006 0.0019 0.0012 0.0029 0.0007 0.0009 0.0006 0.0026 0.0007 0.0013 0.0024 0.0034 0.0010 0.0023 3.9344
0.0013 0.0010 0.0035 0.0024 0.0007 0.0012 0.0019 0.0022 0.0053 0.0014 0.0011 0.0019 0.0016 0.0055 0.0004 0.0004 0.0021 0.0010 0.0015 0.0013 0.0031 0.0002 0.0015 0.0007 0.0009 0.0012 0.0019 0.0080 0.0019 0.0011 0.0007 0.0011 0.0012 0.0017 0.0006 0.0006 0.0019 0.0012 0.0029 0.0007 0.0009 0.0006 0.0026 0.0007 0.0013 0.0024 0.0034 0.0010 0.0023 0.0017 3.9787
0.0025 0.0010 0.0029 0.0028 0.0066 0.0014 0.0007 0.0006 0.0007 0.0018 0.0008 0.0027 0.0015 0.0013 0.0063 0.0058 0.0022 0.0014 0.0032 0.0007 0.0004 0.0006 0.0017 0.0005 0.0036 0.0008 0.0013 0.0009 0.0003 0.0050 0.0011 0.0019 0.0013 0.0017 0.0012 0.0005 0.0006 0.0009 0.0004 0.0008 0.0012 0.0010 0.0046 0.0019 0.0052 0.0015 0.0015 0.0017 0.0007 0.0023 4.1873
0.0010 0.0029 0.0028 0.0066 0.0014 0.0007 0.0006 0.0007 0.0018 0.0008 0.0027 0.0015 0.0013 0.0063 0.0058 0.0022 0.0014 0.0032 0.0007 0.0004 0.0006 0.0017 0.0005 0.0036 0.0008 0.0013 0.0009 0.0003 0.0050 0.0011 0.0019 0.0013 0.0017 0.0012 0.0005 0.0006 0.0009 0.0004 0.0008 0.0012 0.0010 0.0046 0.0019 0.0052 0.0015 0.0015 0.0017 0.0007 0.0023 0.0004 4.1849
0.0029 0.0028 0.0066 0.0014 0.0007 0.0006 0.0007 0.0018 0.0008 0.0027 0.0015 0.0013 0.0063 0.0058 0.0022 0.0014 0.0032 0.0007 0.0004 0.0006 0.0017 0.0005 0.0036 0.0008 0.0013 0.0009 0.0003 0.0050 0.0011 0.0019 0.0013 0.0017 0.0012 0.0005 0.0006 0.0009 0.0004 0.0008 0.0012 0.0010 0.0046 0.0019 0.0052 0.0015 0.0015 0.0017 0.0007 0.0023 0.0004 0.0007 4.1741
0.0028 0.0066 0.0014 0.0007 0.0006 0.0007 0.0018 0.0008 0.0027 0.0015 0.0013 0.0063 0.0058 0.0022 0.0014 0.0032 0.0007 0.0004 0.0006 0.0017 0.0005 0.0036 0.0008 0.0013 0.0009 0.0003 0.0050 0.0011 0.0019 0.0013 0.0017 0.0012 0.0005 0.0006 0.0009 0.0004 0.0008 0.0012 0.0010 0.0046 0.0019 0.0052 0.0015 0.0015 0.0017 0.0007 0.0023 0.0004 0.0007 0.0029 4.2390
0.0066 0.0014 0.0007 0.0006 0.0007 0.0018 0.0008 0.0027 0.0015 0.0013 0.0063 0.0058 0.0022 0.0014 0.0032 0.0007 0.0004 0.0006 0.0017 0.0005 0.0036 0.0008 0.0013 0.0009 0.0003 0.0050 0.0011 0.0019 0.0013 0.0017 0.0012 0.0005 0.0006 0.0009 0.0004 0.0008 0.0012 0.0010 0.0046 0.0019 0.0052 0.0015 0.0015 0.0017 0.0007 0.0023 0.0004 0.0007 0.0029 0.0027 4.1230
0.0014 0.0007 0.0006 0.0007 0.0018 0.0008 0.0027 0.0015 0.0013 0.0063 0.0058 0.0022 0.0014 0.0032 0.0007 0.0004 0.0006 0.0017 0.0005 0.0036 0.0008 0.0013 0.0009 0.0003 0.0050 0.0011 0.0019 0.0013 0.0017 0.0012 0.0005 0.0006 0.0009 0.0004 0.0008 0.0012 0.0010 0.0046 0.0019 0.0052 0.0015 0.0015 0.0017 0.0007 0.0023 0.0004 0.0007 0.0029 0.0027 0.0009 4.1523
0.0007 0.0006 0.0007 0.0018 0.0008 0.0027 0.0015 0.0013 0.0063 0.0058 0.0022 0.0014 0.0032 0.0007 0.0004 0.0006 0.0017 0.0005 0.0036 0.0008 0.0013 0.0009 0.0003 0.0050 0.0011 0.0019 0.0013 0.0017 0.0012 0.0005 0.0006 0.0009 0.0004 0.0008 0.0012 0.0010 0.0046 0.0019 0.0052 0.0015 0.0015 0.0017 0.0007 0.0023 0.0004 0.0007 0.0029 0.0027 0.0009 0.0003 4.0956
0.0006 0.0007 0.0018 0.0008 0.0027 0.0015 0.0013 0.0063 0.0058 0.0022 0.0014 0.0032 0.0007 0.0004 0.0006 0.0017 0.0005 0.0036 0.0008 0.0013 0.0009 0.0003 0.0050 0.0011 0.0019 0.0013 0.0017 0.0012 0.0005 0.0006 0.0009 0.0004 0.0008 0.0012 0.0010 0.0046 0.0019 0.0052 0.0015 0.0015 0.0017 0.0007 0.0023 0.0004 0.0007 0.0029 0.0027 0.0009 0.0003 0.0098 4.0234
0.0007 0.0018 0.0008 0.0027 0.0015 0.0013 0.0063 0.0058 0.0022 0.0014 0.0032 0.0007 0.0004 0.0006 0.0017 0.0005 0.0036 0.0008 0.0013 0.0009 0.0003 0.0050 0.0011 0.0019 0.0013 0.0017 0.0012 0.0005 0.0006 0.0009 0.0004 0.0008 0.0012 0.0010 0.0046 0.0019 0.0052 0.0015 0.0015 0.0017 0.0007 0.0023 0.0004 0.0007 0.0029 0.0027 0.0009 0.0003 0.0098 0.0001 4.0807
0.0018 0.0008 0.0027 0.0015 0.0013 0.0063 0.0058 0.0022 0.0014 0.0032 0.0007 0.0004 0.0006 0.0017 0.0005 0.0036 0.0008 0.0013 0.0009 0.0003 0.0050 0.0011 0.0019 0.0013 0.0017 0.0012 0.0005 0.0006 0.0009 0.0004 0.0008 0.0012 0.0010 0.0046 0.0019 0.0052 0.0015 0.0015 0.0017 0.0007 0.0023 0.0004 0.0007 0.0029 0.0027 0.0009 0.0003 0.0098 0.0001 0.0012 4.0818
0.0008 0.0027 0.0015 0.0013 0.0063 0.0058 0.0022 0.0014 0.0032 0.0007 0.0004 0.0006 0.0017 0.0005 0.0036 0.0008 0.0013 0.0009 0.0003 0.0050 0.0011 0.0019 0.0013 0.0017 0.0012 0.0005 0.0006 0.0009 0.0004 0.0008 0.0012 0.0010 0.0046 0.0019 0.0052 0.0015 0.0015 0.0017 0.0007 0.0023 0.0004 0.0007 0.0029 0.0027 0.0009 0.0003 0.0098 0.0001 0.0012 0.0010 3.9821
0.0027 0.0015 0.0013 0.0063 0.0058 0.0022 0.0014 0.0032 0.0007 0.0004 0.0006 0.0017 0.0005 0.0036 0.0008 0.0013 0.0009 0.0003 0.0050 0.0011 0.0019 0.0013 0.0017 0.0012 0.0005 0.0006 0.0009 0.0004 0.0008 0.0012 0.0010 0.0046 0.0019 0.0052 0.0015 0.0015 0.0017 0.0007 0.0023 0.0004 0.0007 0.0029 0.0027 0.0009 0.0003 0.0098 0.0001 0.0012 0.0010 0.0013 3.8842
0.0015 0.0013 0.0063 0.0058 0.0022 0.0014 0.0032 0.0007 0.0004 0.0006 0.0017 0.0005 0.0036 0.0008 0.0013 0.0009 0.0003 0.0050 0.0011 0.0019 0.0013 0.0017 0.0012 0.0005 0.0006 0.0009 0.0004 0.0008 0.0012 0.0010 0.0046 0.0019 0.0052 0.0015 0.0015 0.0017 0.0007 0.0023 0.0004 0.0007 0.0029 0.0027 0.0009 0.0003 0.0098 0.0001 0.0012 0.0010 0.0013 0.0080 3.8853
0.0013 0.0063 0.0058 0.0022 0.0014 0.0032 0.0007 0.0004 0.0006 0.0017 0.0005 0.0036 0.0008 0.0013 0.0009 0.0003 0.0050 0.0011 0.0019 0.0013 0.0017 0.0012 0.0005 0.0006 0.0009 0.0004 0.0008 0.0012 0.0010 0.0046 0.0019 0.0052 0.0015 0.0015 0.0017 0.0007 0.0023 0.0004 0.0007 0.0029 0.0027 0.0009 0.0003 0.0098 0.0001 0.0012 0.0010 0.0013 0.0080 0.0048 4.0134
0.0063 0.0058 0.0022 0.0014 0.0032 0.0007 0.0004 0.0006 0.0017 0.0005 0.0036 0.0008 0.0013 0.0009 0.0003 0.0050 0.0011 0.0019 0.0013 0.0017 0.0012 0.0005 0.0006 0.0009 0.0004 0.0008 0.0012 0.0010 0.0046 0.0019 0.0052 0.0015 0.0015 0.0017 0.0007 0.0023 0.0004 0.0007 0.0029 0.0027 0.0009 0.0003 0.0098 0.0001 0.0012 0.0010 0.0013 0.0080 0.0048 0.0008 4.0080
0.0058 0.0022 0.0014 0.0032 0.0007 0.0004 0.0006 0.0017 0.0005 0.0036 0.0008 0.0013 0.0009 0.0003 0.0050 0.0011 0.0019 0.0013 0.0017 0.0012 0.0005 0.0006 0.0009 0.0004 0.0008 0.0012 0.0010 0.0046 0.0019 0.0052 0.0015 0.0015 0.0017 0.0007 0.0023 0.0004 0.0007 0.0029 0.0027 0.0009 0.0003 0.0098 0.0001 0.0012 0.0010 0.0013 0.0080 0.0048 0.0008 0.0007 4.1301
0.0022 0.0014 0.0032 0.0007 0.0004 0.0006 0.0017 0.0005 0.0036 0.0008 0.0013 0.0009 0.0003 0.0050 0.0011 0.0019 0.0013 0.0017 0.0012 0.0005 0.0006 0.0009 0.0004 0.0008 0.0012 0.0010 0.0046 0.0019 0.0052 0.0015 0.0015 0.0017 0.0007 0.0023 0.0004 0.0007 0.0029 0.0027 0.0009 0.0003 0.0098 0.0001 0.0012 0.0010 0.0013 0.0080 0.0048 0.0008 0.0007 0.0023 4.1026
0.0014 0.0032 0.0007 0.0004 0.0006 0.0017 0.0005 0.0036 0.0008 0.0013 0.0009 0.0003 0.0050 0.0011 0.0019 0.0013 0.0017 0.0012 0.0005 0.0006 0.0009 0.0004 0.0008 0.0012 0.0010 0.0046 0.0019 0.0052 0.0015 0.0015 0.0017 0.0007 0.0023 0.0004 0.0007 0.0029 0.0027 0.0009 0.0003 0.0098 0.0001 0.0012 0.0010 0.0013 0.0080 0.0048 0.0008 0.0007 0.0023 0.0003 4.1006
0.0032 0.0007 0.0004 0.0006 0.0017 0.0005 0.0036 0.0008 0.0013 0.0009 0.0003 0.0050 0.0011 0.0019 0.0013 0.0017 0.0012 0.0005 0.0006 0.0009 0.0004 0.0008 0.0012 0.0010 0.0046 0.0019 0.0052 0.0015 0.0015 0.0017 0.0007 0.0023 0.0004 0.0007 0.0029 0.0027 0.0009 0.0003 0.0098 0.0001 0.0012 0.0010 0.0013 0.0080 0.0048 0.0008 0.0007 0.0023 0.0003 0.0043 4.0934
0.0007 0.0004 0.0006 0.0017 0.0005 0.0036 0.0008 0.0013 0.0009 0.0003 0.0050 0.0011 0.0019 0.0013 0.0017 0.0012 0.0005 0.0006 0.0009 0.0004 0.0008 0.0012 0.0010 0.0046 0.0019 0.0052 0.0015 0.0015 0.0017 0.0007 0.0023 0.0004 0.0007 0.0029 0.0027 0.0009 0.0003 0.0098 0.0001 0.0012 0.0010 0.0013 0.0080 0.0048 0.0008 0.0007 0.0023 0.0003 0.0043 0.0004 4.0396
0.0004 0.0006 0.0017 0.0005 0.0036 0.0008 0.0013 0.0009 0.0003 0.0050 0.0011 0.0019 0.0013 0.0017 0.0012 0.0005 0.0006 0.0009 0.0004 0.0008 0.0012 0.0010 0.0046 0.0019 0.0052 0.0015 0.0015 0.0017 0.0007 0.0023 0.0004 0.0007 0.0029 0.0027 0.0009 0.0003 0.0098 0.0001 0.0012 0.0010 0.0013 0.0080 0.0048 0.0008 0.0007 0.0023 0.0003 0.0043 0.0004 0.0003 3.9918
0.0006 0.0017 0.0005 0.0036 0.0008 0.0013 0.0009 0.0003 0.0050 0.0011 0.0019 0.0013 0.0017 0.0012 0.0005 0.0006 0.0009 0.0004 0.0008 0.0012 0.0010 0.0046 0.0019 0.0052 0.0015 0.0015 0.0017 0.0007 0.0023 0.0004 0.0007 0.0029 0.0027 0.0009 0.0003 0.0098 0.0001 0.0012 0.0010 0.0013 0.0080 0.0048 0.0008 0.0007 0.0023 0.0003 0.0043 0.0004 0.0003 0.0018 4.0501
0.0017 0.0005 0.0036 0.0008 0.0013 0.0009 0.0003 0.0050 0.0011 0.0019 0.0013 0.0017 0.0012 0.0005 0.0006 0.0009 0.0004 0.0008 0.0012 0.0010 0.0046 0.0019 0.0052 0.0015 0.0015 0.0017 0.0007 0.0023 0.0004 0.0007 0.0029 0.0027 0.0009 0.0003 0.0098 0.0001 0.0012 0.0010 0.0013 0.0080 0.0048 0.0008 0.0007 0.0023 0.0003 0.0043 0.0004 0.0003 0.0018 0.0023 4.0398
0.0005 0.0036 0.0008 0.0013 0.0009 0.0003 0.0050 0.0011 0.0019 0.0013 0.0017 0.0012 0.0005 0.0006 0.0009 0.0004 0.0008 0.0012 0.0010 0.0046 0.0019 0.0052 0.0015 0.0015 0.0017 0.0007 0.0023 0.0004 0.0007 0.0029 0.0027 0.0009 0.0003 0.0098 0.0001 0.0012 0.0010 0.0013 0.0080 0.0048 0.0008 0.0007 0.0023 0.0003 0.0043 0.0004 0.0003 0.0018 0.0023 0.0005 3.9869
0.0036 0.0008 0.0013 0.0009 0.0003 0.0050 0.0011 0.0019 0.0013 0.0017 0.0012 0.0005 0.0006 0.0009 0.0004 0.0008 0.0012 0.0010 0.0046 0.0019 0.0052 0.0015 0.0015 0.0017 0.0007 0.0023 0.0004 0.0007 0.0029 0.0027 0.0009 0.0003 0.0098 0.0001 0.0012 0.0010 0.0013 0.0080 0.0048 0.0008 0.0007 0.0023 0.0003 0.0043 0.0004 0.0003 0.0018 0.0023 0.0005 0.0015 3.9855
0.0008 0.0013 0.0009 0.0003 0.0050 0.0011 0.0019 0.0013 0.0017 0.0012 0.0005 0.0006 0.0009 0.0004 0.0008 0.0012 0.0010 0.0046 0.0019 0.0052 0.0015 0.0015 0.0017 0.0007 0.0023 0.0004 0.0007 0.0029 0.0027 0.0009 0.0003 0.0098 0.0001 0.0012 0.0010 0.0013 0.0080 0.0048 0.0008 0.0007 0.0023 0.0003 0.0043 0.0004 0.0003 0.0018 0.0023 0.0005 0.0015 0.0009 3.8531
0.0013 0.0009 0.0003 0.0050 0.0011 0.0019 0.0013 0.0017 0.0012 0.0005 0.0006 0.0009 0.0004 0.0008 0.0012 0.0010 0.0046 0.0019 0.0052 0.0015 0.0015 0.0017 0.0007 0.0023 0.0004 0.0007 0.0029 0.0027 0.0009 0.0003 0.0098 0.0001 0.0012 0.0010 0.0013 0.0080 0.0048 0.0008 0.0007 0.0023 0.0003 0.0043 0.0004 0.0003 0.0018 0.0023 0.0005 0.0015 0.0009 0.0031 3.8623
0.0009 0.0003 0.0050 0.0011 0.0019 0.0013 0.0017 0.0012 0.0005 0.0006 0.0009 0.0004 0.0008 0.0012 0.0010 0.0046 0.0019 0.0052 0.0015 0.0015 0.0017 0.0007 0.0023 0.0004 0.0007 0.0029 0.0027 0.0009 0.0003 0.0098 0.0001 0.0012 0.0010 0.0013 0.0080 0.0048 0.0008 0.0007 0.0023 0.0003 0.0043 0.0004 0.0003 0.0018 0.0023 0.0005 0.0015 0.0009 0.0031 0.0010 3.8663
0.0003 0.0050 0.0011 0.0019 0.0013 0.0017 0.0012 0.0005 0.0006 0.0009 0.0004 0.0008 0.0012 0.0010 0.0046 0.0019 0.0052 0.0015 0.0015 0.0017 0.0007 0.0023 0.0004 0.0007 0.0029 0.0027 0.0009 0.0003 0.0098 0.0001 0.0012 0.0010 0.0013 0.0080 0.0048 0.0008 0.0007 0.0023 0.0003 0.0043 0.0004 0.0003 0.0018 0.0023 0.0005 0.0015 0.0009 0.0031 0.0010 0.0006 3.9973
0.0050 0.0011 0.0019 0.0013 0.0017 0.0012 0.0005 0.0006 0.0009 0.0004 0.0008 0.0012 0.0010 0.0046 0.0019 0.0052 0.0015 0.0015 0.0017 0.0007 0.0023 0.0004 0.0007 0.0029 0.0027 0.0009 0.0003 0.0098 0.0001 0.0012 0.0010 0.0013 0.0080 0.0048 0.0008 0.0007 0.0023 0.0003 0.0043 0.0004 0.0003 0.0018 0.0023 0.0005 0.0015 0.0009 0.0031 0.0010 0.0006 0.0032 3.9982
0.0011 0.0019 0.0013 0.0017 0.0012 0.0005 0.0006 0.0009 0.0004 0.0008 0.0012 0.0010 0.0046 0.0019 0.0052 0.0015 0.0015 0.0017 0.0007 0.0023 0.0004 0.0007 0.0029 0.0027 0.0009 0.0003 0.0098 0.0001 0.0012 0.0010 0.0013 0.0080 0.0048 0.0008 0.0007 0.0023 0.0003 0.0043 0.0004 0.0003 0.0018 0.0023 0.0005 0.0015 0.0009 0.0031 0.0010 0.0006 0.0032 0.0043 4.0031
0.0019 0.0013 0.0017 0.0012 0.0005 0.0006 0.0009 0.0004 0.0008 0.0012 0.0010 0.0046 0.0019 0.0052 0.0015 0.0015 0.0017 0.0007 0.0023 0.0004 0.0007 0.0029 0.0027 0.0009 0.0003 0.0098 0.0001 0.0012 0.0010 0.0013 0.0080 0.0048 0.0008 0.0007 0.0023 0.0003 0.0043 0.0004 0.0003 0.0018 0.0023 0.0005 0.0015 0.0009 0.0031 0.0010 0.0006 0.0032 0.0043 0.0006 3.9564
0.0013 0.0017 0.0012 0.0005 0.0006 0.0009 0.0004 0.0008 0.0012 0.0010 0.0046 0.0019 0.0052 0.0015 0.0015 0.0017 0.0007 0.0023 0.0004 0.0007 0.0029 0.0027 0.0009 0.0003 0.0098 0.0001 0.0012 0.0010 0.0013 0.0080 0.0048 0.0008 0.0007 0.0023 0.0003 0.0043 0.0004 0.0003 0.0018 0.0023 0.0005 0.0015 0.0009 0.0031 0.0010 0.0006 0.0032 0.0043 0.0006 0.0028 3.9657
0.0017 0.0012 0.0005 0.0006 0.0009 0.0004 0.0008 0.0012 0.0010 0.0046 0.0019 0.0052 0.0015 0.0015 0.0017 0.0007 0.0023 0.0004 0.0007 0.0029 0.0027 0.0009 0.0003 0.0098 0.0001 0.0012 0.0010 0.0013 0.0080 0.0048 0.0008 0.0007 0.0023 0.0003 0.0043 0.0004 0.0003 0.0018 0.0023 0.0005 0.0015 0.0009 0.0031 0.0010 0.0006 0.0032 0.0043 0.0006 0.0028 0.0018 4.0263
0.0012 0.0005 0.0006 0.0009 0.0004 0.0008 0.0012 0.0010 0.0046 0.0019 0.0052 0.0015 0.0015 0.0017 0.0007 0.0023 0.0004 0.0007 0.0029 0.0027 0.0009 0.0003 0.0098 0.0001 0.0012 0.0010 0.0013 0.0080 0.0048 0.0008 0.0007 0.0023 0.0003 0.0043 0.0004 0.0003 0.0018 0.0023 0.0005 0.0015 0.0009 0.0031 0.0010 0.0006 0.0032 0.0043 0.0006 0.0028 0.0018 0.0044 4.0314
0.0005 0.0006 0.0009 0.0004 0.0008 0.0012 0.0010 0.0046 0.0019 0.0052 0.0015 0.0015 0.0017 0.0007 0.0023 0.0004 0.0007 0.0029 0.0027 0.0009 0.0003 0.0098 0.0001 0.0012 0.0010 0.0013 0.0080 0.0048 0.0008 0.0007 0.0023 0.0003 0.0043 0.0004 0.0003 0.0018 0.0023 0.0005 0.0015 0.0009 0.0031 0.0010 0.0006 0.0032 0.0043 0.0006 0.0028 0.0018 0.0044 0.0009 4.0381
0.0006 0.0009 0.0004 0.0008 0.0012 0.0010 0.0046 0.0019 0.0052 0.0015 0.0015 0.0017 0.0007 0.0023 0.0004 0.0007 0.0029 0.0027 0.0009 0.0003 0.0098 0.0001 0.0012 0.0010 0.0013 0.0080 0.0048 0.0008 0.0007 0.0023 0.0003 0.0043 0.0004 0.0003 0.0018 0.0023 0.0005 0.0015 0.0009 0.0031 0.0010 0.0006 0.0032 0.0043 0.0006 0.0028 0.0018 0.0044 0.0009 0.0009 3.9922
0.0009 0.0004 0.0008 0.0012 0.0010 0.0046 0.0019 0.0052 0.0015 0.0015 0.0017 0.0007 0.0023 0.0004 0.0007 0.0029 0.0027 0.0009 0.0003 0.0098 0.0001 0.0012 0.0010 0.0013 0.0080 0.0048 0.0008 0.0007 0.0023 0.0003 0.0043 0.0004 0.0003 0.0018 0.0023 0.0005 0.0015 0.0009 0.0031 0.0010 0.0006 0.0032 0.0043 0.0006 0.0028 0.0018 0.0044 0.0009 0.0009 0.0027 4.1017
0.0004 0.0008 0.0012 0.0010 0.0046 0.0019 0.0052 0.0015 0.0015 0.0017 0.0007 0.0023 0.0004 0.0007 0.0029 0.0027 0.0009 0.0003 0.0098 0.0001 0.0012 0.0010 0.0013 0.0080 0.0048 0.0008 0.0007 0.0023 0.0003 0.0043 0.0004 0.0003 0.0018 0.0023 0.0005 0.0015 0.0009 0.0031 0.0010 0.0006 0.0032 0.0043 0.0006 0.0028 0.0018 0.0044 0.0009 0.0009 0.0027 0.0063 4.0496
0.0008 0.0012 0.0010 0.0046 0.0019 0.0052 0.0015 0.0015 0.0017 0.0007 0.0023 0.0004 0.0007 0.0029 0.0027 0.0009 0.0003 0.0098 0.0001 0.0012 0.0010 0.0013 0.0080 0.0048 0.0008 0.0007 0.0023 0.0003 0.0043 0.0004 0.0003 0.0018 0.0023 0.0005 0.0015 0.0009 0.0031 0.0010 0.0006 0.0032 0.0043 0.0006 0.0028 0.0018 0.0044 0.0009 0.0009 0.0027 0.0063 0.0010 4.1144
0.0012 0.0010 0.0046 0.0019 0.0052 0.0015 0.0015 0.0017 0.0007 0.0023 0.0004 0.0007 0.0029 0.0027 0.0009 0.0003 0.0098 0.0001 0.0012 0.0010 0.0013 0.0080 0.0048 0.0008 0.0007 0.0023 0.0003 0.0043 0.0004 0.0003 0.0018 0.0023 0.0005 0.0015 0.0009 0.0031 0.0010 0.0006 0.0032 0.0043 0.0006 0.0028 0.0018 0.0044 0.0009 0.0009 0.0027 0.0063 0.0010 0.0013 4.0240
0.0010 0.0046 0.0019 0.0052 0.0015 0.0015 0.0017 0.0007 0.0023 0.0004 0.0007 0.0029 0.0027 0.0009 0.0003 0.0098 0.0001 0.0012 0.0010 0.0013 0.0080 0.0048 0.0008 0.0007 0.0023 0.0003 0.0043 0.0004 0.0003 0.0018 0.0023 0.0005 0.0015 0.0009 0.0031 0.0010 0.0006 0.0032 0.0043 0.0006 0.0028 0.0018 0.0044 0.0009 0.0009 0.0027 0.0063 0.0010 0.0013 0.0039 4.0318
0.0046 0.0019 0.0052 0.0015 0.0015 0.0017 0.0007 0.0023 0.0004 0.0007 0.0029 0.0027 0.0009 0.0003 0.0098 0.0001 0.0012 0.0010 0.0013 0.0080 0.0048 0.0008 0.0007 0.0023 0.0003 0.0043 0.0004 0.0003 0.0018 0.0023 0.0005 0.0015 0.0009 0.0031 0.0010 0.0006 0.0032 0.0043 0.0006 0.0028 0.0018 0.0044 0.0009 0.0009 0.0027 0.0063 0.0010 0.0013 0.0039 0.0012 4.0320
0.0019 0.0052 0.0015 0.0015 0.0017 0.0007 0.0023 0.0004 0.0007 0.0029 0.0027 0.0009 0.0003 0.0098 0.0001 0.0012 0.0010 0.0013 0.0080 0.0048 0.0008 0.0007 0.0023 0.0003 0.0043 0.0004 0.0003 0.0018 0.0023 0.0005 0.0015 0.0009 0.0031 0.0010 0.0006 0.0032 0.0043 0.0006 0.0028 0.0018 0.0044 0.0009 0.0009 0.0027 0.0063 0.0010 0.0013 0.0039 0.0012 0.0012 3.9796
0.0052 0.0015 0.0015 0.0017 0.0007 0.0023 0.0004 0.0007 0.0029 0.0027 0.0009 0.0003 0.0098 0.0001 0.0012 0.0010 0.0013 0.0080 0.0048 0.0008 0.0007 0.0023 0.0003 0.0043 0.0004 0.0003 0.0018 0.0023 0.0005 0.0015 0.0009 0.0031 0.0010 0.0006 0.0032 0.0043 0.0006 0.0028 0.0018 0.0044 0.0009 0.0009 0.0027 0.0063 0.0010 0.0013 0.0039 0.0012 0.0012 0.0014 3.9232
0.0015 0.0015 0.0017 0.0007 0.0023 0.0004 0.0007 0.0029 0.0027 0.0009 0.0003 0.0098 0.0001 0.0012 0.0010 0.0013 0.0080 0.0048 0.0008 0.0007 0.0023 0.0003 0.0043 0.0004 0.0003 0.0018 0.0023 0.0005 0.0015 0.0009 0.0031 0.0010 0.0006 0.0032 0.0043 0.0006 0.0028 0.0018 0.0044 0.0009 0.0009 0.0027 0.0063 0.0010 0.0013 0.0039 0.0012 0.0012 0.0014 0.0039 3.9615
0.0015 0.0017 0.0007 0.0023 0.0004 0.0007 0.0029 0.0027 0.0009 0.0003 0.0098 0.0001 0.0012 0.0010 0.0013 0.0080 0.0048 0.0008 0.0007 0.0023 0.0003 0.0043 0.0004 0.0003 0.0018 0.0023 0.0005 0.0015 0.0009 0.0031 0.0010 0.0006 0.0032 0.0043 0.0006 0.0028 0.0018 0.0044 0.0009 0.0009 0.0027 0.0063 0.0010 0.0013 0.0039 0.0012 0.0012 0.0014 0.0039 0.0032 4.0557
0.0017 0.0007 0.0023 0.0004 0.0007 0.0029 0.0027 0.0009 0.0003 0.0098 0.0001 0.0012 0.0010 0.0013 0.0080 0.0048 0.0008 0.0007 0.0023 0.0003 0.0043 0.0004 0.0003 0.0018 0.0023 0.0005 0.0015 0.0009 0.0031 0.0010 0.0006 0.0032 0.0043 0.0006 0.0028 0.0018 0.0044 0.0009 0.0009 0.0027 0.0063 0.0010 0.0013 0.0039 0.0012 0.0012 0.0014 0.0039 0.0032 0.0007 4.1175
0.0007 0.0023 0.0004 0.0007 0.0029 0.0027 0.0009 0.0003 0.0098 0.0001 0.0012 0.0010 0.0013 0.0080 0.0048 0.0008 0.0007 0.0023 0.0003 0.0043 0.0004 0.0003 0.0018 0.0023 0.0005 0.0015 0.0009 0.0031 0.0010 0.0006 0.0032 0.0043 0.0006 0.0028 0.0018 0.0044 0.0009 0.0009 0.0027 0.0063 0.0010 0.0013 0.0039 0.0012 0.0012 0.0014 0.0039 0.0032 0.0007 0.0039 4.1687
0.0023 0.0004 0.0007 0.0029 0.0027 0.0009 0.0003 0.0098 0.0001 0.0012 0.0010 0.0013 0.0080 0.0048 0.0008 0.0007 0.0023 0.0003 0.0043 0.0004 0.0003 0.0018 0.0023 0.0005 0.0015 0.0009 0.0031 0.0010 0.0006 0.0032 0.0043 0.0006 0.0028 0.0018 0.0044 0.0009 0.0009 0.0027 0.0063 0.0010 0.0013 0.0039 0.0012 0.0012 0.0014 0.0039 0.0032 0.0007 0.0039 0.0012 4.1742
0.0004 0.0007 0.0029 0.0027 0.0009 0.0003 0.0098 0.0001 0.0012 0.0010 0.0013 0.0080 0.0048 0.0008 0.0007 0.0023 0.0003 0.0043 0.0004 0.0003 0.0018 0.0023 0.0005 0.0015 0.0009 0.0031 0.0010 0.0006 0.0032 0.0043 0.0006 0.0028 0.0018 0.0044 0.0009 0.0009 0.0027 0.0063 0.0010 0.0013 0.0039 0.0012 0.0012 0.0014 0.0039 0.0032 0.0007 0.0039 0.0012 0.0010 4.0718
0.0007 0.0029 0.0027 0.0009 0.0003 0.0098 0.0001 0.0012 0.0010 0.0013 0.0080 0.0048 0.0008 0.0007 0.0023 0.0003 0.0043 0.0004 0.0003 0.0018 0.0023 0.0005 0.0015 0.0009 0.0031 0.0010 0.0006 0.0032 0.0043 0.0006 0.0028 0.0018 0.0044 0.0009 0.0009 0.0027 0.0063 0.0010 0.0013 0.0039 0.0012 0.0012 0.0014 0.0039 0.0032 0.0007 0.0039 0.0012 0.0010 0.0008 4.0195
0.0029 0.0027 0.0009 0.0003 0.0098 0.0001 0.0012 0.0010 0.0013 0.0080 0.0048 0.0008 0.0007 0.0023 0.0003 0.0043 0.0004 0.0003 0.0018 0.0023 0.0005 0.0015 0.0009 0.0031 0.0010 0.0006 0.0032 0.0043 0.0006 0.0028 0.0018 0.0044 0.0009 0.0009 0.0027 0.0063 0.0010 0.0013 0.0039 0.0012 0.0012 0.0014 0.0039 0.0032 0.0007 0.0039 0.0012 0.0010 0.0008 0.0007 3.9968
0.0027 0.0009 0.0003 0.0098 0.0001 0.0012 0.0010 0.0013 0.0080 0.0048 0.0008 0.0007 0.0023 0.0003 0.0043 0.0004 0.0003 0.0018 0.0023 0.0005 0.0015 0.0009 0.0031 0.0010 0.0006 0.0032 0.0043 0.0006 0.0028 0.0018 0.0044 0.0009 0.0009 0.0027 0.0063 0.0010 0.0013 0.0039 0.0012 0.0012 0.0014 0.0039 0.0032 0.0007 0.0039 0.0012 0.0010 0.0008 0.0007 0.0007 4.0425
0.0009 0.0003 0.0098 0.0001 0.0012 0.0010 0.0013 0.0080 0.0048 0.0008 0.0007 0.0023 0.0003 0.0043 0.0004 0.0003 0.0018 0.0023 0.0005 0.0015 0.0009 0.0031 0.0010 0.0006 0.0032 0.0043 0.0006 0.0028 0.0018 0.0044 0.0009 0.0009 0.0027 0.0063 0.0010 0.0013 0.0039 0.0012 0.0012 0.0014 0.0039 0.0032 0.0007 0.0039 0.0012 0.0010 0.0008 0.0007 0.0007 0.0006 3.9273
0.0003 0.0098 0.0001 0.0012 0.0010 0.0013 0.0080 0.0048 0.0008 0.0007 0.0023 0.0003 0.0043 0.0004 0.0003 0.0018 0.0023 0.0005 0.0015 0.0009 0.0031 0.0010 0.0006 0.0032 0.0043 0.0006 0.0028 0.0018 0.0044 0.0009 0.0009 0.0027 0.0063 0.0010 0.0013 0.0039 0.0012 0.0012 0.0014 0.0039 0.0032 0.0007 0.0039 0.0012 0.0010 0.0008 0.0007 0.0007 0.0006 0.0018 3.9689
0.0098 0.0001 0.0012 0.0010 0.0013 0.0080 0.0048 0.0008 0.0007 0.0023 0.0003 0.0043 0.0004 0.0003 0.0018 0.0023 0.0005 0.0015 0.0009 0.0031 0.0010 0.0006 0.0032 0.0043 0.0006 0.0028 0.0018 0.0044 0.0009 0.0009 0.0027 0.0063 0.0010 0.0013 0.0039 0.0012 0.0012 0.0014 0.0039 0.0032 0.0007 0.0039 0.0012 0.0010 0.0008 0.0007 0.0007 0.0006 0.0018 0.0040 3.8824
0.0001 0.0012 0.0010 0.0013 0.0080 0.0048 0.0008 0.0007 0.0023 0.0003 0.0043 0.0004 0.0003 0.0018 0.0023 0.0005 0.0015 0.0009 0.0031 0.0010 0.0006 0.0032 0.0043 0.0006 0.0028 0.0018 0.0044 0.0009 0.0009 0.0027 0.0063 0.0010 0.0013 0.0039 0.0012 0.0012 0.0014 0.0039 0.0032 0.0007 0.0039 0.0012 0.0010 0.0008 0.0007 0.0007 0.0006 0.0018 0.0040 0.0018 3.9345
0.0012 0.0010 0.0013 0.0080 0.0048 0.0008 0.0007 0.0023 0.0003 0.0043 0.0004 0.0003 0.0018 0.0023 0.0005 0.0015 0.0009 0.0031 0.0010 0.0006 0.0032 0.0043 0.0006 0.0028 0.0018 0.0044 0.0009 0.0009 0.0027 0.0063 0.0010 0.0013 0.0039 0.0012 0.0012 0.0014 0.0039 0.0032 0.0007 0.0039 0.0012 0.0010 0.0008 0.0007 0.0007 0.0006 0.0018 0.0040 0.0018 0.0021 3.8972
0.0010 0.0013 0.0080 0.0048 0.0008 0.0007 0.0023 0.0003 0.0043 0.0004 0.0003 0.0018 0.0023 0.0005 0.0015 0.0009 0.0031 0.0010 0.0006 0.0032 0.0043 0.0006 0.0028 0.0018 0.0044 0.0009 0.0009 0.0027 0.0063 0.0010 0.0013 0.0039 0.0012 0.0012 0.0014 0.0039 0.0032 0.0007 0.0039 0.0012 0.0010 0.0008 0.0007 0.0007 0.0006 0.0018 0.0040 0.0018 0.0021 0.0007 3.9932
0.0013 0.0080 0.0048 0.0008 0.0007 0.0023 0.0003 0.0043 0.0004 0.0003 0.0018 0.0023 0.0005 0.0015 0.0009 0.0031 0.0010 0.0006 0.0032 0.0043 0.0006 0.0028 0.0018 0.0044 0.0009 0.0009 0.0027 0.0063 0.0010 0.0013 0.0039 0.0012 0.0012 0.0014 0.0039 0.0032 0.0007 0.0039 0.0012 0.0010 0.0008 0.0007 0.0007 0.0006 0.0018 0.0040 0.0018 0.0021 0.0007 0.0017 4.0413
0.0080 0.0048 0.0008 0.0007 0.0023 0.0003 0.0043 0.0004 0.0003 0.0018 0.0023 0.0005 0.0015 0.0009 0.0031 0.0010 0.0006 0.0032 0.0043 0.0006 0.0028 0.0018 0.0044 0.0009 0.0009 0.0027 0.0063 0.0010 0.0013 0.0039 0.0012 0.0012 0.0014 0.0039 0.0032 0.0007 0.0039 0.0012 0.0010 0.0008 0.0007 0.0007 0.0006 0.0018 0.0040 0.0018 0.0021 0.0007 0.0017 0.0019 3.9897
0.0048 0.0008 0.0007 0.0023 0.0003 0.0043 0.0004 0.0003 0.0018 0.0023 0.0005 0.0015 0.0009 0.0031 0.0010 0.0006 0.0032 0.0043 0.0006 0.0028 0.0018 0.0044 0.0009 0.0009 0.0027 0.0063 0.0010 0.0013 0.0039 0.0012 0.0012 0.0014 0.0039 0.0032 0.0007 0.0039 0.0012 0.0010 0.0008 0.0007 0.0007 0.0006 0.0018 0.0040 0.0018 0.0021 0.0007 0.0017 0.0019 0.0005 3.9749
0.0008 0.0007 0.0023 0.0003 0.0043 0.0004 0.0003 0.0018 0.0023 0.0005 0.0015 0.0009 0.0031 0.0010 0.0006 0.0032 0.0043 0.0006 0.0028 0.0018 0.0044 0.0009 0.0009 0.0027 0.0063 0.0010 0.0013 0.0039 0.0012 0.0012 0.0014 0.0039 0.0032 0.0007 0.0039 0.0012 0.0010 0.0008 0.0007 0.0007 0.0006 0.0018 0.0040 0.0018 0.0021 0.0007 0.0017 0.0019 0.0005 0.0019 3.9822
0.0007 0.0023 0.0003 0.0043 0.0004 0.0003 0.0018 0.0023 0.0005 0.0015 0.0009 0.0031 0.0010 0.0006 0.0032 0.0043 0.0006 0.0028 0.0018 0.0044 0.0009 0.0009 0.0027 0.0063 0.0010 0.0013 0.0039 0.0012 0.0012 0.0014 0.0039 0.0032 0.0007 0.0039 0.0012 0.0010 0.0008 0.0007 0.0007 0.0006 0.0018 0.0040 0.0018 0.0021 0.0007 0.0017 0.0019 0.0005 0.0019 0.0008 4.1348
0.0023 0.0003 0.0043 0.0004 0.0003 0.0018 0.0023 0.0005 0.0015 0.0009 0.0031 0.0010 0.0006 0.0032 0.0043 0.0006 0.0028 0.0018 0.0044 0.0009 0.0009 0.0027 0.0063 0.0010 0.0013 0.0039 0.0012 0.0012 0.0014 0.0039 0.0032 0.0007 0.0039 0.0012 0.0010 0.0008 0.0007 0.0007 0.0006 0.0018 0.0040 0.0018 0.0021 0.0007 0.0017 0.0019 0.0005 0.0019 0.0008 0.0005 4.1316
0.0003 0.0043 0.0004 0.0003 0.0018 0.0023 0.0005 0.0015 0.0009 0.0031 0.0010 0.0006 0.0032 0.0043 0.0006 0.0028 0.0018 0.0044 0.0009 0.0009 0.0027 0.0063 0.0010 0.0013 0.0039 0.0012 0.0012 0.0014 0.0039 0.0032 0.0007 0.0039 0.0012 0.0010 0.0008 0.0007 0.0007 0.0006 0.0018 0.0040 0.0018 0.0021 0.0007 0.0017 0.0019 0.0005 0.0019 0.0008 0.0005 0.0009 4.1282
0.0043 0.0004 0.0003 0.0018 0.0023 0.0005 0.0015 0.0009 0.0031 0.0010 0.0006 0.0032 0.0043 0.0006 0.0028 0.0018 0.0044 0.0009 0.0009 0.0027 0.0063 0.0010 0.0013 0.0039 0.0012 0.0012 0.0014 0.0039 0.0032 0.0007 0.0039 0.0012 0.0010 0.0008 0.0007 0.0007 0.0006 0.0018 0.0040 0.0018 0.0021 0.0007 0.0017 0.0019 0.0005 0.0019 0.0008 0.0005 0.0009 0.0021 4.0775
0.0004 0.0003 0.0018 0.0023 0.0005 0.0015 0.0009 0.0031 0.0010 0.0006 0.0032 0.0043 0.0006 0.0028 0.0018 0.0044 0.0009 0.0009 0.0027 0.0063 0.0010 0.0013 0.0039 0.0012 0.0012 0.0014 0.0039 0.0032 0.0007 0.0039 0.0012 0.0010 0.0008 0.0007 0.0007 0.0006 0.0018 0.0040 0.0018 0.0021 0.0007 0.0017 0.0019 0.0005 0.0019 0.0008 0.0005 0.0009 0.0021 0.0004 4.0804
0.0003 0.0018 0.0023 0.0005 0.0015 0.0009 0.0031 0.0010 0.0006 0.0032 0.0043 0.0006 0.0028 0.0018 0.0044 0.0009 0.0009 0.0027 0.0063 0.0010 0.0013 0.0039 0.0012 0.0012 0.0014 0.0039 0.0032 0.0007 0.0039 0.0012 0.0010 0.0008 0.0007 0.0007 0.0006 0.0018 0.0040 0.0018 0.0021 0.0007 0.0017 0.0019 0.0005 0.0019 0.0008 0.0005 0.0009 0.0021 0.0004 0.0024 4.1943
0.0018 0.0023 0.0005 0.0015 0.0009 0.0031 0.0010 0.0006 0.0032 0.0043 0.0006 0.0028 0.0018 0.0044 0.0009 0.0009 0.0027 0.0063 0.0010 0.0013 0.0039 0.0012 0.0012 0.0014 0.0039 0.0032 0.0007 0.0039 0.0012 0.0010 0.0008 0.0007 0.0007 0.0006 0.0018 0.0040 0.0018 0.0021 0.0007 0.0017 0.0019 0.0005 0.0019 0.0008 0.0005 0.0009 0.0021 0.0004 0.0024 0.0009 4.1944
0.0023 0.0005 0.0015 0.0009 0.0031 0.0010 0.0006 0.0032 0.0043 0.0006 0.0028 0.0018 0.0044 0.0009 0.0009 0.0027 0.0063 0.0010 0.0013 0.0039 0.0012 0.0012 0.0014 0.0039 0.0032 0.0007 0.0039 0.0012 0.0010 0.0008 0.0007 0.0007 0.0006 0.0018 0.0040 0.0018 0.0021 0.0007 0.0017 0.0019 0.0005 0.0019 0.0008 0.0005 0.0009 0.0021 0.0004 0.0024 0.0009 0.0004 4.1912
0.0005 0.0015 0.0009 0.0031 0.0010 0.0006 0.0032 0.0043 0.0006 0.0028 0.0018 0.0044 0.0009 0.0009 0.0027 0.0063 0.0010 0.0013 0.0039 0.0012 0.0012 0.0014 0.0039 0.0032 0.0007 0.0039 0.0012 0.0010 0.0008 0.0007 0.0007 0.0006 0.0018 0.0040 0.0018 0.0021 0.0007 0.0017 0.0019 0.0005 0.0019 0.0008 0.0005 0.0009 0.0021 0.0004 0.0024 0.0009 0.0004 0.0018 4.1379
0.0015 0.0009 0.0031 0.0010 0.0006 0.0032 0.0043 0.0006 0.0028 0.0018 0.0044 0.0009 0.0009 0.0027 0.0063 0.0010 0.0013 0.0039 0.0012 0.0012 0.0014 0.0039 0.0032 0.0007 0.0039 0.0012 0.0010 0.0008 0.0007 0.0007 0.0006 0.0018 0.0040 0.0018 0.0021 0.0007 0.0017 0.0019 0.0005 0.0019 0.0008 0.0005 0.0009 0.0021 0.0004 0.0024 0.0009 0.0004 0.0018 0.0005 4.1914
0.0009 0.0031 0.0010 0.0006 0.0032 0.0043 0.0006 0.0028 0.0018 0.0044 0.0009 0.0009 0.0027 0.0063 0.0010 0.0013 0.0039 0.0012 0.0012 0.0014 0.0039 0.0032 0.0007 0.0039 0.0012 0.0010 0.0008 0.0007 0.0007 0.0006 0.0018 0.0040 0.0018 0.0021 0.0007 0.0017 0.0019 0.0005 0.0019 0.0008 0.0005 0.0009 0.0021 0.0004 0.0024 0.0009 0.0004 0.0018 0.0005 0.0036 4.1897
0.0031 0.0010 0.0006 0.0032 0.0043 0.0006 0.0028 0.0018 0.0044 0.0009 0.0009 0.0027 0.0063 0.0010 0.0013 0.0039 0.0012 0.0012 0.0014 0.0039 0.0032 0.0007 0.0039 0.0012 0.0010 0.0008 0.0007 0.0007 0.0006 0.0018 0.0040 0.0018 0.0021 0.0007 0.0017 0.0019 0.0005 0.0019 0.0008 0.0005 0.0009 0.0021 0.0004 0.0024 0.0009 0.0004 0.0018 0.0005 0.0036 0.0008 4.3055
0.0010 0.0006 0.0032 0.0043 0.0006 0.0028 0.0018 0.0044 0.0009 0.0009 0.0027 0.0063 0.0010 0.0013 0.0039 0.0012 0.0012 0.0014 0.0039 0.0032 0.0007 0.0039 0.0012 0.0010 0.0008 0.0007 0.0007 0.0006 0.0018 0.0040 0.0018 0.0021 0.0007 0.0017 0.0019 0.0005 0.0019 0.0008 0.0005 0.0009 0.0021 0.0004 0.0024 0.0009 0.0004 0.0018 0.0005 0.0036 0.0008 0.0011 4.1854
0.0006 0.0032 0.0043 0.0006 0.0028 0.0018 0.0044 0.0009 0.0009 0.0027 0.0063 0.0010 0.0013 0.0039 0.0012 0.0012 0.0014 0.0039 0.0032 0.0007 0.0039 0.0012 0.0010 0.0008 0.0007 0.0007 0.0006 0.0018 0.0040 0.0018 0.0021 0.0007 0.0017 0.0019 0.0005 0.0019 0.0008 0.0005 0.0009 0.0021 0.0004 0.0024 0.0009 0.0004 0.0018 0.0005 0.0036 0.0008 0.0011 0.0012 4.1816
0.0032 0.0043 0.0006 0.0028 0.0018 0.0044 0.0009 0.0009 0.0027 0.0063 0.0010 0.0013 0.0039 0.0012 0.0012 0.0014 0.0039 0.0032 0.0007 0.0039 0.0012 0.0010 0.0008 0.0007 0.0007 0.0006 0.0018 0.0040 0.0018 0.0021 0.0007 0.0017 0.0019 0.0005 0.0019 0.0008 0.0005 0.0009 0.0021 0.0004 0.0024 0.0009 0.0004 0.0018 0.0005 0.0036 0.0008 0.0011 0.0012 0.0006 4.2982
0.0043 0.0006 0.0028 0.0018 0.0044 0.0009 0.0009 0.0027 0.0063 0.0010 0.0013 0.0039 0.0012 0.0012 0.0014 0.0039 0.0032 0.0007 0.0039 0.0012 0.0010 0.0008 0.0007 0.0007 0.0006 0.0018 0.0040 0.0018 0.0021 0.0007 0.0017 0.0019 0.0005 0.0019 0.0008 0.0005 0.0009 0.0021 0.0004 0.0024 0.0009 0.0004 0.0018 0.0005 0.0036 0.0008 0.0011 0.0012 0.0006 0.0031 4.2393
0.0006 0.0028 0.0018 0.0044 0.0009 0.0009 0.0027 0.0063 0.0010 0.0013 0.0039 0.0012 0.0012 0.0014 0.0039 0.0032 0.0007 0.0039 0.0012 0.0010 0.0008 0.0007 0.0007 0.0006 0.0018 0.0040 0.0018 0.0021 0.0007 0.0017 0.0019 0.0005 0.0019 0.0008 0.0005 0.0009 0.0021 0.0004 0.0024 0.0009 0.0004 0.0018 0.0005 0.0036 0.0008 0.0011 0.0012 0.0006 0.0031 0.0024 4.1877
0.0028 0.0018 0.0044 0.0009 0.0009 0.0027 0.0063 0.0010 0.0013 0.0039 0.0012 0.0012 0.0014 0.0039 0.0032 0.0007 0.0039 0.0012 0.0010 0.0008 0.0007 0.0007 0.0006 0.0018 0.0040 0.0018 0.0021 0.0007 0.0017 0.0019 0.0005 0.0019 0.0008 0.0005 0.0009 0.0021 0.0004 0.0024 0.0009 0.0004 0.0018 0.0005 0.0036 0.0008 0.0011 0.0012 0.0006 0.0031 0.0024 0.0008 4.2434
0.0018 0.0044 0.0009 0.0009 0.0027 0.0063 0.0010 0.0013 0.0039 0.0012 0.0012 0.0014 0.0039 0.0032 0.0007 0.0039 0.0012 0.0010 0.0008 0.0007 0.0007 0.0006 0.0018 0.0040 0.0018 0.0021 0.0007 0.0017 0.0019 0.0005 0.0019 0.0008 0.0005 0.0009 0.0021 0.0004 0.0024 0.0009 0.0004 0.0018 0.0005 0.0036 0.0008 0.0011 0.0012 0.0006 0.0031 0.0024 0.0008 0.0022 4.1335
0.0016 0.0015 0.0014 0.0007 0.0058 0.0005 0.0006 0.0046 0.0019 0.0025 0.0007 0.0012 0.0007 0.0011 0.0014 0.0014 0.0041 0.0006 0.0006 0.0001 0.0065 0.0011 0.0028 0.0031 0.0047 0.0003 0.0007 0.0040 0.0005 0.0060 0.0006 0.0015 0.0014 0.0007 0.0005 0.0008 0.0013 0.0010 0.0007 0.0028 0.0019 0.0064 0.0011 0.0011 0.0024 0.0049 0.0009 0.0005 0.0007 0.0007 3.9471
0.0015 0.0014 0.0007 0.0058 0.0005 0.0006 0.0046 0.0019 0.0025 0.0007 0.0012 0.0007 0.0011 0.0014 0.0014 0.0041 0.0006 0.0006 0.0001 0.0065 0.0011 0.0028 0.0031 0.0047 0.0003 0.0007 0.0040 0.0005 0.0060 0.0006 0.0015 0.0014 0.0007 0.0005 0.0008 0.0013 0.0010 0.0007 0.0028 0.0019 0.0064 0.0011 0.0011 0.0024 0.0049 0.0009 0.0005 0.0007 0.0007 0.0040 4.0007
0.0014 0.0007 0.0058 0.0005 0.0006 0.0046 0.0019 0.0025 0.0007 0.0012 0.0007 0.0011 0.0014 0.0014 0.0041 0.0006 0.0006 0.0001 0.0065 0.0011 0.0028 0.0031 0.0047 0.0003 0.0007 0.0040 0.0005 0.0060 0.0006 0.0015 0.0014 0.0007 0.0005 0.0008 0.0013 0.0010 0.0007 0.0028 0.0019 0.0064 0.0011 0.0011 0.0024 0.0049 0.0009 0.0005 0.0007 0.0007 0.0040 0.0006 4.0555
0.0007 0.0058 0.0005 0.0006 0.0046 0.0019 0.0025 0.0007 0.0012 0.0007 0.0011 0.0014 0.0014 0.0041 0.0006 0.0006 0.0001 0.0065 0.0011 0.0028 0.0031 0.0047 0.0003 0.0007 0.0040 0.0005 0.0060 0.0006 0.0015 0.0014 0.0007 0.0005 0.0008 0.0013 0.0010 0.0007 0.0028 0.0019 0.0064 0.0011 0.0011 0.0024 0.0049 0.0009 0.0005 0.0007 0.0007 0.0040 0.0006 0.0050 4.0928
0.0058 0.0005 0.0006 0.0046 0.0019 0.0025 0.0007 0.0012 0.0007 0.0011 0.0014 0.0014 0.0041 0.0006 0.0006 0.0001 0.0065 0.0011 0.0028 0.0031 0.0047 0.0003 0.0007 0.0040 0.0005 0.0060 0.0006 0.0015 0.0014 0.0007 0.0005 0.0008 0.0013 0.0010 0.0007 0.0028 0.0019 0.0064 0.0011 0.0011 0.0024 0.0049 0.0009 0.0005 0.0007 0.0007 0.0040 0.0006 0.0050 0.0044 4.0780
0.0005 0.0006 0.0046 0.0019 0.0025 0.0007 0.0012 0.0007 0.0011 0.0014 0.0014 0.0041 0.0006 0.0006 0.0001 0.0065 0.0011 0.0028 0.0031 0.0047 0.0003 0.0007 0.0040 0.0005 0.0060 0.0006 0.0015 0.0014 0.0007 0.0005 0.0008 0.0013 0.0010 0.0007 0.0028 0.0019 0.0064 0.0011 0.0011 0.0024 0.0049 0.0009 0.0005 0.0007 0.0007 0.0040 0.0006 0.0050 0.0044 0.0009 4.0475
0.0006 0.0046 0.0019 0.0025 0.0007 0.0012 0.0007 0.0011 0.0014 0.0014 0.0041 0.0006 0.0006 0.0001 0.0065 0.0011 0.0028 0.0031 0.0047 0.0003 0.0007 0.0040 0.0005 0.0060 0.0006 0.0015 0.0014 0.0007 0.0005 0.0008 0.0013 0.0010 0.0007 0.0028 0.0019 0.0064 0.0011 0.0011 0.0024 0.0049 0.0009 0.0005 0.0007 0.0007 0.0040 0.0006 0.0050 0.0044 0.0009 0.0007 4.0059
0.0046 0.0019 0.0025 0.0007 0.0012 0.0007 0.0011 0.0014 0.0014 0.0041 0.0006 0.0006 0.0001 0.0065 0.0011 0.0028 0.0031 0.0047 0.0003 0.0007 0.0040 0.0005 0.0060 0.0006 0.0015 0.0014 0.0007 0.0005 0.0008 0.0013 0.0010 0.0007 0.0028 0.0019 0.0064 0.0011 0.0011 0.0024 0.0049 0.0009 0.0005 0.0007 0.0007 0.0040 0.0006 0.0050 0.0044 0.0009 0.0007 0.0026 4.0073
0.0019 0.0025 0.0007 0.0012 0.0007 0.0011 0.0014 0.0014 0.0041 0.0006 0.0006 0.0001 0.0065 0.0011 0.0028 0.0031 0.0047 0.0003 0.0007 0.0040 0.0005 0.0060 0.0006 0.0015 0.0014 0.0007 0.0005 0.0008 0.0013 0.0010 0.0007 0.0028 0.0019 0.0064 0.0011 0.0011 0.0024 0.0049 0.0009 0.0005 0.0007 0.0007 0.0040 0.0006 0.0050 0.0044 0.0009 0.0007 0.0026 0.0023 3.9172
0.0025 0.0007 0.0012 0.0007 0.0011 0.0014 0.0014 0.0041 0.0006 0.0006 0.0001 0.0065 0.0011 0.0028 0.0031 0.0047 0.0003 0.0007 0.0040 0.0005 0.0060 0.0006 0.0015 0.0014 0.0007 0.0005 0.0008 0.0013 0.0010 0.0007 0.0028 0.0019 0.0064 0.0011 0.0011 0.0024 0.0049 0.0009 0.0005 0.0007 0.0007 0.0040 0.0006 0.0050 0.0044 0.0009 0.0007 0.0026 0.0023 0.0025 3.8724
0.0007 0.0012 0.0007 0.0011 0.0014 0.0014 0.0041 0.0006 0.0006 0.0001 0.0065 0.0011 0.0028 0.0031 0.0047 0.0003 0.0007 0.0040 0.0005 0.0060 0.0006 0.0015 0.0014 0.0007 0.0005 0.0008 0.0013 0.0010 0.0007 0.0028 0.0019 0.0064 0.0011 0.0011 0.0024 0.0049 0.0009 0.0005 0.0007 0.0007 0.0040 0.0006 0.0050 0.0044 0.0009 0.0007 0.0026 0.0023 0.0025 0.0026 3.8586
0.0012 0.0007 0.0011 0.0014 0.0014 0.0041 0.0006 0.0006 0.0001 0.0065 0.0011 0.0028 0.0031 0.0047 0.0003 0.0007 0.0040 0.0005 0.0060 0.0006 0.0015 0.0014 0.0007 0.0005 0.0008 0.0013 0.0010 0.0007 0.0028 0.0019 0.0064 0.0011 0.0011 0.0024 0.0049 0.0009 0.0005 0.0007 0.0007 0.0040 0.0006 0.0050 0.0044 0.0009 0.0007 0.0026 0.0023 0.0025 0.0026 0.0008 3.9049
0.0007 0.0011 0.0014 0.0014 0.0041 0.0006 0.0006 0.0001 0.0065 0.0011 0.0028 0.0031 0.0047 0.0003 0.0007 0.0040 0.0005 0.0060 0.0006 0.0015 0.0014 0.0007 0.0005 0.0008 0.0013 0.0010 0.0007 0.0028 0.0019 0.0064 0.0011 0.0011 0.0024 0.0049 0.0009 0.0005 0.0007 0.0007 0.0040 0.0006 0.0050 0.0044 0.0009 0.0007 0.0026 0.0023 0.0025 0.0026 0.0008 0.0014 3.9511
0.0011 0.0014 0.0014 0.0041 0.0006 0.0006 0.0001 0.0065 0.0011 0.0028 0.0031 0.0047 0.0003 0.0007 0.0040 0.0005 0.0060 0.0006 0.0015 0.0014 0.0007 0.0005 0.0008 0.0013 0.0010 0.0007 0.0028 0.0019 0.0064 0.0011 0.0011 0.0024 0.0049 0.0009 0.0005 0.0007 0.0007 0.0040 0.0006 0.0050 0.0044 0.0009 0.0007 0.0026 0.0023 0.0025 0.0026 0.0008 0.0014 0.0008 3.9564
0.0014 0.0014 0.0041 0.0006 0.0006 0.0001 0.0065 0.0011 0.0028 0.0031 0.0047 0.0003 0.0007 0.0040 0.0005 0.0060 0.0006 0.0015 0.0014 0.0007 0.0005 0.0008 0.0013 0.0010 0.0007 0.0028 0.0019 0.0064 0.0011 0.0011 0.0024 0.0049 0.0009 0.0005 0.0007 0.0007 0.0040 0.0006 0.0050 0.0044 0.0009 0.0007 0.0026 0.0023 0.0025 0.0026 0.0008 0.0014 0.0008 0.0006 3.9523
0.0014 0.0041 0.0006 0.0006 0.0001 0.0065 0.0011 0.0028 0.0031 0.0047 0.0003 0.0007 0.0040 0.0005 0.0060 0.0006 0.0015 0.0014 0.0007 0.0005 0.0008 0.0013 0.0010 0.0007 0.0028 0.0019 0.0064 0.0011 0.0011 0.0024 0.0049 0.0009 0.0005 0.0007 0.0007 0.0040 0.0006 0.0050 0.0044 0.0009 0.0007 0.0026 0.0023 0.0025 0.0026 0.0008 0.0014 0.0008 0.0006 0.0032 4.0940
0.0041 0.0006 0.0006 0.0001 0.0065 0.0011 0.0028 0.0031 0.0047 0.0003 0.0007 0.0040 0.0005 0.0060 0.0006 0.0015 0.0014 0.0007 0.0005 0.0008 0.0013 0.0010 0.0007 0.0028 0.0019 0.0064 0.0011 0.0011 0.0024 0.0049 0.0009 0.0005 0.0007 0.0007 0.0040 0.0006 0.0050 0.0044 0.0009 0.0007 0.0026 0.0023 0.0025 0.0026 0.0008 0.0014 0.0008 0.0006 0.0032 0.0023 4.0474
0.0006 0.0006 0.0001 0.0065 0.0011 0.0028 0.0031 0.0047 0.0003 0.0007 0.0040 0.0005 0.0060 0.0006 0.0015 0.0014 0.0007 0.0005 0.0008 0.0013 0.0010 0.0007 0.0028 0.0019 0.0064 0.0011 0.0011 0.0024 0.0049 0.0009 0.0005 0.0007 0.0007 0.0040 0.0006 0.0050 0.0044 0.0009 0.0007 0.0026 0.0023 0.0025 0.0026 0.0008 0.0014 0.0008 0.0006 0.0032 0.0023 0.0037 4.1517
0.0006 0.0001 0.0065 0.0011 0.0028 0.0031 0.0047 0.0003 0.0007 0.0040 0.0005 0.0060 0.0006 0.0015 0.0014 0.0007 0.0005 0.0008 0.0013 0.0010 0.0007 0.0028 0.0019 0.0064 0.0011 0.0011 0.0024 0.0049 0.0009 0.0005 0.0007 0.0007 0.0040 0.0006 0.0050 0.0044 0.0009 0.0007 0.0026 0.0023 0.0025 0.0026 0.0008 0.0014 0.0008 0.0006 0.0032 0.0023 0.0037 0.0004 4.2690
0.0001 0.0065 0.0011 0.0028 0.0031 0.0047 0.0003 0.0007 0.0040 0.0005 0.0060 0.0006 0.0015 0.0014 0.0007 0.0005 0.0008 0.0013 0.0010 0.0007 0.0028 0.0019 0.0064 0.0011 0.0011 0.0024 0.0049 0.0009 0.0005 0.0007 0.0007 0.0040 0.0006 0.0050 0.0044 0.0009 0.0007 0.0026 0.0023 0.0025 0.0026 0.0008 0.0014 0.0008 0.0006 0.0032 0.0023 0.0037 0.0004 0.0014 4.2788
0.0065 0.0011 0.0028 0.0031 0.0047 0.0003 0.0007 0.0040 0.0005 0.0060 0.0006 0.0015 0.0014 0.0007 0.0005 0.0008 0.0013 0.0010 0.0007 0.0028 0.0019 0.0064 0.0011 0.0011 0.0024 0.0049 0.0009 0.0005 0.0007 0.0007 0.0040 0.0006 0.0050 0.0044 0.0009 0.0007 0.0026 0.0023 0.0025 0.0026 0.0008 0.0014 0.0008 0.0006 0.0032 0.0023 0.0037 0.0004 0.0014 0.0030 4.2203
0.0011 0.0028 0.0031 0.0047 0.0003 0.0007 0.0040 0.0005 0.0060 0.0006 0.0015 0.0014 0.0007 0.0005 0.0008 0.0013 0.0010 0.0007 0.0028 0.0019 0.0064 0.0011 0.0011 0.0024 0.0049 0.0009 0.0005 0.0007 0.0007 0.0040 0.0006 0.0050 0.0044 0.0009 0.0007 0.0026 0.0023 0.0025 0.0026 0.0008 0.0014 0.0008 0.0006 0.0032 0.0023 0.0037 0.0004 0.0014 0.0030 0.0011 4.3088
0.0028 0.0031 0.0047 0.0003 0.0007 0.0040 0.0005 0.0060 0.0006 0.0015 0.0014 0.0007 0.0005 0.0008 0.0013 0.0010 0.0007 0.0028 0.0019 0.0064 0.0011 0.0011 0.0024 0.0049 0.0009 0.0005 0.0007 0.0007 0.0040 0.0006 0.0050 0.0044 0.0009 0.0007 0.0026 0.0023 0.0025 0.0026 0.0008 0.0014 0.0008 0.0006 0.0032 0.0023 0.0037 0.0004 0.0014 0.0030 0.0011 0.0010 4.2395
0.0031 0.0047 0.0003 0.0007 0.0040 0.0005 0.0060 0.0006 0.0015 0.0014 0.0007 0.0005 0.0008 0.0013 0.0010 0.0007 0.0028 0.0019 0.0064 0.0011 0.0011 0.0024 0.0049 0.0009 0.0005 0.0007 0.0007 0.0040 0.0006 0.0050 0.0044 0.0009 0.0007 0.0026 0.0023 0.0025 0.0026 0.0008 0.0014 0.0008 0.0006 0.0032 0.0023 0.0037 0.0004 0.0014 0.0030 0.0011 0.0010 0.0020 4.2456
0.0047 0.0003 0.0007 0.0040 0.0005 0.0060 0.0006 0.0015 0.0014 0.0007 0.0005 0.0008 0.0013 0.0010 0.0007 0.0028 0.0019 0.0064 0.0011 0.0011 0.0024 0.0049 0.0009 0.0005 0.0007 0.0007 0.0040 0.0006 0.0050 0.0044 0.0009 0.0007 0.0026 0.0023 0.0025 0.0026 0.0008 0.0014 0.0008 0.0006 0.0032 0.0023 0.0037 0.0004 0.0014 0.0030 0.0011 0.0010 0.0020 0.0005 4.3058
0.0003 0.0007 0.0040 0.0005 0.0060 0.0006 0.0015 0.0014 0.0007 0.0005 0.0008 0.0013 0.0010 0.0007 0.0028 0.0019 0.0064 0.0011 0.0011 0.0024 0.0049 0.0009 0.0005 0.0007 0.0007 0.0040 0.0006 0.0050 0.0044 0.0009 0.0007 0.0026 0.0023 0.0025 0.0026 0.0008 0.0014 0.0008 0.0006 0.0032 0.0023 0.0037 0.0004 0.0014 0.0030 0.0011 0.0010 0.0020 0.0005 0.0014 4.2513
0.0007 0.0040 0.0005 0.0060 0.0006 0.0015 0.0014 0.0007 0.0005 0.0008 0.0013 0.0010 0.0007 0.0028 0.0019 0.0064 0.0011 0.0011 0.0024 0.0049 0.0009 0.0005 0.0007 0.0007 0.0040 0.0006 0.0050 0.0044 0.0009 0.0007 0.0026 0.0023 0.0025 0.0026 0.0008 0.0014 0.0008 0.0006 0.0032 0.0023 0.0037 0.0004 0.0014 0.0030 0.0011 0.0010 0.0020 0.0005 0.0014 0.0007 4.1950
0.0040 0.0005 0.0060 0.0006 0.0015 0.0014 0.0007 0.0005 0.0008 0.0013 0.0010 0.0007 0.0028 0.0019 0.0064 0.0011 0.0011 0.0024 0.0049 0.0009 0.0005 0.0007 0.0007 0.0040 0.0006 0.0050 0.0044 0.0009 0.0007 0.0026 0.0023 0.0025 0.0026 0.0008 0.0014 0.0008 0.0006 0.0032 0.0023 0.0037 0.0004 0.0014 0.0030 0.0011 0.0010 0.0020 0.0005 0.0014 0.0007 0.0031 4.2506
0.0005 0.0060 0.0006 0.0015 0.0014 0.0007 0.0005 0.0008 0.0013 0.0010 0.0007 0.0028 0.0019 0.0064 0.0011 0.0011 0.0024 0.0049 0.0009 0.0005 0.0007 0.0007 0.0040 0.0006 0.0050 0.0044 0.0009 0.0007 0.0026 0.0023 0.0025 0.0026 0.0008 0.0014 0.0008 0.0006 0.0032 0.0023 0.0037 0.0004 0.0014 0.0030 0.0011 0.0010 0.0020 0.0005 0.0014 0.0007 0.0031 0.0016 4.2596
0.0060 0.0006 0.0015 0.0014 0.0007 0.0005 0.0008 0.0013 0.0010 0.0007 0.0028 0.0019 0.0064 0.0011 0.0011 0.0024 0.0049 0.0009 0.0005 0.0007 0.0007 0.0040 0.0006 0.0050 0.0044 0.0009 0.0007 0.0026 0.0023 0.0025 0.0026 0.0008 0.0014 0.0008 0.0006 0.0032 0.0023 0.0037 0.0004 0.0014 0.0030 0.0011 0.0010 0.0020 0.0005 0.0014 0.0007 0.0031 0.0016 0.0014 4.0868
0.0006 0.0015 0.0014 0.0007 0.0005 0.0008 0.0013 0.0010 0.0007 0.0028 0.0019 0.0064 0.0011 0.0011 0.0024 0.0049 0.0009 0.0005 0.0007 0.0007 0.0040 0.0006 0.0050 0.0044 0.0009 0.0007 0.0026 0.0023 0.0025 0.0026 0.0008 0.0014 0.0008 0.0006 0.0032 0.0023 0.0037 0.0004 0.0014 0.0030 0.0011 0.0010 0.0020 0.0005 0.0014 0.0007 0.0031 0.0016 0.0014 0.0026 4.1098
0.0015 0.0014 0.0007 0.0005 0.0008 0.0013 0.0010 0.0007 0.0028 0.0019 0.0064 0.0011 0.0011 0.0024 0.0049 0.0009 0.0005 0.0007 0.0007 0.0040 0.0006 0.0050 0.0044 0.0009 0.0007 0.0026 0.0023 0.0025 0.0026 0.0008 0.0014 0.0008 0.0006 0.0032 0.0023 0.0037 0.0004 0.0014 0.0030 0.0011 0.0010 0.0020 0.0005 0.0014 0.0007 0.0031 0.0016 0.0014 0.0026 0.0043 4.1580
0.0014 0.0007 0.0005 0.0008 0.0013 0.0010 0.0007 0.0028 0.0019 0.0064 0.0011 0.0011 0.0024 0.0049 0.0009 0.0005 0.0007 0.0007 0.0040 0.0006 0.0050 0.0044 0.0009 0.0007 0.0026 0.0023 0.0025 0.0026 0.0008 0.0014 0.0008 0.0006 0.0032 0.0023 0.0037 0.0004 0.0014 0.0030 0.0011 0.0010 0.0020 0.0005 0.0014 0.0007 0.0031 0.0016 0.0014 0.0026 0.0043 0.0004 4.2194
0.0007 0.0005 0.0008 0.0013 0.0010 0.0007 0.0028 0.0019 0.0064 0.0011 0.0011 0.0024 0.0049 0.0009 0.0005 0.0007 0.0007 0.0040 0.0006 0.0050 0.0044 0.0009 0.0007 0.0026 0.0023 0.0025 0.0026 0.0008 0.0014 0.0008 0.0006 0.0032 0.0023 0.0037 0.0004 0.0014 0.0030 0.0011 0.0010 0.0020 0.0005 0.0014 0.0007 0.0031 0.0016 0.0014 0.0026 0.0043 0.0004 0.0021 4.2213
0.0005 0.0008 0.0013 0.0010 0.0007 0.0028 0.0019 0.0064 0.0011 0.0011 0.0024 0.0049 0.0009 0.0005 0.0007 0.0007 0.0040 0.0006 0.0050 0.0044 0.0009 0.0007 0.0026 0.0023 0.0025 0.0026 0.0008 0.0014 0.0008 0.0006 0.0032 0.0023 0.0037 0.0004 0.0014 0.0030 0.0011 0.0010 0.0020 0.0005 0.0014 0.0007 0.0031 0.0016 0.0014 0.0026 0.0043 0.0004 0.0021 0.0034 4.3472
0.0008 0.0013 0.0010 0.0007 0.0028 0.0019 0.0064 0.0011 0.0011 0.0024 0.0049 0.0009 0.0005 0.0007 0.0007 0.0040 0.0006 0.0050 0.0044 0.0009 0.0007 0.0026 0.0023 0.0025 0.0026 0.0008 0.0014 0.0008 0.0006 0.0032 0.0023 0.0037 0.0004 0.0014 0.0030 0.0011 0.0010 0.0020 0.0005 0.0014 0.0007 0.0031 0.0016 0.0014 0.0026 0.0043 0.0004 0.0021 0.0034 0.0010 4.3528
0.0013 0.0010 0.0007 0.0028 0.0019 0.0064 0.0011 0.0011 0.0024 0.0049 0.0009 0.0005 0.0007 0.0007 0.0040 0.0006 0.0050 0.0044 0.0009 0.0007 0.0026 0.0023 0.0025 0.0026 0.0008 0.0014 0.0008 0.0006 0.0032 0.0023 0.0037 0.0004 0.0014 0.0030 0.0011 0.0010 0.0020 0.0005 0.0014 0.0007 0.0031 0.0016 0.0014 0.0026 0.0043 0.0004 0.0021 0.0034 0.0010 0.0016 4.2921
0.0010 0.0007 0.0028 0.0019 0.0064 0.0011 0.0011 0.0024 0.0049 0.0009 0.0005 0.0007 0.0007 0.0040 0.0006 0.0050 0.0044 0.0009 0.0007 0.0026 0.0023 0.0025 0.0026 0.0008 0.0014 0.0008 0.0006 0.0032 0.0023 0.0037 0.0004 0.0014 0.0030 0.0011 0.0010 0.0020 0.0005 0.0014 0.0007 0.0031 0.0016 0.0014 0.0026 0.0043 0.0004 0.0021 0.0034 0.0010 0.0016 0.0007 4.2977
0.0007 0.0028 0.0019 0.0064 0.0011 0.0011 0.0024 0.0049 0.0009 0.0005 0.0007 0.0007 0.0040 0.0006 0.0050 0.0044 0.0009 0.0007 0.0026 0.0023 0.0025 0.0026 0.0008 0.0014 0.0008 0.0006 0.0032 0.0023 0.0037 0.0004 0.0014 0.0030 0.0011 0.0010 0.0020 0.0005 0.0014 0.0007 0.0031 0.0016 0.0014 0.0026 0.0043 0.0004 0.0021 0.0034 0.0010 0.0016 0.0007 0.0022 4.3670
0.0028 0.0019 0.0064 0.0011 0.0011 0.0024 0.0049 0.0009 0.0005 0.0007 0.0007 0.0040 0.0006 0.0050 0.0044 0.0009 0.0007 0.0026 0.0023 0.0025 0.0026 0.0008 0.0014 0.0008 0.0006 0.0032 0.0023 0.0037 0.0004 0.0014 0.0030 0.0011 0.0010 0.0020 0.0005 0.0014 0.0007 0.0031 0.0016 0.0014 0.0026 0.0043 0.0004 0.0021 0.0034 0.0010 0.0016 0.0007 0.0022 0.0010 4.3678
0.0019 0.0064 0.0011 0.0011 0.0024 0.0049 0.0009 0.0005 0.0007 0.0007 0.0040 0.0006 0.0050 0.0044 0.0009 0.0007 0.0026 0.0023 0.0025 0.0026 0.0008 0.0014 0.0008 0.0006 0.0032 0.0023 0.0037 0.0004 0.0014 0.0030 0.0011 0.0010 0.0020 0.0005 0.0014 0.0007 0.0031 0.0016 0.0014 0.0026 0.0043 0.0004 0.0021 0.0034 0.0010 0.0016 0.0007 0.0022 0.0010 0.0008 4.2986
0.0064 0.0011 0.0011 0.0024 0.0049 0.0009 0.0005 0.0007 0.0007 0.0040 0.0006 0.0050 0.0044 0.0009 0.0007 0.0026 0.0023 0.0025 0.0026 0.0008 0.0014 0.0008 0.0006 0.0032 0.0023 0.0037 0.0004 0.0014 0.0030 0.0011 0.0010 0.0020 0.0005 0.0014 0.0007 0.0031 0.0016 0.0014 0.0026 0.0043 0.0004 0.0021 0.0034 0.0010 0.0016 0.0007 0.0022 0.0010 0.0008 0.0004 4.2351
0.0011 0.0011 0.0024 0.0049 0.0009 0.0005 0.0007 0.0007 0.0040 0.0006 0.0050 0.0044 0.0009 0.0007 0.0026 0.0023 0.0025 0.0026 0.0008 0.0014 0.0008 0.0006 0.0032 0.0023 0.0037 0.0004 0.0014 0.0030 0.0011 0.0010 0.0020 0.0005 0.0014 0.0007 0.0031 0.0016 0.0014 0.0026 0.0043 0.0004 0.0021 0.0034 0.0010 0.0016 0.0007 0.0022 0.0010 0.0008 0.0004 0.0011 4.2542
0.0011 0.0024 0.0049 0.0009 0.0005 0.0007 0.0007 0.0040 0.0006 0.0050 0.0044 0.0009 0.0007 0.0026 0.0023 0.0025 0.0026 0.0008 0.0014 0.0008 0.0006 0.0032 0.0023 0.0037 0.0004 0.0014 0.0030 0.0011 0.0010 0.0020 0.0005 0.0014 0.0007 0.0031 0.0016 0.0014 0.0026 0.0043 0.0004 0.0021 0.0034 0.0010 0.0016 0.0007 0.0022 0.0010 0.0008 0.0004 0.0011 0.0040 4.3139
0.0024 0.0049 0.0009 0.0005 0.0007 0.0007 0.0040 0.0006 0.0050 0.0044 0.0009 0.0007 0.0026 0.0023 0.0025 0.0026 0.0008 0.0014 0.0008 0.0006 0.0032 0.0023 0.0037 0.0004 0.0014 0.0030 0.0011 0.0010 0.0020 0.0005 0.0014 0.0007 0.0031 0.0016 0.0014 0.0026 0.0043 0.0004 0.0021 0.0034 0.0010 0.0016 0.0007 0.0022 0.0010 0.0008 0.0004 0.0011 0.0040 0.0024 4.3799
0.0049 0.0009 0.0005 0.0007 0.0007 0.0040 0.0006 0.0050 0.0044 0.0009 0.0007 0.0026 0.0023 0.0025 0.0026 0.0008 0.0014 0.0008 0.0006 0.0032 0.0023 0.0037 0.0004 0.0014 0.0030 0.0011 0.0010 0.0020 0.0005 0.0014 0.0007 0.0031 0.0016 0.0014 0.0026 0.0043 0.0004 0.0021 0.0034 0.0010 0.0016 0.0007 0.0022 0.0010 0.0008 0.0004 0.0011 0.0040 0.0024 0.0036 4.3127
0.0009 0.0005 0.0007 0.0007 0.0040 0.0006 0.0050 0.0044 0.0009 0.0007 0.0026 0.0023 0.0025 0.0026 0.0008 0.0014 0.0008 0.0006 0.0032 0.0023 0.0037 0.0004 0.0014 0.0030 0.0011 0.0010 0.0020 0.0005 0.0014 0.0007 0.0031 0.0016 0.0014 0.0026 0.0043 0.0004 0.0021 0.0034 0.0010 0.0016 0.0007 0.0022 0.0010 0.0008 0.0004 0.0011 0.0040 0.0024 0.0036 0.0009 4.3226
0.0005 0.0007 0.0007 0.0040 0.0006 0.0050 0.0044 0.0009 0.0007 0.0026 0.0023 0.0025 0.0026 0.0008 0.0014 0.0008 0.0006 0.0032 0.0023 0.0037 0.0004 0.0014 0.0030 0.0011 0.0010 0.0020 0.0005 0.0014 0.0007 0.0031 0.0016 0.0014 0.0026 0.0043 0.0004 0.0021 0.0034 0.0010 0.0016 0.0007 0.0022 0.0010 0.0008 0.0004 0.0011 0.0040 0.0024 0.0036 0.0009 0.0023 4.3222
0.0007 0.0007 0.0040 0.0006 0.0050 0.0044 0.0009 0.0007 0.0026 0.0023 0.0025 0.0026 0.0008 0.0014 0.0008 0.0006 0.0032 0.0023 0.0037 0.0004 0.0014 0.0030 0.0011 0.0010 0.0020 0.0005 0.0014 0.0007 0.0031 0.0016 0.0014 0.0026 0.0043 0.0004 0.0021 0.0034 0.0010 0.0016 0.0007 0.0022 0.0010 0.0008 0.0004 0.0011 0.0040 0.0024 0.0036 0.0009 0.0023 0.0034 4.3842
0.0007 0.0040 0.0006 0.0050 0.0044 0.0009 0.0007 0.0026 0.0023 0.0025 0.0026 0.0008 0.0014 0.0008 0.0006 0.0032 0.0023 0.0037 0.0004 0.0014 0.0030 0.0011 0.0010 0.0020 0.0005 0.0014 0.0007 0.0031 0.0016 0.0014 0.0026 0.0043 0.0004 0.0021 0.0034 0.0010 0.0016 0.0007 0.0022 0.0010 0.0008 0.0004 0.0011 0.0040 0.0024 0.0036 0.0009 0.0023 0.0034 0.0025 4.2598
0.0040 0.0006 0.0050 0.0044 0.0009 0.0007 0.0026 0.0023 0.0025 0.0026 0.0008 0.0014 0.0008 0.0006 0.0032 0.0023 0.0037 0.0004 0.0014 0.0030 0.0011 0.0010 0.0020 0.0005 0.0014 0.0007 0.0031 0.0016 0.0014 0.0026 0.0043 0.0004 0.0021 0.0034 0.0010 0.0016 0.0007 0.0022 0.0010 0.0008 0.0004 0.0011 0.0040 0.0024 0.0036 0.0009 0.0023 0.0034 0.0025 0.0007 4.2004
0.0006 0.0050 0.0044 0.0009 0.0007 0.0026 0.0023 0.0025 0.0026 0.0008 0.0014 0.0008 0.0006 0.0032 0.0023 0.0037 0.0004 0.0014 0.0030 0.0011 0.0010 0.0020 0.0005 0.0014 0.0007 0.0031 0.0016 0.0014 0.0026 0.0043 0.0004 0.0021 0.0034 0.0010 0.0016 0.0007 0.0022 0.0010 0.0008 0.0004 0.0011 0.0040 0.0024 0.0036 0.0009 0.0023 0.0034 0.0025 0.0007 0.0011 4.2056
0.0050 0.0044 0.0009 0.0007 0.0026 0.0023 0.0025 0.0026 0.0008 0.0014 0.0008 0.0006 0.0032 0.0023 0.0037 0.0004 0.0014 0.0030 0.0011 0.0010 0.0020 0.0005 0.0014 0.0007 0.0031 0.0016 0.0014 0.0026 0.0043 0.0004 0.0021 0.0034 0.0010 0.0016 0.0007 0.0022 0.0010 0.0008 0.0004 0.0011 0.0040 0.0024 0.0036 0.0009 0.0023 0.0034 0.0025 0.0007 0.0011 0.0010 4.1475
0.0044 0.0009 0.0007 0.0026 0.0023 0.0025 0.0026 0.0008 0.0014 0.0008 0.0006 0.0032 0.0023 0.0037 0.0004 0.0014 0.0030 0.0011 0.0010 0.0020 0.0005 0.0014 0.0007 0.0031 0.0016 0.0014 0.0026 0.0043 0.0004 0.0021 0.0034 0.0010 0.0016 0.0007 0.0022 0.0010 0.0008 0.0004 0.0011 0.0040 0.0024 0.0036 0.0009 0.0023 0.0034 0.0025 0.0007 0.0011 0.0010 0.0016 4.1032
0.0009 0.0007 0.0026 0.0023 0.0025 0.0026 0.0008 0.0014 0.0008 0.0006 0.0032 0.0023 0.0037 0.0004 0.0014 0.0030 0.0011 0.0010 0.0020 0.0005 0.0014 0.0007 0.0031 0.0016 0.0014 0.0026 0.0043 0.0004 0.0021 0.0034 0.0010 0.0016 0.0007 0.0022 0.0010 0.0008 0.0004 0.0011 0.0040 0.0024 0.0036 0.0009 0.0023 0.0034 0.0025 0.0007 0.0011 0.0010 0.0016 0.0005 4.1067
0.0007 0.0026 0.0023 0.0025 0.0026 0.0008 0.0014 0.0008 0.0006 0.0032 0.0023 0.0037 0.0004 0.0014 0.0030 0.0011 0.0010 0.0020 0.0005 0.0014 0.0007 0.0031 0.0016 0.0014 0.0026 0.0043 0.0004 0.0021 0.0034 0.0010 0.0016 0.0007 0.0022 0.0010 0.0008 0.0004 0.0011 0.0040 0.0024 0.0036 0.0009 0.0023 0.0034 0.0025 0.0007 0.0011 0.0010 0.0016 0.0005 0.0031 4.2166
0.0026 0.0023 0.0025 0.0026 0.0008 0.0014 0.0008 0.0006 0.0032 0.0023 0.0037 0.0004 0.0014 0.0030 0.0011 0.0010 0.0020 0.0005 0.0014 0.0007 0.0031 0.0016 0.0014 0.0026 0.0043 0.0004 0.0021 0.0034 0.0010 0.0016 0.0007 0.0022 0.0010 0.0008 0.0004 0.0011 0.0040 0.0024 0.0036 0.0009 0.0023 0.0034 0.0025 0.0007 0.0011 0.0010 0.0016 0.0005 0.0031 0.0007 4.1605
0.0023 0.0025 0.0026 0.0008 0.0014 0.0008 0.0006 0.0032 0.0023 0.0037 0.0004 0.0014 0.0030 0.0011 0.0010 0.0020 0.0005 0.0014 0.0007 0.0031 0.0016 0.0014 0.0026 0.0043 0.0004 0.0021 0.0034 0.0010 0.0016 0.0007 0.0022 0.0010 0.0008 0.0004 0.0011 0.0040 0.0024 0.0036 0.0009 0.0023 0.0034 0.0025 0.0007 0.0011 0.0010 0.0016 0.0005 0.0031 0.0007 0.0004 4.1596
0.0025 0.0026 0.0008 0.0014 0.0008 0.0006 0.0032 0.0023 0.0037 0.0004 0.0014 0.0030 0.0011 0.0010 0.0020 0.0005 0.0014 0.0007 0.0031 0.0016 0.0014 0.0026 0.0043 0.0004 0.0021 0.0034 0.0010 0.0016 0.0007 0.0022 0.0010 0.0008 0.0004 0.0011 0.0040 0.0024 0.0036 0.0009 0.0023 0.0034 0.0025 0.0007 0.0011 0.0010 0.0016 0.0005 0.0031 0.0007 0.0004 0.0013 4.1061
0.0026 0.0008 0.0014 0.0008 0.0006 0.0032 0.0023 0.0037 0.0004 0.0014 0.0030 0.0011 0.0010 0.0020 0.0005 0.0014 0.0007 0.0031 0.0016 0.0014 0.0026 0.0043 0.0004 0.0021 0.0034 0.0010 0.0016 0.0007 0.0022 0.0010 0.0008 0.0004 0.0011 0.0040 0.0024 0.0036 0.0009 0.0023 0.0034 0.0025 0.0007 0.0011 0.0010 0.0016 0.0005 0.0031 0.0007 0.0004 0.0013 0.0013 4.1054
0.0008 0.0014 0.0008 0.0006 0.0032 0.0023 0.0037 0.0004 0.0014 0.0030 0.0011 0.0010 0.0020 0.0005 0.0014 0.0007 0.0031 0.0016 0.0014 0.0026 0.0043 0.0004 0.0021 0.0034 0.0010 0.0016 0.0007 0.0022 0.0010 0.0008 0.0004 0.0011 0.0040 0.0024 0.0036 0.0009 0.0023 0.0034 0.0025 0.0007 0.0011 0.0010 0.0016 0.0005 0.0031 0.0007 0.0004 0.0013 0.0013 0.0012 4.0541
0.0014 0.0008 0.0006 0.0032 0.0023 0.0037 0.0004 0.0014 0.0030 0.0011 0.0010 0.0020 0.0005 0.0014 0.0007 0.0031 0.0016 0.0014 0.0026 0.0043 0.0004 0.0021 0.0034 0.0010 0.0016 0.0007 0.0022 0.0010 0.0008 0.0004 0.0011 0.0040 0.0024 0.0036 0.0009 0.0023 0.0034 0.0025 0.0007 0.0011 0.0010 0.0016 0.0005 0.0031 0.0007 0.0004 0.0013 0.0013 0.0012 0.0012 4.1038
0.0008 0.0006 0.0032 0.0023 0.0037 0.0004 0.0014 0.0030 0.0011 0.0010 0.0020 0.0005 0.0014 0.0007 0.0031 0.0016 0.0014 0.0026 0.0043 0.0004 0.0021 0.0034 0.0010 0.0016 0.0007 0.0022 0.0010 0.0008 0.0004 0.0011 0.0040 0.0024 0.0036 0.0009 0.0023 0.0034 0.0025 0.0007 0.0011 0.0010 0.0016 0.0005 0.0031 0.0007 0.0004 0.0013 0.0013 0.0012 0.0012 0.0020 4.1028
0.0006 0.0032 0.0023 0.0037 0.0004 0.0014 0.0030 0.0011 0.0010 0.0020 0.0005 0.0014 0.0007 0.0031 0.0016 0.0014 0.0026 0.0043 0.0004 0.0021 0.0034 0.0010 0.0016 0.0007 0.0022 0.0010 0.0008 0.0004 0.0011 0.0040 0.0024 0.0036 0.0009 0.0023 0.0034 0.0025 0.0007 0.0011 0.0010 0.0016 0.0005 0.0031 0.0007 0.0004 0.0013 0.0013 0.0012 0.0012 0.0020 0.0018 4.1036
0.0032 0.0023 0.0037 0.0004 0.0014 0.0030 0.0011 0.0010 0.0020 0.0005 0.0014 0.0007 0.0031 0.0016 0.0014 0.0026 0.0043 0.0004 0.0021 0.0034 0.0010 0.0016 0.0007 0.0022 0.0010 0.0008 0.0004 0.0011 0.0040 0.0024 0.0036 0.0009 0.0023 0.0034 0.0025 0.0007 0.0011 0.0010 0.0016 0.0005 0.0031 0.0007 0.0004 0.0013 0.0013 0.0012 0.0012 0.0020 0.0018 0.0062 4.1373
0.0023 0.0037 0.0004 0.0014 0.0030 0.0011 0.0010 0.0020 0.0005 0.0014 0.0007 0.0031 0.0016 0.0014 0.0026 0.0043 0.0004 0.0021 0.0034 0.0010 0.0016 0.0007 0.0022 0.0010 0.0008 0.0004 0.0011 0.0040 0.0024 0.0036 0.0009 0.0023 0.0034 0.0025 0.0007 0.0011 0.0010 0.0016 0.0005 0.0031 0.0007 0.0004 0.0013 0.0013 0.0012 0.0012 0.0020 0.0018 0.0062 0.0002 4.2492
0.0037 0.0004 0.0014 0.0030 0.0011 0.0010 0.0020 0.0005 0.0014 0.0007 0.0031 0.0016 0.0014 0.0026 0.0043 0.0004 0.0021 0.0034 0.0010 0.0016 0.0007 0.0022 0.0010 0.0008 0.0004 0.0011 0.0040 0.0024 0.0036 0.0009 0.0023 0.0034 0.0025 0.0007 0.0011 0.0010 0.0016 0.0005 0.0031 0.0007 0.0004 0.0013 0.0013 0.0012 0.0012 0.0020 0.0018 0.0062 0.0002 0.0014 4.1915
0.0004 0.0014 0.0030 0.0011 0.0010 0.0020 0.0005 0.0014 0.0007 0.0031 0.0016 0.0014 0.0026 0.0043 0.0004 0.0021 0.0034 0.0010 0.0016 0.0007 0.0022 0.0010 0.0008 0.0004 0.0011 0.0040 0.0024 0.0036 0.0009 0.0023 0.0034 0.0025 0.0007 0.0011 0.0010 0.0016 0.0005 0.0031 0.0007 0.0004 0.0013 0.0013 0.0012 0.0012 0.0020 0.0018 0.0062 0.0002 0.0014 0.0010 4.1397
0.0014 0.0030 0.0011 0.0010 0.0020 0.0005 0.0014 0.0007 0.0031 0.0016 0.0014 0.0026 0.0043 0.0004 0.0021 0.0034 0.0010 0.0016 0.0007 0.0022 0.0010 0.0008 0.0004 0.0011 0.0040 0.0024 0.0036 0.0009 0.0023 0.0034 0.0025 0.0007 0.0011 0.0010 0.0016 0.0005 0.0031 0.0007 0.0004 0.0013 0.0013 0.0012 0.0012 0.0020 0.0018 0.0062 0.0002 0.0014 0.0010 0.0043 4.1919
0.0030 0.0011 0.0010 0.0020 0.0005 0.0014 0.0007 0.0031 0.0016 0.0014 0.0026 0.0043 0.0004 0.0021 0.0034 0.0010 0.0016 0.0007 0.0022 0.0010 0.0008 0.0004 0.0011 0.0040 0.0024 0.0036 0.0009 0.0023 0.0034 0.0025 0.0007 0.0011 0.0010 0.0016 0.0005 0.0031 0.0007 0.0004 0.0013 0.0013 0.0012 0.0012 0.0020 0.0018 0.0062 0.0002 0.0014 0.0010 0.0043 0.0006 4.1935
0.0011 0.0010 0.0020 0.0005 0.0014 0.0007 0.0031 0.0016 0.0014 0.0026 0.0043 0.0004 0.0021 0.0034 0.0010 0.0016 0.0007 0.0022 0.0010 0.0008 0.0004 0.0011 0.0040 0.0024 0.0036 0.0009 0.0023 0.0034 0.0025 0.0007 0.0011 0.0010 0.0016 0.0005 0.0031 0.0007 0.0004 0.0013 0.0013 0.0012 0.0012 0.0020 0.0018 0.0062 0.0002 0.0014 0.0010 0.0043 0.0006 0.0026 4.1954
0.0010 0.0020 0.0005 0.0014 0.0007 0.0031 0.0016 0.0014 0.0026 0.0043 0.0004 0.0021 0.0034 0.0010 0.0016 0.0007 0.0022 0.0010 0.0008 0.0004 0.0011 0.0040 0.0024 0.0036 0.0009 0.0023 0.0034 0.0025 0.0007 0.0011 0.0010 0.0016 0.0005 0.0031 0.0007 0.0004 0.0013 0.0013 0.0012 0.0012 0.0020 0.0018 0.0062 0.0002 0.0014 0.0010 0.0043 0.0006 0.0026 0.0029 4.3190
0.0020 0.0005 0.0014 0.0007 0.0031 0.0016 0.0014 0.0026 0.0043 0.0004 0.0021 0.0034 0.0010 0.0016 0.0007 0.0022 0.0010 0.0008 0.0004 0.0011 0.0040 0.0024 0.0036 0.0009 0.0023 0.0034 0.0025 0.0007 0.0011 0.0010 0.0016 0.0005 0.0031 0.0007 0.0004 0.0013 0.0013 0.0012 0.0012 0.0020 0.0018 0.0062 0.0002 0.0014 0.0010 0.0043 0.0006 0.0026 0.0029 0.0020 4.2024
0.0005 0.0014 0.0007 0.0031 0.0016 0.0014 0.0026 0.0043 0.0004 0.0021 0.0034 0.0010 0.0016 0.0007 0.0022 0.0010 0.0008 0.0004 0.0011 0.0040 0.0024 0.0036 0.0009 0.0023 0.0034 0.0025 0.0007 0.0011 0.0010 0.0016 0.0005 0.0031 0.0007 0.0004 0.0013 0.0013 0.0012 0.0012 0.0020 0.0018 0.0062 0.0002 0.0014 0.0010 0.0043 0.0006 0.0026 0.0029 0.0020 0.0029 4.1462
0.0014 0.0007 0.0031 0.0016 0.0014 0.0026 0.0043 0.0004 0.0021 0.0034 0.0010 0.0016 0.0007 0.0022 0.0010 0.0008 0.0004 0.0011 0.0040 0.0024 0.0036 0.0009 0.0023 0.0034 0.0025 0.0007 0.0011 0.0010 0.0016 0.0005 0.0031 0.0007 0.0004 0.0013 0.0013 0.0012 0.0012 0.0020 0.0018 0.0062 0.0002 0.0014 0.0010 0.0043 0.0006 0.0026 0.0029 0.0020 0.0029 0.0050 4.2522
0.0007 0.0031 0.0016 0.0014 0.0026 0.0043 0.0004 0.0021 0.0034 0.0010 0.0016 0.0007 0.0022 0.0010 0.0008 0.0004 0.0011 0.0040 0.0024 0.0036 0.0009 0.0023 0.0034 0.0025 0.0007 0.0011 0.0010 0.0016 0.0005 0.0031 0.0007 0.0004 0.0013 0.0013 0.0012 0.0012 0.0020 0.0018 0.0062 0.0002 0.0014 0.0010 0.0043 0.0006 0.0026 0.0029 0.0020 0.0029 0.0050 0.0013 4.1942
0.0031 0.0016 0.0014 0.0026 0.0043 0.0004 0.0021 0.0034 0.0010 0.0016 0.0007 0.0022 0.0010 0.0008 0.0004 0.0011 0.0040 0.0024 0.0036 0.0009 0.0023 0.0034 0.0025 0.0007 0.0011 0.0010 0.0016 0.0005 0.0031 0.0007 0.0004 0.0013 0.0013 0.0012 0.0012 0.0020 0.0018 0.0062 0.0002 0.0014 0.0010 0.0043 0.0006 0.0026 0.0029 0.0020 0.0029 0.0050 0.0013 0.0008 4.1918
0.0016 0.0014 0.0026 0.0043 0.0004 0.0021 0.0034 0.0010 0.0016 0.0007 0.0022 0.0010 0.0008 0.0004 0.0011 0.0040 0.0024 0.0036 0.0009 0.0023 0.0034 0.0025 0.0007 0.0011 0.0010 0.0016 0.0005 0.0031 0.0007 0.0004 0.0013 0.0013 0.0012 0.0012 0.0020 0.0018 0.0062 0.0002 0.0014 0.0010 0.0043 0.0006 0.0026 0.0029 0.0020 0.0029 0.0050 0.0013 0.0008 0.0022 4.1371
0.0014 0.0026 0.0043 0.0004 0.0021 0.0034 0.0010 0.0016 0.0007 0.0022 0.0010 0.0008 0.0004 0.0011 0.0040 0.0024 0.0036 0.0009 0.0023 0.0034 0.0025 0.0007 0.0011 0.0010 0.0016 0.0005 0.0031 0.0007 0.0004 0.0013 0.0013 0.0012 0.0012 0.0020 0.0018 0.0062 0.0002 0.0014 0.0010 0.0043 0.0006 0.0026 0.0029 0.0020 0.0029 0.0050 0.0013 0.0008 0.0022 0.0004 4.1936
0.0026 0.0043 0.0004 0.0021 0.0034 0.0010 0.0016 0.0007 0.0022 0.0010 0.0008 0.0004 0.0011 0.0040 0.0024 0.0036 0.0009 0.0023 0.0034 0.0025 0.0007 0.0011 0.0010 0.0016 0.0005 0.0031 0.0007 0.0004 0.0013 0.0013 0.0012 0.0012 0.0020 0.0018 0.0062 0.0002 0.0014 0.0010 0.0043 0.0006 0.0026 0.0029 0.0020 0.0029 0.0050 0.0013 0.0008 0.0022 0.0004 0.0031 4.3134
0.0010 0.0033 0.0007 0.0003 0.0005 0.0009 0.0072 0.0012 0.0018 0.0084 0.0005 0.0010 0.0011 0.0010 0.0016 0.0009 0.0020 0.0012 0.0011 0.0013 0.0032 0.0007 0.0053 0.0002 0.0035 0.0006 0.0023 0.0011 0.0009 0.0013 0.0037 0.0021 0.0021 0.0014 0.0020 0.0033 0.0044 0.0008 0.0007 0.0027 0.0003 0.0006 0.0018 0.0044 0.0092 0.0005 0.0015 0.0012 0.0007 0.0009 4.3660
0.0033 0.0007 0.0003 0.0005 0.0009 0.0072 0.0012 0.0018 0.0084 0.0005 0.0010 0.0011 0.0010 0.0016 0.0009 0.0020 0.0012 0.0011 0.0013 0.0032 0.0007 0.0053 0.0002 0.0035 0.0006 0.0023 0.0011 0.0009 0.0013 0.0037 0.0021 0.0021 0.0014 0.0020 0.0033 0.0044 0.0008 0.0007 0.0027 0.0003 0.0006 0.0018 0.0044 0.0092 0.0005 0.0015 0.0012 0.0007 0.0009 0.0011 4.1777
0.0007 0.0003 0.0005 0.0009 0.0072 0.0012 0.0018 0.0084 0.0005 0.0010 0.0011 0.0010 0.0016 0.0009 0.0020 0.0012 0.0011 0.0013 0.0032 0.0007 0.0053 0.0002 0.0035 0.0006 0.0023 0.0011 0.0009 0.0013 0.0037 0.0021 0.0021 0.0014 0.0020 0.0033 0.0044 0.0008 0.0007 0.0027 0.0003 0.0006 0.0018 0.0044 0.0092 0.0005 0.0015 0.0012 0.0007 0.0009 0.0011 0.0013 3.9744
0.0003 0.0005 0.0009 0.0072 0.0012 0.0018 0.0084 0.0005 0.0010 0.0011 0.0010 0.0016 0.0009 0.0020 0.0012 0.0011 0.0013 0.0032 0.0007 0.0053 0.0002 0.0035 0.0006 0.0023 0.0011 0.0009 0.0013 0.0037 0.0021 0.0021 0.0014 0.0020 0.0033 0.0044 0.0008 0.0007 0.0027 0.0003 0.0006 0.0018 0.0044 0.0092 0.0005 0.0015 0.0012 0.0007 0.0009 0.0011 0.0013 0.0006 3.8909
0.0005 0.0009 0.0072 0.0012 0.0018 0.0084 0.0005 0.0010 0.0011 0.0010 0.0016 0.0009 0.0020 0.0012 0.0011 0.0013 0.0032 0.0007 0.0053 0.0002 0.0035 0.0006 0.0023 0.0011 0.0009 0.0013 0.0037 0.0021 0.0021 0.0014 0.0020 0.0033 0.0044 0.0008 0.0007 0.0027 0.0003 0.0006 0.0018 0.0044 0.0092 0.0005 0.0015 0.0012 0.0007 0.0009 0.0011 0.0013 0.0006 0.0039 4.0321
0.0009 0.0072 0.0012 0.0018 0.0084 0.0005 0.0010 0.0011 0.0010 0.0016 0.0009 0.0020 0.0012 0.0011 0.0013 0.0032 0.0007 0.0053 0.0002 0.0035 0.0006 0.0023 0.0011 0.0009 0.0013 0.0037 0.0021 0.0021 0.0014 0.0020 0.0033 0.0044 0.0008 0.0007 0.0027 0.0003 0.0006 0.0018 0.0044 0.0092 0.0005 0.0015 0.0012 0.0007 0.0009 0.0011 0.0013 0.0006 0.0039 0.0014 4.0399
0.0072 0.0012 0.0018 0.0084 0.0005 0.0010 0.0011 0.0010 0.0016 0.0009 0.0020 0.0012 0.0011 0.0013 0.0032 0.0007 0.0053 0.0002 0.0035 0.0006 0.0023 0.0011 0.0009 0.0013 0.0037 0.0021 0.0021 0.0014 0.0020 0.0033 0.0044 0.0008 0.0007 0.0027 0.0003 0.0006 0.0018 0.0044 0.0092 0.0005 0.0015 0.0012 0.0007 0.0009 0.0011 0.0013 0.0006 0.0039 0.0014 0.0004 4.0379
0.0012 0.0018 0.0084 0.0005 0.0010 0.0011 0.0010 0.0016 0.0009 0.0020 0.0012 0.0011 0.0013 0.0032 0.0007 0.0053 0.0002 0.0035 0.0006 0.0023 0.0011 0.0009 0.0013 0.0037 0.0021 0.0021 0.0014 0.0020 0.0033 0.0044 0.0008 0.0007 0.0027 0.0003 0.0006 0.0018 0.0044 0.0092 0.0005 0.0015 0.0012 0.0007 0.0009 0.0011 0.0013 0.0006 0.0039 0.0014 0.0004 0.0009 4.0020
0.0018 0.0084 0.0005 0.0010 0.0011 0.0010 0.0016 0.0009 0.0020 0.0012 0.0011 0.0013 0.0032 0.0007 0.0053 0.0002 0.0035 0.0006 0.0023 0.0011 0.0009 0.0013 0.0037 0.0021 0.0021 0.0014 0.0020 0.0033 0.0044 0.0008 0.0007 0.0027 0.0003 0.0006 0.0018 0.0044 0.0092 0.0005 0.0015 0.0012 0.0007 0.0009 0.0011 0.0013 0.0006 0.0039 0.0014 0.0004 0.0009 0.0006 4.0509
0.0084 0.0005 0.0010 0.0011 0.0010 0.0016 0.0009 0.0020 0.0012 0.0011 0.0013 0.0032 0.0007 0.0053 0.0002 0.0035 0.0006 0.0023 0.0011 0.0009 0.0013 0.0037 0.0021 0.0021 0.0014 0.0020 0.0033 0.0044 0.0008 0.0007 0.0027 0.0003 0.0006 0.0018 0.0044 0.0092 0.0005 0.0015 0.0012 0.0007 0.0009 0.0011 0.0013 0.0006 0.0039 0.0014 0.0004 0.0009 0.0006 0.0032 4.0014
0.0005 0.0010 0.0011 0.0010 0.0016 0.0009 0.0020 0.0012 0.0011 0.0013 0.0032 0.0007 0.0053 0.0002 0.0035 0.0006 0.0023 0.0011 0.0009 0.0013 0.0037 0.0021 0.0021 0.0014 0.0020 0.0033 0.0044 0.0008 0.0007 0.0027 0.0003 0.0006 0.0018 0.0044 0.0092 0.0005 0.0015 0.0012 0.0007 0.0009 0.0011 0.0013 0.0006 0.0039 0.0014 0.0004 0.0009 0.0006 0.0032 0.0023 4.0393
0.0010 0.0011 0.0010 0.0016 0.0009 0.0020 0.0012 0.0011 0.0013 0.0032 0.0007 0.0053 0.0002 0.0035 0.0006 0.0023 0.0011 0.0009 0.0013 0.0037 0.0021 0.0021 0.0014 0.0020 0.0033 0.0044 0.0008 0.0007 0.0027 0.0003 0.0006 0.0018 0.0044 0.0092 0.0005 0.0015 0.0012 0.0007 0.0009 0.0011 0.0013 0.0006 0.0039 0.0014 0.0004 0.0009 0.0006 0.0032 0.0023 0.0019 4.0908
0.0011 0.0010 0.0016 0.0009 0.0020 0.0012 0.0011 0.0013 0.0032 0.0007 0.0053 0.0002 0.0035 0.0006 0.0023 0.0011 0.0009 0.0013 0.0037 0.0021 0.0021 0.0014 0.0020 0.0033 0.0044 0.0008 0.0007 0.0027 0.0003 0.0006 0.0018 0.0044 0.0092 0.0005 0.0015 0.0012 0.0007 0.0009 0.0011 0.0013 0.0006 0.0039 0.0014 0.0004 0.0009 0.0006 0.0032 0.0023 0.0019 0.0016 4.0005
0.0010 0.0016 0.0009 0.0020 0.0012 0.0011 0.0013 0.0032 0.0007 0.0053 0.0002 0.0035 0.0006 0.0023 0.0011 0.0009 0.0013 0.0037 0.0021 0.0021 0.0014 0.0020 0.0033 0.0044 0.0008 0.0007 0.0027 0.0003 0.0006 0.0018 0.0044 0.0092 0.0005 0.0015 0.0012 0.0007 0.0009 0.0011 0.0013 0.0006 0.0039 0.0014 0.0004 0.0009 0.0006 0.0032 0.0023 0.0019 0.0016 0.0040 4.0488
0.0016 0.0009 0.0020 0.0012 0.0011 0.0013 0.0032 0.0007 0.0053 0.0002 0.0035 0.0006 0.0023 0.0011 0.0009 0.0013 0.0037 0.0021 0.0021 0.0014 0.0020 0.0033 0.0044 0.0008 0.0007 0.0027 0.0003 0.0006 0.0018 0.0044 0.0092 0.0005 0.0015 0.0012 0.0007 0.0009 0.0011 0.0013 0.0006 0.0039 0.0014 0.0004 0.0009 0.0006 0.0032 0.0023 0.0019 0.0016 0.0040 0.0008 4.1008
0.0009 0.0020 0.0012 0.0011 0.0013 0.0032 0.0007 0.0053 0.0002 0.0035 0.0006 0.0023 0.0011 0.0009 0.0013 0.0037 0.0021 0.0021 0.0014 0.0020 0.0033 0.0044 0.0008 0.0007 0.0027 0.0003 0.0006 0.0018 0.0044 0.0092 0.0005 0.0015 0.0012 0.0007 0.0009 0.0011 0.0013 0.0006 0.0039 0.0014 0.0004 0.0009 0.0006 0.0032 0.0023 0.0019 0.0016 0.0040 0.0008 0.0005 4.0467
0.0020 0.0012 0.0011 0.0013 0.0032 0.0007 0.0053 0.0002 0.0035 0.0006 0.0023 0.0011 0.0009 0.0013 0.0037 0.0021 0.0021 0.0014 0.0020 0.0033 0.0044 0.0008 0.0007 0.0027 0.0003 0.0006 0.0018 0.0044 0.0092 0.0005 0.0015 0.0012 0.0007 0.0009 0.0011 0.0013 0.0006 0.0039 0.0014 0.0004 0.0009 0.0006 0.0032 0.0023 0.0019 0.0016 0.0040 0.0008 0.0005 0.0008 4.0398
0.0012 0.0011 0.0013 0.0032 0.0007 0.0053 0.0002 0.0035 0.0006 0.0023 0.0011 0.0009 0.0013 0.0037 0.0021 0.0021 0.0014 0.0020 0.0033 0.0044 0.0008 0.0007 0.0027 0.0003 0.0006 0.0018 0.0044 0.0092 0.0005 0.0015 0.0012 0.0007 0.0009 0.0011 0.0013 0.0006 0.0039 0.0014 0.0004 0.0009 0.0006 0.0032 0.0023 0.0019 0.0016 0.0040 0.0008 0.0005 0.0008 0.0025 3.9987
0.0011 0.0013 0.0032 0.0007 0.0053 0.0002 0.0035 0.0006 0.0023 0.0011 0.0009 0.0013 0.0037 0.0021 0.0021 0.0014 0.0020 0.0033 0.0044 0.0008 0.0007 0.0027 0.0003 0.0006 0.0018 0.0044 0.0092 0.0005 0.0015 0.0012 0.0007 0.0009 0.0011 0.0013 0.0006 0.0039 0.0014 0.0004 0.0009 0.0006 0.0032 0.0023 0.0019 0.0016 0.0040 0.0008 0.0005 0.0008 0.0025 0.0009 4.0030
0.0013 0.0032 0.0007 0.0053 0.0002 0.0035 0.0006 0.0023 0.0011 0.0009 0.0013 0.0037 0.0021 0.0021 0.0014 0.0020 0.0033 0.0044 0.0008 0.0007 0.0027 0.0003 0.0006 0.0018 0.0044 0.0092 0.0005 0.0015 0.0012 0.0007 0.0009 0.0011 0.0013 0.0006 0.0039 0.0014 0.0004 0.0009 0.0006 0.0032 0.0023 0.0019 0.0016 0.0040 0.0008 0.0005 0.0008 0.0025 0.0009 0.0020 4.1014
0.0032 0.0007 0.0053 0.0002 0.0035 0.0006 0.0023 0.0011 0.0009 0.0013 0.0037 0.0021 0.0021 0.0014 0.0020 0.0033 0.0044 0.0008 0.0007 0.0027 0.0003 0.0006 0.0018 0.0044 0.0092 0.0005 0.0015 0.0012 0.0007 0.0009 0.0011 0.0013 0.0006 0.0039 0.0014 0.0004 0.0009 0.0006 0.0032 0.0023 0.0019 0.0016 0.0040 0.0008 0.0005 0.0008 0.0025 0.0009 0.0020 0.0032 4.0458
0.0007 0.0053 0.0002 0.0035 0.0006 0.0023 0.0011 0.0009 0.0013 0.0037 0.0021 0.0021 0.0014 0.0020 0.0033 0.0044 0.0008 0.0007 0.0027 0.0003 0.0006 0.0018 0.0044 0.0092 0.0005 0.0015 0.0012 0.0007 0.0009 0.0011 0.0013 0.0006 0.0039 0.0014 0.0004 0.0009 0.0006 0.0032 0.0023 0.0019 0.0016 0.0040 0.0008 0.0005 0.0008 0.0025 0.0009 0.0020 0.0032 0.0038 4.0439
0.0053 0.0002 0.0035 0.0006 0.0023 0.0011 0.0009 0.0013 0.0037 0.0021 0.0021 0.0014 0.0020 0.0033 0.0044 0.0008 0.0007 0.0027 0.0003 0.0006 0.0018 0.0044 0.0092 0.0005 0.0015 0.0012 0.0007 0.0009 0.0011 0.0013 0.0006 0.0039 0.0014 0.0004 0.0009 0.0006 0.0032 0.0023 0.0019 0.0016 0.0040 0.0008 0.0005 0.0008 0.0025 0.0009 0.0020 0.0032 0.0038 0.0042 3.9865
0.0002 0.0035 0.0006 0.0023 0.0011 0.0009 0.0013 0.0037 0.0021 0.0021 0.0014 0.0020 0.0033 0.0044 0.0008 0.0007 0.0027 0.0003 0.0006 0.0018 0.0044 0.0092 0.0005 0.0015 0.0012 0.0007 0.0009 0.0011 0.0013 0.0006 0.0039 0.0014 0.0004 0.0009 0.0006 0.0032 0.0023 0.0019 0.0016 0.0040 0.0008 0.0005 0.0008 0.0025 0.0009 0.0020 0.0032 0.0038 0.0042 0.0020 3.9968
0.0035 0.0006 0.0023 0.0011 0.0009 0.0013 0.0037 0.0021 0.0021 0.0014 0.0020 0.0033 0.0044 0.0008 0.0007 0.0027 0.0003 0.0006 0.0018 0.0044 0.0092 0.0005 0.0015 0.0012 0.0007 0.0009 0.0011 0.0013 0.0006 0.0039 0.0014 0.0004 0.0009 0.0006 0.0032 0.0023 0.0019 0.0016 0.0040 0.0008 0.0005 0.0008 0.0025 0.0009 0.0020 0.0032 0.0038 0.0042 0.0020 0.0014 4.0408
0.0006 0.0023 0.0011 0.0009 0.0013 0.0037 0.0021 0.0021 0.0014 0.0020 0.0033 0.0044 0.0008 0.0007 0.0027 0.0003 0.0006 0.0018 0.0044 0.0092 0.0005 0.0015 0.0012 0.0007 0.0009 0.0011 0.0013 0.0006 0.0039 0.0014 0.0004 0.0009 0.0006 0.0032 0.0023 0.0019 0.0016 0.0040 0.0008 0.0005 0.0008 0.0025 0.0009 0.0020 0.0032 0.0038 0.0042 0.0020 0.0014 0.0004 3.9915
0.0023 0.0011 0.0009 0.0013 0.0037 0.0021 0.0021 0.0014 0.0020 0.0033 0.0044 0.0008 0.0007 0.0027 0.0003 0.0006 0.0018 0.0044 0.0092 0.0005 0.0015 0.0012 0.0007 0.0009 0.0011 0.0013 0.0006 0.0039 0.0014 0.0004 0.0009 0.0006 0.0032 0.0023 0.0019 0.0016 0.0040 0.0008 0.0005 0.0008 0.0025 0.0009 0.0020 0.0032 0.0038 0.0042 0.0020 0.0014 0.0004 0.0004 3.9886
0.0011 0.0009 0.0013 0.0037 0.0021 0.0021 0.0014 0.0020 0.0033 0.0044 0.0008 0.0007 0.0027 0.0003 0.0006 0.0018 0.0044 0.0092 0.0005 0.0015 0.0012 0.0007 0.0009 0.0011 0.0013 0.0006 0.0039 0.0014 0.0004 0.0009 0.0006 0.0032 0.0023 0.0019 0.0016 0.0040 0.0008 0.0005 0.0008 0.0025 0.0009 0.0020 0.0032 0.0038 0.0042 0.0020 0.0014 0.0004 0.0004 0.0029 3.9800
0.0009 0.0013 0.0037 0.0021 0.0021 0.0014 0.0020 0.0033 0.0044 0.0008 0.0007 0.0027 0.0003 0.0006 0.0018 0.0044 0.0092 0.0005 0.0015 0.0012 0.0007 0.0009 0.0011 0.0013 0.0006 0.0039 0.0014 0.0004 0.0009 0.0006 0.0032 0.0023 0.0019 0.0016 0.0040 0.0008 0.0005 0.0008 0.0025 0.0009 0.0020 0.0032 0.0038 0.0042 0.0020 0.0014 0.0004 0.0004 0.0029 0.0066 3.9685
0.0013 0.0037 0.0021 0.0021 0.0014 0.0020 0.0033 0.0044 0.0008 0.0007 0.0027 0.0003 0.0006 0.0018 0.0044 0.0092 0.0005 0.0015 0.0012 0.0007 0.0009 0.0011 0.0013 0.0006 0.0039 0.0014 0.0004 0.0009 0.0006 0.0032 0.0023 0.0019 0.0016 0.0040 0.0008 0.0005 0.0008 0.0025 0.0009 0.0020 0.0032 0.0038 0.0042 0.0020 0.0014 0.0004 0.0004 0.0029 0.0066 0.0015 4.0239
0.0037 0.0021 0.0021 0.0014 0.0020 0.0033 0.0044 0.0008 0.0007 0.0027 0.0003 0.0006 0.0018 0.0044 0.0092 0.0005 0.0015 0.0012 0.0007 0.0009 0.0011 0.0013 0.0006 0.0039 0.0014 0.0004 0.0009 0.0006 0.0032 0.0023 0.0019 0.0016 0.0040 0.0008 0.0005 0.0008 0.0025 0.0009 0.0020 0.0032 0.0038 0.0042 0.0020 0.0014 0.0004 0.0004 0.0029 0.0066 0.0015 0.0024 4.0731
0.0021 0.0021 0.0014 0.0020 0.0033 0.0044 0.0008 0.0007 0.0027 0.0003 0.0006 0.0018 0.0044 0.0092 0.0005 0.0015 0.0012 0.0007 0.0009 0.0011 0.0013 0.0006 0.0039 0.0014 0.0004 0.0009 0.0006 0.0032 0.0023 0.0019 0.0016 0.0040 0.0008 0.0005 0.0008 0.0025 0.0009 0.0020 0.0032 0.0038 0.0042 0.0020 0.0014 0.0004 0.0004 0.0029 0.0066 0.0015 0.0024 0.0013 4.1212
0.0021 0.0014 0.0020 0.0033 0.0044 0.0008 0.0007 0.0027 0.0003 0.0006 0.0018 0.0044 0.0092 0.0005 0.0015 0.0012 0.0007 0.0009 0.0011 0.0013 0.0006 0.0039 0.0014 0.0004 0.0009 0.0006 0.0032 0.0023 0.0019 0.0016 0.0040 0.0008 0.0005 0.0008 0.0025 0.0009 0.0020 0.0032 0.0038 0.0042 0.0020 0.0014 0.0004 0.0004 0.0029 0.0066 0.0015 0.0024 0.0013 0.0023 4.1159
0.0014 0.0020 0.0033 0.0044 0.0008 0.0007 0.0027 0.0003 0.0006 0.0018 0.0044 0.0092 0.0005 0.0015 0.0012 0.0007 0.0009 0.0011 0.0013 0.0006 0.0039 0.0014 0.0004 0.0009 0.0006 0.0032 0.0023 0.0019 0.0016 0.0040 0.0008 0.0005 0.0008 0.0025 0.0009 0.0020 0.0032 0.0038 0.0042 0.0020 0.0014 0.0004 0.0004 0.0029 0.0066 0.0015 0.0024 0.0013 0.0023 0.0007 4.1168
0.0020 0.0033 0.0044 0.0008 0.0007 0.0027 0.0003 0.0006 0.0018 0.0044 0.0092 0.0005 0.0015 0.0012 0.0007 0.0009 0.0011 0.0013 0.0006 0.0039 0.0014 0.0004 0.0009 0.0006 0.0032 0.0023 0.0019 0.0016 0.0040 0.0008 0.0005 0.0008 0.0025 0.0009 0.0020 0.0032 0.0038 0.0042 0.0020 0.0014 0.0004 0.0004 0.0029 0.0066 0.0015 0.0024 0.0013 0.0023 0.0007 0.0044 4.1137
0.0033 0.0044 0.0008 0.0007 0.0027 0.0003 0.0006 0.0018 0.0044 0.0092 0.0005 0.0015 0.0012 0.0007 0.0009 0.0011 0.0013 0.0006 0.0039 0.0014 0.0004 0.0009 0.0006 0.0032 0.0023 0.0019 0.0016 0.0040 0.0008 0.0005 0.0008 0.0025 0.0009 0.0020 0.0032 0.0038 0.0042 0.0020 0.0014 0.0004 0.0004 0.0029 0.0066 0.0015 0.0024 0.0013 0.0023 0.0007 0.0044 0.0007 4.1148
0.0044 0.0008 0.0007 0.0027 0.0003 0.0006 0.0018 0.0044 0.0092 0.0005 0.0015 0.0012 0.0007 0.0009 0.0011 0.0013 0.0006 0.0039 0.0014 0.0004 0.0009 0.0006 0.0032 0.0023 0.0019 0.0016 0.0040 0.0008 0.0005 0.0008 0.0025 0.0009 0.0020 0.0032 0.0038 0.0042 0.0020 0.0014 0.0004 0.0004 0.0029 0.0066 0.0015 0.0024 0.0013 0.0023 0.0007 0.0044 0.0007 0.0005 4.1643
0.0008 0.0007 0.0027 0.0003 0.0006 0.0018 0.0044 0.0092 0.0005 0.0015 0.0012 0.0007 0.0009 0.0011 0.0013 0.0006 0.0039 0.0014 0.0004 0.0009 0.0006 0.0032 0.0023 0.0019 0.0016 0.0040 0.0008 0.0005 0.0008 0.0025 0.0009 0.0020 0.0032 0.0038 0.0042 0.0020 0.0014 0.0004 0.0004 0.0029 0.0066 0.0015 0.0024 0.0013 0.0023 0.0007 0.0044 0.0007 0.0005 0.0017 4.0667
0.0007 0.0027 0.0003 0.0006 0.0018 0.0044 0.0092 0.0005 0.0015 0.0012 0.0007 0.0009 0.0011 0.0013 0.0006 0.0039 0.0014 0.0004 0.0009 0.0006 0.0032 0.0023 0.0019 0.0016 0.0040 0.0008 0.0005 0.0008 0.0025 0.0009 0.0020 0.0032 0.0038 0.0042 0.0020 0.0014 0.0004 0.0004 0.0029 0.0066 0.0015 0.0024 0.0013 0.0023 0.0007 0.0044 0.0007 0.0005 0.0017 0.0006 4.0182
0.0027 0.0003 0.0006 0.0018 0.0044 0.0092 0.0005 0.0015 0.0012 0.0007 0.0009 0.0011 0.0013 0.0006 0.0039 0.0014 0.0004 0.0009 0.0006 0.0032 0.0023 0.0019 0.0016 0.0040 0.0008 0.0005 0.0008 0.0025 0.0009 0.0020 0.0032 0.0038 0.0042 0.0020 0.0014 0.0004 0.0004 0.0029 0.0066 0.0015 0.0024 0.0013 0.0023 0.0007 0.0044 0.0007 0.0005 0.0017 0.0006 0.0041 4.0146
0.0003 0.0006 0.0018 0.0044 0.0092 0.0005 0.0015 0.0012 0.0007 0.0009 0.0011 0.0013 0.0006 0.0039 0.0014 0.0004 0.0009 0.0006 0.0032 0.0023 0.0019 0.0016 0.0040 0.0008 0.0005 0.0008 0.0025 0.0009 0.0020 0.0032 0.0038 0.0042 0.0020 0.0014 0.0004 0.0004 0.0029 0.0066 0.0015 0.0024 0.0013 0.0023 0.0007 0.0044 0.0007 0.0005 0.0017 0.0006 0.0041 0.0013 4.0174
0.0006 0.0018 0.0044 0.0092 0.0005 0.0015 0.0012 0.0007 0.0009 0.0011 0.0013 0.0006 0.0039 0.0014 0.0004 0.0009 0.0006 0.0032 0.0023 0.0019 0.0016 0.0040 0.0008 0.0005 0.0008 0.0025 0.0009 0.0020 0.0032 0.0038 0.0042 0.0020 0.0014 0.0004 0.0004 0.0029 0.0066 0.0015 0.0024 0.0013 0.0023 0.0007 0.0044 0.0007 0.0005 0.0017 0.0006 0.0041 0.0013 0.0009 4.0164
0.0018 0.0044 0.0092 0.0005 0.0015 0.0012 0.0007 0.0009 0.0011 0.0013 0.0006 0.0039 0.0014 0.0004 0.0009 0.0006 0.0032 0.0023 0.0019 0.0016 0.0040 0.0008 0.0005 0.0008 0.0025 0.0009 0.0020 0.0032 0.0038 0.0042 0.0020 0.0014 0.0004 0.0004 0.0029 0.0066 0.0015 0.0024 0.0013 0.0023 0.0007 0.0044 0.0007 0.0005 0.0017 0.0006 0.0041 0.0013 0.0009 0.0007 4.0568
0.0044 0.0092 0.0005 0.0015 0.0012 0.0007 0.0009 0.0011 0.0013 0.0006 0.0039 0.0014 0.0004 0.0009 0.0006 0.0032 0.0023 0.0019 0.0016 0.0040 0.0008 0.0005 0.0008 0.0025 0.0009 0.0020 0.0032 0.0038 0.0042 0.0020 0.0014 0.0004 0.0004 0.0029 0.0066 0.0015 0.0024 0.0013 0.0023 0.0007 0.0044 0.0007 0.0005 0.0017 0.0006 0.0041 0.0013 0.0009 0.0007 0.0031 4.0554
0.0092 0.0005 0.0015 0.0012 0.0007 0.0009 0.0011 0.0013 0.0006 0.0039 0.0014 0.0004 0.0009 0.0006 0.0032 0.0023 0.0019 0.0016 0.0040 0.0008 0.0005 0.0008 0.0025 0.0009 0.0020 0.0032 0.0038 0.0042 0.0020 0.0014 0.0004 0.0004 0.0029 0.0066 0.0015 0.0024 0.0013 0.0023 0.0007 0.0044 0.0007 0.0005 0.0017 0.0006 0.0041 0.0013 0.0009 0.0007 0.0031 0.0032 4.0499
0.0005 0.0015 0.0012 0.0007 0.0009 0.0011 0.0013 0.0006 0.0039 0.0014 0.0004 0.0009 0.0006 0.0032 0.0023 0.0019 0.0016 0.0040 0.0008 0.0005 0.0008 0.0025 0.0009 0.0020 0.0032 0.0038 0.0042 0.0020 0.0014 0.0004 0.0004 0.0029 0.0066 0.0015 0.0024 0.0013 0.0023 0.0007 0.0044 0.0007 0.0005 0.0017 0.0006 0.0041 0.0013 0.0009 0.0007 0.0031 0.0032 0.0021 4.0160
0.0015 0.0012 0.0007 0.0009 0.0011 0.0013 0.0006 0.0039 0.0014 0.0004 0.0009 0.0006 0.0032 0.0023 0.0019 0.0016 0.0040 0.0008 0.0005 0.0008 0.0025 0.0009 0.0020 0.0032 0.0038 0.0042 0.0020 0.0014 0.0004 0.0004 0.0029 0.0066 0.0015 0.0024 0.0013 0.0023 0.0007 0.0044 0.0007 0.0005 0.0017 0.0006 0.0041 0.0013 0.0009 0.0007 0.0031 0.0032 0.0021 0.0041 4.0633
0.0012 0.0007 0.0009 0.0011 0.0013 0.0006 0.0039 0.0014 0.0004 0.0009 0.0006 0.0032 0.0023 0.0019 0.0016 0.0040 0.0008 0.0005 0.0008 0.0025 0.0009 0.0020 0.0032 0.0038 0.0042 0.0020 0.0014 0.0004 0.0004 0.0029 0.0066 0.0015 0.0024 0.0013 0.0023 0.0007 0.0044 0.0007 0.0005 0.0017 0.0006 0.0041 0.0013 0.0009 0.0007 0.0031 0.0032 0.0021 0.0041 0.0017 4.2287
0.0007 0.0009 0.0011 0.0013 0.0006 0.0039 0.0014 0.0004 0.0009 0.0006 0.0032 0.0023 0.0019 0.0016 0.0040 0.0008 0.0005 0.0008 0.0025 0.0009 0.0020 0.0032 0.0038 0.0042 0.0020 0.0014 0.0004 0.0004 0.0029 0.0066 0.0015 0.0024 0.0013 0.0023 0.0007 0.0044 0.0007 0.0005 0.0017 0.0006 0.0041 0.0013 0.0009 0.0007 0.0031 0.0032 0.0021 0.0041 0.0017 0.0010 4.1746
0.0009 0.0011 0.0013 0.0006 0.0039 0.0014 0.0004 0.0009 0.0006 0.0032 0.0023 0.0019 0.0016 0.0040 0.0008 0.0005 0.0008 0.0025 0.0009 0.0020 0.0032 0.0038 0.0042 0.0020 0.0014 0.0004 0.0004 0.0029 0.0066 0.0015 0.0024 0.0013 0.0023 0.0007 0.0044 0.0007 0.0005 0.0017 0.0006 0.0041 0.0013 0.0009 0.0007 0.0031 0.0032 0.0021 0.0041 0.0017 0.0010 0.0026 4.2949
0.0011 0.0013 0.0006 0.0039 0.0014 0.0004 0.0009 0.0006 0.0032 0.0023 0.0019 0.0016 0.0040 0.0008 0.0005 0.0008 0.0025 0.0009 0.0020 0.0032 0.0038 0.0042 0.0020 0.0014 0.0004 0.0004 0.0029 0.0066 0.0015 0.0024 0.0013 0.0023 0.0007 0.0044 0.0007 0.0005 0.0017 0.0006 0.0041 0.0013 0.0009 0.0007 0.0031 0.0032 0.0021 0.0041 0.0017 0.0010 0.0026 0.0032 4.2961
0.0013 0.0006 0.0039 0.0014 0.0004 0.0009 0.0006 0.0032 0.0023 0.0019 0.0016 0.0040 0.0008 0.0005 0.0008 0.0025 0.0009 0.0020 0.0032 0.0038 0.0042 0.0020 0.0014 0.0004 0.0004 0.0029 0.0066 0.0015 0.0024 0.0013 0.0023 0.0007 0.0044 0.0007 0.0005 0.0017 0.0006 0.0041 0.0013 0.0009 0.0007 0.0031 0.0032 0.0021 0.0041 0.0017 0.0010 0.0026 0.0032 0.0005 4.2961
0.0006 0.0039 0.0014 0.0004 0.0009 0.0006 0.0032 0.0023 0.0019 0.0016 0.0040 0.0008 0.0005 0.0008 0.0025 0.0009 0.0020 0.0032 0.0038 0.0042 0.0020 0.0014 0.0004 0.0004 0.0029 0.0066 0.0015 0.0024 0.0013 0.0023 0.0007 0.0044 0.0007 0.0005 0.0017 0.0006 0.0041 0.0013 0.0009 0.0007 0.0031 0.0032 0.0021 0.0041 0.0017 0.0010 0.0026 0.0032 0.0005 0.0069 4.3324
0.0039 0.0014 0.0004 0.0009 0.0006 0.0032 0.0023 0.0019 0.0016 0.0040 0.0008 0.0005 0.0008 0.0025 0.0009 0.0020 0.0032 0.0038 0.0042 0.0020 0.0014 0.0004 0.0004 0.0029 0.0066 0.0015 0.0024 0.0013 0.0023 0.0007 0.0044 0.0007 0.0005 0.0017 0.0006 0.0041 0.0013 0.0009 0.0007 0.0031 0.0032 0.0021 0.0041 0.0017 0.0010 0.0026 0.0032 0.0005 0.0069 0.0030 4.3344
0.0014 0.0004 0.0009 0.0006 0.0032 0.0023 0.0019 0.0016 0.0040 0.0008 0.0005 0.0008 0.0025 0.0009 0.0020 0.0032 0.0038 0.0042 0.0020 0.0014 0.0004 0.0004 0.0029 0.0066 0.0015 0.0024 0.0013 0.0023 0.0007 0.0044 0.0007 0.0005 0.0017 0.0006 0.0041 0.0013 0.0009 0.0007 0.0031 0.0032 0.0021 0.0041 0.0017 0.0010 0.0026 0.0032 0.0005 0.0069 0.0030 0.0016 4.3405
0.0004 0.0009 0.0006 0.0032 0.0023 0.0019 0.0016 0.0040 0.0008 0.0005 0.0008 0.0025 0.0009 0.0020 0.0032 0.0038 0.0042 0.0020 0.0014 0.0004 0.0004 0.0029 0.0066 0.0015 0.0024 0.0013 0.0023 0.0007 0.0044 0.0007 0.0005 0.0017 0.0006 0.0041 0.0013 0.0009 0.0007 0.0031 0.0032 0.0021 0.0041 0.0017 0.0010 0.0026 0.0032 0.0005 0.0069 0.0030 0.0016 0.0002 4.3464
0.0009 0.0006 0.0032 0.0023 0.0019 0.0016 0.0040 0.0008 0.0005 0.0008 0.0025 0.0009 0.0020 0.0032 0.0038 0.0042 0.0020 0.0014 0.0004 0.0004 0.0029 0.0066 0.0015 0.0024 0.0013 0.0023 0.0007 0.0044 0.0007 0.0005 0.0017 0.0006 0.0041 0.0013 0.0009 0.0007 0.0031 0.0032 0.0021 0.0041 0.0017 0.0010 0.0026 0.0032 0.0005 0.0069 0.0030 0.0016 0.0002 0.0012 4.2872
0.0006 0.0032 0.0023 0.0019 0.0016 0.0040 0.0008 0.0005 0.0008 0.0025 0.0009 0.0020 0.0032 0.0038 0.0042 0.0020 0.0014 0.0004 0.0004 0.0029 0.0066 0.0015 0.0024 0.0013 0.0023 0.0007 0.0044 0.0007 0.0005 0.0017 0.0006 0.0041 0.0013 0.0009 0.0007 0.0031 0.0032 0.0021 0.0041 0.0017 0.0010 0.0026 0.0032 0.0005 0.0069 0.0030 0.0016 0.0002 0.0012 0.0014 4.4255
0.0032 0.0023 0.0019 0.0016 0.0040 0.0008 0.0005 0.0008 0.0025 0.0009 0.0020 0.0032 0.0038 0.0042 0.0020 0.0014 0.0004 0.0004 0.0029 0.0066 0.0015 0.0024 0.0013 0.0023 0.0007 0.0044 0.0007 0.0005 0.0017 0.0006 0.0041 0.0013 0.0009 0.0007 0.0031 0.0032 0.0021 0.0041 0.0017 0.0010 0.0026 0.0032 0.0005 0.0069 0.0030 0.0016 0.0002 0.0012 0.0014 0.0013 4.4222
0.0023 0.0019 0.0016 0.0040 0.0008 0.0005 0.0008 0.0025 0.0009 0.0020 0.0032 0.0038 0.0042 0.0020 0.0014 0.0004 0.0004 0.0029 0.0066 0.0015 0.0024 0.0013 0.0023 0.0007 0.0044 0.0007 0.0005 0.0017 0.0006 0.0041 0.0013 0.0009 0.0007 0.0031 0.0032 0.0021 0.0041 0.0017 0.0010 0.0026 0.0032 0.0005 0.0069 0.0030 0.0016 0.0002 0.0012 0.0014 0.0013 0.0027 4.4258
0.0019 0.0016 0.0040 0.0008 0.0005 0.0008 0.0025 0.0009 0.0020 0.0032 0.0038 0.0042 0.0020 0.0014 0.0004 0.0004 0.0029 0.0066 0.0015 0.0024 0.0013 0.0023 0.0007 0.0044 0.0007 0.0005 0.0017 0.0006 0.0041 0.0013 0.0009 0.0007 0.0031 0.0032 0.0021 0.0041 0.0017 0.0010 0.0026 0.0032 0.0005 0.0069 0.0030 0.0016 0.0002 0.0012 0.0014 0.0013 0.0027 0.0005 4.4283
0.0016 0.0040 0.0008 0.0005 0.0008 0.0025 0.0009 0.0020 0.0032 0.0038 0.0042 0.0020 0.0014 0.0004 0.0004 0.0029 0.0066 0.0015 0.0024 0.0013 0.0023 0.0007 0.0044 0.0007 0.0005 0.0017 0.0006 0.0041 0.0013 0.0009 0.0007 0.0031 0.0032 0.0021 0.0041 0.0017 0.0010 0.0026 0.0032 0.0005 0.0069 0.0030 0.0016 0.0002 0.0012 0.0014 0.0013 0.0027 0.0005 0.0014 4.4305
0.0040 0.0008 0.0005 0.0008 0.0025 0.0009 0.0020 0.0032 0.0038 0.0042 0.0020 0.0014 0.0004 0.0004 0.0029 0.0066 0.0015 0.0024 0.0013 0.0023 0.0007 0.0044 0.0007 0.0005 0.0017 0.0006 0.0041 0.0013 0.0009 0.0007 0.0031 0.0032 0.0021 0.0041 0.0017 0.0010 0.0026 0.0032 0.0005 0.0069 0.0030 0.0016 0.0002 0.0012 0.0014 0.0013 0.0027 0.0005 0.0014 0.0005 4.5016
0.0008 0.0005 0.0008 0.0025 0.0009 0.0020 0.0032 0.0038 0.0042 0.0020 0.0014 0.0004 0.0004 0.0029 0.0066 0.0015 0.0024 0.0013 0.0023 0.0007 0.0044 0.0007 0.0005 0.0017 0.0006 0.0041 0.0013 0.0009 0.0007 0.0031 0.0032 0.0021 0.0041 0.0017 0.0010 0.0026 0.0032 0.0005 0.0069 0.0030 0.0016 0.0002 0.0012 0.0014 0.0013 0.0027 0.0005 0.0014 0.0005 0.0004 4.4211
0.0005 0.0008 0.0025 0.0009 0.0020 0.0032 0.0038 0.0042 0.0020 0.0014 0.0004 0.0004 0.0029 0.0066 0.0015 0.0024 0.0013 0.0023 0.0007 0.0044 0.0007 0.0005 0.0017 0.0006 0.0041 0.0013 0.0009 0.0007 0.0031 0.0032 0.0021 0.0041 0.0017 0.0010 0.0026 0.0032 0.0005 0.0069 0.0030 0.0016 0.0002 0.0012 0.0014 0.0013 0.0027 0.0005 0.0014 0.0005 0.0004 0.0028 4.3587
0.0008 0.0025 0.0009 0.0020 0.0032 0.0038 0.0042 0.0020 0.0014 0.0004 0.0004 0.0029 0.0066 0.0015 0.0024 0.0013 0.0023 0.0007 0.0044 0.0007 0.0005 0.0017 0.0006 0.0041 0.0013 0.0009 0.0007 0.0031 0.0032 0.0021 0.0041 0.0017 0.0010 0.0026 0.0032 0.0005 0.0069 0.0030 0.0016 0.0002 0.0012 0.0014 0.0013 0.0027 0.0005 0.0014 0.0005 0.0004 0.0028 0.0004 4.2986
0.0025 0.0009 0.0020 0.0032 0.0038 0.0042 0.0020 0.0014 0.0004 0.0004 0.0029 0.0066 0.0015 0.0024 0.0013 0.0023 0.0007 0.0044 0.0007 0.0005 0.0017 0.0006 0.0041 0.0013 0.0009 0.0007 0.0031 0.0032 0.0021 0.0041 0.0017 0.0010 0.0026 0.0032 0.0005 0.0069 0.0030 0.0016 0.0002 0.0012 0.0014 0.0013 0.0027 0.0005 0.0014 0.0005 0.0004 0.0028 0.0004 0.0069 4.2782
0.0009 0.0020 0.0032 0.0038 0.0042 0.0020 0.0014 0.0004 0.0004 0.0029 0.0066 0.0015 0.0024 0.0013 0.0023 0.0007 0.0044 0.0007 0.0005 0.0017 0.0006 0.0041 0.0013 0.0009 0.0007 0.0031 0.0032 0.0021 0.0041 0.0017 0.0010 0.0026 0.0032 0.0005 0.0069 0.0030 0.0016 0.0002 0.0012 0.0014 0.0013 0.0027 0.0005 0.0014 0.0005 0.0004 0.0028 0.0004 0.0069 0.0020 4.3418
0.0020 0.0032 0.0038 0.0042 0.0020 0.0014 0.0004 0.0004 0.0029 0.0066 0.0015 0.0024 0.0013 0.0023 0.0007 0.0044 0.0007 0.0005 0.0017 0.0006 0.0041 0.0013 0.0009 0.0007 0.0031 0.0032 0.0021 0.0041 0.0017 0.0010 0.0026 0.0032 0.0005 0.0069 0.0030 0.0016 0.0002 0.0012 0.0014 0.0013 0.0027 0.0005 0.0014 0.0005 0.0004 0.0028 0.0004 0.0069 0.0020 0.0014 4.2885
0.0032 0.0038 0.0042 0.0020 0.0014 0.0004 0.0004 0.0029 0.0066 0.0015 0.0024 0.0013 0.0023 0.0007 0.0044 0.0007 0.0005 0.0017 0.0006 0.0041 0.0013 0.0009 0.0007 0.0031 0.0032 0.0021 0.0041 0.0017 0.0010 0.0026 0.0032 0.0005 0.0069 0.0030 0.0016 0.0002 0.0012 0.0014 0.0013 0.0027 0.0005 0.0014 0.0005 0.0004 0.0028 0.0004 0.0069 0.0020 0.0014 0.0026 4.2883
0.0038 0.0042 0.0020 0.0014 0.0004 0.0004 0.0029 0.0066 0.0015 0.0024 0.0013 0.0023 0.0007 0.0044 0.0007 0.0005 0.0017 0.0006 0.0041 0.0013 0.0009 0.0007 0.0031 0.0032 0.0021 0.0041 0.0017 0.0010 0.0026 0.0032 0.0005 0.0069 0.0030 0.0016 0.0002 0.0012 0.0014 0.0013 0.0027 0.0005 0.0014 0.0005 0.0004 0.0028 0.0004 0.0069 0.0020 0.0014 0.0026 0.0057 4.3421
0.0029 0.0010 0.0028 0.0020 0.0013 0.0010 0.0018 0.0002 0.0030 0.0009 0.0005 0.0040 0.0027 0.0021 0.0004 0.0034 0.0017 0.0004 0.0005 0.0004 0.0009 0.0040 0.0007 0.0005 0.0033 0.0039 0.0014 0.0013 0.0010 0.0004 0.0005 0.0010 0.0022 0.0013 0.0021 0.0016 0.0017 0.0007 0.0012 0.0003 0.0017 0.0022 0.0030 0.0006 0.0054 0.0013 0.0020 0.0008 0.0052 0.0005 4.0939
0.0010 0.0028 0.0020 0.0013 0.0010 0.0018 0.0002 0.0030 0.0009 0.0005 0.0040 0.0027 0.0021 0.0004 0.0034 0.0017 0.0004 0.0005 0.0004 0.0009 0.0040 0.0007 0.0005 0.0033 0.0039 0.0014 0.0013 0.0010 0.0004 0.0005 0.0010 0.0022 0.0013 0.0021 0.0016 0.0017 0.0007 0.0012 0.0003 0.0017 0.0022 0.0030 0.0006 0.0054 0.0013 0.0020 0.0008 0.0052 0.0005 0.0002 3.9944
0.0028 0.0020 0.0013 0.0010 0.0018 0.0002 0.0030 0.0009 0.0005 0.0040 0.0027 0.0021 0.0004 0.0034 0.0017 0.0004 0.0005 0.0004 0.0009 0.0040 0.0007 0.0005 0.0033 0.0039 0.0014 0.0013 0.0010 0.0004 0.0005 0.0010 0.0022 0.0013 0.0021 0.0016 0.0017 0.0007 0.0012 0.0003 0.0017 0.0022 0.0030 0.0006 0.0054 0.0013 0.0020 0.0008 0.0052 0.0005 0.0002 0.0005 3.9936
0.0020 0.0013 0.0010 0.0018 0.0002 0.0030 0.0009 0.0005 0.0040 0.0027 0.0021 0.0004 0.0034 0.0017 0.0004 0.0005 0.0004 0.0009 0.0040 0.0007 0.0005 0.0033 0.0039 0.0014 0.0013 0.0010 0.0004 0.0005 0.0010 0.0022 0.0013 0.0021 0.0016 0.0017 0.0007 0.0012 0.0003 0.0017 0.0022 0.0030 0.0006 0.0054 0.0013 0.0020 0.0008 0.0052 0.0005 0.0002 0.0005 0.0009 3.9924
0.0013 0.0010 0.0018 0.0002 0.0030 0.0009 0.0005 0.0040 0.0027 0.0021 0.0004 0.0034 0.0017 0.0004 0.0005 0.0004 0.0009 0.0040 0.0007 0.0005 0.0033 0.0039 0.0014 0.0013 0.0010 0.0004 0.0005 0.0010 0.0022 0.0013 0.0021 0.0016 0.0017 0.0007 0.0012 0.0003 0.0017 0.0022 0.0030 0.0006 0.0054 0.0013 0.0020 0.0008 0.0052 0.0005 0.0002 0.0005 0.0009 0.0016 3.9457
0.0010 0.0018 0.0002 0.0030 0.0009 0.0005 0.0040 0.0027 0.0021 0.0004 0.0034 0.0017 0.0004 0.0005 0.0004 0.0009 0.0040 0.0007 0.0005 0.0033 0.0039 0.0014 0.0013 0.0010 0.0004 0.0005 0.0010 0.0022 0.0013 0.0021 0.0016 0.0017 0.0007 0.0012 0.0003 0.0017 0.0022 0.0030 0.0006 0.0054 0.0013 0.0020 0.0008 0.0052 0.0005 0.0002 0.0005 0.0009 0.0016 0.0012 3.9897
0.0018 0.0002 0.0030 0.0009 0.0005 0.0040 0.0027 0.0021 0.0004 0.0034 0.0017 0.0004 0.0005 0.0004 0.0009 0.0040 0.0007 0.0005 0.0033 0.0039 0.0014 0.0013 0.0010 0.0004 0.0005 0.0010 0.0022 0.0013 0.0021 0.0016 0.0017 0.0007 0.0012 0.0003 0.0017 0.0022 0.0030 0.0006 0.0054 0.0013 0.0020 0.0008 0.0052 0.0005 0.0002 0.0005 0.0009 0.0016 0.0012 0.0013 3.9467
0.0002 0.0030 0.0009 0.0005 0.0040 0.0027 0.0021 0.0004 0.0034 0.0017 0.0004 0.0005 0.0004 0.0009 0.0040 0.0007 0.0005 0.0033 0.0039 0.0014 0.0013 0.0010 0.0004 0.0005 0.0010 0.0022 0.0013 0.0021 0.0016 0.0017 0.0007 0.0012 0.0003 0.0017 0.0022 0.0030 0.0006 0.0054 0.0013 0.0020 0.0008 0.0052 0.0005 0.0002 0.0005 0.0009 0.0016 0.0012 0.0013 0.0022 3.9464
0.0030 0.0009 0.0005 0.0040 0.0027 0.0021 0.0004 0.0034 0.0017 0.0004 0.0005 0.0004 0.0009 0.0040 0.0007 0.0005 0.0033 0.0039 0.0014 0.0013 0.0010 0.0004 0.0005 0.0010 0.0022 0.0013 0.0021 0.0016 0.0017 0.0007 0.0012 0.0003 0.0017 0.0022 0.0030 0.0006 0.0054 0.0013 0.0020 0.0008 0.0052 0.0005 0.0002 0.0005 0.0009 0.0016 0.0012 0.0013 0.0022 0.0021 3.9038
0.0009 0.0005 0.0040 0.0027 0.0021 0.0004 0.0034 0.0017 0.0004 0.0005 0.0004 0.0009 0.0040 0.0007 0.0005 0.0033 0.0039 0.0014 0.0013 0.0010 0.0004 0.0005 0.0010 0.0022 0.0013 0.0021 0.0016 0.0017 0.0007 0.0012 0.0003 0.0017 0.0022 0.0030 0.0006 0.0054 0.0013 0.0020 0.0008 0.0052 0.0005 0.0002 0.0005 0.0009 0.0016 0.0012 0.0013 0.0022 0.0021 0.0007 3.9030
0.0005 0.0040 0.0027 0.0021 0.0004 0.0034 0.0017 0.0004 0.0005 0.0004 0.0009 0.0040 0.0007 0.0005 0.0033 0.0039 0.0014 0.0013 0.0010 0.0004 0.0005 0.0010 0.0022 0.0013 0.0021 0.0016 0.0017 0.0007 0.0012 0.0003 0.0017 0.0022 0.0030 0.0006 0.0054 0.0013 0.0020 0.0008 0.0052 0.0005 0.0002 0.0005 0.0009 0.0016 0.0012 0.0013 0.0022 0.0021 0.0007 0.0017 3.9481
0.0040 0.0027 0.0021 0.0004 0.0034 0.0017 0.0004 0.0005 0.0004 0.0009 0.0040 0.0007 0.0005 0.0033 0.0039 0.0014 0.0013 0.0010 0.0004 0.0005 0.0010 0.0022 0.0013 0.0021 0.0016 0.0017 0.0007 0.0012 0.0003 0.0017 0.0022 0.0030 0.0006 0.0054 0.0013 0.0020 0.0008 0.0052 0.0005 0.0002 0.0005 0.0009 0.0016 0.0012 0.0013 0.0022 0.0021 0.0007 0.0017 0.0040 3.9448
0.0027 0.0021 0.0004 0.0034 0.0017 0.0004 0.0005 0.0004 0.0009 0.0040 0.0007 0.0005 0.0033 0.0039 0.0014 0.0013 0.0010 0.0004 0.0005 0.0010 0.0022 0.0013 0.0021 0.0016 0.0017 0.0007 0.0012 0.0003 0.0017 0.0022 0.0030 0.0006 0.0054 0.0013 0.0020 0.0008 0.0052 0.0005 0.0002 0.0005 0.0009 0.0016 0.0012 0.0013 0.0022 0.0021 0.0007 0.0017 0.0040 0.0077 3.9655
0.0021 0.0004 0.0034 0.0017 0.0004 0.0005 0.0004 0.0009 0.0040 0.0007 0.0005 0.0033 0.0039 0.0014 0.0013 0.0010 0.0004 0.0005 0.0010 0.0022 0.0013 0.0021 0.0016 0.0017 0.0007 0.0012 0.0003 0.0017 0.0022 0.0030 0.0006 0.0054 0.0013 0.0020 0.0008 0.0052 0.0005 0.0002 0.0005 0.0009 0.0016 0.0012 0.0013 0.0022 0.0021 0.0007 0.0017 0.0040 0.0077 0.0021 4.0138
0.0004 0.0034 0.0017 0.0004 0.0005 0.0004 0.0009 0.0040 0.0007 0.0005 0.0033 0.0039 0.0014 0.0013 0.0010 0.0004 0.0005 0.0010 0.0022 0.0013 0.0021 0.0016 0.0017 0.0007 0.0012 0.0003 0.0017 0.0022 0.0030 0.0006 0.0054 0.0013 0.0020 0.0008 0.0052 0.0005 0.0002 0.0005 0.0009 0.0016 0.0012 0.0013 0.0022 0.0021 0.0007 0.0017 0.0040 0.0077 0.0021 0.0004 4.0123
0.0034 0.0017 0.0004 0.0005 0.0004 0.0009 0.0040 0.0007 0.0005 0.0033 0.0039 0.0014 0.0013 0.0010 0.0004 0.0005 0.0010 0.0022 0.0013 0.0021 0.0016 0.0017 0.0007 0.0012 0.0003 0.0017 0.0022 0.0030 0.0006 0.0054 0.0013 0.0020 0.0008 0.0052 0.0005 0.0002 0.0005 0.0009 0.0016 0.0012 0.0013 0.0022 0.0021 0.0007 0.0017 0.0040 0.0077 0.0021 0.0004 0.0010 3.9593
0.0017 0.0004 0.0005 0.0004 0.0009 0.0040 0.0007 0.0005 0.0033 0.0039 0.0014 0.0013 0.0010 0.0004 0.0005 0.0010 0.0022 0.0013 0.0021 0.0016 0.0017 0.0007 0.0012 0.0003 0.0017 0.0022 0.0030 0.0006 0.0054 0.0013 0.0020 0.0008 0.0052 0.0005 0.0002 0.0005 0.0009 0.0016 0.0012 0.0013 0.0022 0.0021 0.0007 0.0017 0.0040 0.0077 0.0021 0.0004 0.0010 0.0016 3.9094
0.0004 0.0005 0.0004 0.0009 0.0040 0.0007 0.0005 0.0033 0.0039 0.0014 0.0013 0.0010 0.0004 0.0005 0.0010 0.0022 0.0013 0.0021 0.0016 0.0017 0.0007 0.0012 0.0003 0.0017 0.0022 0.0030 0.0006 0.0054 0.0013 0.0020 0.0008 0.0052 0.0005 0.0002 0.0005 0.0009 0.0016 0.0012 0.0013 0.0022 0.0021 0.0007 0.0017 0.0040 0.0077 0.0021 0.0004 0.0010 0.0016 0.0028 3.8694
0.0005 0.0004 0.0009 0.0040 0.0007 0.0005 0.0033 0.0039 0.0014 0.0013 0.0010 0.0004 0.0005 0.0010 0.0022 0.0013 0.0021 0.0016 0.0017 0.0007 0.0012 0.0003 0.0017 0.0022 0.0030 0.0006 0.0054 0.0013 0.0020 0.0008 0.0052 0.0005 0.0002 0.0005 0.0009 0.0016 0.0012 0.0013 0.0022 0.0021 0.0007 0.0017 0.0040 0.0077 0.0021 0.0004 0.0010 0.0016 0.0028 0.0004 3.9531
0.0004 0.0009 0.0040 0.0007 0.0005 0.0033 0.0039 0.0014 0.0013 0.0010 0.0004 0.0005 0.0010 0.0022 0.0013 0.0021 0.0016 0.0017 0.0007 0.0012 0.0003 0.0017 0.0022 0.0030 0.0006 0.0054 0.0013 0.0020 0.0008 0.0052 0.0005 0.0002 0.0005 0.0009 0.0016 0.0012 0.0013 0.0022 0.0021 0.0007 0.0017 0.0040 0.0077 0.0021 0.0004 0.0010 0.0016 0.0028 0.0004 0.0018 4.0019
0.0009 0.0040 0.0007 0.0005 0.0033 0.0039 0.0014 0.0013 0.0010 0.0004 0.0005 0.0010 0.0022 0.0013 0.0021 0.0016 0.0017 0.0007 0.0012 0.0003 0.0017 0.0022 0.0030 0.0006 0.0054 0.0013 0.0020 0.0008 0.0052 0.0005 0.0002 0.0005 0.0009 0.0016 0.0012 0.0013 0.0022 0.0021 0.0007 0.0017 0.0040 0.0077 0.0021 0.0004 0.0010 0.0016 0.0028 0.0004 0.0018 0.0012 4.1067
0.0040 0.0007 0.0005 0.0033 0.0039 0.0014 0.0013 0.0010 0.0004 0.0005 0.0010 0.0022 0.0013 0.0021 0.0016 0.0017 0.0007 0.0012 0.0003 0.0017 0.0022 0.0030 0.0006 0.0054 0.0013 0.0020 0.0008 0.0052 0.0005 0.0002 0.0005 0.0009 0.0016 0.0012 0.0013 0.0022 0.0021 0.0007 0.0017 0.0040 0.0077 0.0021 0.0004 0.0010 0.0016 0.0028 0.0004 0.0018 0.0012 0.0016 4.0505
0.0007 0.0005 0.0033 0.0039 0.0014 0.0013 0.0010 0.0004 0.0005 0.0010 0.0022 0.0013 0.0021 0.0016 0.0017 0.0007 0.0012 0.0003 0.0017 0.0022 0.0030 0.0006 0.0054 0.0013 0.0020 0.0008 0.0052 0.0005 0.0002 0.0005 0.0009 0.0016 0.0012 0.0013 0.0022 0.0021 0.0007 0.0017 0.0040 0.0077 0.0021 0.0004 0.0010 0.0016 0.0028 0.0004 0.0018 0.0012 0.0016 0.0002 4.0059
0.0005 0.0033 0.0039 0.0014 0.0013 0.0010 0.0004 0.0005 0.0010 0.0022 0.0013 0.0021 0.0016 0.0017 0.0007 0.0012 0.0003 0.0017 0.0022 0.0030 0.0006 0.0054 0.0013 0.0020 0.0008 0.0052 0.0005 0.0002 0.0005 0.0009 0.0016 0.0012 0.0013 0.0022 0.0021 0.0007 0.0017 0.0040 0.0077 0.0021 0.0004 0.0010 0.0016 0.0028 0.0004 0.0018 0.0012 0.0016 0.0002 0.0013 4.0083
0.0033 0.0039 0.0014 0.0013 0.0010 0.0004 0.0005 0.0010 0.0022 0.0013 0.0021 0.0016 0.0017 0.0007 0.0012 0.0003 0.0017 0.0022 0.0030 0.0006 0.0054 0.0013 0.0020 0.0008 0.0052 0.0005 0.0002 0.0005 0.0009 0.0016 0.0012 0.0013 0.0022 0.0021 0.0007 0.0017 0.0040 0.0077 0.0021 0.0004 0.0010 0.0016 0.0028 0.0004 0.0018 0.0012 0.0016 0.0002 0.0013 0.0032 4.0076
0.0039 0.0014 0.0013 0.0010 0.0004 0.0005 0.0010 0.0022 0.0013 0.0021 0.0016 0.0017 0.0007 0.0012 0.0003 0.0017 0.0022 0.0030 0.0006 0.0054 0.0013 0.0020 0.0008 0.0052 0.0005 0.0002 0.0005 0.0009 0.0016 0.0012 0.0013 0.0022 0.0021 0.0007 0.0017 0.0040 0.0077 0.0021 0.0004 0.0010 0.0016 0.0028 0.0004 0.0018 0.0012 0.0016 0.0002 0.0013 0.0032 0.0007 4.0618
0.0014 0.0013 0.0010 0.0004 0.0005 0.0010 0.0022 0.0013 0.0021 0.0016 0.0017 0.0007 0.0012 0.0003 0.0017 0.0022 0.0030 0.0006 0.0054 0.0013 0.0020 0.0008 0.0052 0.0005 0.0002 0.0005 0.0009 0.0016 0.0012 0.0013 0.0022 0.0021 0.0007 0.0017 0.0040 0.0077 0.0021 0.0004 0.0010 0.0016 0.0028 0.0004 0.0018 0.0012 0.0016 0.0002 0.0013 0.0032 0.0007 0.0024 4.1203
0.0013 0.0010 0.0004 0.0005 0.0010 0.0022 0.0013 0.0021 0.0016 0.0017 0.0007 0.0012 0.0003 0.0017 0.0022 0.0030 0.0006 0.0054 0.0013 0.0020 0.0008 0.0052 0.0005 0.0002 0.0005 0.0009 0.0016 0.0012 0.0013 0.0022 0.0021 0.0007 0.0017 0.0040 0.0077 0.0021 0.0004 0.0010 0.0016 0.0028 0.0004 0.0018 0.0012 0.0016 0.0002 0.0013 0.0032 0.0007 0.0024 0.0005 4.1728
0.0010 0.0004 0.0005 0.0010 0.0022 0.0013 0.0021 0.0016 0.0017 0.0007 0.0012 0.0003 0.0017 0.0022 0.0030 0.0006 0.0054 0.0013 0.0020 0.0008 0.0052 0.0005 0.0002 0.0005 0.0009 0.0016 0.0012 0.0013 0.0022 0.0021 0.0007 0.0017 0.0040 0.0077 0.0021 0.0004 0.0010 0.0016 0.0028 0.0004 0.0018 0.0012 0.0016 0.0002 0.0013 0.0032 0.0007 0.0024 0.0005 0.0008 4.1703
0.0004 0.0005 0.0010 0.0022 0.0013 0.0021 0.0016 0.0017 0.0007 0.0012 0.0003 0.0017 0.0022 0.0030 0.0006 0.0054 0.0013 0.0020 0.0008 0.0052 0.0005 0.0002 0.0005 0.0009 0.0016 0.0012 0.0013 0.0022 0.0021 0.0007 0.0017 0.0040 0.0077 0.0021 0.0004 0.0010 0.0016 0.0028 0.0004 0.0018 0.0012 0.0016 0.0002 0.0013 0.0032 0.0007 0.0024 0.0005 0.0008 0.0025 4.1717
0.0005 0.0010 0.0022 0.0013 0.0021 0.0016 0.0017 0.0007 0.0012 0.0003 0.0017 0.0022 0.0030 0.0006 0.0054 0.0013 0.0020 0.0008 0.0052 0.0005 0.0002 0.0005 0.0009 0.0016 0.0012 0.0013 0.0022 0.0021 0.0007 0.0017 0.0040 0.0077 0.0021 0.0004 0.0010 0.0016 0.0028 0.0004 0.0018 0.0012 0.0016 0.0002 0.0013 0.0032 0.0007 0.0024 0.0005 0.0008 0.0025 0.0015 4.2271
0.0010 0.0022 0.0013 0.0021 0.0016 0.0017 0.0007 0.0012 0.0003 0.0017 0.0022 0.0030 0.0006 0.0054 0.0013 0.0020 0.0008 0.0052 0.0005 0.0002 0.0005 0.0009 0.0016 0.0012 0.0013 0.0022 0.0021 0.0007 0.0017 0.0040 0.0077 0.0021 0.0004 0.0010 0.0016 0.0028 0.0004 0.0018 0.0012 0.0016 0.0002 0.0013 0.0032 0.0007 0.0024 0.0005 0.0008 0.0025 0.0015 0.0006 4.2309
0.0022 0.0013 0.0021 0.0016 0.0017 0.0007 0.0012 0.0003 0.0017 0.0022 0.0030 0.0006 0.0054 0.0013 0.0020 0.0008 0.0052 0.0005 0.0002 0.0005 0.0009 0.0016 0.0012 0.0013 0.0022 0.0021 0.0007 0.0017 0.0040 0.0077 0.0021 0.0004 0.0010 0.0016 0.0028 0.0004 0.0018 0.0012 0.0016 0.0002 0.0013 0.0032 0.0007 0.0024 0.0005 0.0008 0.0025 0.0015 0.0006 0.0002 4.2272
0.0013 0.0021 0.0016 0.0017 0.0007 0.0012 0.0003 0.0017 0.0022 0.0030 0.0006 0.0054 0.0013 0.0020 0.0008 0.0052 0.0005 0.0002 0.0005 0.0009 0.0016 0.0012 0.0013 0.0022 0.0021 0.0007 0.0017 0.0040 0.0077 0.0021 0.0004 0.0010 0.0016 0.0028 0.0004 0.0018 0.0012 0.0016 0.0002 0.0013 0.0032 0.0007 0.0024 0.0005 0.0008 0.0025 0.0015 0.0006 0.0002 0.0019 4.2308
0.0021 0.0016 0.0017 0.0007 0.0012 0.0003 0.0017 0.0022 0.0030 0.0006 0.0054 0.0013 0.0020 0.0008 0.0052 0.0005 0.0002 0.0005 0.0009 0.0016 0.0012 0.0013 0.0022 0.0021 0.0007 0.0017 0.0040 0.0077 0.0021 0.0004 0.0010 0.0016 0.0028 0.0004 0.0018 0.0012 0.0016 0.0002 0.0013 0.0032 0.0007 0.0024 0.0005 0.0008 0.0025 0.0015 0.0006 0.0002 0.0019 0.0059 4.2768
0.0016 0.0017 0.0007 0.0012 0.0003 0.0017 0.0022 0.0030 0.0006 0.0054 0.0013 0.0020 0.0008 0.0052 0.0005 0.0002 0.0005 0.0009 0.0016 0.0012 0.0013 0.0022 0.0021 0.0007 0.0017 0.0040 0.0077 0.0021 0.0004 0.0010 0.0016 0.0028 0.0004 0.0018 0.0012 0.0016 0.0002 0.0013 0.0032 0.0007 0.0024 0.0005 0.0008 0.0025 0.0015 0.0006 0.0002 0.0019 0.0059 0.0011 4.2813
0.0017 0.0007 0.0012 0.0003 0.0017 0.0022 0.0030 0.0006 0.0054 0.0013 0.0020 0.0008 0.0052 0.0005 0.0002 0.0005 0.0009 0.0016 0.0012 0.0013 0.0022 0.0021 0.0007 0.0017 0.0040 0.0077 0.0021 0.0004 0.0010 0.0016 0.0028 0.0004 0.0018 0.0012 0.0016 0.0002 0.0013 0.0032 0.0007 0.0024 0.0005 0.0008 0.0025 0.0015 0.0006 0.0002 0.0019 0.0059 0.0011 0.0024 4.3369
0.0007 0.0012 0.0003 0.0017 0.0022 0.0030 0.0006 0.0054 0.0013 0.0020 0.0008 0.0052 0.0005 0.0002 0.0005 0.0009 0.0016 0.0012 0.0013 0.0022 0.0021 0.0007 0.0017 0.0040 0.0077 0.0021 0.0004 0.0010 0.0016 0.0028 0.0004 0.0018 0.0012 0.0016 0.0002 0.0013 0.0032 0.0007 0.0024 0.0005 0.0008 0.0025 0.0015 0.0006 0.0002 0.0019 0.0059 0.0011 0.0024 0.0012 4.3414
0.0012 0.0003 0.0017 0.0022 0.0030 0.0006 0.0054 0.0013 0.0020 0.0008 0.0052 0.0005 0.0002 0.0005 0.0009 0.0016 0.0012 0.0013 0.0022 0.0021 0.0007 0.0017 0.0040 0.0077 0.0021 0.0004 0.0010 0.0016 0.0028 0.0004 0.0018 0.0012 0.0016 0.0002 0.0013 0.0032 0.0007 0.0024 0.0005 0.0008 0.0025 0.0015 0.0006 0.0002 0.0019 0.0059 0.0011 0.0024 0.0012 0.0009 4.3472
0.0003 0.0017 0.0022 0.0030 0.0006 0.0054 0.0013 0.0020 0.0008 0.0052 0.0005 0.0002 0.0005 0.0009 0.0016 0.0012 0.0013 0.0022 0.0021 0.0007 0.0017 0.0040 0.0077 0.0021 0.0004 0.0010 0.0016 0.0028 0.0004 0.0018 0.0012 0.0016 0.0002 0.0013 0.0032 0.0007 0.0024 0.0005 0.0008 0.0025 0.0015 0.0006 0.0002 0.0019 0.0059 0.0011 0.0024 0.0012 0.0009 0.0016 4.2790
0.0017 0.0022 0.0030 0.0006 0.0054 0.0013 0.0020 0.0008 0.0052 0.0005 0.0002 0.0005 0.0009 0.0016 0.0012 0.0013 0.0022 0.0021 0.0007 0.0017 0.0040 0.0077 0.0021 0.0004 0.0010 0.0016 0.0028 0.0004 0.0018 0.0012 0.0016 0.0002 0.0013 0.0032 0.0007 0.0024 0.0005 0.0008 0.0025 0.0015 0.0006 0.0002 0.0019 0.0059 0.0011 0.0024 0.0012 0.0009 0.0016 0.0007 4.2802
0.0022 0.0030 0.0006 0.0054 0.0013 0.0020 0.0008 0.0052 0.0005 0.0002 0.0005 0.0009 0.0016 0.0012 0.0013 0.0022 0.0021 0.0007 0.0017 0.0040 0.0077 0.0021 0.0004 0.0010 0.0016 0.0028 0.0004 0.0018 0.0012 0.0016 0.0002 0.0013 0.0032 0.0007 0.0024 0.0005 0.0008 0.0025 0.0015 0.0006 0.0002 0.0019 0.0059 0.0011 0.0024 0.0012 0.0009 0.0016 0.0007 0.0005 4.2811
0.0030 0.0006 0.0054 0.0013 0.0020 0.0008 0.0052 0.0005 0.0002 0.0005 0.0009 0.0016 0.0012 0.0013 0.0022 0.0021 0.0007 0.0017 0.0040 0.0077 0.0021 0.0004 0.0010 0.0016 0.0028 0.0004 0.0018 0.0012 0.0016 0.0002 0.0013 0.0032 0.0007 0.0024 0.0005 0.0008 0.0025 0.0015 0.0006 0.0002 0.0019 0.0059 0.0011 0.0024 0.0012 0.0009 0.0016 0.0007 0.0005 0.0017 4.2262
0.0006 0.0054 0.0013 0.0020 0.0008 0.0052 0.0005 0.0002 0.0005 0.0009 0.0016 0.0012 0.0013 0.0022 0.0021 0.0007 0.0017 0.0040 0.0077 0.0021 0.0004 0.0010 0.0016 0.0028 0.0004 0.0018 0.0012 0.0016 0.0002 0.0013 0.0032 0.0007 0.0024 0.0005 0.0008 0.0025 0.0015 0.0006 0.0002 0.0019 0.0059 0.0011 0.0024 0.0012 0.0009 0.0016 0.0007 0.0005 0.0017 0.0012 4.2826
0.0054 0.0013 0.0020 0.0008 0.0052 0.0005 0.0002 0.0005 0.0009 0.0016 0.0012 0.0013 0.0022 0.0021 0.0007 0.0017 0.0040 0.0077 0.0021 0.0004 0.0010 0.0016 0.0028 0.0004 0.0018 0.0012 0.0016 0.0002 0.0013 0.0032 0.0007 0.0024 0.0005 0.0008 0.0025 0.0015 0.0006 0.0002 0.0019 0.0059 0.0011 0.0024 0.0012 0.0009 0.0016 0.0007 0.0005 0.0017 0.0012 0.0018 4.1614
0.0013 0.0020 0.0008 0.0052 0.0005 0.0002 0.0005 0.0009 0.0016 0.0012 0.0013 0.0022 0.0021 0.0007 0.0017 0.0040 0.0077 0.0021 0.0004 0.0010 0.0016 0.0028 0.0004 0.0018 0.0012 0.0016 0.0002 0.0013 0.0032 0.0007 0.0024 0.0005 0.0008 0.0025 0.0015 0.0006 0.0002 0.0019 0.0059 0.0011 0.0024 0.0012 0.0009 0.0016 0.0007 0.0005 0.0017 0.0012 0.0018 0.0006 4.0697
0.0020 0.0008 0.0052 0.0005 0.0002 0.0005 0.0009 0.0016 0.0012 0.0013 0.0022 0.0021 0.0007 0.0017 0.0040 0.0077 0.0021 0.0004 0.0010 0.0016 0.0028 0.0004 0.0018 0.0012 0.0016 0.0002 0.0013 0.0032 0.0007 0.0024 0.0005 0.0008 0.0025 0.0015 0.0006 0.0002 0.0019 0.0059 0.0011 0.0024 0.0012 0.0009 0.0016 0.0007 0.0005 0.0017 0.0012 0.0018 0.0006 0.0001 4.1184
0.0008 0.0052 0.0005 0.0002 0.0005 0.0009 0.0016 0.0012 0.0013 0.0022 0.0021 0.0007 0.0017 0.0040 0.0077 0.0021 0.0004 0.0010 0.0016 0.0028 0.0004 0.0018 0.0012 0.0016 0.0002 0.0013 0.0032 0.0007 0.0024 0.0005 0.0008 0.0025 0.0015 0.0006 0.0002 0.0019 0.0059 0.0011 0.0024 0.0012 0.0009 0.0016 0.0007 0.0005 0.0017 0.0012 0.0018 0.0006 0.0001 0.0011 4.1685
0.0052 0.0005 0.0002 0.0005 0.0009 0.0016 0.0012 0.0013 0.0022 0.0021 0.0007 0.0017 0.0040 0.0077 0.0021 0.0004 0.0010 0.0016 0.0028 0.0004 0.0018 0.0012 0.0016 0.0002 0.0013 0.0032 0.0007 0.0024 0.0005 0.0008 0.0025 0.0015 0.0006 0.0002 0.0019 0.0059 0.0011 0.0024 0.0012 0.0009 0.0016 0.0007 0.0005 0.0017 0.0012 0.0018 0.0006 0.0001 0.0011 0.0029 4.1603
0.0005 0.0002 0.0005 0.0009 0.0016 0.0012 0.0013 0.0022 0.0021 0.0007 0.0017 0.0040 0.0077 0.0021 0.0004 0.0010 0.0016 0.0028 0.0004 0.0018 0.0012 0.0016 0.0002 0.0013 0.0032 0.0007 0.0024 0.0005 0.0008 0.0025 0.0015 0.0006 0.0002 0.0019 0.0059 0.0011 0.0024 0.0012 0.0009 0.0016 0.0007 0.0005 0.0017 0.0012 0.0018 0.0006 0.0001 0.0011 0.0029 0.0032 4.0666
0.0002 0.0005 0.0009 0.0016 0.0012 0.0013 0.0022 0.0021 0.0007 0.0017 0.0040 0.0077 0.0021 0.0004 0.0010 0.0016 0.0028 0.0004 0.0018 0.0012 0.0016 0.0002 0.0013 0.0032 0.0007 0.0024 0.0005 0.0008 0.0025 0.0015 0.0006 0.0002 0.0019 0.0059 0.0011 0.0024 0.0012 0.0009 0.0016 0.0007 0.0005 0.0017 0.0012 0.0018 0.0006 0.0001 0.0011 0.0029 0.0032 0.0005 4.1219
0.0005 0.0009 0.0016 0.0012 0.0013 0.0022 0.0021 0.0007 0.0017 0.0040 0.0077 0.0021 0.0004 0.0010 0.0016 0.0028 0.0004 0.0018 0.0012 0.0016 0.0002 0.0013 0.0032 0.0007 0.0024 0.0005 0.0008 0.0025 0.0015 0.0006 0.0002 0.0019 0.0059 0.0011 0.0024 0.0012 0.0009 0.0016 0.0007 0.0005 0.0017 0.0012 0.0018 0.0006 0.0001 0.0011 0.0029 0.0032 0.0005 0.0006 4.1798
0.0009 0.0016 0.0012 0.0013 0.0022 0.0021 0.0007 0.0017 0.0040 0.0077 0.0021 0.0004 0.0010 0.0016 0.0028 0.0004 0.0018 0.0012 0.0016 0.0002 0.0013 0.0032 0.0007 0.0024 0.0005 0.0008 0.0025 0.0015 0.0006 0.0002 0.0019 0.0059 0.0011 0.0024 0.0012 0.0009 0.0016 0.0007 0.0005 0.0017 0.0012 0.0018 0.0006 0.0001 0.0011 0.0029 0.0032 0.0005 0.0006 0.0015 4.1811
0.0016 0.0012 0.0013 0.0022 0.0021 0.0007 0.0017 0.0040 0.0077 0.0021 0.0004 0.0010 0.0016 0.0028 0.0004 0.0018 0.0012 0.0016 0.0002 0.0013 0.0032 0.0007 0.0024 0.0005 0.0008 0.0025 0.0015 0.0006 0.0002 0.0019 0.0059 0.0011 0.0024 0.0012 0.0009 0.0016 0.0007 0.0005 0.0017 0.0012 0.0018 0.0006 0.0001 0.0011 0.0029 0.0032 0.0005 0.0006 0.0015 0.0023 4.2384
0.0012 0.0013 0.0022 0.0021 0.0007 0.0017 0.0040 0.0077 0.0021 0.0004 0.0010 0.0016 0.0028 0.0004 0.0018 0.0012 0.0016 0.0002 0.0013 0.0032 0.0007 0.0024 0.0005 0.0008 0.0025 0.0015 0.0006 0.0002 0.0019 0.0059 0.0011 0.0024 0.0012 0.0009 0.0016 0.0007 0.0005 0.0017 0.0012 0.0018 0.0006 0.0001 0.0011 0.0029 0.0032 0.0005 0.0006 0.0015 0.0023 0.0007 4.3013
0.0013 0.0022 0.0021 0.0007 0.0017 0.0040 0.0077 0.0021 0.0004 0.0010 0.0016 0.0028 0.0004 0.0018 0.0012 0.0016 0.0002 0.0013 0.0032 0.0007 0.0024 0.0005 0.0008 0.0025 0.0015 0.0006 0.0002 0.0019 0.0059 0.0011 0.0024 0.0012 0.0009 0.0016 0.0007 0.0005 0.0017 0.0012 0.0018 0.0006 0.0001 0.0011 0.0029 0.0032 0.0005 0.0006 0.0015 0.0023 0.0007 0.0008 4.3008
0.0022 0.0021 0.0007 0.0017 0.0040 0.0077 0.0021 0.0004 0.0010 0.0016 0.0028 0.0004 0.0018 0.0012 0.0016 0.0002 0.0013 0.0032 0.0007 0.0024 0.0005 0.0008 0.0025 0.0015 0.0006 0.0002 0.0019 0.0059 0.0011 0.0024 0.0012 0.0009 0.0016 0.0007 0.0005 0.0017 0.0012 0.0018 0.0006 0.0001 0.0011 0.0029 0.0032 0.0005 0.0006 0.0015 0.0023 0.0007 0.0008 0.0007 4.3033
0.0021 0.0007 0.0017 0.0040 0.0077 0.0021 0.0004 0.0010 0.0016 0.0028 0.0004 0.0018 0.0012 0.0016 0.0002 0.0013 0.0032 0.0007 0.0024 0.0005 0.0008 0.0025 0.0015 0.0006 0.0002 0.0019 0.0059 0.0011 0.0024 0.0012 0.0009 0.0016 0.0007 0.0005 0.0017 0.0012 0.0018 0.0006 0.0001 0.0011 0.0029 0.0032 0.0005 0.0006 0.0015 0.0023 0.0007 0.0008 0.0007 0.0006 4.3025
0.0007 0.0017 0.0040 0.0077 0.0021 0.0004 0.0010 0.0016 0.0028 0.0004 0.0018 0.0012 0.0016 0.0002 0.0013 0.0032 0.0007 0.0024 0.0005 0.0008 0.0025 0.0015 0.0006 0.0002 0.0019 0.0059 0.0011 0.0024 0.0012 0.0009 0.0016 0.0007 0.0005 0.0017 0.0012 0.0018 0.0006 0.0001 0.0011 0.0029 0.0032 0.0005 0.0006 0.0015 0.0023 0.0007 0.0008 0.0007 0.0006 0.0001 4.2364
0.0017 0.0040 0.0077 0.0021 0.0004 0.0010 0.0016 0.0028 0.0004 0.0018 0.0012 0.0016 0.0002 0.0013 0.0032 0.0007 0.0024 0.0005 0.0008 0.0025 0.0015 0.0006 0.0002 0.0019 0.0059 0.0011 0.0024 0.0012 0.0009 0.0016 0.0007 0.0005 0.0017 0.0012 0.0018 0.0006 0.0001 0.0011 0.0029 0.0032 0.0005 0.0006 0.0015 0.0023 0.0007 0.0008 0.0007 0.0006 0.0001 0.0078 4.2580
0.0040 0.0077 0.0021 0.0004 0.0010 0.0016 0.0028 0.0004 0.0018 0.0012 0.0016 0.0002 0.0013 0.0032 0.0007 0.0024 0.0005 0.0008 0.0025 0.0015 0.0006 0.0002 0.0019 0.0059 0.0011 0.0024 0.0012 0.0009 0.0016 0.0007 0.0005 0.0017 0.0012 0.0018 0.0006 0.0001 0.0011 0.0029 0.0032 0.0005 0.0006 0.0015 0.0023 0.0007 0.0008 0.0007 0.0006 0.0001 0.0078 0.0010 4.2574
0.0077 0.0021 0.0004 0.0010 0.0016 0.0028 0.0004 0.0018 0.0012 0.0016 0.0002 0.0013 0.0032 0.0007 0.0024 0.0005 0.0008 0.0025 0.0015 0.0006 0.0002 0.0019 0.0059 0.0011 0.0024 0.0012 0.0009 0.0016 0.0007 0.0005 0.0017 0.0012 0.0018 0.0006 0.0001 0.0011 0.0029 0.0032 0.0005 0.0006 0.0015 0.0023 0.0007 0.0008 0.0007 0.0006 0.0001 0.0078 0.0010 0.0010 4.2522
0.0021 0.0004 0.0010 0.0016 0.0028 0.0004 0.0018 0.0012 0.0016 0.0002 0.0013 0.0032 0.0007 0.0024 0.0005 0.0008 0.0025 0.0015 0.0006 0.0002 0.0019 0.0059 0.0011 0.0024 0.0012 0.0009 0.0016 0.0007 0.0005 0.0017 0.0012 0.0018 0.0006 0.0001 0.0011 0.0029 0.0032 0.0005 0.0006 0.0015 0.0023 0.0007 0.0008 0.0007 0.0006 0.0001 0.0078 0.0010 0.0010 0.0038 4.2933
0.0004 0.0010 0.0016 0.0028 0.0004 0.0018 0.0012 0.0016 0.0002 0.0013 0.0032 0.0007 0.0024 0.0005 0.0008 0.0025 0.0015 0.0006 0.0002 0.0019 0.0059 0.0011 0.0024 0.0012 0.0009 0.0016 0.0007 0.0005 0.0017 0.0012 0.0018 0.0006 0.0001 0.0011 0.0029 0.0032 0.0005 0.0006 0.0015 0.0023 0.0007 0.0008 0.0007 0.0006 0.0001 0.0078 0.0010 0.0010 0.0038 0.0041 4.1691
0.0010 0.0016 0.0028 0.0004 0.0018 0.0012 0.0016 0.0002 0.0013 0.0032 0.0007 0.0024 0.0005 0.0008 0.0025 0.0015 0.0006 0.0002 0.0019 0.0059 0.0011 0.0024 0.0012 0.0009 0.0016 0.0007 0.0005 0.0017 0.0012 0.0018 0.0006 0.0001 0.0011 0.0029 0.0032 0.0005 0.0006 0.0015 0.0023 0.0007 0.0008 0.0007 0.0006 0.0001 0.0078 0.0010 0.0010 0.0038 0.0041 0.0008 4.2887
0.0016 0.0028 0.0004 0.0018 0.0012 0.0016 0.0002 0.0013 0.0032 0.0007 0.0024 0.0005 0.0008 0.0025 0.0015 0.0006 0.0002 0.0019 0.0059 0.0011 0.0024 0.0012 0.0009 0.0016 0.0007 0.0005 0.0017 0.0012 0.0018 0.0006 0.0001 0.0011 0.0029 0.0032 0.0005 0.0006 0.0015 0.0023 0.0007 0.0008 0.0007 0.0006 0.0001 0.0078 0.0010 0.0010 0.0038 0.0041 0.0008 0.0012 4.2851
0.0028 0.0004 0.0018 0.0012 0.0016 0.0002 0.0013 0.0032 0.0007 0.0024 0.0005 0.0008 0.0025 0.0015 0.0006 0.0002 0.0019 0.0059 0.0011 0.0024 0.0012 0.0009 0.0016 0.0007 0.0005 0.0017 0.0012 0.0018 0.0006 0.0001 0.0011 0.0029 0.0032 0.0005 0.0006 0.0015 0.0023 0.0007 0.0008 0.0007 0.0006 0.0001 0.0078 0.0010 0.0010 0.0038 0.0041 0.0008 0.0012 0.0012 4.2811
0.0004 0.0018 0.0012 0.0016 0.0002 0.0013 0.0032 0.0007 0.0024 0.0005 0.0008 0.0025 0.0015 0.0006 0.0002 0.0019 0.0059 0.0011 0.0024 0.0012 0.0009 0.0016 0.0007 0.0005 0.0017 0.0012 0.0018 0.0006 0.0001 0.0011 0.0029 0.0032 0.0005 0.0006 0.0015 0.0023 0.0007 0.0008 0.0007 0.0006 0.0001 0.0078 0.0010 0.0010 0.0038 0.0041 0.0008 0.0012 0.0012 0.0051 4.2667
0.0018 0.0012 0.0016 0.0002 0.0013 0.0032 0.0007 0.0024 0.0005 0.0008 0.0025 0.0015 0.0006 0.0002 0.0019 0.0059 0.0011 0.0024 0.0012 0.0009 0.0016 0.0007 0.0005 0.0017 0.0012 0.0018 0.0006 0.0001 0.0011 0.0029 0.0032 0.0005 0.0006 0.0015 0.0023 0.0007 0.0008 0.0007 0.0006 0.0001 0.0078 0.0010 0.0010 0.0038 0.0041 0.0008 0.0012 0.0012 0.0051 0.0007 4.2699
0.0012 0.0016 0.0002 0.0013 0.0032 0.0007 0.0024 0.0005 0.0008 0.0025 0.0015 0.0006 0.0002 0.0019 0.0059 0.0011 0.0024 0.0012 0.0009 0.0016 0.0007 0.0005 0.0017 0.0012 0.0018 0.0006 0.0001 0.0011 0.0029 0.0032 0.0005 0.0006 0.0015 0.0023 0.0007 0.0008 0.0007 0.0006 0.0001 0.0078 0.0010 0.0010 0.0038 0.0041 0.0008 0.0012 0.0012 0.0051 0.0007 0.0011 4.1548
0.0016 0.0002 0.0013 0.0032 0.0007 0.0024 0.0005 0.0008 0.0025 0.0015 0.0006 0.0002 0.0019 0.0059 0.0011 0.0024 0.0012 0.0009 0.0016 0.0007 0.0005 0.0017 0.0012 0.0018 0.0006 0.0001 0.0011 0.0029 0.0032 0.0005 0.0006 0.0015 0.0023 0.0007 0.0008 0.0007 0.0006 0.0001 0.0078 0.0010 0.0010 0.0038 0.0041 0.0008 0.0012 0.0012 0.0051 0.0007 0.0011 0.0003 4.2698
0.0002 0.0013 0.0032 0.0007 0.0024 0.0005 0.0008 0.0025 0.0015 0.0006 0.0002 0.0019 0.0059 0.0011 0.0024 0.0012 0.0009 0.0016 0.0007 0.0005 0.0017 0.0012 0.0018 0.0006 0.0001 0.0011 0.0029 0.0032 0.0005 0.0006 0.0015 0.0023 0.0007 0.0008 0.0007 0.0006 0.0001 0.0078 0.0010 0.0010 0.0038 0.0041 0.0008 0.0012 0.0012 0.0051 0.0007 0.0011 0.0003 0.0009 4.2080
0.0013 0.0032 0.0007 0.0024 0.0005 0.0008 0.0025 0.0015 0.0006 0.0002 0.0019 0.0059 0.0011 0.0024 0.0012 0.0009 0.0016 0.0007 0.0005 0.0017 0.0012 0.0018 0.0006 0.0001 0.0011 0.0029 0.0032 0.0005 0.0006 0.0015 0.0023 0.0007 0.0008 0.0007 0.0006 0.0001 0.0078 0.0010 0.0010 0.0038 0.0041 0.0008 0.0012 0.0012 0.0051 0.0007 0.0011 0.0003 0.0009 0.0005 4.1493
0.0032 0.0007 0.0024 0.0005 0.0008 0.0025 0.0015 0.0006 0.0002 0.0019 0.0059 0.0011 0.0024 0.0012 0.0009 0.0016 0.0007 0.0005 0.0017 0.0012 0.0018 0.0006 0.0001 0.0011 0.0029 0.0032 0.0005 0.0006 0.0015 0.0023 0.0007 0.0008 0.0007 0.0006 0.0001 0.0078 0.0010 0.0010 0.0038 0.0041 0.0008 0.0012 0.0012 0.0051 0.0007 0.0011 0.0003 0.0009 0.0005 0.0061 4.1279
0.0007 0.0024 0.0005 0.0008 0.0025 0.0015 0.0006 0.0002 0.0019 0.0059 0.0011 0.0024 0.0012 0.0009 0.0016 0.0007 0.0005 0.0017 0.0012 0.0018 0.0006 0.0001 0.0011 0.0029 0.0032 0.0005 0.0006 0.0015 0.0023 0.0007 0.0008 0.0007 0.0006 0.0001 0.0078 0.0010 0.0010 0.0038 0.0041 0.0008 0.0012 0.0012 0.0051 0.0007 0.0011 0.0003 0.0009 0.0005 0.0061 0.0011 4.1303
0.0024 0.0005 0.0008 0.0025 0.0015 0.0006 0.0002 0.0019 0.0059 0.0011 0.0024 0.0012 0.0009 0.0016 0.0007 0.0005 0.0017 0.0012 0.0018 0.0006 0.0001 0.0011 0.0029 0.0032 0.0005 0.0006 0.0015 0.0023 0.0007 0.0008 0.0007 0.0006 0.0001 0.0078 0.0010 0.0010 0.0038 0.0041 0.0008 0.0012 0.0012 0.0051 0.0007 0.0011 0.0003 0.0009 0.0005 0.0061 0.0011 0.0055 4.2272
0.0005 0.0008 0.0025 0.0015 0.0006 0.0002 0.0019 0.0059 0.0011 0.0024 0.0012 0.0009 0.0016 0.0007 0.0005 0.0017 0.0012 0.0018 0.0006 0.0001 0.0011 0.0029 0.0032 0.0005 0.0006 0.0015 0.0023 0.0007 0.0008 0.0007 0.0006 0.0001 0.0078 0.0010 0.0010 0.0038 0.0041 0.0008 0.0012 0.0012 0.0051 0.0007 0.0011 0.0003 0.0009 0.0005 0.0061 0.0011 0.0055 0.0022 4.1708
0.0008 0.0025 0.0015 0.0006 0.0002 0.0019 0.0059 0.0011 0.0024 0.0012 0.0009 0.0016 0.0007 0.0005 0.0017 0.0012 0.0018 0.0006 0.0001 0.0011 0.0029 0.0032 0.0005 0.0006 0.0015 0.0023 0.0007 0.0008 0.0007 0.0006 0.0001 0.0078 0.0010 0.0010 0.0038 0.0041 0.0008 0.0012 0.0012 0.0051 0.0007 0.0011 0.0003 0.0009 0.0005 0.0061 0.0011 0.0055 0.0022 0.0008 4.2950
0.0025 0.0015 0.0006 0.0002 0.0019 0.0059 0.0011 0.0024 0.0012 0.0009 0.0016 0.0007 0.0005 0.0017 0.0012 0.0018 0.0006 0.0001 0.0011 0.0029 0.0032 0.0005 0.0006 0.0015 0.0023 0.0007 0.0008 0.0007 0.0006 0.0001 0.0078 0.0010 0.0010 0.0038 0.0041 0.0008 0.0012 0.0012 0.0051 0.0007 0.0011 0.0003 0.0009 0.0005 0.0061 0.0011 0.0055 0.0022 0.0008 0.0017 4.2927
0.0015 0.0006 0.0002 0.0019 0.0059 0.0011 0.0024 0.0012 0.0009 0.0016 0.0007 0.0005 0.0017 0.0012 0.0018 0.0006 0.0001 0.0011 0.0029 0.0032 0.0005 0.0006 0.0015 0.0023 0.0007 0.0008 0.0007 0.0006 0.0001 0.0078 0.0010 0.0010 0.0038 0.0041 0.0008 0.0012 0.0012 0.0051 0.0007 0.0011 0.0003 0.0009 0.0005 0.0061 0.0011 0.0055 0.0022 0.0008 0.0017 0.0013 4.1703
0.0006 0.0002 0.0019 0.0059 0.0011 0.0024 0.0012 0.0009 0.0016 0.0007 0.0005 0.0017 0.0012 0.0018 0.0006 0.0001 0.0011 0.0029 0.0032 0.0005 0.0006 0.0015 0.0023 0.0007 0.0008 0.0007 0.0006 0.0001 0.0078 0.0010 0.0010 0.0038 0.0041 0.0008 0.0012 0.0012 0.0051 0.0007 0.0011 0.0003 0.0009 0.0005 0.0061 0.0011 0.0055 0.0022 0.0008 0.0017 0.0013 0.0006 4.2246
0.0002 0.0019 0.0059 0.0011 0.0024 0.0012 0.0009 0.0016 0.0007 0.0005 0.0017 0.0012 0.0018 0.0006 0.0001 0.0011 0.0029 0.0032 0.0005 0.0006 0.0015 0.0023 0.0007 0.0008 0.0007 0.0006 0.0001 0.0078 0.0010 0.0010 0.0038 0.0041 0.0008 0.0012 0.0012 0.0051 0.0007 0.0011 0.0003 0.0009 0.0005 0.0061 0.0011 0.0055 0.0022 0.0008 0.0017 0.0013 0.0006 0.0010 4.2316
0.0019 0.0059 0.0011 0.0024 0.0012 0.0009 0.0016 0.0007 0.0005 0.0017 0.0012 0.0018 0.0006 0.0001 0.0011 0.0029 0.0032 0.0005 0.0006 0.0015 0.0023 0.0007 0.0008 0.0007 0.0006 0.0001 0.0078 0.0010 0.0010 0.0038 0.0041 0.0008 0.0012 0.0012 0.0051 0.0007 0.0011 0.0003 0.0009 0.0005 0.0061 0.0011 0.0055 0.0022 0.0008 0.0017 0.0013 0.0006 0.0010 0.0036 4.2334
0.0059 0.0011 0.0024 0.0012 0.0009 0.0016 0.0007 0.0005 0.0017 0.0012 0.0018 0.0006 0.0001 0.0011 0.0029 0.0032 0.0005 0.0006 0.0015 0.0023 0.0007 0.0008 0.0007 0.0006 0.0001 0.0078 0.0010 0.0010 0.0038 0.0041 0.0008 0.0012 0.0012 0.0051 0.0007 0.0011 0.0003 0.0009 0.0005 0.0061 0.0011 0.0055 0.0022 0.0008 0.0017 0.0013 0.0006 0.0010 0.0036 0.0015 4.2365
0.0011 0.0024 0.0012 0.0009 0.0016 0.0007 0.0005 0.0017 0.0012 0.0018 0.0006 0.0001 0.0011 0.0029 0.0032 0.0005 0.0006 0.0015 0.0023 0.0007 0.0008 0.0007 0.0006 0.0001 0.0078 0.0010 0.0010 0.0038 0.0041 0.0008 0.0012 0.0012 0.0051 0.0007 0.0011 0.0003 0.0009 0.0005 0.0061 0.0011 0.0055 0.0022 0.0008 0.0017 0.0013 0.0006 0.0010 0.0036 0.0015 0.0045 4.2485
0.0024 0.0012 0.0009 0.0016 0.0007 0.0005 0.0017 0.0012 0.0018 0.0006 0.0001 0.0011 0.0029 0.0032 0.0005 0.0006 0.0015 0.0023 0.0007 0.0008 0.0007 0.0006 0.0001 0.0078 0.0010 0.0010 0.0038 0.0041 0.0008 0.0012 0.0012 0.0051 0.0007 0.0011 0.0003 0.0009 0.0005 0.0061 0.0011 0.0055 0.0022 0.0008 0.0017 0.0013 0.0006 0.0010 0.0036 0.0015 0.0045 0.0038 4.1859
0.0012 0.0009 0.0016 0.0007 0.0005 0.0017 0.0012 0.0018 0.0006 0.0001 0.0011 0.0029 0.0032 0.0005 0.0006 0.0015 0.0023 0.0007 0.0008 0.0007 0.0006 0.0001 0.0078 0.0010 0.0010 0.0038 0.0041 0.0008 0.0012 0.0012 0.0051 0.0007 0.0011 0.0003 0.0009 0.0005 0.0061 0.0011 0.0055 0.0022 0.0008 0.0017 0.0013 0.0006 0.0010 0.0036 0.0015 0.0045 0.0038 0.0003 4.2409
0.0009 0.0016 0.0007 0.0005 0.0017 0.0012 0.0018 0.0006 0.0001 0.0011 0.0029 0.0032 0.0005 0.0006 0.0015 0.0023 0.0007 0.0008 0.0007 0.0006 0.0001 0.0078 0.0010 0.0010 0.0038 0.0041 0.0008 0.0012 0.0012 0.0051 0.0007 0.0011 0.0003 0.0009 0.0005 0.0061 0.0011 0.0055 0.0022 0.0008 0.0017 0.0013 0.0006 0.0010 0.0036 0.0015 0.0045 0.0038 0.0003 0.0004 4.1304
0.0016 0.0007 0.0005 0.0017 0.0012 0.0018 0.0006 0.0001 0.0011 0.0029 0.0032 0.0005 0.0006 0.0015 0.0023 0.0007 0.0008 0.0007 0.0006 0.0001 0.0078 0.0010 0.0010 0.0038 0.0041 0.0008 0.0012 0.0012 0.0051 0.0007 0.0011 0.0003 0.0009 0.0005 0.0061 0.0011 0.0055 0.0022 0.0008 0.0017 0.0013 0.0006 0.0010 0.0036 0.0015 0.0045 0.0038 0.0003 0.0004 0.0004 4.0238
0.0007 0.0005 0.0017 0.0012 0.0018 0.0006 0.0001 0.0011 0.0029 0.0032 0.0005 0.0006 0.0015 0.0023 0.0007 0.0008 0.0007 0.0006 0.0001 0.0078 0.0010 0.0010 0.0038 0.0041 0.0008 0.0012 0.0012 0.0051 0.0007 0.0011 0.0003 0.0009 0.0005 0.0061 0.0011 0.0055 0.0022 0.0008 0.0017 0.0013 0.0006 0.0010 0.0036 0.0015 0.0045 0.0038 0.0003 0.0004 0.0004 0.0001 4.0155
0.0005 0.0017 0.0012 0.0018 0.0006 0.0001 0.0011 0.0029 0.0032 0.0005 0.0006 0.0015 0.0023 0.0007 0.0008 0.0007 0.0006 0.0001 0.0078 0.0010 0.0010 0.0038 0.0041 0.0008 0.0012 0.0012 0.0051 0.0007 0.0011 0.0003 0.0009 0.0005 0.0061 0.0011 0.0055 0.0022 0.0008 0.0017 0.0013 0.0006 0.0010 0.0036 0.0015 0.0045 0.0038 0.0003 0.0004 0.0004 0.0001 0.0010 3.9289
0.0017 0.0012 0.0018 0.0006 0.0001 0.0011 0.0029 0.0032 0.0005 0.0006 0.0015 0.0023 0.0007 0.0008 0.0007 0.0006 0.0001 0.0078 0.0010 0.0010 0.0038 0.0041 0.0008 0.0012 0.0012 0.0051 0.0007 0.0011 0.0003 0.0009 0.0005 0.0061 0.0011 0.0055 0.0022 0.0008 0.0017 0.0013 0.0006 0.0010 0.0036 0.0015 0.0045 0.0038 0.0003 0.0004 0.0004 0.0001 0.0010 0.0041 3.9228
0.0012 0.0018 0.0006 0.0001 0.0011 0.0029 0.0032 0.0005 0.0006 0.0015 0.0023 0.0007 0.0008 0.0007 0.0006 0.0001 0.0078 0.0010 0.0010 0.0038 0.0041 0.0008 0.0012 0.0012 0.0051 0.0007 0.0011 0.0003 0.0009 0.0005 0.0061 0.0011 0.0055 0.0022 0.0008 0.0017 0.0013 0.0006 0.0010 0.0036 0.0015 0.0045 0.0038 0.0003 0.0004 0.0004 0.0001 0.0010 0.0041 0.0006 3.9706
0.0018 0.0006 0.0001 0.0011 0.0029 0.0032 0.0005 0.0006 0.0015 0.0023 0.0007 0.0008 0.0007 0.0006 0.0001 0.0078 0.0010 0.0010 0.0038 0.0041 0.0008 0.0012 0.0012 0.0051 0.0007 0.0011 0.0003 0.0009 0.0005 0.0061 0.0011 0.0055 0.0022 0.0008 0.0017 0.0013 0.0006 0.0010 0.0036 0.0015 0.0045 0.0038 0.0003 0.0004 0.0004 0.0001 0.0010 0.0041 0.0006 0.0017 4.0146
0.0006 0.0001 0.0011 0.0029 0.0032 0.0005 0.0006 0.0015 0.0023 0.0007 0.0008 0.0007 0.0006 0.0001 0.0078 0.0010 0.0010 0.0038 0.0041 0.0008 0.0012 0.0012 0.0051 0.0007 0.0011 0.0003 0.0009 0.0005 0.0061 0.0011 0.0055 0.0022 0.0008 0.0017 0.0013 0.0006 0.0010 0.0036 0.0015 0.0045 0.0038 0.0003 0.0004 0.0004 0.0001 0.0010 0.0041 0.0006 0.0017 0.0020 3.9169
0.0033 0.0011 0.0007 0.0006 0.0034 0.0008 0.0014 0.0026 0.0031 0.0013 0.0007 0.0040 0.0011 0.0028 0.0013 0.0009 0.0010 0.0037 0.0009 0.0031 0.0020 0.0010 0.0024 0.0003 0.0023 0.0010 0.0020 0.0015 0.0007 0.0042 0.0006 0.0002 0.0026 0.0010 0.0008 0.0007 0.0010 0.0005 0.0011 0.0003 0.0033 0.0012 0.0022 0.0004 0.0001 0.0012 0.0019 0.0013 0.0020 0.0085 4.5049
0.0011 0.0007 0.0006 0.0034 0.0008 0.0014 0.0026 0.0031 0.0013 0.0007 0.0040 0.0011 0.0028 0.0013 0.0009 0.0010 0.0037 0.0009 0.0031 0.0020 0.0010 0.0024 0.0003 0.0023 0.0010 0.0020 0.0015 0.0007 0.0042 0.0006 0.0002 0.0026 0.0010 0.0008 0.0007 0.0010 0.0005 0.0011 0.0003 0.0033 0.0012 0.0022 0.0004 0.0001 0.0012 0.0019 0.0013 0.0020 0.0085 0.0005 4.5111
0.0007 0.0006 0.0034 0.0008 0.0014 0.0026 0.0031 0.0013 0.0007 0.0040 0.0011 0.0028 0.0013 0.0009 0.0010 0.0037 0.0009 0.0031 0.0020 0.0010 0.0024 0.0003 0.0023 0.0010 0.0020 0.0015 0.0007 0.0042 0.0006 0.0002 0.0026 0.0010 0.0008 0.0007 0.0010 0.0005 0.0011 0.0003 0.0033 0.0012 0.0022 0.0004 0.0001 0.0012 0.0019 0.0013 0.0020 0.0085 0.0005 0.0006 4.5984
0.0006 0.0034 0.0008 0.0014 0.0026 0.0031 0.0013 0.0007 0.0040 0.0011 0.0028 0.0013 0.0009 0.0010 0.0037 0.0009 0.0031 0.0020 0.0010 0.0024 0.0003 0.0023 0.0010 0.0020 0.0015 0.0007 0.0042 0.0006 0.0002 0.0026 0.0010 0.0008 0.0007 0.0010 0.0005 0.0011 0.0003 0.0033 0.0012 0.0022 0.0004 0.0001 0.0012 0.0019 0.0013 0.0020 0.0085 0.0005 0.0006 0.0048 4.6784
0.0034 0.0008 0.0014 0.0026 0.0031 0.0013 0.0007 0.0040 0.0011 0.0028 0.0013 0.0009 0.0010 0.0037 0.0009 0.0031 0.0020 0.0010 0.0024 0.0003 0.0023 0.0010 0.0020 0.0015 0.0007 0.0042 0.0006 0.0002 0.0026 0.0010 0.0008 0.0007 0.0010 0.0005 0.0011 0.0003 0.0033 0.0012 0.0022 0.0004 0.0001 0.0012 0.0019 0.0013 0.0020 0.0085 0.0005 0.0006 0.0048 0.0009 4.6825
0.0008 0.0014 0.0026 0.0031 0.0013 0.0007 0.0040 0.0011 0.0028 0.0013 0.0009 0.0010 0.0037 0.0009 0.0031 0.0020 0.0010 0.0024 0.0003 0.0023 0.0010 0.0020 0.0015 0.0007 0.0042 0.0006 0.0002 0.0026 0.0010 0.0008 0.0007 0.0010 0.0005 0.0011 0.0003 0.0033 0.0012 0.0022 0.0004 0.0001 0.0012 0.0019 0.0013 0.0020 0.0085 0.0005 0.0006 0.0048 0.0009 0.0019 4.5142
0.0014 0.0026 0.0031 0.0013 0.0007 0.0040 0.0011 0.0028 0.0013 0.0009 0.0010 0.0037 0.0009 0.0031 0.0020 0.0010 0.0024 0.0003 0.0023 0.0010 0.0020 0.0015 0.0007 0.0042 0.0006 0.0002 0.0026 0.0010 0.0008 0.0007 0.0010 0.0005 0.0011 0.0003 0.0033 0.0012 0.0022 0.0004 0.0001 0.0012 0.0019 0.0013 0.0020 0.0085 0.0005 0.0006 0.0048 0.0009 0.0019 0.0001 4.4450
0.0026 0.0031 0.0013 0.0007 0.0040 0.0011 0.0028 0.0013 0.0009 0.0010 0.0037 0.0009 0.0031 0.0020 0.0010 0.0024 0.0003 0.0023 0.0010 0.0020 0.0015 0.0007 0.0042 0.0006 0.0002 0.0026 0.0010 0.0008 0.0007 0.0010 0.0005 0.0011 0.0003 0.0033 0.0012 0.0022 0.0004 0.0001 0.0012 0.0019 0.0013 0.0020 0.0085 0.0005 0.0006 0.0048 0.0009 0.0019 0.0001 0.0009 4.4419
0.0031 0.0013 0.0007 0.0040 0.0011 0.0028 0.0013 0.0009 0.0010 0.0037 0.0009 0.0031 0.0020 0.0010 0.0024 0.0003 0.0023 0.0010 0.0020 0.0015 0.0007 0.0042 0.0006 0.0002 0.0026 0.0010 0.0008 0.0007 0.0010 0.0005 0.0011 0.0003 0.0033 0.0012 0.0022 0.0004 0.0001 0.0012 0.0019 0.0013 0.0020 0.0085 0.0005 0.0006 0.0048 0.0009 0.0019 0.0001 0.0009 0.0018 4.4353
0.0013 0.0007 0.0040 0.0011 0.0028 0.0013 0.0009 0.0010 0.0037 0.0009 0.0031 0.0020 0.0010 0.0024 0.0003 0.0023 0.0010 0.0020 0.0015 0.0007 0.0042 0.0006 0.0002 0.0026 0.0010 0.0008 0.0007 0.0010 0.0005 0.0011 0.0003 0.0033 0.0012 0.0022 0.0004 0.0001 0.0012 0.0019 0.0013 0.0020 0.0085 0.0005 0.0006 0.0048 0.0009 0.0019 0.0001 0.0009 0.0018 0.0024 4.5063
0.0007 0.0040 0.0011 0.0028 0.0013 0.0009 0.0010 0.0037 0.0009 0.0031 0.0020 0.0010 0.0024 0.0003 0.0023 0.0010 0.0020 0.0015 0.0007 0.0042 0.0006 0.0002 0.0026 0.0010 0.0008 0.0007 0.0010 0.0005 0.0011 0.0003 0.0033 0.0012 0.0022 0.0004 0.0001 0.0012 0.0019 0.0013 0.0020 0.0085 0.0005 0.0006 0.0048 0.0009 0.0019 0.0001 0.0009 0.0018 0.0024 0.0008 4.5084
0.0040 0.0011 0.0028 0.0013 0.0009 0.0010 0.0037 0.0009 0.0031 0.0020 0.0010 0.0024 0.0003 0.0023 0.0010 0.0020 0.0015 0.0007 0.0042 0.0006 0.0002 0.0026 0.0010 0.0008 0.0007 0.0010 0.0005 0.0011 0.0003 0.0033 0.0012 0.0022 0.0004 0.0001 0.0012 0.0019 0.0013 0.0020 0.0085 0.0005 0.0006 0.0048 0.0009 0.0019 0.0001 0.0009 0.0018 0.0024 0.0008 0.0016 4.4275
0.0011 0.0028 0.0013 0.0009 0.0010 0.0037 0.0009 0.0031 0.0020 0.0010 0.0024 0.0003 0.0023 0.0010 0.0020 0.0015 0.0007 0.0042 0.0006 0.0002 0.0026 0.0010 0.0008 0.0007 0.0010 0.0005 0.0011 0.0003 0.0033 0.0012 0.0022 0.0004 0.0001 0.0012 0.0019 0.0013 0.0020 0.0085 0.0005 0.0006 0.0048 0.0009 0.0019 0.0001 0.0009 0.0018 0.0024 0.0008 0.0016 0.0011 4.2961
0.0028 0.0013 0.0009 0.0010 0.0037 0.0009 0.0031 0.0020 0.0010 0.0024 0.0003 0.0023 0.0010 0.0020 0.0015 0.0007 0.0042 0.0006 0.0002 0.0026 0.0010 0.0008 0.0007 0.0010 0.0005 0.0011 0.0003 0.0033 0.0012 0.0022 0.0004 0.0001 0.0012 0.0019 0.0013 0.0020 0.0085 0.0005 0.0006 0.0048 0.0009 0.0019 0.0001 0.0009 0.0018 0.0024 0.0008 0.0016 0.0011 0.0007 4.1709
0.0013 0.0009 0.0010 0.0037 0.0009 0.0031 0.0020 0.0010 0.0024 0.0003 0.0023 0.0010 0.0020 0.0015 0.0007 0.0042 0.0006 0.0002 0.0026 0.0010 0.0008 0.0007 0.0010 0.0005 0.0011 0.0003 0.0033 0.0012 0.0022 0.0004 0.0001 0.0012 0.0019 0.0013 0.0020 0.0085 0.0005 0.0006 0.0048 0.0009 0.0019 0.0001 0.0009 0.0018 0.0024 0.0008 0.0016 0.0011 0.0007 0.0007 4.1700
0.0009 0.0010 0.0037 0.0009 0.0031 0.0020 0.0010 0.0024 0.0003 0.0023 0.0010 0.0020 0.0015 0.0007 0.0042 0.0006 0.0002 0.0026 0.0010 0.0008 0.0007 0.0010 0.0005 0.0011 0.0003 0.0033 0.0012 0.0022 0.0004 0.0001 0.0012 0.0019 0.0013 0.0020 0.0085 0.0005 0.0006 0.0048 0.0009 0.0019 0.0001 0.0009 0.0018 0.0024 0.0008 0.0016 0.0011 0.0007 0.0007 0.0004 4.2268
0.0010 0.0037 0.0009 0.0031 0.0020 0.0010 0.0024 0.0003 0.0023 0.0010 0.0020 0.0015 0.0007 0.0042 0.0006 0.0002 0.0026 0.0010 0.0008 0.0007 0.0010 0.0005 0.0011 0.0003 0.0033 0.0012 0.0022 0.0004 0.0001 0.0012 0.0019 0.0013 0.0020 0.0085 0.0005 0.0006 0.0048 0.0009 0.0019 0.0001 0.0009 0.0018 0.0024 0.0008 0.0016 0.0011 0.0007 0.0007 0.0004 0.0004 4.2240
0.0037 0.0009 0.0031 0.0020 0.0010 0.0024 0.0003 0.0023 0.0010 0.0020 0.0015 0.0007 0.0042 0.0006 0.0002 0.0026 0.0010 0.0008 0.0007 0.0010 0.0005 0.0011 0.0003 0.0033 0.0012 0.0022 0.0004 0.0001 0.0012 0.0019 0.0013 0.0020 0.0085 0.0005 0.0006 0.0048 0.0009 0.0019 0.0001 0.0009 0.0018 0.0024 0.0008 0.0016 0.0011 0.0007 0.0007 0.0004 0.0004 0.0034 4.1640
0.0009 0.0031 0.0020 0.0010 0.0024 0.0003 0.0023 0.0010 0.0020 0.0015 0.0007 0.0042 0.0006 0.0002 0.0026 0.0010 0.0008 0.0007 0.0010 0.0005 0.0011 0.0003 0.0033 0.0012 0.0022 0.0004 0.0001 0.0012 0.0019 0.0013 0.0020 0.0085 0.0005 0.0006 0.0048 0.0009 0.0019 0.0001 0.0009 0.0018 0.0024 0.0008 0.0016 0.0011 0.0007 0.0007 0.0004 0.0004 0.0034 0.0011 4.1689
0.0031 0.0020 0.0010 0.0024 0.0003 0.0023 0.0010 0.0020 0.0015 0.0007 0.0042 0.0006 0.0002 0.0026 0.0010 0.0008 0.0007 0.0010 0.0005 0.0011 0.0003 0.0033 0.0012 0.0022 0.0004 0.0001 0.0012 0.0019 0.0013 0.0020 0.0085 0.0005 0.0006 0.0048 0.0009 0.0019 0.0001 0.0009 0.0018 0.0024 0.0008 0.0016 0.0011 0.0007 0.0007 0.0004 0.0004 0.0034 0.0011 0.0013 4.1659
0.0020 0.0010 0.0024 0.0003 0.0023 0.0010 0.0020 0.0015 0.0007 0.0042 0.0006 0.0002 0.0026 0.0010 0.0008 0.0007 0.0010 0.0005 0.0011 0.0003 0.0033 0.0012 0.0022 0.0004 0.0001 0.0012 0.0019 0.0013 0.0020 0.0085 0.0005 0.0006 0.0048 0.0009 0.0019 0.0001 0.0009 0.0018 0.0024 0.0008 0.0016 0.0011 0.0007 0.0007 0.0004 0.0004 0.0034 0.0011 0.0013 0.0028 4.1670
0.0010 0.0024 0.0003 0.0023 0.0010 0.0020 0.0015 0.0007 0.0042 0.0006 0.0002 0.0026 0.0010 0.0008 0.0007 0.0010 0.0005 0.0011 0.0003 0.0033 0.0012 0.0022 0.0004 0.0001 0.0012 0.0019 0.0013 0.0020 0.0085 0.0005 0.0006 0.0048 0.0009 0.0019 0.0001 0.0009 0.0018 0.0024 0.0008 0.0016 0.0011 0.0007 0.0007 0.0004 0.0004 0.0034 0.0011 0.0013 0.0028 0.0008 4.1633
0.0024 0.0003 0.0023 0.0010 0.0020 0.0015 0.0007 0.0042 0.0006 0.0002 0.0026 0.0010 0.0008 0.0007 0.0010 0.0005 0.0011 0.0003 0.0033 0.0012 0.0022 0.0004 0.0001 0.0012 0.0019 0.0013 0.0020 0.0085 0.0005 0.0006 0.0048 0.0009 0.0019 0.0001 0.0009 0.0018 0.0024 0.0008 0.0016 0.0011 0.0007 0.0007 0.0004 0.0004 0.0034 0.0011 0.0013 0.0028 0.0008 0.0044 4.1534
0.0003 0.0023 0.0010 0.0020 0.0015 0.0007 0.0042 0.0006 0.0002 0.0026 0.0010 0.0008 0.0007 0.0010 0.0005 0.0011 0.0003 0.0033 0.0012 0.0022 0.0004 0.0001 0.0012 0.0019 0.0013 0.0020 0.0085 0.0005 0.0006 0.0048 0.0009 0.0019 0.0001 0.0009 0.0018 0.0024 0.0008 0.0016 0.0011 0.0007 0.0007 0.0004 0.0004 0.0034 0.0011 0.0013 0.0028 0.0008 0.0044 0.0039 4.0417
0.0023 0.0010 0.0020 0.0015 0.0007 0.0042 0.0006 0.0002 0.0026 0.0010 0.0008 0.0007 0.0010 0.0005 0.0011 0.0003 0.0033 0.0012 0.0022 0.0004 0.0001 0.0012 0.0019 0.0013 0.0020 0.0085 0.0005 0.0006 0.0048 0.0009 0.0019 0.0001 0.0009 0.0018 0.0024 0.0008 0.0016 0.0011 0.0007 0.0007 0.0004 0.0004 0.0034 0.0011 0.0013 0.0028 0.0008 0.0044 0.0039 0.0018 3.9946
0.0010 0.0020 0.0015 0.0007 0.0042 0.0006 0.0002 0.0026 0.0010 0.0008 0.0007 0.0010 0.0005 0.0011 0.0003 0.0033 0.0012 0.0022 0.0004 0.0001 0.0012 0.0019 0.0013 0.0020 0.0085 0.0005 0.0006 0.0048 0.0009 0.0019 0.0001 0.0009 0.0018 0.0024 0.0008 0.0016 0.0011 0.0007 0.0007 0.0004 0.0004 0.0034 0.0011 0.0013 0.0028 0.0008 0.0044 0.0039 0.0018 0.0004 3.9933
0.0020 0.0015 0.0007 0.0042 0.0006 0.0002 0.0026 0.0010 0.0008 0.0007 0.0010 0.0005 0.0011 0.0003 0.0033 0.0012 0.0022 0.0004 0.0001 0.0012 0.0019 0.0013 0.0020 0.0085 0.0005 0.0006 0.0048 0.0009 0.0019 0.0001 0.0009 0.0018 0.0024 0.0008 0.0016 0.0011 0.0007 0.0007 0.0004 0.0004 0.0034 0.0011 0.0013 0.0028 0.0008 0.0044 0.0039 0.0018 0.0004 0.0010 3.9933
0.0015 0.0007 0.0042 0.0006 0.0002 0.0026 0.0010 0.0008 0.0007 0.0010 0.0005 0.0011 0.0003 0.0033 0.0012 0.0022 0.0004 0.0001 0.0012 0.0019 0.0013 0.0020 0.0085 0.0005 0.0006 0.0048 0.0009 0.0019 0.0001 0.0009 0.0018 0.0024 0.0008 0.0016 0.0011 0.0007 0.0007 0.0004 0.0004 0.0034 0.0011 0.0013 0.0028 0.0008 0.0044 0.0039 0.0018 0.0004 0.0010 0.0006 4.0360
0.0007 0.0042 0.0006 0.0002 0.0026 0.0010 0.0008 0.0007 0.0010 0.0005 0.0011 0.0003 0.0033 0.0012 0.0022 0.0004 0.0001 0.0012 0.0019 0.0013 0.0020 0.0085 0.0005 0.0006 0.0048 0.0009 0.0019 0.0001 0.0009 0.0018 0.0024 0.0008 0.0016 0.0011 0.0007 0.0007 0.0004 0.0004 0.0034 0.0011 0.0013 0.0028 0.0008 0.0044 0.0039 0.0018 0.0004 0.0010 0.0006 0.0005 4.0290
0.0042 0.0006 0.0002 0.0026 0.0010 0.0008 0.0007 0.0010 0.0005 0.0011 0.0003 0.0033 0.0012 0.0022 0.0004 0.0001 0.0012 0.0019 0.0013 0.0020 0.0085 0.0005 0.0006 0.0048 0.0009 0.0019 0.0001 0.0009 0.0018 0.0024 0.0008 0.0016 0.0011 0.0007 0.0007 0.0004 0.0004 0.0034 0.0011 0.0013 0.0028 0.0008 0.0044 0.0039 0.0018 0.0004 0.0010 0.0006 0.0005 0.0013 3.9349
0.0006 0.0002 0.0026 0.0010 0.0008 0.0007 0.0010 0.0005 0.0011 0.0003 0.0033 0.0012 0.0022 0.0004 0.0001 0.0012 0.0019 0.0013 0.0020 0.0085 0.0005 0.0006 0.0048 0.0009 0.0019 0.0001 0.0009 0.0018 0.0024 0.0008 0.0016 0.0011 0.0007 0.0007 0.0004 0.0004 0.0034 0.0011 0.0013 0.0028 0.0008 0.0044 0.0039 0.0018 0.0004 0.0010 0.0006 0.0005 0.0013 0.0021 3.8157
0.0002 0.0026 0.0010 0.0008 0.0007 0.0010 0.0005 0.0011 0.0003 0.0033 0.0012 0.0022 0.0004 0.0001 0.0012 0.0019 0.0013 0.0020 0.0085 0.0005 0.0006 0.0048 0.0009 0.0019 0.0001 0.0009 0.0018 0.0024 0.0008 0.0016 0.0011 0.0007 0.0007 0.0004 0.0004 0.0034 0.0011 0.0013 0.0028 0.0008 0.0044 0.0039 0.0018 0.0004 0.0010 0.0006 0.0005 0.0013 0.0021 0.0012 3.9027
0.0026 0.0010 0.0008 0.0007 0.0010 0.0005 0.0011 0.0003 0.0033 0.0012 0.0022 0.0004 0.0001 0.0012 0.0019 0.0013 0.0020 0.0085 0.0005 0.0006 0.0048 0.0009 0.0019 0.0001 0.0009 0.0018 0.0024 0.0008 0.0016 0.0011 0.0007 0.0007 0.0004 0.0004 0.0034 0.0011 0.0013 0.0028 0.0008 0.0044 0.0039 0.0018 0.0004 0.0010 0.0006 0.0005 0.0013 0.0021 0.0012 0.0010 3.8577
0.0010 0.0008 0.0007 0.0010 0.0005 0.0011 0.0003 0.0033 0.0012 0.0022 0.0004 0.0001 0.0012 0.0019 0.0013 0.0020 0.0085 0.0005 0.0006 0.0048 0.0009 0.0019 0.0001 0.0009 0.0018 0.0024 0.0008 0.0016 0.0011 0.0007 0.0007 0.0004 0.0004 0.0034 0.0011 0.0013 0.0028 0.0008 0.0044 0.0039 0.0018 0.0004 0.0010 0.0006 0.0005 0.0013 0.0021 0.0012 0.0010 0.0008 3.8139
0.0008 0.0007 0.0010 0.0005 0.0011 0.0003 0.0033 0.0012 0.0022 0.0004 0.0001 0.0012 0.0019 0.0013 0.0020 0.0085 0.0005 0.0006 0.0048 0.0009 0.0019 0.0001 0.0009 0.0018 0.0024 0.0008 0.0016 0.0011 0.0007 0.0007 0.0004 0.0004 0.0034 0.0011 0.0013 0.0028 0.0008 0.0044 0.0039 0.0018 0.0004 0.0010 0.0006 0.0005 0.0013 0.0021 0.0012 0.0010 0.0008 0.0015 3.8106
0.0007 0.0010 0.0005 0.0011 0.0003 0.0033 0.0012 0.0022 0.0004 0.0001 0.0012 0.0019 0.0013 0.0020 0.0085 0.0005 0.0006 0.0048 0.0009 0.0019 0.0001 0.0009 0.0018 0.0024 0.0008 0.0016 0.0011 0.0007 0.0007 0.0004 0.0004 0.0034 0.0011 0.0013 0.0028 0.0008 0.0044 0.0039 0.0018 0.0004 0.0010 0.0006 0.0005 0.0013 0.0021 0.0012 0.0010 0.0008 0.0015 0.0010 3.7381
0.0010 0.0005 0.0011 0.0003 0.0033 0.0012 0.0022 0.0004 0.0001 0.0012 0.0019 0.0013 0.0020 0.0085 0.0005 0.0006 0.0048 0.0009 0.0019 0.0001 0.0009 0.0018 0.0024 0.0008 0.0016 0.0011 0.0007 0.0007 0.0004 0.0004 0.0034 0.0011 0.0013 0.0028 0.0008 0.0044 0.0039 0.0018 0.0004 0.0010 0.0006 0.0005 0.0013 0.0021 0.0012 0.0010 0.0008 0.0015 0.0010 0.0010 3.6684
0.0005 0.0011 0.0003 0.0033 0.0012 0.0022 0.0004 0.0001 0.0012 0.0019 0.0013 0.0020 0.0085 0.0005 0.0006 0.0048 0.0009 0.0019 0.0001 0.0009 0.0018 0.0024 0.0008 0.0016 0.0011 0.0007 0.0007 0.0004 0.0004 0.0034 0.0011 0.0013 0.0028 0.0008 0.0044 0.0039 0.0018 0.0004 0.0010 0.0006 0.0005 0.0013 0.0021 0.0012 0.0010 0.0008 0.0015 0.0010 0.0010 0.0012 3.7398
0.0011 0.0003 0.0033 0.0012 0.0022 0.0004 0.0001 0.0012 0.0019 0.0013 0.0020 0.0085 0.0005 0.0006 0.0048 0.0009 0.0019 0.0001 0.0009 0.0018 0.0024 0.0008 0.0016 0.0011 0.0007 0.0007 0.0004 0.0004 0.0034 0.0011 0.0013 0.0028 0.0008 0.0044 0.0039 0.0018 0.0004 0.0010 0.0006 0.0005 0.0013 0.0021 0.0012 0.0010 0.0008 0.0015 0.0010 0.0010 0.0012 0.0008 3.7382
0.0003 0.0033 0.0012 0.0022 0.0004 0.0001 0.0012 0.0019 0.0013 0.0020 0.0085 0.0005 0.0006 0.0048 0.0009 0.0019 0.0001 0.0009 0.0018 0.0024 0.0008 0.0016 0.0011 0.0007 0.0007 0.0004 0.0004 0.0034 0.0011 0.0013 0.0028 0.0008 0.0044 0.0039 0.0018 0.0004 0.0010 0.0006 0.0005 0.0013 0.0021 0.0012 0.0010 0.0008 0.0015 0.0010 0.0010 0.0012 0.0008 0.0019 3.7021
0.0033 0.0012 0.0022 0.0004 0.0001 0.0012 0.0019 0.0013 0.0020 0.0085 0.0005 0.0006 0.0048 0.0009 0.0019 0.0001 0.0009 0.0018 0.0024 0.0008 0.0016 0.0011 0.0007 0.0007 0.0004 0.0004 0.0034 0.0011 0.0013 0.0028 0.0008 0.0044 0.0039 0.0018 0.0004 0.0010 0.0006 0.0005 0.0013 0.0021 0.0012 0.0010 0.0008 0.0015 0.0010 0.0010 0.0012 0.0008 0.0019 0.0023 3.7384
0.0012 0.0022 0.0004 0.0001 0.0012 0.0019 0.0013 0.0020 0.0085 0.0005 0.0006 0.0048 0.0009 0.0019 0.0001 0.0009 0.0018 0.0024 0.0008 0.0016 0.0011 0.0007 0.0007 0.0004 0.0004 0.0034 0.0011 0.0013 0.0028 0.0008 0.0044 0.0039 0.0018 0.0004 0.0010 0.0006 0.0005 0.0013 0.0021 0.0012 0.0010 0.0008 0.0015 0.0010 0.0010 0.0012 0.0008 0.0019 0.0023 0.0015 3.7785
0.0022 0.0004 0.0001 0.0012 0.0019 0.0013 0.0020 0.0085 0.0005 0.0006 0.0048 0.0009 0.0019 0.0001 0.0009 0.0018 0.0024 0.0008 0.0016 0.0011 0.0007 0.0007 0.0004 0.0004 0.0034 0.0011 0.0013 0.0028 0.0008 0.0044 0.0039 0.0018 0.0004 0.0010 0.0006 0.0005 0.0013 0.0021 0.0012 0.0010 0.0008 0.0015 0.0010 0.0010 0.0012 0.0008 0.0019 0.0023 0.0015 0.0010 3.7056
0.0004 0.0001 0.0012 0.0019 0.0013 0.0020 0.0085 0.0005 0.0006 0.0048 0.0009 0.0019 0.0001 0.0009 0.0018 0.0024 0.0008 0.0016 0.0011 0.0007 0.0007 0.0004 0.0004 0.0034 0.0011 0.0013 0.0028 0.0008 0.0044 0.0039 0.0018 0.0004 0.0010 0.0006 0.0005 0.0013 0.0021 0.0012 0.0010 0.0008 0.0015 0.0010 0.0010 0.0012 0.0008 0.0019 0.0023 0.0015 0.0010 0.0019 3.7008
0.0001 0.0012 0.0019 0.0013 0.0020 0.0085 0.0005 0.0006 0.0048 0.0009 0.0019 0.0001 0.0009 0.0018 0.0024 0.0008 0.0016 0.0011 0.0007 0.0007 0.0004 0.0004 0.0034 0.0011 0.0013 0.0028 0.0008 0.0044 0.0039 0.0018 0.0004 0.0010 0.0006 0.0005 0.0013 0.0021 0.0012 0.0010 0.0008 0.0015 0.0010 0.0010 0.0012 0.0008 0.0019 0.0023 0.0015 0.0010 0.0019 0.0012 3.7405
0.0012 0.0019 0.0013 0.0020 0.0085 0.0005 0.0006 0.0048 0.0009 0.0019 0.0001 0.0009 0.0018 0.0024 0.0008 0.0016 0.0011 0.0007 0.0007 0.0004 0.0004 0.0034 0.0011 0.0013 0.0028 0.0008 0.0044 0.0039 0.0018 0.0004 0.0010 0.0006 0.0005 0.0013 0.0021 0.0012 0.0010 0.0008 0.0015 0.0010 0.0010 0.0012 0.0008 0.0019 0.0023 0.0015 0.0010 0.0019 0.0012 0.0035 3.7763
0.0019 0.0013 0.0020 0.0085 0.0005 0.0006 0.0048 0.0009 0.0019 0.0001 0.0009 0.0018 0.0024 0.0008 0.0016 0.0011 0.0007 0.0007 0.0004 0.0004 0.0034 0.0011 0.0013 0.0028 0.0008 0.0044 0.0039 0.0018 0.0004 0.0010 0.0006 0.0005 0.0013 0.0021 0.0012 0.0010 0.0008 0.0015 0.0010 0.0010 0.0012 0.0008 0.0019 0.0023 0.0015 0.0010 0.0019 0.0012 0.0035 0.0030 3.7049
0.0013 0.0020 0.0085 0.0005 0.0006 0.0048 0.0009 0.0019 0.0001 0.0009 0.0018 0.0024 0.0008 0.0016 0.0011 0.0007 0.0007 0.0004 0.0004 0.0034 0.0011 0.0013 0.0028 0.0008 0.0044 0.0039 0.0018 0.0004 0.0010 0.0006 0.0005 0.0013 0.0021 0.0012 0.0010 0.0008 0.0015 0.0010 0.0010 0.0012 0.0008 0.0019 0.0023 0.0015 0.0010 0.0019 0.0012 0.0035 0.0030 0.0008 3.7084
0.0020 0.0085 0.0005 0.0006 0.0048 0.0009 0.0019 0.0001 0.0009 0.0018 0.0024 0.0008 0.0016 0.0011 0.0007 0.0007 0.0004 0.0004 0.0034 0.0011 0.0013 0.0028 0.0008 0.0044 0.0039 0.0018 0.0004 0.0010 0.0006 0.0005 0.0013 0.0021 0.0012 0.0010 0.0008 0.0015 0.0010 0.0010 0.0012 0.0008 0.0019 0.0023 0.0015 0.0010 0.0019 0.0012 0.0035 0.0030 0.0008 0.0032 3.7469
0.0085 0.0005 0.0006 0.0048 0.0009 0.0019 0.0001 0.0009 0.0018 0.0024 0.0008 0.0016 0.0011 0.0007 0.0007 0.0004 0.0004 0.0034 0.0011 0.0013 0.0028 0.0008 0.0044 0.0039 0.0018 0.0004 0.0010 0.0006 0.0005 0.0013 0.0021 0.0012 0.0010 0.0008 0.0015 0.0010 0.0010 0.0012 0.0008 0.0019 0.0023 0.0015 0.0010 0.0019 0.0012 0.0035 0.0030 0.0008 0.0032 0.0008 3.7450
0.0005 0.0006 0.0048 0.0009 0.0019 0.0001 0.0009 0.0018 0.0024 0.0008 0.0016 0.0011 0.0007 0.0007 0.0004 0.0004 0.0034 0.0011 0.0013 0.0028 0.0008 0.0044 0.0039 0.0018 0.0004 0.0010 0.0006 0.0005 0.0013 0.0021 0.0012 0.0010 0.0008 0.0015 0.0010 0.0010 0.0012 0.0008 0.0019 0.0023 0.0015 0.0010 0.0019 0.0012 0.0035 0.0030 0.0008 0.0032 0.0008 0.0035 3.7886
0.0006 0.0048 0.0009 0.0019 0.0001 0.0009 0.0018 0.0024 0.0008 0.0016 0.0011 0.0007 0.0007 0.0004 0.0004 0.0034 0.0011 0.0013 0.0028 0.0008 0.0044 0.0039 0.0018 0.0004 0.0010 0.0006 0.0005 0.0013 0.0021 0.0012 0.0010 0.0008 0.0015 0.0010 0.0010 0.0012 0.0008 0.0019 0.0023 0.0015 0.0010 0.0019 0.0012 0.0035 0.0030 0.0008 0.0032 0.0008 0.0035 0.0022 3.7909
0.0048 0.0009 0.0019 0.0001 0.0009 0.0018 0.0024 0.0008 0.0016 0.0011 0.0007 0.0007 0.0004 0.0004 0.0034 0.0011 0.0013 0.0028 0.0008 0.0044 0.0039 0.0018 0.0004 0.0010 0.0006 0.0005 0.0013 0.0021 0.0012 0.0010 0.0008 0.0015 0.0010 0.0010 0.0012 0.0008 0.0019 0.0023 0.0015 0.0010 0.0019 0.0012 0.0035 0.0030 0.0008 0.0032 0.0008 0.0035 0.0022 0.0024 3.7185
0.0009 0.0019 0.0001 0.0009 0.0018 0.0024 0.0008 0.0016 0.0011 0.0007 0.0007 0.0004 0.0004 0.0034 0.0011 0.0013 0.0028 0.0008 0.0044 0.0039 0.0018 0.0004 0.0010 0.0006 0.0005 0.0013 0.0021 0.0012 0.0010 0.0008 0.0015 0.0010 0.0010 0.0012 0.0008 0.0019 0.0023 0.0015 0.0010 0.0019 0.0012 0.0035 0.0030 0.0008 0.0032 0.0008 0.0035 0.0022 0.0024 0.0004 3.6896
0.0019 0.0001 0.0009 0.0018 0.0024 0.0008 0.0016 0.0011 0.0007 0.0007 0.0004 0.0004 0.0034 0.0011 0.0013 0.0028 0.0008 0.0044 0.0039 0.0018 0.0004 0.0010 0.0006 0.0005 0.0013 0.0021 0.0012 0.0010 0.0008 0.0015 0.0010 0.0010 0.0012 0.0008 0.0019 0.0023 0.0015 0.0010 0.0019 0.0012 0.0035 0.0030 0.0008 0.0032 0.0008 0.0035 0.0022 0.0024 0.0004 0.0011 3.6556
0.0001 0.0009 0.0018 0.0024 0.0008 0.0016 0.0011 0.0007 0.0007 0.0004 0.0004 0.0034 0.0011 0.0013 0.0028 0.0008 0.0044 0.0039 0.0018 0.0004 0.0010 0.0006 0.0005 0.0013 0.0021 0.0012 0.0010 0.0008 0.0015 0.0010 0.0010 0.0012 0.0008 0.0019 0.0023 0.0015 0.0010 0.0019 0.0012 0.0035 0.0030 0.0008 0.0032 0.0008 0.0035 0.0022 0.0024 0.0004 0.0011 0.0006 3.5023
0.0009 0.0018 0.0024 0.0008 0.0016 0.0011 0.0007 0.0007 0.0004 0.0004 0.0034 0.0011 0.0013 0.0028 0.0008 0.0044 0.0039 0.0018 0.0004 0.0010 0.0006 0.0005 0.0013 0.0021 0.0012 0.0010 0.0008 0.0015 0.0010 0.0010 0.0012 0.0008 0.0019 0.0023 0.0015 0.0010 0.0019 0.0012 0.0035 0.0030 0.0008 0.0032 0.0008 0.0035 0.0022 0.0024 0.0004 0.0011 0.0006 0.0023 3.5925
0.0018 0.0024 0.0008 0.0016 0.0011 0.0007 0.0007 0.0004 0.0004 0.0034 0.0011 0.0013 0.0028 0.0008 0.0044 0.0039 0.0018 0.0004 0.0010 0.0006 0.0005 0.0013 0.0021 0.0012 0.0010 0.0008 0.0015 0.0010 0.0010 0.0012 0.0008 0.0019 0.0023 0.0015 0.0010 0.0019 0.0012 0.0035 0.0030 0.0008 0.0032 0.0008 0.0035 0.0022 0.0024 0.0004 0.0011 0.0006 0.0023 0.0015 3.5930
0.0024 0.0008 0.0016 0.0011 0.0007 0.0007 0.0004 0.0004 0.0034 0.0011 0.0013 0.0028 0.0008 0.0044 0.0039 0.0018 0.0004 0.0010 0.0006 0.0005 0.0013 0.0021 0.0012 0.0010 0.0008 0.0015 0.0010 0.0010 0.0012 0.0008 0.0019 0.0023 0.0015 0.0010 0.0019 0.0012 0.0035 0.0030 0.0008 0.0032 0.0008 0.0035 0.0022 0.0024 0.0004 0.0011 0.0006 0.0023 0.0015 0.0004 3.6241
0.0008 0.0016 0.0011 0.0007 0.0007 0.0004 0.0004 0.0034 0.0011 0.0013 0.0028 0.0008 0.0044 0.0039 0.0018 0.0004 0.0010 0.0006 0.0005 0.0013 0.0021 0.0012 0.0010 0.0008 0.0015 0.0010 0.0010 0.0012 0.0008 0.0019 0.0023 0.0015 0.0010 0.0019 0.0012 0.0035 0.0030 0.0008 0.0032 0.0008 0.0035 0.0022 0.0024 0.0004 0.0011 0.0006 0.0023 0.0015 0.0004 0.0004 3.5323
0.0016 0.0011 0.0007 0.0007 0.0004 0.0004 0.0034 0.0011 0.0013 0.0028 0.0008 0.0044 0.0039 0.0018 0.0004 0.0010 0.0006 0.0005 0.0013 0.0021 0.0012 0.0010 0.0008 0.0015 0.0010 0.0010 0.0012 0.0008 0.0019 0.0023 0.0015 0.0010 0.0019 0.0012 0.0035 0.0030 0.0008 0.0032 0.0008 0.0035 0.0022 0.0024 0.0004 0.0011 0.0006 0.0023 0.0015 0.0004 0.0004 0.0029 3.5919
0.0011 0.0007 0.0007 0.0004 0.0004 0.0034 0.0011 0.0013 0.0028 0.0008 0.0044 0.0039 0.0018 0.0004 0.0010 0.0006 0.0005 0.0013 0.0021 0.0012 0.0010 0.0008 0.0015 0.0010 0.0010 0.0012 0.0008 0.0019 0.0023 0.0015 0.0010 0.0019 0.0012 0.0035 0.0030 0.0008 0.0032 0.0008 0.0035 0.0022 0.0024 0.0004 0.0011 0.0006 0.0023 0.0015 0.0004 0.0004 0.0029 0.0040 3.7209
0.0007 0.0007 0.0004 0.0004 0.0034 0.0011 0.0013 0.0028 0.0008 0.0044 0.0039 0.0018 0.0004 0.0010 0.0006 0.0005 0.0013 0.0021 0.0012 0.0010 0.0008 0.0015 0.0010 0.0010 0.0012 0.0008 0.0019 0.0023 0.0015 0.0010 0.0019 0.0012 0.0035 0.0030 0.0008 0.0032 0.0008 0.0035 0.0022 0.0024 0.0004 0.0011 0.0006 0.0023 0.0015 0.0004 0.0004 0.0029 0.0040 0.0007 3.7957
0.0007 0.0004 0.0004 0.0034 0.0011 0.0013 0.0028 0.0008 0.0044 0.0039 0.0018 0.0004 0.0010 0.0006 0.0005 0.0013 0.0021 0.0012 0.0010 0.0008 0.0015 0.0010 0.0010 0.0012 0.0008 0.0019 0.0023 0.0015 0.0010 0.0019 0.0012 0.0035 0.0030 0.0008 0.0032 0.0008 0.0035 0.0022 0.0024 0.0004 0.0011 0.0006 0.0023 0.0015 0.0004 0.0004 0.0029 0.0040 0.0007 0.0022 3.8752
0.0004 0.0004 0.0034 0.0011 0.0013 0.0028 0.0008 0.0044 0.0039 0.0018 0.0004 0.0010 0.0006 0.0005 0.0013 0.0021 0.0012 0.0010 0.0008 0.0015 0.0010 0.0010 0.0012 0.0008 0.0019 0.0023 0.0015 0.0010 0.0019 0.0012 0.0035 0.0030 0.0008 0.0032 0.0008 0.0035 0.0022 0.0024 0.0004 0.0011 0.0006 0.0023 0.0015 0.0004 0.0004 0.0029 0.0040 0.0007 0.0022 0.0007 3.8764
0.0004 0.0034 0.0011 0.0013 0.0028 0.0008 0.0044 0.0039 0.0018 0.0004 0.0010 0.0006 0.0005 0.0013 0.0021 0.0012 0.0010 0.0008 0.0015 0.0010 0.0010 0.0012 0.0008 0.0019 0.0023 0.0015 0.0010 0.0019 0.0012 0.0035 0.0030 0.0008 0.0032 0.0008 0.0035 0.0022 0.0024 0.0004 0.0011 0.0006 0.0023 0.0015 0.0004 0.0004 0.0029 0.0040 0.0007 0.0022 0.0007 0.0006 3.9174
0.0034 0.0011 0.0013 0.0028 0.0008 0.0044 0.0039 0.0018 0.0004 0.0010 0.0006 0.0005 0.0013 0.0021 0.0012 0.0010 0.0008 0.0015 0.0010 0.0010 0.0012 0.0008 0.0019 0.0023 0.0015 0.0010 0.0019 0.0012 0.0035 0.0030 0.0008 0.0032 0.0008 0.0035 0.0022 0.0024 0.0004 0.0011 0.0006 0.0023 0.0015 0.0004 0.0004 0.0029 0.0040 0.0007 0.0022 0.0007 0.0006 0.0029 3.8751
0.0011 0.0013 0.0028 0.0008 0.0044 0.0039 0.0018 0.0004 0.0010 0.0006 0.0005 0.0013 0.0021 0.0012 0.0010 0.0008 0.0015 0.0010 0.0010 0.0012 0.0008 0.0019 0.0023 0.0015 0.0010 0.0019 0.0012 0.0035 0.0030 0.0008 0.0032 0.0008 0.0035 0.0022 0.0024 0.0004 0.0011 0.0006 0.0023 0.0015 0.0004 0.0004 0.0029 0.0040 0.0007 0.0022 0.0007 0.0006 0.0029 0.0027 3.7975
0.0013 0.0028 0.0008 0.0044 0.0039 0.0018 0.0004 0.0010 0.0006 0.0005 0.0013 0.0021 0.0012 0.0010 0.0008 0.0015 0.0010 0.0010 0.0012 0.0008 0.0019 0.0023 0.0015 0.0010 0.0019 0.0012 0.0035 0.0030 0.0008 0.0032 0.0008 0.0035 0.0022 0.0024 0.0004 0.0011 0.0006 0.0023 0.0015 0.0004 0.0004 0.0029 0.0040 0.0007 0.0022 0.0007 0.0006 0.0029 0.0027 0.0002 3.8748
0.0028 0.0008 0.0044 0.0039 0.0018 0.0004 0.0010 0.0006 0.0005 0.0013 0.0021 0.0012 0.0010 0.0008 0.0015 0.0010 0.0010 0.0012 0.0008 0.0019 0.0023 0.0015 0.0010 0.0019 0.0012 0.0035 0.0030 0.0008 0.0032 0.0008 0.0035 0.0022 0.0024 0.0004 0.0011 0.0006 0.0023 0.0015 0.0004 0.0004 0.0029 0.0040 0.0007 0.0022 0.0007 0.0006 0.0029 0.0027 0.0002 0.0005 3.9144
0.0008 0.0044 0.0039 0.0018 0.0004 0.0010 0.0006 0.0005 0.0013 0.0021 0.0012 0.0010 0.0008 0.0015 0.0010 0.0010 0.0012 0.0008 0.0019 0.0023 0.0015 0.0010 0.0019 0.0012 0.0035 0.0030 0.0008 0.0032 0.0008 0.0035 0.0022 0.0024 0.0004 0.0011 0.0006 0.0023 0.0015 0.0004 0.0004 0.0029 0.0040 0.0007 0.0022 0.0007 0.0006 0.0029 0.0027 0.0002 0.0005 0.0014 3.9150
0.0044 0.0039 0.0018 0.0004 0.0010 0.0006 0.0005 0.0013 0.0021 0.0012 0.0010 0.0008 0.0015 0.0010 0.0010 0.0012 0.0008 0.0019 0.0023 0.0015 0.0010 0.0019 0.0012 0.0035 0.0030 0.0008 0.0032 0.0008 0.0035 0.0022 0.0024 0.0004 0.0011 0.0006 0.0023 0.0015 0.0004 0.0004 0.0029 0.0040 0.0007 0.0022 0.0007 0.0006 0.0029 0.0027 0.0002 0.0005 0.0014 0.0034 3.9131
0.0039 0.0018 0.0004 0.0010 0.0006 0.0005 0.0013 0.0021 0.0012 0.0010 0.0008 0.0015 0.0010 0.0010 0.0012 0.0008 0.0019 0.0023 0.0015 0.0010 0.0019 0.0012 0.0035 0.0030 0.0008 0.0032 0.0008 0.0035 0.0022 0.0024 0.0004 0.0011 0.0006 0.0023 0.0015 0.0004 0.0004 0.0029 0.0040 0.0007 0.0022 0.0007 0.0006 0.0029 0.0027 0.0002 0.0005 0.0014 0.0034 0.0005 4.1065
0.0018 0.0004 0.0010 0.0006 0.0005 0.0013 0.0021 0.0012 0.0010 0.0008 0.0015 0.0010 0.0010 0.0012 0.0008 0.0019 0.0023 0.0015 0.0010 0.0019 0.0012 0.0035 0.0030 0.0008 0.0032 0.0008 0.0035 0.0022 0.0024 0.0004 0.0011 0.0006 0.0023 0.0015 0.0004 0.0004 0.0029 0.0040 0.0007 0.0022 0.0007 0.0006 0.0029 0.0027 0.0002 0.0005 0.0014 0.0034 0.0005 0.0049 4.1028
0.0004 0.0010 0.0006 0.0005 0.0013 0.0021 0.0012 0.0010 0.0008 0.0015 0.0010 0.0010 0.0012 0.0008 0.0019 0.0023 0.0015 0.0010 0.0019 0.0012 0.0035 0.0030 0.0008 0.0032 0.0008 0.0035 0.0022 0.0024 0.0004 0.0011 0.0006 0.0023 0.0015 0.0004 0.0004 0.0029 0.0040 0.0007 0.0022 0.0007 0.0006 0.0029 0.0027 0.0002 0.0005 0.0014 0.0034 0.0005 0.0049 0.0036 4.0505
0.0010 0.0006 0.0005 0.0013 0.0021 0.0012 0.0010 0.0008 0.0015 0.0010 0.0010 0.0012 0.0008 0.0019 0.0023 0.0015 0.0010 0.0019 0.0012 0.0035 0.0030 0.0008 0.0032 0.0008 0.0035 0.0022 0.0024 0.0004 0.0011 0.0006 0.0023 0.0015 0.0004 0.0004 0.0029 0.0040 0.0007 0.0022 0.0007 0.0006 0.0029 0.0027 0.0002 0.0005 0.0014 0.0034 0.0005 0.0049 0.0036 0.0017 4.0523
0.0006 0.0005 0.0013 0.0021 0.0012 0.0010 0.0008 0.0015 0.0010 0.0010 0.0012 0.0008 0.0019 0.0023 0.0015 0.0010 0.0019 0.0012 0.0035 0.0030 0.0008 0.0032 0.0008 0.0035 0.0022 0.0024 0.0004 0.0011 0.0006 0.0023 0.0015 0.0004 0.0004 0.0029 0.0040 0.0007 0.0022 0.0007 0.0006 0.0029 0.0027 0.0002 0.0005 0.0014 0.0034 0.0005 0.0049 0.0036 0.0017 0.0036 4.1018
0.0005 0.0013 0.0021 0.0012 0.0010 0.0008 0.0015 0.0010 0.0010 0.0012 0.0008 0.0019 0.0023 0.0015 0.0010 0.0019 0.0012 0.0035 0.0030 0.0008 0.0032 0.0008 0.0035 0.0022 0.0024 0.0004 0.0011 0.0006 0.0023 0.0015 0.0004 0.0004 0.0029 0.0040 0.0007 0.0022 0.0007 0.0006 0.0029 0.0027 0.0002 0.0005 0.0014 0.0034 0.0005 0.0049 0.0036 0.0017 0.0036 0.0003 4.1046
0.0013 0.0021 0.0012 0.0010 0.0008 0.0015 0.0010 0.0010 0.0012 0.0008 0.0019 0.0023 0.0015 0.0010 0.0019 0.0012 0.0035 0.0030 0.0008 0.0032 0.0008 0.0035 0.0022 0.0024 0.0004 0.0011 0.0006 0.0023 0.0015 0.0004 0.0004 0.0029 0.0040 0.0007 0.0022 0.0007 0.0006 0.0029 0.0027 0.0002 0.0005 0.0014 0.0034 0.0005 0.0049 0.0036 0.0017 0.0036 0.0003 0.0007 4.1068
0.0021 0.0012 0.0010 0.0008 0.0015 0.0010 0.0010 0.0012 0.0008 0.0019 0.0023 0.0015 0.0010 0.0019 0.0012 0.0035 0.0030 0.0008 0.0032 0.0008 0.0035 0.0022 0.0024 0.0004 0.0011 0.0006 0.0023 0.0015 0.0004 0.0004 0.0029 0.0040 0.0007 0.0022 0.0007 0.0006 0.0029 0.0027 0.0002 0.0005 0.0014 0.0034 0.0005 0.0049 0.0036 0.0017 0.0036 0.0003 0.0007 0.0015 4.1069
0.0012 0.0010 0.0008 0.0015 0.0010 0.0010 0.0012 0.0008 0.0019 0.0023 0.0015 0.0010 0.0019 0.0012 0.0035 0.0030 0.0008 0.0032 0.0008 0.0035 0.0022 0.0024 0.0004 0.0011 0.0006 0.0023 0.0015 0.0004 0.0004 0.0029 0.0040 0.0007 0.0022 0.0007 0.0006 0.0029 0.0027 0.0002 0.0005 0.0014 0.0034 0.0005 0.0049 0.0036 0.0017 0.0036 0.0003 0.0007 0.0015 0.0008 4.0561
0.0010 0.0008 0.0015 0.0010 0.0010 0.0012 0.0008 0.0019 0.0023 0.0015 0.0010 0.0019 0.0012 0.0035 0.0030 0.0008 0.0032 0.0008 0.0035 0.0022 0.0024 0.0004 0.0011 0.0006 0.0023 0.0015 0.0004 0.0004 0.0029 0.0040 0.0007 0.0022 0.0007 0.0006 0.0029 0.0027 0.0002 0.0005 0.0014 0.0034 0.0005 0.0049 0.0036 0.0017 0.0036 0.0003 0.0007 0.0015 0.0008 0.0007 4.1040
0.0008 0.0015 0.0010 0.0010 0.0012 0.0008 0.0019 0.0023 0.0015 0.0010 0.0019 0.0012 0.0035 0.0030 0.0008 0.0032 0.0008 0.0035 0.0022 0.0024 0.0004 0.0011 0.0006 0.0023 0.0015 0.0004 0.0004 0.0029 0.0040 0.0007 0.0022 0.0007 0.0006 0.0029 0.0027 0.0002 0.0005 0.0014 0.0034 0.0005 0.0049 0.0036 0.0017 0.0036 0.0003 0.0007 0.0015 0.0008 0.0007 0.0012 4.1570
0.0015 0.0010 0.0010 0.0012 0.0008 0.0019 0.0023 0.0015 0.0010 0.0019 0.0012 0.0035 0.0030 0.0008 0.0032 0.0008 0.0035 0.0022 0.0024 0.0004 0.0011 0.0006 0.0023 0.0015 0.0004 0.0004 0.0029 0.0040 0.0007 0.0022 0.0007 0.0006 0.0029 0.0027 0.0002 0.0005 0.0014 0.0034 0.0005 0.0049 0.0036 0.0017 0.0036 0.0003 0.0007 0.0015 0.0008 0.0007 0.0012 0.0022 4.2111
0.0010 0.0010 0.0012 0.0008 0.0019 0.0023 0.0015 0.0010 0.0019 0.0012 0.0035 0.0030 0.0008 0.0032 0.0008 0.0035 0.0022 0.0024 0.0004 0.0011 0.0006 0.0023 0.0015 0.0004 0.0004 0.0029 0.0040 0.0007 0.0022 0.0007 0.0006 0.0029 0.0027 0.0002 0.0005 0.0014 0.0034 0.0005 0.0049 0.0036 0.0017 0.0036 0.0003 0.0007 0.0015 0.0008 0.0007 0.0012 0.0022 0.0023 4.3968
0.0010 0.0012 0.0008 0.0019 0.0023 0.0015 0.0010 0.0019 0.0012 0.0035 0.0030 0.0008 0.0032 0.0008 0.0035 0.0022 0.0024 0.0004 0.0011 0.0006 0.0023 0.0015 0.0004 0.0004 0.0029 0.0040 0.0007 0.0022 0.0007 0.0006 0.0029 0.0027 0.0002 0.0005 0.0014 0.0034 0.0005 0.0049 0.0036 0.0017 0.0036 0.0003 0.0007 0.0015 0.0008 0.0007 0.0012 0.0022 0.0023 0.0005 4.4692
0.0012 0.0008 0.0019 0.0023 0.0015 0.0010 0.0019 0.0012 0.0035 0.0030 0.0008 0.0032 0.0008 0.0035 0.0022 0.0024 0.0004 0.0011 0.0006 0.0023 0.0015 0.0004 0.0004 0.0029 0.0040 0.0007 0.0022 0.0007 0.0006 0.0029 0.0027 0.0002 0.0005 0.0014 0.0034 0.0005 0.0049 0.0036 0.0017 0.0036 0.0003 0.0007 0.0015 0.0008 0.0007 0.0012 0.0022 0.0023 0.0005 0.0009 4.3975
0.0008 0.0019 0.0023 0.0015 0.0010 0.0019 0.0012 0.0035 0.0030 0.0008 0.0032 0.0008 0.0035 0.0022 0.0024 0.0004 0.0011 0.0006 0.0023 0.0015 0.0004 0.0004 0.0029 0.0040 0.0007 0.0022 0.0007 0.0006 0.0029 0.0027 0.0002 0.0005 0.0014 0.0034 0.0005 0.0049 0.0036 0.0017 0.0036 0.0003 0.0007 0.0015 0.0008 0.0007 0.0012 0.0022 0.0023 0.0005 0.0009 0.0014 4.3308
0.0019 0.0023 0.0015 0.0010 0.0019 0.0012 0.0035 0.0030 0.0008 0.0032 0.0008 0.0035 0.0022 0.0024 0.0004 0.0011 0.0006 0.0023 0.0015 0.0004 0.0004 0.0029 0.0040 0.0007 0.0022 0.0007 0.0006 0.0029 0.0027 0.0002 0.0005 0.0014 0.0034 0.0005 0.0049 0.0036 0.0017 0.0036 0.0003 0.0007 0.0015 0.0008 0.0007 0.0012 0.0022 0.0023 0.0005 0.0009 0.0014 0.0008 4.3939
0.0023 0.0015 0.0010 0.0019 0.0012 0.0035 0.0030 0.0008 0.0032 0.0008 0.0035 0.0022 0.0024 0.0004 0.0011 0.0006 0.0023 0.0015 0.0004 0.0004 0.0029 0.0040 0.0007 0.0022 0.0007 0.0006 0.0029 0.0027 0.0002 0.0005 0.0014 0.0034 0.0005 0.0049 0.0036 0.0017 0.0036 0.0003 0.0007 0.0015 0.0008 0.0007 0.0012 0.0022 0.0023 0.0005 0.0009 0.0014 0.0008 0.0004 4.5397
0.0015 0.0010 0.0019 0.0012 0.0035 0.0030 0.0008 0.0032 0.0008 0.0035 0.0022 0.0024 0.0004 0.0011 0.0006 0.0023 0.0015 0.0004 0.0004 0.0029 0.0040 0.0007 0.0022 0.0007 0.0006 0.0029 0.0027 0.0002 0.0005 0.0014 0.0034 0.0005 0.0049 0.0036 0.0017 0.0036 0.0003 0.0007 0.0015 0.0008 0.0007 0.0012 0.0022 0.0023 0.0005 0.0009 0.0014 0.0008 0.0004 0.0010 4.6214
0.0010 0.0019 0.0012 0.0035 0.0030 0.0008 0.0032 0.0008 0.0035 0.0022 0.0024 0.0004 0.0011 0.0006 0.0023 0.0015 0.0004 0.0004 0.0029 0.0040 0.0007 0.0022 0.0007 0.0006 0.0029 0.0027 0.0002 0.0005 0.0014 0.0034 0.0005 0.0049 0.0036 0.0017 0.0036 0.0003 0.0007 0.0015 0.0008 0.0007 0.0012 0.0022 0.0023 0.0005 0.0009 0.0014 0.0008 0.0004 0.0010 0.0004 4.7063
0.0019 0.0012 0.0035 0.0030 0.0008 0.0032 0.0008 0.0035 0.0022 0.0024 0.0004 0.0011 0.0006 0.0023 0.0015 0.0004 0.0004 0.0029 0.0040 0.0007 0.0022 0.0007 0.0006 0.0029 0.0027 0.0002 0.0005 0.0014 0.0034 0.0005 0.0049 0.0036 0.0017 0.0036 0.0003 0.0007 0.0015 0.0008 0.0007 0.0012 0.0022 0.0023 0.0005 0.0009 0.0014 0.0008 0.0004 0.0010 0.0004 0.0006 4.7051
0.0012 0.0035 0.0030 0.0008 0.0032 0.0008 0.0035 0.0022 0.0024 0.0004 0.0011 0.0006 0.0023 0.0015 0.0004 0.0004 0.0029 0.0040 0.0007 0.0022 0.0007 0.0006 0.0029 0.0027 0.0002 0.0005 0.0014 0.0034 0.0005 0.0049 0.0036 0.0017 0.0036 0.0003 0.0007 0.0015 0.0008 0.0007 0.0012 0.0022 0.0023 0.0005 0.0009 0.0014 0.0008 0.0004 0.0010 0.0004 0.0006 0.0068 4.7574
0.0035 0.0030 0.0008 0.0032 0.0008 0.0035 0.0022 0.0024 0.0004 0.0011 0.0006 0.0023 0.0015 0.0004 0.0004 0.0029 0.0040 0.0007 0.0022 0.0007 0.0006 0.0029 0.0027 0.0002 0.0005 0.0014 0.0034 0.0005 0.0049 0.0036 0.0017 0.0036 0.0003 0.0007 0.0015 0.0008 0.0007 0.0012 0.0022 0.0023 0.0005 0.0009 0.0014 0.0008 0.0004 0.0010 0.0004 0.0006 0.0068 0.0027 4.8634
0.0030 0.0008 0.0032 0.0008 0.0035 0.0022 0.0024 0.0004 0.0011 0.0006 0.0023 0.0015 0.0004 0.0004 0.0029 0.0040 0.0007 0.0022 0.0007 0.0006 0.0029 0.0027 0.0002 0.0005 0.0014 0.0034 0.0005 0.0049 0.0036 0.0017 0.0036 0.0003 0.0007 0.0015 0.0008 0.0007 0.0012 0.0022 0.0023 0.0005 0.0009 0.0014 0.0008 0.0004 0.0010 0.0004 0.0006 0.0068 0.0027 0.0013 4.9875
0.0008 0.0032 0.0008 0.0035 0.0022 0.0024 0.0004 0.0011 0.0006 0.0023 0.0015 0.0004 0.0004 0.0029 0.0040 0.0007 0.0022 0.0007 0.0006 0.0029 0.0027 0.0002 0.0005 0.0014 0.0034 0.0005 0.0049 0.0036 0.0017 0.0036 0.0003 0.0007 0.0015 0.0008 0.0007 0.0012 0.0022 0.0023 0.0005 0.0009 0.0014 0.0008 0.0004 0.0010 0.0004 0.0006 0.0068 0.0027 0.0013 0.0039 4.9728
0.0032 0.0008 0.0035 0.0022 0.0024 0.0004 0.0011 0.0006 0.0023 0.0015 0.0004 0.0004 0.0029 0.0040 0.0007 0.0022 0.0007 0.0006 0.0029 0.0027 0.0002 0.0005 0.0014 0.0034 0.0005 0.0049 0.0036 0.0017 0.0036 0.0003 0.0007 0.0015 0.0008 0.0007 0.0012 0.0022 0.0023 0.0005 0.0009 0.0014 0.0008 0.0004 0.0010 0.0004 0.0006 0.0068 0.0027 0.0013 0.0039 0.0010 4.8641
0.0008 0.0035 0.0022 0.0024 0.0004 0.0011 0.0006 0.0023 0.0015 0.0004 0.0004 0.0029 0.0040 0.0007 0.0022 0.0007 0.0006 0.0029 0.0027 0.0002 0.0005 0.0014 0.0034 0.0005 0.0049 0.0036 0.0017 0.0036 0.0003 0.0007 0.0015 0.0008 0.0007 0.0012 0.0022 0.0023 0.0005 0.0009 0.0014 0.0008 0.0004 0.0010 0.0004 0.0006 0.0068 0.0027 0.0013 0.0039 0.0010 0.0010 4.7573
0.0035 0.0022 0.0024 0.0004 0.0011 0.0006 0.0023 0.0015 0.0004 0.0004 0.0029 0.0040 0.0007 0.0022 0.0007 0.0006 0.0029 0.0027 0.0002 0.0005 0.0014 0.0034 0.0005 0.0049 0.0036 0.0017 0.0036 0.0003 0.0007 0.0015 0.0008 0.0007 0.0012 0.0022 0.0023 0.0005 0.0009 0.0014 0.0008 0.0004 0.0010 0.0004 0.0006 0.0068 0.0027 0.0013 0.0039 0.0010 0.0010 0.0029 4.6618
0.0014 0.0019 0.0007 0.0021 0.0011 0.0050 0.0006 0.0004 0.0019 0.0018 0.0006 0.0044 0.0005 0.0016 0.0051 0.0008 0.0021 0.0008 0.0009 0.0003 0.0006 0.0014 0.0009 0.0036 0.0007 0.0005 0.0024 0.0049 0.0022 0.0012 0.0019 0.0007 0.0004 0.0004 0.0026 0.0019 0.0008 0.0009 0.0008 0.0026 0.0016 0.0058 0.0014 0.0005 0.0043 0.0014 0.0018 0.0007 0.0024 0.0002 4.4181
0.0019 0.0007 0.0021 0.0011 0.0050 0.0006 0.0004 0.0019 0.0018 0.0006 0.0044 0.0005 0.0016 0.0051 0.0008 0.0021 0.0008 0.0009 0.0003 0.0006 0.0014 0.0009 0.0036 0.0007 0.0005 0.0024 0.0049 0.0022 0.0012 0.0019 0.0007 0.0004 0.0004 0.0026 0.0019 0.0008 0.0009 0.0008 0.0026 0.0016 0.0058 0.0014 0.0005 0.0043 0.0014 0.0018 0.0007 0.0024 0.0002 0.0008 4.4170
0.0007 0.0021 0.0011 0.0050 0.0006 0.0004 0.0019 0.0018 0.0006 0.0044 0.0005 0.0016 0.0051 0.0008 0.0021 0.0008 0.0009 0.0003 0.0006 0.0014 0.0009 0.0036 0.0007 0.0005 0.0024 0.0049 0.0022 0.0012 0.0019 0.0007 0.0004 0.0004 0.0026 0.0019 0.0008 0.0009 0.0008 0.0026 0.0016 0.0058 0.0014 0.0005 0.0043 0.0014 0.0018 0.0007 0.0024 0.0002 0.0008 0.0011 4.4940
0.0021 0.0011 0.0050 0.0006 0.0004 0.0019 0.0018 0.0006 0.0044 0.0005 0.0016 0.0051 0.0008 0.0021 0.0008 0.0009 0.0003 0.0006 0.0014 0.0009 0.0036 0.0007 0.0005 0.0024 0.0049 0.0022 0.0012 0.0019 0.0007 0.0004 0.0004 0.0026 0.0019 0.0008 0.0009 0.0008 0.0026 0.0016 0.0058 0.0014 0.0005 0.0043 0.0014 0.0018 0.0007 0.0024 0.0002 0.0008 0.0011 0.0027 4.4939
0.0011 0.0050 0.0006 0.0004 0.0019 0.0018 0.0006 0.0044 0.0005 0.0016 0.0051 0.0008 0.0021 0.0008 0.0009 0.0003 0.0006 0.0014 0.0009 0.0036 0.0007 0.0005 0.0024 0.0049 0.0022 0.0012 0.0019 0.0007 0.0004 0.0004 0.0026 0.0019 0.0008 0.0009 0.0008 0.0026 0.0016 0.0058 0.0014 0.0005 0.0043 0.0014 0.0018 0.0007 0.0024 0.0002 0.0008 0.0011 0.0027 0.0009 4.6660
0.0050 0.0006 0.0004 0.0019 0.0018 0.0006 0.0044 0.0005 0.0016 0.0051 0.0008 0.0021 0.0008 0.0009 0.0003 0.0006 0.0014 0.0009 0.0036 0.0007 0.0005 0.0024 0.0049 0.0022 0.0012 0.0019 0.0007 0.0004 0.0004 0.0026 0.0019 0.0008 0.0009 0.0008 0.0026 0.0016 0.0058 0.0014 0.0005 0.0043 0.0014 0.0018 0.0007 0.0024 0.0002 0.0008 0.0011 0.0027 0.0009 0.0008 4.4968
0.0006 0.0004 0.0019 0.0018 0.0006 0.0044 0.0005 0.0016 0.0051 0.0008 0.0021 0.0008 0.0009 0.0003 0.0006 0.0014 0.0009 0.0036 0.0007 0.0005 0.0024 0.0049 0.0022 0.0012 0.0019 0.0007 0.0004 0.0004 0.0026 0.0019 0.0008 0.0009 0.0008 0.0026 0.0016 0.0058 0.0014 0.0005 0.0043 0.0014 0.0018 0.0007 0.0024 0.0002 0.0008 0.0011 0.0027 0.0009 0.0008 0.0006 4.4323
0.0004 0.0019 0.0018 0.0006 0.0044 0.0005 0.0016 0.0051 0.0008 0.0021 0.0008 0.0009 0.0003 0.0006 0.0014 0.0009 0.0036 0.0007 0.0005 0.0024 0.0049 0.0022 0.0012 0.0019 0.0007 0.0004 0.0004 0.0026 0.0019 0.0008 0.0009 0.0008 0.0026 0.0016 0.0058 0.0014 0.0005 0.0043 0.0014 0.0018 0.0007 0.0024 0.0002 0.0008 0.0011 0.0027 0.0009 0.0008 0.0006 0.0037 4.5897
0.0019 0.0018 0.0006 0.0044 0.0005 0.0016 0.0051 0.0008 0.0021 0.0008 0.0009 0.0003 0.0006 0.0014 0.0009 0.0036 0.0007 0.0005 0.0024 0.0049 0.0022 0.0012 0.0019 0.0007 0.0004 0.0004 0.0026 0.0019 0.0008 0.0009 0.0008 0.0026 0.0016 0.0058 0.0014 0.0005 0.0043 0.0014 0.0018 0.0007 0.0024 0.0002 0.0008 0.0011 0.0027 0.0009 0.0008 0.0006 0.0037 0.0026 4.4306
0.0018 0.0006 0.0044 0.0005 0.0016 0.0051 0.0008 0.0021 0.0008 0.0009 0.0003 0.0006 0.0014 0.0009 0.0036 0.0007 0.0005 0.0024 0.0049 0.0022 0.0012 0.0019 0.0007 0.0004 0.0004 0.0026 0.0019 0.0008 0.0009 0.0008 0.0026 0.0016 0.0058 0.0014 0.0005 0.0043 0.0014 0.0018 0.0007 0.0024 0.0002 0.0008 0.0011 0.0027 0.0009 0.0008 0.0006 0.0037 0.0026 0.0027 4.4329
0.0006 0.0044 0.0005 0.0016 0.0051 0.0008 0.0021 0.0008 0.0009 0.0003 0.0006 0.0014 0.0009 0.0036 0.0007 0.0005 0.0024 0.0049 0.0022 0.0012 0.0019 0.0007 0.0004 0.0004 0.0026 0.0019 0.0008 0.0009 0.0008 0.0026 0.0016 0.0058 0.0014 0.0005 0.0043 0.0014 0.0018 0.0007 0.0024 0.0002 0.0008 0.0011 0.0027 0.0009 0.0008 0.0006 0.0037 0.0026 0.0027 0.0030 4.3669
0.0044 0.0005 0.0016 0.0051 0.0008 0.0021 0.0008 0.0009 0.0003 0.0006 0.0014 0.0009 0.0036 0.0007 0.0005 0.0024 0.0049 0.0022 0.0012 0.0019 0.0007 0.0004 0.0004 0.0026 0.0019 0.0008 0.0009 0.0008 0.0026 0.0016 0.0058 0.0014 0.0005 0.0043 0.0014 0.0018 0.0007 0.0024 0.0002 0.0008 0.0011 0.0027 0.0009 0.0008 0.0006 0.0037 0.0026 0.0027 0.0030 0.0004 4.4337
0.0005 0.0016 0.0051 0.0008 0.0021 0.0008 0.0009 0.0003 0.0006 0.0014 0.0009 0.0036 0.0007 0.0005 0.0024 0.0049 0.0022 0.0012 0.0019 0.0007 0.0004 0.0004 0.0026 0.0019 0.0008 0.0009 0.0008 0.0026 0.0016 0.0058 0.0014 0.0005 0.0043 0.0014 0.0018 0.0007 0.0024 0.0002 0.0008 0.0011 0.0027 0.0009 0.0008 0.0006 0.0037 0.0026 0.0027 0.0030 0.0004 0.0001 4.3670
0.0016 0.0051 0.0008 0.0021 0.0008 0.0009 0.0003 0.0006 0.0014 0.0009 0.0036 0.0007 0.0005 0.0024 0.0049 0.0022 0.0012 0.0019 0.0007 0.0004 0.0004 0.0026 0.0019 0.0008 0.0009 0.0008 0.0026 0.0016 0.0058 0.0014 0.0005 0.0043 0.0014 0.0018 0.0007 0.0024 0.0002 0.0008 0.0011 0.0027 0.0009 0.0008 0.0006 0.0037 0.0026 0.0027 0.0030 0.0004 0.0001 0.0038 4.3613
0.0051 0.0008 0.0021 0.0008 0.0009 0.0003 0.0006 0.0014 0.0009 0.0036 0.0007 0.0005 0.0024 0.0049 0.0022 0.0012 0.0019 0.0007 0.0004 0.0004 0.0026 0.0019 0.0008 0.0009 0.0008 0.0026 0.0016 0.0058 0.0014 0.0005 0.0043 0.0014 0.0018 0.0007 0.0024 0.0002 0.0008 0.0011 0.0027 0.0009 0.0008 0.0006 0.0037 0.0026 0.0027 0.0030 0.0004 0.0001 0.0038 0.0012 4.2949
0.0008 0.0021 0.0008 0.0009 0.0003 0.0006 0.0014 0.0009 0.0036 0.0007 0.0005 0.0024 0.0049 0.0022 0.0012 0.0019 0.0007 0.0004 0.0004 0.0026 0.0019 0.0008 0.0009 0.0008 0.0026 0.0016 0.0058 0.0014 0.0005 0.0043 0.0014 0.0018 0.0007 0.0024 0.0002 0.0008 0.0011 0.0027 0.0009 0.0008 0.0006 0.0037 0.0026 0.0027 0.0030 0.0004 0.0001 0.0038 0.0012 0.0004 4.3064
0.0021 0.0008 0.0009 0.0003 0.0006 0.0014 0.0009 0.0036 0.0007 0.0005 0.0024 0.0049 0.0022 0.0012 0.0019 0.0007 0.0004 0.0004 0.0026 0.0019 0.0008 0.0009 0.0008 0.0026 0.0016 0.0058 0.0014 0.0005 0.0043 0.0014 0.0018 0.0007 0.0024 0.0002 0.0008 0.0011 0.0027 0.0009 0.0008 0.0006 0.0037 0.0026 0.0027 0.0030 0.0004 0.0001 0.0038 0.0012 0.0004 0.0005 4.1312
0.0008 0.0009 0.0003 0.0006 0.0014 0.0009 0.0036 0.0007 0.0005 0.0024 0.0049 0.0022 0.0012 0.0019 0.0007 0.0004 0.0004 0.0026 0.0019 0.0008 0.0009 0.0008 0.0026 0.0016 0.0058 0.0014 0.0005 0.0043 0.0014 0.0018 0.0007 0.0024 0.0002 0.0008 0.0011 0.0027 0.0009 0.0008 0.0006 0.0037 0.0026 0.0027 0.0030 0.0004 0.0001 0.0038 0.0012 0.0004 0.0005 0.0005 4.0732
0.0009 0.0003 0.0006 0.0014 0.0009 0.0036 0.0007 0.0005 0.0024 0.0049 0.0022 0.0012 0.0019 0.0007 0.0004 0.0004 0.0026 0.0019 0.0008 0.0009 0.0008 0.0026 0.0016 0.0058 0.0014 0.0005 0.0043 0.0014 0.0018 0.0007 0.0024 0.0002 0.0008 0.0011 0.0027 0.0009 0.0008 0.0006 0.0037 0.0026 0.0027 0.0030 0.0004 0.0001 0.0038 0.0012 0.0004 0.0005 0.0005 0.0014 4.2378
0.0003 0.0006 0.0014 0.0009 0.0036 0.0007 0.0005 0.0024 0.0049 0.0022 0.0012 0.0019 0.0007 0.0004 0.0004 0.0026 0.0019 0.0008 0.0009 0.0008 0.0026 0.0016 0.0058 0.0014 0.0005 0.0043 0.0014 0.0018 0.0007 0.0024 0.0002 0.0008 0.0011 0.0027 0.0009 0.0008 0.0006 0.0037 0.0026 0.0027 0.0030 0.0004 0.0001 0.0038 0.0012 0.0004 0.0005 0.0005 0.0014 0.0035 4.2351
0.0006 0.0014 0.0009 0.0036 0.0007 0.0005 0.0024 0.0049 0.0022 0.0012 0.0019 0.0007 0.0004 0.0004 0.0026 0.0019 0.0008 0.0009 0.0008 0.0026 0.0016 0.0058 0.0014 0.0005 0.0043 0.0014 0.0018 0.0007 0.0024 0.0002 0.0008 0.0011 0.0027 0.0009 0.0008 0.0006 0.0037 0.0026 0.0027 0.0030 0.0004 0.0001 0.0038 0.0012 0.0004 0.0005 0.0005 0.0014 0.0035 0.0016 4.3629
0.0014 0.0009 0.0036 0.0007 0.0005 0.0024 0.0049 0.0022 0.0012 0.0019 0.0007 0.0004 0.0004 0.0026 0.0019 0.0008 0.0009 0.0008 0.0026 0.0016 0.0058 0.0014 0.0005 0.0043 0.0014 0.0018 0.0007 0.0024 0.0002 0.0008 0.0011 0.0027 0.0009 0.0008 0.0006 0.0037 0.0026 0.0027 0.0030 0.0004 0.0001 0.0038 0.0012 0.0004 0.0005 0.0005 0.0014 0.0035 0.0016 0.0006 4.2350
0.0009 0.0036 0.0007 0.0005 0.0024 0.0049 0.0022 0.0012 0.0019 0.0007 0.0004 0.0004 0.0026 0.0019 0.0008 0.0009 0.0008 0.0026 0.0016 0.0058 0.0014 0.0005 0.0043 0.0014 0.0018 0.0007 0.0024 0.0002 0.0008 0.0011 0.0027 0.0009 0.0008 0.0006 0.0037 0.0026 0.0027 0.0030 0.0004 0.0001 0.0038 0.0012 0.0004 0.0005 0.0005 0.0014 0.0035 0.0016 0.0006 0.0029 4.2318
0.0036 0.0007 0.0005 0.0024 0.0049 0.0022 0.0012 0.0019 0.0007 0.0004 0.0004 0.0026 0.0019 0.0008 0.0009 0.0008 0.0026 0.0016 0.0058 0.0014 0.0005 0.0043 0.0014 0.0018 0.0007 0.0024 0.0002 0.0008 0.0011 0.0027 0.0009 0.0008 0.0006 0.0037 0.0026 0.0027 0.0030 0.0004 0.0001 0.0038 0.0012 0.0004 0.0005 0.0005 0.0014 0.0035 0.0016 0.0006 0.0029 0.0005 4.2306
0.0007 0.0005 0.0024 0.0049 0.0022 0.0012 0.0019 0.0007 0.0004 0.0004 0.0026 0.0019 0.0008 0.0009 0.0008 0.0026 0.0016 0.0058 0.0014 0.0005 0.0043 0.0014 0.0018 0.0007 0.0024 0.0002 0.0008 0.0011 0.0027 0.0009 0.0008 0.0006 0.0037 0.0026 0.0027 0.0030 0.0004 0.0001 0.0038 0.0012 0.0004 0.0005 0.0005 0.0014 0.0035 0.0016 0.0006 0.0029 0.0005 0.0016 4.2964
0.0005 0.0024 0.0049 0.0022 0.0012 0.0019 0.0007 0.0004 0.0004 0.0026 0.0019 0.0008 0.0009 0.0008 0.0026 0.0016 0.0058 0.0014 0.0005 0.0043 0.0014 0.0018 0.0007 0.0024 0.0002 0.0008 0.0011 0.0027 0.0009 0.0008 0.0006 0.0037 0.0026 0.0027 0.0030 0.0004 0.0001 0.0038 0.0012 0.0004 0.0005 0.0005 0.0014 0.0035 0.0016 0.0006 0.0029 0.0005 0.0016 0.0004 4.2967
0.0024 0.0049 0.0022 0.0012 0.0019 0.0007 0.0004 0.0004 0.0026 0.0019 0.0008 0.0009 0.0008 0.0026 0.0016 0.0058 0.0014 0.0005 0.0043 0.0014 0.0018 0.0007 0.0024 0.0002 0.0008 0.0011 0.0027 0.0009 0.0008 0.0006 0.0037 0.0026 0.0027 0.0030 0.0004 0.0001 0.0038 0.0012 0.0004 0.0005 0.0005 0.0014 0.0035 0.0016 0.0006 0.0029 0.0005 0.0016 0.0004 0.0013 4.2390
0.0049 0.0022 0.0012 0.0019 0.0007 0.0004 0.0004 0.0026 0.0019 0.0008 0.0009 0.0008 0.0026 0.0016 0.0058 0.0014 0.0005 0.0043 0.0014 0.0018 0.0007 0.0024 0.0002 0.0008 0.0011 0.0027 0.0009 0.0008 0.0006 0.0037 0.0026 0.0027 0.0030 0.0004 0.0001 0.0038 0.0012 0.0004 0.0005 0.0005 0.0014 0.0035 0.0016 0.0006 0.0029 0.0005 0.0016 0.0004 0.0013 0.0020 4.1811
0.0022 0.0012 0.0019 0.0007 0.0004 0.0004 0.0026 0.0019 0.0008 0.0009 0.0008 0.0026 0.0016 0.0058 0.0014 0.0005 0.0043 0.0014 0.0018 0.0007 0.0024 0.0002 0.0008 0.0011 0.0027 0.0009 0.0008 0.0006 0.0037 0.0026 0.0027 0.0030 0.0004 0.0001 0.0038 0.0012 0.0004 0.0005 0.0005 0.0014 0.0035 0.0016 0.0006 0.0029 0.0005 0.0016 0.0004 0.0013 0.0020 0.0013 4.1403
0.0012 0.0019 0.0007 0.0004 0.0004 0.0026 0.0019 0.0008 0.0009 0.0008 0.0026 0.0016 0.0058 0.0014 0.0005 0.0043 0.0014 0.0018 0.0007 0.0024 0.0002 0.0008 0.0011 0.0027 0.0009 0.0008 0.0006 0.0037 0.0026 0.0027 0.0030 0.0004 0.0001 0.0038 0.0012 0.0004 0.0005 0.0005 0.0014 0.0035 0.0016 0.0006 0.0029 0.0005 0.0016 0.0004 0.0013 0.0020 0.0013 0.0030 4.1952
0.0019 0.0007 0.0004 0.0004 0.0026 0.0019 0.0008 0.0009 0.0008 0.0026 0.0016 0.0058 0.0014 0.0005 0.0043 0.0014 0.0018 0.0007 0.0024 0.0002 0.0008 0.0011 0.0027 0.0009 0.0008 0.0006 0.0037 0.0026 0.0027 0.0030 0.0004 0.0001 0.0038 0.0012 0.0004 0.0005 0.0005 0.0014 0.0035 0.0016 0.0006 0.0029 0.0005 0.0016 0.0004 0.0013 0.0020 0.0013 0.0030 0.0016 4.2545
0.0007 0.0004 0.0004 0.0026 0.0019 0.0008 0.0009 0.0008 0.0026 0.0016 0.0058 0.0014 0.0005 0.0043 0.0014 0.0018 0.0007 0.0024 0.0002 0.0008 0.0011 0.0027 0.0009 0.0008 0.0006 0.0037 0.0026 0.0027 0.0030 0.0004 0.0001 0.0038 0.0012 0.0004 0.0005 0.0005 0.0014 0.0035 0.0016 0.0006 0.0029 0.0005 0.0016 0.0004 0.0013 0.0020 0.0013 0.0030 0.0016 0.0005 4.1402
0.0004 0.0004 0.0026 0.0019 0.0008 0.0009 0.0008 0.0026 0.0016 0.0058 0.0014 0.0005 0.0043 0.0014 0.0018 0.0007 0.0024 0.0002 0.0008 0.0011 0.0027 0.0009 0.0008 0.0006 0.0037 0.0026 0.0027 0.0030 0.0004 0.0001 0.0038 0.0012 0.0004 0.0005 0.0005 0.0014 0.0035 0.0016 0.0006 0.0029 0.0005 0.0016 0.0004 0.0013 0.0020 0.0013 0.0030 0.0016 0.0005 0.0019 4.1969
0.0004 0.0026 0.0019 0.0008 0.0009 0.0008 0.0026 0.0016 0.0058 0.0014 0.0005 0.0043 0.0014 0.0018 0.0007 0.0024 0.0002 0.0008 0.0011 0.0027 0.0009 0.0008 0.0006 0.0037 0.0026 0.0027 0.0030 0.0004 0.0001 0.0038 0.0012 0.0004 0.0005 0.0005 0.0014 0.0035 0.0016 0.0006 0.0029 0.0005 0.0016 0.0004 0.0013 0.0020 0.0013 0.0030 0.0016 0.0005 0.0019 0.0033 4.2004
0.0026 0.0019 0.0008 0.0009 0.0008 0.0026 0.0016 0.0058 0.0014 0.0005 0.0043 0.0014 0.0018 0.0007 0.0024 0.0002 0.0008 0.0011 0.0027 0.0009 0.0008 0.0006 0.0037 0.0026 0.0027 0.0030 0.0004 0.0001 0.0038 0.0012 0.0004 0.0005 0.0005 0.0014 0.0035 0.0016 0.0006 0.0029 0.0005 0.0016 0.0004 0.0013 0.0020 0.0013 0.0030 0.0016 0.0005 0.0019 0.0033 0.0021 4.1447
0.0019 0.0008 0.0009 0.0008 0.0026 0.0016 0.0058 0.0014 0.0005 0.0043 0.0014 0.0018 0.0007 0.0024 0.0002 0.0008 0.0011 0.0027 0.0009 0.0008 0.0006 0.0037 0.0026 0.0027 0.0030 0.0004 0.0001 0.0038 0.0012 0.0004 0.0005 0.0005 0.0014 0.0035 0.0016 0.0006 0.0029 0.0005 0.0016 0.0004 0.0013 0.0020 0.0013 0.0030 0.0016 0.0005 0.0019 0.0033 0.0021 0.0006 4.1996
0.0008 0.0009 0.0008 0.0026 0.0016 0.0058 0.0014 0.0005 0.0043 0.0014 0.0018 0.0007 0.0024 0.0002 0.0008 0.0011 0.0027 0.0009 0.0008 0.0006 0.0037 0.0026 0.0027 0.0030 0.0004 0.0001 0.0038 0.0012 0.0004 0.0005 0.0005 0.0014 0.0035 0.0016 0.0006 0.0029 0.0005 0.0016 0.0004 0.0013 0.0020 0.0013 0.0030 0.0016 0.0005 0.0019 0.0033 0.0021 0.0006 0.0080 4.3427
0.0009 0.0008 0.0026 0.0016 0.0058 0.0014 0.0005 0.0043 0.0014 0.0018 0.0007 0.0024 0.0002 0.0008 0.0011 0.0027 0.0009 0.0008 0.0006 0.0037 0.0026 0.0027 0.0030 0.0004 0.0001 0.0038 0.0012 0.0004 0.0005 0.0005 0.0014 0.0035 0.0016 0.0006 0.0029 0.0005 0.0016 0.0004 0.0013 0.0020 0.0013 0.0030 0.0016 0.0005 0.0019 0.0033 0.0021 0.0006 0.0080 0.0027 4.4863
0.0008 0.0026 0.0016 0.0058 0.0014 0.0005 0.0043 0.0014 0.0018 0.0007 0.0024 0.0002 0.0008 0.0011 0.0027 0.0009 0.0008 0.0006 0.0037 0.0026 0.0027 0.0030 0.0004 0.0001 0.0038 0.0012 0.0004 0.0005 0.0005 0.0014 0.0035 0.0016 0.0006 0.0029 0.0005 0.0016 0.0004 0.0013 0.0020 0.0013 0.0030 0.0016 0.0005 0.0019 0.0033 0.0021 0.0006 0.0080 0.0027 0.0015 4.4119
0.0026 0.0016 0.0058 0.0014 0.0005 0.0043 0.0014 0.0018 0.0007 0.0024 0.0002 0.0008 0.0011 0.0027 0.0009 0.0008 0.0006 0.0037 0.0026 0.0027 0.0030 0.0004 0.0001 0.0038 0.0012 0.0004 0.0005 0.0005 0.0014 0.0035 0.0016 0.0006 0.0029 0.0005 0.0016 0.0004 0.0013 0.0020 0.0013 0.0030 0.0016 0.0005 0.0019 0.0033 0.0021 0.0006 0.0080 0.0027 0.0015 0.0008 4.3466
0.0016 0.0058 0.0014 0.0005 0.0043 0.0014 0.0018 0.0007 0.0024 0.0002 0.0008 0.0011 0.0027 0.0009 0.0008 0.0006 0.0037 0.0026 0.0027 0.0030 0.0004 0.0001 0.0038 0.0012 0.0004 0.0005 0.0005 0.0014 0.0035 0.0016 0.0006 0.0029 0.0005 0.0016 0.0004 0.0013 0.0020 0.0013 0.0030 0.0016 0.0005 0.0019 0.0033 0.0021 0.0006 0.0080 0.0027 0.0015 0.0008 0.0008 4.3487
0.0058 0.0014 0.0005 0.0043 0.0014 0.0018 0.0007 0.0024 0.0002 0.0008 0.0011 0.0027 0.0009 0.0008 0.0006 0.0037 0.0026 0.0027 0.0030 0.0004 0.0001 0.0038 0.0012 0.0004 0.0005 0.0005 0.0014 0.0035 0.0016 0.0006 0.0029 0.0005 0.0016 0.0004 0.0013 0.0020 0.0013 0.0030 0.0016 0.0005 0.0019 0.0033 0.0021 0.0006 0.0080 0.0027 0.0015 0.0008 0.0008 0.0005 4.2808
0.0014 0.0005 0.0043 0.0014 0.0018 0.0007 0.0024 0.0002 0.0008 0.0011 0.0027 0.0009 0.0008 0.0006 0.0037 0.0026 0.0027 0.0030 0.0004 0.0001 0.0038 0.0012 0.0004 0.0005 0.0005 0.0014 0.0035 0.0016 0.0006 0.0029 0.0005 0.0016 0.0004 0.0013 0.0020 0.0013 0.0030 0.0016 0.0005 0.0019 0.0033 0.0021 0.0006 0.0080 0.0027 0.0015 0.0008 0.0008 0.0005 0.0013 4.2942
0.0005 0.0043 0.0014 0.0018 0.0007 0.0024 0.0002 0.0008 0.0011 0.0027 0.0009 0.0008 0.0006 0.0037 0.0026 0.0027 0.0030 0.0004 0.0001 0.0038 0.0012 0.0004 0.0005 0.0005 0.0014 0.0035 0.0016 0.0006 0.0029 0.0005 0.0016 0.0004 0.0013 0.0020 0.0013 0.0030 0.0016 0.0005 0.0019 0.0033 0.0021 0.0006 0.0080 0.0027 0.0015 0.0008 0.0008 0.0005 0.0013 0.0016 4.1785
0.0043 0.0014 0.0018 0.0007 0.0024 0.0002 0.0008 0.0011 0.0027 0.0009 0.0008 0.0006 0.0037 0.0026 0.0027 0.0030 0.0004 0.0001 0.0038 0.0012 0.0004 0.0005 0.0005 0.0014 0.0035 0.0016 0.0006 0.0029 0.0005 0.0016 0.0004 0.0013 0.0020 0.0013 0.0030 0.0016 0.0005 0.0019 0.0033 0.0021 0.0006 0.0080 0.0027 0.0015 0.0008 0.0008 0.0005 0.0013 0.0016 0.0032 4.1222
0.0014 0.0018 0.0007 0.0024 0.0002 0.0008 0.0011 0.0027 0.0009 0.0008 0.0006 0.0037 0.0026 0.0027 0.0030 0.0004 0.0001 0.0038 0.0012 0.0004 0.0005 0.0005 0.0014 0.0035 0.0016 0.0006 0.0029 0.0005 0.0016 0.0004 0.0013 0.0020 0.0013 0.0030 0.0016 0.0005 0.0019 0.0033 0.0021 0.0006 0.0080 0.0027 0.0015 0.0008 0.0008 0.0005 0.0013 0.0016 0.0032 0.0008 4.0766
0.0018 0.0007 0.0024 0.0002 0.0008 0.0011 0.0027 0.0009 0.0008 0.0006 0.0037 0.0026 0.0027 0.0030 0.0004 0.0001 0.0038 0.0012 0.0004 0.0005 0.0005 0.0014 0.0035 0.0016 0.0006 0.0029 0.0005 0.0016 0.0004 0.0013 0.0020 0.0013 0.0030 0.0016 0.0005 0.0019 0.0033 0.0021 0.0006 0.0080 0.0027 0.0015 0.0008 0.0008 0.0005 0.0013 0.0016 0.0032 0.0008 0.0001 3.9815
0.0007 0.0024 0.0002 0.0008 0.0011 0.0027 0.0009 0.0008 0.0006 0.0037 0.0026 0.0027 0.0030 0.0004 0.0001 0.0038 0.0012 0.0004 0.0005 0.0005 0.0014 0.0035 0.0016 0.0006 0.0029 0.0005 0.0016 0.0004 0.0013 0.0020 0.0013 0.0030 0.0016 0.0005 0.0019 0.0033 0.0021 0.0006 0.0080 0.0027 0.0015 0.0008 0.0008 0.0005 0.0013 0.0016 0.0032 0.0008 0.0001 0.0005 4.0773
0.0024 0.0002 0.0008 0.0011 0.0027 0.0009 0.0008 0.0006 0.0037 0.0026 0.0027 0.0030 0.0004 0.0001 0.0038 0.0012 0.0004 0.0005 0.0005 0.0014 0.0035 0.0016 0.0006 0.0029 0.0005 0.0016 0.0004 0.0013 0.0020 0.0013 0.0030 0.0016 0.0005 0.0019 0.0033 0.0021 0.0006 0.0080 0.0027 0.0015 0.0008 0.0008 0.0005 0.0013 0.0016 0.0032 0.0008 0.0001 0.0005 0.0072 4.1044
0.0002 0.0008 0.0011 0.0027 0.0009 0.0008 0.0006 0.0037 0.0026 0.0027 0.0030 0.0004 0.0001 0.0038 0.0012 0.0004 0.0005 0.0005 0.0014 0.0035 0.0016 0.0006 0.0029 0.0005 0.0016 0.0004 0.0013 0.0020 0.0013 0.0030 0.0016 0.0005 0.0019 0.0033 0.0021 0.0006 0.0080 0.0027 0.0015 0.0008 0.0008 0.0005 0.0013 0.0016 0.0032 0.0008 0.0001 0.0005 0.0072 0.0020 4.1027
0.0008 0.0011 0.0027 0.0009 0.0008 0.0006 0.0037 0.0026 0.0027 0.0030 0.0004 0.0001 0.0038 0.0012 0.0004 0.0005 0.0005 0.0014 0.0035 0.0016 0.0006 0.0029 0.0005 0.0016 0.0004 0.0013 0.0020 0.0013 0.0030 0.0016 0.0005 0.0019 0.0033 0.0021 0.0006 0.0080 0.0027 0.0015 0.0008 0.0008 0.0005 0.0013 0.0016 0.0032 0.0008 0.0001 0.0005 0.0072 0.0020 0.0065 4.0868
0.0011 0.0027 0.0009 0.0008 0.0006 0.0037 0.0026 0.0027 0.0030 0.0004 0.0001 0.0038 0.0012 0.0004 0.0005 0.0005 0.0014 0.0035 0.0016 0.0006 0.0029 0.0005 0.0016 0.0004 0.0013 0.0020 0.0013 0.0030 0.0016 0.0005 0.0019 0.0033 0.0021 0.0006 0.0080 0.0027 0.0015 0.0008 0.0008 0.0005 0.0013 0.0016 0.0032 0.0008 0.0001 0.0005 0.0072 0.0020 0.0065 0.0030 4.1969
0.0027 0.0009 0.0008 0.0006 0.0037 0.0026 0.0027 0.0030 0.0004 0.0001 0.0038 0.0012 0.0004 0.0005 0.0005 0.0014 0.0035 0.0016 0.0006 0.0029 0.0005 0.0016 0.0004 0.0013 0.0020 0.0013 0.0030 0.0016 0.0005 0.0019 0.0033 0.0021 0.0006 0.0080 0.0027 0.0015 0.0008 0.0008 0.0005 0.0013 0.0016 0.0032 0.0008 0.0001 0.0005 0.0072 0.0020 0.0065 0.0030 0.0002 4.2559
0.0009 0.0008 0.0006 0.0037 0.0026 0.0027 0.0030 0.0004 0.0001 0.0038 0.0012 0.0004 0.0005 0.0005 0.0014 0.0035 0.0016 0.0006 0.0029 0.0005 0.0016 0.0004 0.0013 0.0020 0.0013 0.0030 0.0016 0.0005 0.0019 0.0033 0.0021 0.0006 0.0080 0.0027 0.0015 0.0008 0.0008 0.0005 0.0013 0.0016 0.0032 0.0008 0.0001 0.0005 0.0072 0.0020 0.0065 0.0030 0.0002 0.0006 4.1936
0.0008 0.0006 0.0037 0.0026 0.0027 0.0030 0.0004 0.0001 0.0038 0.0012 0.0004 0.0005 0.0005 0.0014 0.0035 0.0016 0.0006 0.0029 0.0005 0.0016 0.0004 0.0013 0.0020 0.0013 0.0030 0.0016 0.0005 0.0019 0.0033 0.0021 0.0006 0.0080 0.0027 0.0015 0.0008 0.0008 0.0005 0.0013 0.0016 0.0032 0.0008 0.0001 0.0005 0.0072 0.0020 0.0065 0.0030 0.0002 0.0006 0.0011 4.1972
0.0006 0.0037 0.0026 0.0027 0.0030 0.0004 0.0001 0.0038 0.0012 0.0004 0.0005 0.0005 0.0014 0.0035 0.0016 0.0006 0.0029 0.0005 0.0016 0.0004 0.0013 0.0020 0.0013 0.0030 0.0016 0.0005 0.0019 0.0033 0.0021 0.0006 0.0080 0.0027 0.0015 0.0008 0.0008 0.0005 0.0013 0.0016 0.0032 0.0008 0.0001 0.0005 0.0072 0.0020 0.0065 0.0030 0.0002 0.0006 0.0011 0.0005 4.1936
0.0037 0.0026 0.0027 0.0030 0.0004 0.0001 0.0038 0.0012 0.0004 0.0005 0.0005 0.0014 0.0035 0.0016 0.0006 0.0029 0.0005 0.0016 0.0004 0.0013 0.0020 0.0013 0.0030 0.0016 0.0005 0.0019 0.0033 0.0021 0.0006 0.0080 0.0027 0.0015 0.0008 0.0008 0.0005 0.0013 0.0016 0.0032 0.0008 0.0001 0.0005 0.0072 0.0020 0.0065 0.0030 0.0002 0.0006 0.0011 0.0005 0.0010 4.1332
0.0026 0.0027 0.0030 0.0004 0.0001 0.0038 0.0012 0.0004 0.0005 0.0005 0.0014 0.0035 0.0016 0.0006 0.0029 0.0005 0.0016 0.0004 0.0013 0.0020 0.0013 0.0030 0.0016 0.0005 0.0019 0.0033 0.0021 0.0006 0.0080 0.0027 0.0015 0.0008 0.0008 0.0005 0.0013 0.0016 0.0032 0.0008 0.0001 0.0005 0.0072 0.0020 0.0065 0.0030 0.0002 0.0006 0.0011 0.0005 0.0010 0.0006 4.1958
0.0027 0.0030 0.0004 0.0001 0.0038 0.0012 0.0004 0.0005 0.0005 0.0014 0.0035 0.0016 0.0006 0.0029 0.0005 0.0016 0.0004 0.0013 0.0020 0.0013 0.0030 0.0016 0.0005 0.0019 0.0033 0.0021 0.0006 0.0080 0.0027 0.0015 0.0008 0.0008 0.0005 0.0013 0.0016 0.0032 0.0008 0.0001 0.0005 0.0072 0.0020 0.0065 0.0030 0.0002 0.0006 0.0011 0.0005 0.0010 0.0006 0.0004 4.2524
0.0030 0.0004 0.0001 0.0038 0.0012 0.0004 0.0005 0.0005 0.0014 0.0035 0.0016 0.0006 0.0029 0.0005 0.0016 0.0004 0.0013 0.0020 0.0013 0.0030 0.0016 0.0005 0.0019 0.0033 0.0021 0.0006 0.0080 0.0027 0.0015 0.0008 0.0008 0.0005 0.0013 0.0016 0.0032 0.0008 0.0001 0.0005 0.0072 0.0020 0.0065 0.0030 0.0002 0.0006 0.0011 0.0005 0.0010 0.0006 0.0004 0.0023 4.3218
0.0004 0.0001 0.0038 0.0012 0.0004 0.0005 0.0005 0.0014 0.0035 0.0016 0.0006 0.0029 0.0005 0.0016 0.0004 0.0013 0.0020 0.0013 0.0030 0.0016 0.0005 0.0019 0.0033 0.0021 0.0006 0.0080 0.0027 0.0015 0.0008 0.0008 0.0005 0.0013 0.0016 0.0032 0.0008 0.0001 0.0005 0.0072 0.0020 0.0065 0.0030 0.0002 0.0006 0.0011 0.0005 0.0010 0.0006 0.0004 0.0023 0.0047 4.3765
0.0001 0.0038 0.0012 0.0004 0.0005 0.0005 0.0014 0.0035 0.0016 0.0006 0.0029 0.0005 0.0016 0.0004 0.0013 0.0020 0.0013 0.0030 0.0016 0.0005 0.0019 0.0033 0.0021 0.0006 0.0080 0.0027 0.0015 0.0008 0.0008 0.0005 0.0013 0.0016 0.0032 0.0008 0.0001 0.0005 0.0072 0.0020 0.0065 0.0030 0.0002 0.0006 0.0011 0.0005 0.0010 0.0006 0.0004 0.0023 0.0047 0.0005 4.4553
0.0038 0.0012 0.0004 0.0005 0.0005 0.0014 0.0035 0.0016 0.0006 0.0029 0.0005 0.0016 0.0004 0.0013 0.0020 0.0013 0.0030 0.0016 0.0005 0.0019 0.0033 0.0021 0.0006 0.0080 0.0027 0.0015 0.0008 0.0008 0.0005 0.0013 0.0016 0.0032 0.0008 0.0001 0.0005 0.0072 0.0020 0.0065 0.0030 0.0002 0.0006 0.0011 0.0005 0.0010 0.0006 0.0004 0.0023 0.0047 0.0005 0.0010 4.3134
0.0012 0.0004 0.0005 0.0005 0.0014 0.0035 0.0016 0.0006 0.0029 0.0005 0.0016 0.0004 0.0013 0.0020 0.0013 0.0030 0.0016 0.0005 0.0019 0.0033 0.0021 0.0006 0.0080 0.0027 0.0015 0.0008 0.0008 0.0005 0.0013 0.0016 0.0032 0.0008 0.0001 0.0005 0.0072 0.0020 0.0065 0.0030 0.0002 0.0006 0.0011 0.0005 0.0010 0.0006 0.0004 0.0023 0.0047 0.0005 0.0010 0.0018 4.2469
0.0004 0.0005 0.0005 0.0014 0.0035 0.0016 0.0006 0.0029 0.0005 0.0016 0.0004 0.0013 0.0020 0.0013 0.0030 0.0016 0.0005 0.0019 0.0033 0.0021 0.0006 0.0080 0.0027 0.0015 0.0008 0.0008 0.0005 0.0013 0.0016 0.0032 0.0008 0.0001 0.0005 0.0072 0.0020 0.0065 0.0030 0.0002 0.0006 0.0011 0.0005 0.0010 0.0006 0.0004 0.0023 0.0047 0.0005 0.0010 0.0018 0.0007 4.1856
0.0005 0.0005 0.0014 0.0035 0.0016 0.0006 0.0029 0.0005 0.0016 0.0004 0.0013 0.0020 0.0013 0.0030 0.0016 0.0005 0.0019 0.0033 0.0021 0.0006 0.0080 0.0027 0.0015 0.0008 0.0008 0.0005 0.0013 0.0016 0.0032 0.0008 0.0001 0.0005 0.0072 0.0020 0.0065 0.0030 0.0002 0.0006 0.0011 0.0005 0.0010 0.0006 0.0004 0.0023 0.0047 0.0005 0.0010 0.0018 0.0007 0.0011 4.0757
0.0005 0.0014 0.0035 0.0016 0.0006 0.0029 0.0005 0.0016 0.0004 0.0013 0.0020 0.0013 0.0030 0.0016 0.0005 0.0019 0.0033 0.0021 0.0006 0.0080 0.0027 0.0015 0.0008 0.0008 0.0005 0.0013 0.0016 0.0032 0.0008 0.0001 0.0005 0.0072 0.0020 0.0065 0.0030 0.0002 0.0006 0.0011 0.0005 0.0010 0.0006 0.0004 0.0023 0.0047 0.0005 0.0010 0.0018 0.0007 0.0011 0.0029 4.1219
0.0014 0.0035 0.0016 0.0006 0.0029 0.0005 0.0016 0.0004 0.0013 0.0020 0.0013 0.0030 0.0016 0.0005 0.0019 0.0033 0.0021 0.0006 0.0080 0.0027 0.0015 0.0008 0.0008 0.0005 0.0013 0.0016 0.0032 0.0008 0.0001 0.0005 0.0072 0.0020 0.0065 0.0030 0.0002 0.0006 0.0011 0.0005 0.0010 0.0006 0.0004 0.0023 0.0047 0.0005 0.0010 0.0018 0.0007 0.0011 0.0029 0.0011 4.1805
0.0035 0.0016 0.0006 0.0029 0.0005 0.0016 0.0004 0.0013 0.0020 0.0013 0.0030 0.0016 0.0005 0.0019 0.0033 0.0021 0.0006 0.0080 0.0027 0.0015 0.0008 0.0008 0.0005 0.0013 0.0016 0.0032 0.0008 0.0001 0.0005 0.0072 0.0020 0.0065 0.0030 0.0002 0.0006 0.0011 0.0005 0.0010 0.0006 0.0004 0.0023 0.0047 0.0005 0.0010 0.0018 0.0007 0.0011 0.0029 0.0011 0.0023 4.1775
0.0016 0.0006 0.0029 0.0005 0.0016 0.0004 0.0013 0.0020 0.0013 0.0030 0.0016 0.0005 0.0019 0.0033 0.0021 0.0006 0.0080 0.0027 0.0015 0.0008 0.0008 0.0005 0.0013 0.0016 0.0032 0.0008 0.0001 0.0005 0.0072 0.0020 0.0065 0.0030 0.0002 0.0006 0.0011 0.0005 0.0010 0.0006 0.0004 0.0023 0.0047 0.0005 0.0010 0.0018 0.0007 0.0011 0.0029 0.0011 0.0023 0.0007 4.1791
0.0006 0.0029 0.0005 0.0016 0.0004 0.0013 0.0020 0.0013 0.0030 0.0016 0.0005 0.0019 0.0033 0.0021 0.0006 0.0080 0.0027 0.0015 0.0008 0.0008 0.0005 0.0013 0.0016 0.0032 0.0008 0.0001 0.0005 0.0072 0.0020 0.0065 0.0030 0.0002 0.0006 0.0011 0.0005 0.0010 0.0006 0.0004 0.0023 0.0047 0.0005 0.0010 0.0018 0.0007 0.0011 0.0029 0.0011 0.0023 0.0007 0.0012 4.0223
0.0029 0.0005 0.0016 0.0004 0.0013 0.0020 0.0013 0.0030 0.0016 0.0005 0.0019 0.0033 0.0021 0.0006 0.0080 0.0027 0.0015 0.0008 0.0008 0.0005 0.0013 0.0016 0.0032 0.0008 0.0001 0.0005 0.0072 0.0020 0.0065 0.0030 0.0002 0.0006 0.0011 0.0005 0.0010 0.0006 0.0004 0.0023 0.0047 0.0005 0.0010 0.0018 0.0007 0.0011 0.0029 0.0011 0.0023 0.0007 0.0012 0.0062 4.0070
0.0005 0.0016 0.0004 0.0013 0.0020 0.0013 0.0030 0.0016 0.0005 0.0019 0.0033 0.0021 0.0006 0.0080 0.0027 0.0015 0.0008 0.0008 0.0005 0.0013 0.0016 0.0032 0.0008 0.0001 0.0005 0.0072 0.0020 0.0065 0.0030 0.0002 0.0006 0.0011 0.0005 0.0010 0.0006 0.0004 0.0023 0.0047 0.0005 0.0010 0.0018 0.0007 0.0011 0.0029 0.0011 0.0023 0.0007 0.0012 0.0062 0.0004 4.0538
0.0016 0.0004 0.0013 0.0020 0.0013 0.0030 0.0016 0.0005 0.0019 0.0033 0.0021 0.0006 0.0080 0.0027 0.0015 0.0008 0.0008 0.0005 0.0013 0.0016 0.0032 0.0008 0.0001 0.0005 0.0072 0.0020 0.0065 0.0030 0.0002 0.0006 0.0011 0.0005 0.0010 0.0006 0.0004 0.0023 0.0047 0.0005 0.0010 0.0018 0.0007 0.0011 0.0029 0.0011 0.0023 0.0007 0.0012 0.0062 0.0004 0.0019 4.0497
0.0004 0.0013 0.0020 0.0013 0.0030 0.0016 0.0005 0.0019 0.0033 0.0021 0.0006 0.0080 0.0027 0.0015 0.0008 0.0008 0.0005 0.0013 0.0016 0.0032 0.0008 0.0001 0.0005 0.0072 0.0020 0.0065 0.0030 0.0002 0.0006 0.0011 0.0005 0.0010 0.0006 0.0004 0.0023 0.0047 0.0005 0.0010 0.0018 0.0007 0.0011 0.0029 0.0011 0.0023 0.0007 0.0012 0.0062 0.0004 0.0019 0.0024 3.9535
0.0013 0.0020 0.0013 0.0030 0.0016 0.0005 0.0019 0.0033 0.0021 0.0006 0.0080 0.0027 0.0015 0.0008 0.0008 0.0005 0.0013 0.0016 0.0032 0.0008 0.0001 0.0005 0.0072 0.0020 0.0065 0.0030 0.0002 0.0006 0.0011 0.0005 0.0010 0.0006 0.0004 0.0023 0.0047 0.0005 0.0010 0.0018 0.0007 0.0011 0.0029 0.0011 0.0023 0.0007 0.0012 0.0062 0.0004 0.0019 0.0024 0.0004 3.9590
0.0020 0.0013 0.0030 0.0016 0.0005 0.0019 0.0033 0.0021 0.0006 0.0080 0.0027 0.0015 0.0008 0.0008 0.0005 0.0013 0.0016 0.0032 0.0008 0.0001 0.0005 0.0072 0.0020 0.0065 0.0030 0.0002 0.0006 0.0011 0.0005 0.0010 0.0006 0.0004 0.0023 0.0047 0.0005 0.0010 0.0018 0.0007 0.0011 0.0029 0.0011 0.0023 0.0007 0.0012 0.0062 0.0004 0.0019 0.0024 0.0004 0.0019 3.9138
0.0013 0.0030 0.0016 0.0005 0.0019 0.0033 0.0021 0.0006 0.0080 0.0027 0.0015 0.0008 0.0008 0.0005 0.0013 0.0016 0.0032 0.0008 0.0001 0.0005 0.0072 0.0020 0.0065 0.0030 0.0002 0.0006 0.0011 0.0005 0.0010 0.0006 0.0004 0.0023 0.0047 0.0005 0.0010 0.0018 0.0007 0.0011 0.0029 0.0011 0.0023 0.0007 0.0012 0.0062 0.0004 0.0019 0.0024 0.0004 0.0019 0.0030 4.0015
0.0030 0.0016 0.0005 0.0019 0.0033 0.0021 0.0006 0.0080 0.0027 0.0015 0.0008 0.0008 0.0005 0.0013 0.0016 0.0032 0.0008 0.0001 0.0005 0.0072 0.0020 0.0065 0.0030 0.0002 0.0006 0.0011 0.0005 0.0010 0.0006 0.0004 0.0023 0.0047 0.0005 0.0010 0.0018 0.0007 0.0011 0.0029 0.0011 0.0023 0.0007 0.0012 0.0062 0.0004 0.0019 0.0024 0.0004 0.0019 0.0030 0.0020 4.0021
0.0016 0.0005 0.0019 0.0033 0.0021 0.0006 0.0080 0.0027 0.0015 0.0008 0.0008 0.0005 0.0013 0.0016 0.0032 0.0008 0.0001 0.0005 0.0072 0.0020 0.0065 0.0030 0.0002 0.0006 0.0011 0.0005 0.0010 0.0006 0.0004 0.0023 0.0047 0.0005 0.0010 0.0018 0.0007 0.0011 0.0029 0.0011 0.0023 0.0007 0.0012 0.0062 0.0004 0.0019 0.0024 0.0004 0.0019 0.0030 0.0020 0.0002 3.9579
0.0005 0.0019 0.0033 0.0021 0.0006 0.0080 0.0027 0.0015 0.0008 0.0008 0.0005 0.0013 0.0016 0.0032 0.0008 0.0001 0.0005 0.0072 0.0020 0.0065 0.0030 0.0002 0.0006 0.0011 0.0005 0.0010 0.0006 0.0004 0.0023 0.0047 0.0005 0.0010 0.0018 0.0007 0.0011 0.0029 0.0011 0.0023 0.0007 0.0012 0.0062 0.0004 0.0019 0.0024 0.0004 0.0019 0.0030 0.0020 0.0002 0.0025 4.0090
0.0019 0.0033 0.0021 0.0006 0.0080 0.0027 0.0015 0.0008 0.0008 0.0005 0.0013 0.0016 0.0032 0.0008 0.0001 0.0005 0.0072 0.0020 0.0065 0.0030 0.0002 0.0006 0.0011 0.0005 0.0010 0.0006 0.0004 0.0023 0.0047 0.0005 0.0010 0.0018 0.0007 0.0011 0.0029 0.0011 0.0023 0.0007 0.0012 0.0062 0.0004 0.0019 0.0024 0.0004 0.0019 0.0030 0.0020 0.0002 0.0025 0.0007 3.9693
0.0033 0.0021 0.0006 0.0080 0.0027 0.0015 0.0008 0.0008 0.0005 0.0013 0.0016 0.0032 0.0008 0.0001 0.0005 0.0072 0.0020 0.0065 0.0030 0.0002 0.0006 0.0011 0.0005 0.0010 0.0006 0.0004 0.0023 0.0047 0.0005 0.0010 0.0018 0.0007 0.0011 0.0029 0.0011 0.0023 0.0007 0.0012 0.0062 0.0004 0.0019 0.0024 0.0004 0.0019 0.0030 0.0020 0.0002 0.0025 0.0007 0.0017 3.9720
0.0021 0.0006 0.0080 0.0027 0.0015 0.0008 0.0008 0.0005 0.0013 0.0016 0.0032 0.0008 0.0001 0.0005 0.0072 0.0020 0.0065 0.0030 0.0002 0.0006 0.0011 0.0005 0.0010 0.0006 0.0004 0.0023 0.0047 0.0005 0.0010 0.0018 0.0007 0.0011 0.0029 0.0011 0.0023 0.0007 0.0012 0.0062 0.0004 0.0019 0.0024 0.0004 0.0019 0.0030 0.0020 0.0002 0.0025 0.0007 0.0017 0.0016 4.0170
0.0006 0.0080 0.0027 0.0015 0.0008 0.0008 0.0005 0.0013 0.0016 0.0032 0.0008 0.0001 0.0005 0.0072 0.0020 0.0065 0.0030 0.0002 0.0006 0.0011 0.0005 0.0010 0.0006 0.0004 0.0023 0.0047 0.0005 0.0010 0.0018 0.0007 0.0011 0.0029 0.0011 0.0023 0.0007 0.0012 0.0062 0.0004 0.0019 0.0024 0.0004 0.0019 0.0030 0.0020 0.0002 0.0025 0.0007 0.0017 0.0016 0.0030 4.0126
0.0080 0.0027 0.0015 0.0008 0.0008 0.0005 0.0013 0.0016 0.0032 0.0008 0.0001 0.0005 0.0072 0.0020 0.0065 0.0030 0.0002 0.0006 0.0011 0.0005 0.0010 0.0006 0.0004 0.0023 0.0047 0.0005 0.0010 0.0018 0.0007 0.0011 0.0029 0.0011 0.0023 0.0007 0.0012 0.0062 0.0004 0.0019 0.0024 0.0004 0.0019 0.0030 0.0020 0.0002 0.0025 0.0007 0.0017 0.0016 0.0030 0.0020 3.9652
0.0027 0.0015 0.0008 0.0008 0.0005 0.0013 0.0016 0.0032 0.0008 0.0001 0.0005 0.0072 0.0020 0.0065 0.0030 0.0002 0.0006 0.0011 0.0005 0.0010 0.0006 0.0004 0.0023 0.0047 0.0005 0.0010 0.0018 0.0007 0.0011 0.0029 0.0011 0.0023 0.0007 0.0012 0.0062 0.0004 0.0019 0.0024 0.0004 0.0019 0.0030 0.0020 0.0002 0.0025 0.0007 0.0017 0.0016 0.0030 0.0020 0.0014 3.9536
0.0015 0.0008 0.0008 0.0005 0.0013 0.0016 0.0032 0.0008 0.0001 0.0005 0.0072 0.0020 0.0065 0.0030 0.0002 0.0006 0.0011 0.0005 0.0010 0.0006 0.0004 0.0023 0.0047 0.0005 0.0010 0.0018 0.0007 0.0011 0.0029 0.0011 0.0023 0.0007 0.0012 0.0062 0.0004 0.0019 0.0024 0.0004 0.0019 0.0030 0.0020 0.0002 0.0025 0.0007 0.0017 0.0016 0.0030 0.0020 0.0014 0.0040 3.9518
0.0008 0.0008 0.0005 0.0013 0.0016 0.0032 0.0008 0.0001 0.0005 0.0072 0.0020 0.0065 0.0030 0.0002 0.0006 0.0011 0.0005 0.0010 0.0006 0.0004 0.0023 0.0047 0.0005 0.0010 0.0018 0.0007 0.0011 0.0029 0.0011 0.0023 0.0007 0.0012 0.0062 0.0004 0.0019 0.0024 0.0004 0.0019 0.0030 0.0020 0.0002 0.0025 0.0007 0.0017 0.0016 0.0030 0.0020 0.0014 0.0040 0.0029 3.9509
0.0008 0.0005 0.0013 0.0016 0.0032 0.0008 0.0001 0.0005 0.0072 0.0020 0.0065 0.0030 0.0002 0.0006 0.0011 0.0005 0.0010 0.0006 0.0004 0.0023 0.0047 0.0005 0.0010 0.0018 0.0007 0.0011 0.0029 0.0011 0.0023 0.0007 0.0012 0.0062 0.0004 0.0019 0.0024 0.0004 0.0019 0.0030 0.0020 0.0002 0.0025 0.0007 0.0017 0.0016 0.0030 0.0020 0.0014 0.0040 0.0029 0.0008 3.9509
0.0021 0.0007 0.0006 0.0007 0.0006 0.0014 0.0007 0.0006 0.0011 0.0010 0.0019 0.0005 0.0004 0.0001 0.0010 0.0008 0.0014 0.0021 0.0004 0.0008 0.0043 0.0005 0.0018 0.0020 0.0035 0.0005 0.0001 0.0005 0.0027 0.0012 0.0013 0.0004 0.0006 0.0009 0.0006 0.0002 0.0004 0.0001 0.0010 0.0004 0.0004 0.0016 0.0022 0.0013 0.0009 0.0020 0.0006 0.0011 0.0024 0.0005 3.6302
0.0007 0.0006 0.0007 0.0006 0.0014 0.0007 0.0006 0.0011 0.0010 0.0019 0.0005 0.0004 0.0001 0.0010 0.0008 0.0014 0.0021 0.0004 0.0008 0.0043 0.0005 0.0018 0.0020 0.0035 0.0005 0.0001 0.0005 0.0027 0.0012 0.0013 0.0004 0.0006 0.0009 0.0006 0.0002 0.0004 0.0001 0.0010 0.0004 0.0004 0.0016 0.0022 0.0013 0.0009 0.0020 0.0006 0.0011 0.0024 0.0005 0.0005 3.6626
0.0006 0.0007 0.0006 0.0014 0.0007 0.0006 0.0011 0.0010 0.0019 0.0005 0.0004 0.0001 0.0010 0.0008 0.0014 0.0021 0.0004 0.0008 0.0043 0.0005 0.0018 0.0020 0.0035 0.0005 0.0001 0.0005 0.0027 0.0012 0.0013 0.0004 0.0006 0.0009 0.0006 0.0002 0.0004 0.0001 0.0010 0.0004 0.0004 0.0016 0.0022 0.0013 0.0009 0.0020 0.0006 0.0011 0.0024 0.0005 0.0005 0.0004 3.6624
0.0007 0.0006 0.0014 0.0007 0.0006 0.0011 0.0010 0.0019 0.0005 0.0004 0.0001 0.0010 0.0008 0.0014 0.0021 0.0004 0.0008 0.0043 0.0005 0.0018 0.0020 0.0035 0.0005 0.0001 0.0005 0.0027 0.0012 0.0013 0.0004 0.0006 0.0009 0.0006 0.0002 0.0004 0.0001 0.0010 0.0004 0.0004 0.0016 0.0022 0.0013 0.0009 0.0020 0.0006 0.0011 0.0024 0.0005 0.0005 0.0004 0.0003 3.5380
0.0006 0.0014 0.0007 0.0006 0.0011 0.0010 0.0019 0.0005 0.0004 0.0001 0.0010 0.0008 0.0014 0.0021 0.0004 0.0008 0.0043 0.0005 0.0018 0.0020 0.0035 0.0005 0.0001 0.0005 0.0027 0.0012 0.0013 0.0004 0.0006 0.0009 0.0006 0.0002 0.0004 0.0001 0.0010 0.0004 0.0004 0.0016 0.0022 0.0013 0.0009 0.0020 0.0006 0.0011 0.0024 0.0005 0.0005 0.0004 0.0003 0.0005 3.5983
0.0014 0.0007 0.0006 0.0011 0.0010 0.0019 0.0005 0.0004 0.0001 0.0010 0.0008 0.0014 0.0021 0.0004 0.0008 0.0043 0.0005 0.0018 0.0020 0.0035 0.0005 0.0001 0.0005 0.0027 0.0012 0.0013 0.0004 0.0006 0.0009 0.0006 0.0002 0.0004 0.0001 0.0010 0.0004 0.0004 0.0016 0.0022 0.0013 0.0009 0.0020 0.0006 0.0011 0.0024 0.0005 0.0005 0.0004 0.0003 0.0005 0.0008 3.5676
0.0007 0.0006 0.0011 0.0010 0.0019 0.0005 0.0004 0.0001 0.0010 0.0008 0.0014 0.0021 0.0004 0.0008 0.0043 0.0005 0.0018 0.0020 0.0035 0.0005 0.0001 0.0005 0.0027 0.0012 0.0013 0.0004 0.0006 0.0009 0.0006 0.0002 0.0004 0.0001 0.0010 0.0004 0.0004 0.0016 0.0022 0.0013 0.0009 0.0020 0.0006 0.0011 0.0024 0.0005 0.0005 0.0004 0.0003 0.0005 0.0008 0.0016 3.5672
0.0006 0.0011 0.0010 0.0019 0.0005 0.0004 0.0001 0.0010 0.0008 0.0014 0.0021 0.0004 0.0008 0.0043 0.0005 0.0018 0.0020 0.0035 0.0005 0.0001 0.0005 0.0027 0.0012 0.0013 0.0004 0.0006 0.0009 0.0006 0.0002 0.0004 0.0001 0.0010 0.0004 0.0004 0.0016 0.0022 0.0013 0.0009 0.0020 0.0006 0.0011 0.0024 0.0005 0.0005 0.0004 0.0003 0.0005 0.0008 0.0016 0.0010 3.6623
0.0011 0.0010 0.0019 0.0005 0.0004 0.0001 0.0010 0.0008 0.0014 0.0021 0.0004 0.0008 0.0043 0.0005 0.0018 0.0020 0.0035 0.0005 0.0001 0.0005 0.0027 0.0012 0.0013 0.0004 0.0006 0.0009 0.0006 0.0002 0.0004 0.0001 0.0010 0.0004 0.0004 0.0016 0.0022 0.0013 0.0009 0.0020 0.0006 0.0011 0.0024 0.0005 0.0005 0.0004 0.0003 0.0005 0.0008 0.0016 0.0010 0.0009 3.5677
0.0010 0.0019 0.0005 0.0004 0.0001 0.0010 0.0008 0.0014 0.0021 0.0004 0.0008 0.0043 0.0005 0.0018 0.0020 0.0035 0.0005 0.0001 0.0005 0.0027 0.0012 0.0013 0.0004 0.0006 0.0009 0.0006 0.0002 0.0004 0.0001 0.0010 0.0004 0.0004 0.0016 0.0022 0.0013 0.0009 0.0020 0.0006 0.0011 0.0024 0.0005 0.0005 0.0004 0.0003 0.0005 0.0008 0.0016 0.0010 0.0009 0.0007 3.6620
0.0019 0.0005 0.0004 0.0001 0.0010 0.0008 0.0014 0.0021 0.0004 0.0008 0.0043 0.0005 0.0018 0.0020 0.0035 0.0005 0.0001 0.0005 0.0027 0.0012 0.0013 0.0004 0.0006 0.0009 0.0006 0.0002 0.0004 0.0001 0.0010 0.0004 0.0004 0.0016 0.0022 0.0013 0.0009 0.0020 0.0006 0.0011 0.0024 0.0005 0.0005 0.0004 0.0003 0.0005 0.0008 0.0016 0.0010 0.0009 0.0007 0.0005 3.6612
0.0005 0.0004 0.0001 0.0010 0.0008 0.0014 0.0021 0.0004 0.0008 0.0043 0.0005 0.0018 0.0020 0.0035 0.0005 0.0001 0.0005 0.0027 0.0012 0.0013 0.0004 0.0006 0.0009 0.0006 0.0002 0.0004 0.0001 0.0010 0.0004 0.0004 0.0016 0.0022 0.0013 0.0009 0.0020 0.0006 0.0011 0.0024 0.0005 0.0005 0.0004 0.0003 0.0005 0.0008 0.0016 0.0010 0.0009 0.0007 0.0005 0.0028 3.6935
0.0004 0.0001 0.0010 0.0008 0.0014 0.0021 0.0004 0.0008 0.0043 0.0005 0.0018 0.0020 0.0035 0.0005 0.0001 0.0005 0.0027 0.0012 0.0013 0.0004 0.0006 0.0009 0.0006 0.0002 0.0004 0.0001 0.0010 0.0004 0.0004 0.0016 0.0022 0.0013 0.0009 0.0020 0.0006 0.0011 0.0024 0.0005 0.0005 0.0004 0.0003 0.0005 0.0008 0.0016 0.0010 0.0009 0.0007 0.0005 0.0028 0.0027 3.6920
0.0001 0.0010 0.0008 0.0014 0.0021 0.0004 0.0008 0.0043 0.0005 0.0018 0.0020 0.0035 0.0005 0.0001 0.0005 0.0027 0.0012 0.0013 0.0004 0.0006 0.0009 0.0006 0.0002 0.0004 0.0001 0.0010 0.0004 0.0004 0.0016 0.0022 0.0013 0.0009 0.0020 0.0006 0.0011 0.0024 0.0005 0.0005 0.0004 0.0003 0.0005 0.0008 0.0016 0.0010 0.0009 0.0007 0.0005 0.0028 0.0027 0.0018 3.6929
0.0010 0.0008 0.0014 0.0021 0.0004 0.0008 0.0043 0.0005 0.0018 0.0020 0.0035 0.0005 0.0001 0.0005 0.0027 0.0012 0.0013 0.0004 0.0006 0.0009 0.0006 0.0002 0.0004 0.0001 0.0010 0.0004 0.0004 0.0016 0.0022 0.0013 0.0009 0.0020 0.0006 0.0011 0.0024 0.0005 0.0005 0.0004 0.0003 0.0005 0.0008 0.0016 0.0010 0.0009 0.0007 0.0005 0.0028 0.0027 0.0018 0.0015 3.6593
0.0008 0.0014 0.0021 0.0004 0.0008 0.0043 0.0005 0.0018 0.0020 0.0035 0.0005 0.0001 0.0005 0.0027 0.0012 0.0013 0.0004 0.0006 0.0009 0.0006 0.0002 0.0004 0.0001 0.0010 0.0004 0.0004 0.0016 0.0022 0.0013 0.0009 0.0020 0.0006 0.0011 0.0024 0.0005 0.0005 0.0004 0.0003 0.0005 0.0008 0.0016 0.0010 0.0009 0.0007 0.0005 0.0028 0.0027 0.0018 0.0015 0.0031 3.7261
0.0014 0.0021 0.0004 0.0008 0.0043 0.0005 0.0018 0.0020 0.0035 0.0005 0.0001 0.0005 0.0027 0.0012 0.0013 0.0004 0.0006 0.0009 0.0006 0.0002 0.0004 0.0001 0.0010 0.0004 0.0004 0.0016 0.0022 0.0013 0.0009 0.0020 0.0006 0.0011 0.0024 0.0005 0.0005 0.0004 0.0003 0.0005 0.0008 0.0016 0.0010 0.0009 0.0007 0.0005 0.0028 0.0027 0.0018 0.0015 0.0031 0.0003 3.7620
0.0021 0.0004 0.0008 0.0043 0.0005 0.0018 0.0020 0.0035 0.0005 0.0001 0.0005 0.0027 0.0012 0.0013 0.0004 0.0006 0.0009 0.0006 0.0002 0.0004 0.0001 0.0010 0.0004 0.0004 0.0016 0.0022 0.0013 0.0009 0.0020 0.0006 0.0011 0.0024 0.0005 0.0005 0.0004 0.0003 0.0005 0.0008 0.0016 0.0010 0.0009 0.0007 0.0005 0.0028 0.0027 0.0018 0.0015 0.0031 0.0003 0.0009 3.7262
0.0004 0.0008 0.0043 0.0005 0.0018 0.0020 0.0035 0.0005 0.0001 0.0005 0.0027 0.0012 0.0013 0.0004 0.0006 0.0009 0.0006 0.0002 0.0004 0.0001 0.0010 0.0004 0.0004 0.0016 0.0022 0.0013 0.0009 0.0020 0.0006 0.0011 0.0024 0.0005 0.0005 0.0004 0.0003 0.0005 0.0008 0.0016 0.0010 0.0009 0.0007 0.0005 0.0028 0.0027 0.0018 0.0015 0.0031 0.0003 0.0009 0.0042 3.7204
0.0008 0.0043 0.0005 0.0018 0.0020 0.0035 0.0005 0.0001 0.0005 0.0027 0.0012 0.0013 0.0004 0.0006 0.0009 0.0006 0.0002 0.0004 0.0001 0.0010 0.0004 0.0004 0.0016 0.0022 0.0013 0.0009 0.0020 0.0006 0.0011 0.0024 0.0005 0.0005 0.0004 0.0003 0.0005 0.0008 0.0016 0.0010 0.0009 0.0007 0.0005 0.0028 0.0027 0.0018 0.0015 0.0031 0.0003 0.0009 0.0042 0.0012 3.7218
0.0043 0.0005 0.0018 0.0020 0.0035 0.0005 0.0001 0.0005 0.0027 0.0012 0.0013 0.0004 0.0006 0.0009 0.0006 0.0002 0.0004 0.0001 0.0010 0.0004 0.0004 0.0016 0.0022 0.0013 0.0009 0.0020 0.0006 0.0011 0.0024 0.0005 0.0005 0.0004 0.0003 0.0005 0.0008 0.0016 0.0010 0.0009 0.0007 0.0005 0.0028 0.0027 0.0018 0.0015 0.0031 0.0003 0.0009 0.0042 0.0012 0.0027 3.6856
0.0005 0.0018 0.0020 0.0035 0.0005 0.0001 0.0005 0.0027 0.0012 0.0013 0.0004 0.0006 0.0009 0.0006 0.0002 0.0004 0.0001 0.0010 0.0004 0.0004 0.0016 0.0022 0.0013 0.0009 0.0020 0.0006 0.0011 0.0024 0.0005 0.0005 0.0004 0.0003 0.0005 0.0008 0.0016 0.0010 0.0009 0.0007 0.0005 0.0028 0.0027 0.0018 0.0015 0.0031 0.0003 0.0009 0.0042 0.0012 0.0027 0.0022 3.6904
0.0018 0.0020 0.0035 0.0005 0.0001 0.0005 0.0027 0.0012 0.0013 0.0004 0.0006 0.0009 0.0006 0.0002 0.0004 0.0001 0.0010 0.0004 0.0004 0.0016 0.0022 0.0013 0.0009 0.0020 0.0006 0.0011 0.0024 0.0005 0.0005 0.0004 0.0003 0.0005 0.0008 0.0016 0.0010 0.0009 0.0007 0.0005 0.0028 0.0027 0.0018 0.0015 0.0031 0.0003 0.0009 0.0042 0.0012 0.0027 0.0022 0.0003 3.6903
0.0020 0.0035 0.0005 0.0001 0.0005 0.0027 0.0012 0.0013 0.0004 0.0006 0.0009 0.0006 0.0002 0.0004 0.0001 0.0010 0.0004 0.0004 0.0016 0.0022 0.0013 0.0009 0.0020 0.0006 0.0011 0.0024 0.0005 0.0005 0.0004 0.0003 0.0005 0.0008 0.0016 0.0010 0.0009 0.0007 0.0005 0.0028 0.0027 0.0018 0.0015 0.0031 0.0003 0.0009 0.0042 0.0012 0.0027 0.0022 0.0003 0.0010 3.7983
0.0035 0.0005 0.0001 0.0005 0.0027 0.0012 0.0013 0.0004 0.0006 0.0009 0.0006 0.0002 0.0004 0.0001 0.0010 0.0004 0.0004 0.0016 0.0022 0.0013 0.0009 0.0020 0.0006 0.0011 0.0024 0.0005 0.0005 0.0004 0.0003 0.0005 0.0008 0.0016 0.0010 0.0009 0.0007 0.0005 0.0028 0.0027 0.0018 0.0015 0.0031 0.0003 0.0009 0.0042 0.0012 0.0027 0.0022 0.0003 0.0010 0.0003 3.8366
0.0005 0.0001 0.0005 0.0027 0.0012 0.0013 0.0004 0.0006 0.0009 0.0006 0.0002 0.0004 0.0001 0.0010 0.0004 0.0004 0.0016 0.0022 0.0013 0.0009 0.0020 0.0006 0.0011 0.0024 0.0005 0.0005 0.0004 0.0003 0.0005 0.0008 0.0016 0.0010 0.0009 0.0007 0.0005 0.0028 0.0027 0.0018 0.0015 0.0031 0.0003 0.0009 0.0042 0.0012 0.0027 0.0022 0.0003 0.0010 0.0003 0.0013 3.8807
0.0001 0.0005 0.0027 0.0012 0.0013 0.0004 0.0006 0.0009 0.0006 0.0002 0.0004 0.0001 0.0010 0.0004 0.0004 0.0016 0.0022 0.0013 0.0009 0.0020 0.0006 0.0011 0.0024 0.0005 0.0005 0.0004 0.0003 0.0005 0.0008 0.0016 0.0010 0.0009 0.0007 0.0005 0.0028 0.0027 0.0018 0.0015 0.0031 0.0003 0.0009 0.0042 0.0012 0.0027 0.0022 0.0003 0.0010 0.0003 0.0013 0.0029 3.9214
0.0005 0.0027 0.0012 0.0013 0.0004 0.0006 0.0009 0.0006 0.0002 0.0004 0.0001 0.0010 0.0004 0.0004 0.0016 0.0022 0.0013 0.0009 0.0020 0.0006 0.0011 0.0024 0.0005 0.0005 0.0004 0.0003 0.0005 0.0008 0.0016 0.0010 0.0009 0.0007 0.0005 0.0028 0.0027 0.0018 0.0015 0.0031 0.0003 0.0009 0.0042 0.0012 0.0027 0.0022 0.0003 0.0010 0.0003 0.0013 0.0029 0.0014 3.8806
0.0027 0.0012 0.0013 0.0004 0.0006 0.0009 0.0006 0.0002 0.0004 0.0001 0.0010 0.0004 0.0004 0.0016 0.0022 0.0013 0.0009 0.0020 0.0006 0.0011 0.0024 0.0005 0.0005 0.0004 0.0003 0.0005 0.0008 0.0016 0.0010 0.0009 0.0007 0.0005 0.0028 0.0027 0.0018 0.0015 0.0031 0.0003 0.0009 0.0042 0.0012 0.0027 0.0022 0.0003 0.0010 0.0003 0.0013 0.0029 0.0014 0.0005 3.7642
0.0012 0.0013 0.0004 0.0006 0.0009 0.0006 0.0002 0.0004 0.0001 0.0010 0.0004 0.0004 0.0016 0.0022 0.0013 0.0009 0.0020 0.0006 0.0011 0.0024 0.0005 0.0005 0.0004 0.0003 0.0005 0.0008 0.0016 0.0010 0.0009 0.0007 0.0005 0.0028 0.0027 0.0018 0.0015 0.0031 0.0003 0.0009 0.0042 0.0012 0.0027 0.0022 0.0003 0.0010 0.0003 0.0013 0.0029 0.0014 0.0005 0.0036 3.7995
0.0013 0.0004 0.0006 0.0009 0.0006 0.0002 0.0004 0.0001 0.0010 0.0004 0.0004 0.0016 0.0022 0.0013 0.0009 0.0020 0.0006 0.0011 0.0024 0.0005 0.0005 0.0004 0.0003 0.0005 0.0008 0.0016 0.0010 0.0009 0.0007 0.0005 0.0028 0.0027 0.0018 0.0015 0.0031 0.0003 0.0009 0.0042 0.0012 0.0027 0.0022 0.0003 0.0010 0.0003 0.0013 0.0029 0.0014 0.0005 0.0036 0.0006 3.7630
0.0004 0.0006 0.0009 0.0006 0.0002 0.0004 0.0001 0.0010 0.0004 0.0004 0.0016 0.0022 0.0013 0.0009 0.0020 0.0006 0.0011 0.0024 0.0005 0.0005 0.0004 0.0003 0.0005 0.0008 0.0016 0.0010 0.0009 0.0007 0.0005 0.0028 0.0027 0.0018 0.0015 0.0031 0.0003 0.0009 0.0042 0.0012 0.0027 0.0022 0.0003 0.0010 0.0003 0.0013 0.0029 0.0014 0.0005 0.0036 0.0006 0.0008 3.7624
0.0006 0.0009 0.0006 0.0002 0.0004 0.0001 0.0010 0.0004 0.0004 0.0016 0.0022 0.0013 0.0009 0.0020 0.0006 0.0011 0.0024 0.0005 0.0005 0.0004 0.0003 0.0005 0.0008 0.0016 0.0010 0.0009 0.0007 0.0005 0.0028 0.0027 0.0018 0.0015 0.0031 0.0003 0.0009 0.0042 0.0012 0.0027 0.0022 0.0003 0.0010 0.0003 0.0013 0.0029 0.0014 0.0005 0.0036 0.0006 0.0008 0.0011 3.8000
0.0009 0.0006 0.0002 0.0004 0.0001 0.0010 0.0004 0.0004 0.0016 0.0022 0.0013 0.0009 0.0020 0.0006 0.0011 0.0024 0.0005 0.0005 0.0004 0.0003 0.0005 0.0008 0.0016 0.0010 0.0009 0.0007 0.0005 0.0028 0.0027 0.0018 0.0015 0.0031 0.0003 0.0009 0.0042 0.0012 0.0027 0.0022 0.0003 0.0010 0.0003 0.0013 0.0029 0.0014 0.0005 0.0036 0.0006 0.0008 0.0011 0.0020 3.8388
0.0006 0.0002 0.0004 0.0001 0.0010 0.0004 0.0004 0.0016 0.0022 0.0013 0.0009 0.0020 0.0006 0.0011 0.0024 0.0005 0.0005 0.0004 0.0003 0.0005 0.0008 0.0016 0.0010 0.0009 0.0007 0.0005 0.0028 0.0027 0.0018 0.0015 0.0031 0.0003 0.0009 0.0042 0.0012 0.0027 0.0022 0.0003 0.0010 0.0003 0.0013 0.0029 0.0014 0.0005 0.0036 0.0006 0.0008 0.0011 0.0020 0.0013 3.8797
0.0002 0.0004 0.0001 0.0010 0.0004 0.0004 0.0016 0.0022 0.0013 0.0009 0.0020 0.0006 0.0011 0.0024 0.0005 0.0005 0.0004 0.0003 0.0005 0.0008 0.0016 0.0010 0.0009 0.0007 0.0005 0.0028 0.0027 0.0018 0.0015 0.0031 0.0003 0.0009 0.0042 0.0012 0.0027 0.0022 0.0003 0.0010 0.0003 0.0013 0.0029 0.0014 0.0005 0.0036 0.0006 0.0008 0.0011 0.0020 0.0013 0.0003 3.9214
0.0004 0.0001 0.0010 0.0004 0.0004 0.0016 0.0022 0.0013 0.0009 0.0020 0.0006 0.0011 0.0024 0.0005 0.0005 0.0004 0.0003 0.0005 0.0008 0.0016 0.0010 0.0009 0.0007 0.0005 0.0028 0.0027 0.0018 0.0015 0.0031 0.0003 0.0009 0.0042 0.0012 0.0027 0.0022 0.0003 0.0010 0.0003 0.0013 0.0029 0.0014 0.0005 0.0036 0.0006 0.0008 0.0011 0.0020 0.0013 0.0003 0.0010 3.9658
0.0001 0.0010 0.0004 0.0004 0.0016 0.0022 0.0013 0.0009 0.0020 0.0006 0.0011 0.0024 0.0005 0.0005 0.0004 0.0003 0.0005 0.0008 0.0016 0.0010 0.0009 0.0007 0.0005 0.0028 0.0027 0.0018 0.0015 0.0031 0.0003 0.0009 0.0042 0.0012 0.0027 0.0022 0.0003 0.0010 0.0003 0.0013 0.0029 0.0014 0.0005 0.0036 0.0006 0.0008 0.0011 0.0020 0.0013 0.0003 0.0010 0.0003 3.9220
0.0010 0.0004 0.0004 0.0016 0.0022 0.0013 0.0009 0.0020 0.0006 0.0011 0.0024 0.0005 0.0005 0.0004 0.0003 0.0005 0.0008 0.0016 0.0010 0.0009 0.0007 0.0005 0.0028 0.0027 0.0018 0.0015 0.0031 0.0003 0.0009 0.0042 0.0012 0.0027 0.0022 0.0003 0.0010 0.0003 0.0013 0.0029 0.0014 0.0005 0.0036 0.0006 0.0008 0.0011 0.0020 0.0013 0.0003 0.0010 0.0003 0.0007 3.9664
0.0004 0.0004 0.0016 0.0022 0.0013 0.0009 0.0020 0.0006 0.0011 0.0024 0.0005 0.0005 0.0004 0.0003 0.0005 0.0008 0.0016 0.0010 0.0009 0.0007 0.0005 0.0028 0.0027 0.0018 0.0015 0.0031 0.0003 0.0009 0.0042 0.0012 0.0027 0.0022 0.0003 0.0010 0.0003 0.0013 0.0029 0.0014 0.0005 0.0036 0.0006 0.0008 0.0011 0.0020 0.0013 0.0003 0.0010 0.0003 0.0007 0.0025 4.0124
0.0004 0.0016 0.0022 0.0013 0.0009 0.0020 0.0006 0.0011 0.0024 0.0005 0.0005 0.0004 0.0003 0.0005 0.0008 0.0016 0.0010 0.0009 0.0007 0.0005 0.0028 0.0027 0.0018 0.0015 0.0031 0.0003 0.0009 0.0042 0.0012 0.0027 0.0022 0.0003 0.0010 0.0003 0.0013 0.0029 0.0014 0.0005 0.0036 0.0006 0.0008 0.0011 0.0020 0.0013 0.0003 0.0010 0.0003 0.0007 0.0025 0.0007 4.0614
0.0016 0.0022 0.0013 0.0009 0.0020 0.0006 0.0011 0.0024 0.0005 0.0005 0.0004 0.0003 0.0005 0.0008 0.0016 0.0010 0.0009 0.0007 0.0005 0.0028 0.0027 0.0018 0.0015 0.0031 0.0003 0.0009 0.0042 0.0012 0.0027 0.0022 0.0003 0.0010 0.0003 0.0013 0.0029 0.0014 0.0005 0.0036 0.0006 0.0008 0.0011 0.0020 0.0013 0.0003 0.0010 0.0003 0.0007 0.0025 0.0007 0.0009 3.9677
0.0022 0.0013 0.0009 0.0020 0.0006 0.0011 0.0024 0.0005 0.0005 0.0004 0.0003 0.0005 0.0008 0.0016 0.0010 0.0009 0.0007 0.0005 0.0028 0.0027 0.0018 0.0015 0.0031 0.0003 0.0009 0.0042 0.0012 0.0027 0.0022 0.0003 0.0010 0.0003 0.0013 0.0029 0.0014 0.0005 0.0036 0.0006 0.0008 0.0011 0.0020 0.0013 0.0003 0.0010 0.0003 0.0007 0.0025 0.0007 0.0009 0.0064 3.9940
0.0013 0.0009 0.0020 0.0006 0.0011 0.0024 0.0005 0.0005 0.0004 0.0003 0.0005 0.0008 0.0016 0.0010 0.0009 0.0007 0.0005 0.0028 0.0027 0.0018 0.0015 0.0031 0.0003 0.0009 0.0042 0.0012 0.0027 0.0022 0.0003 0.0010 0.0003 0.0013 0.0029 0.0014 0.0005 0.0036 0.0006 0.0008 0.0011 0.0020 0.0013 0.0003 0.0010 0.0003 0.0007 0.0025 0.0007 0.0009 0.0064 0.0008 4.0919
0.0009 0.0020 0.0006 0.0011 0.0024 0.0005 0.0005 0.0004 0.0003 0.0005 0.0008 0.0016 0.0010 0.0009 0.0007 0.0005 0.0028 0.0027 0.0018 0.0015 0.0031 0.0003 0.0009 0.0042 0.0012 0.0027 0.0022 0.0003 0.0010 0.0003 0.0013 0.0029 0.0014 0.0005 0.0036 0.0006 0.0008 0.0011 0.0020 0.0013 0.0003 0.0010 0.0003 0.0007 0.0025 0.0007 0.0009 0.0064 0.0008 0.0024 3.9948
0.0020 0.0006 0.0011 0.0024 0.0005 0.0005 0.0004 0.0003 0.0005 0.0008 0.0016 0.0010 0.0009 0.0007 0.0005 0.0028 0.0027 0.0018 0.0015 0.0031 0.0003 0.0009 0.0042 0.0012 0.0027 0.0022 0.0003 0.0010 0.0003 0.0013 0.0029 0.0014 0.0005 0.0036 0.0006 0.0008 0.0011 0.0020 0.0013 0.0003 0.0010 0.0003 0.0007 0.0025 0.0007 0.0009 0.0064 0.0008 0.0024 0.0012 3.9957
0.0006 0.0011 0.0024 0.0005 0.0005 0.0004 0.0003 0.0005 0.0008 0.0016 0.0010 0.0009 0.0007 0.0005 0.0028 0.0027 0.0018 0.0015 0.0031 0.0003 0.0009 0.0042 0.0012 0.0027 0.0022 0.0003 0.0010 0.0003 0.0013 0.0029 0.0014 0.0005 0.0036 0.0006 0.0008 0.0011 0.0020 0.0013 0.0003 0.0010 0.0003 0.0007 0.0025 0.0007 0.0009 0.0064 0.0008 0.0024 0.0012 0.0017 3.9500
0.0011 0.0024 0.0005 0.0005 0.0004 0.0003 0.0005 0.0008 0.0016 0.0010 0.0009 0.0007 0.0005 0.0028 0.0027 0.0018 0.0015 0.0031 0.0003 0.0009 0.0042 0.0012 0.0027 0.0022 0.0003 0.0010 0.0003 0.0013 0.0029 0.0014 0.0005 0.0036 0.0006 0.0008 0.0011 0.0020 0.0013 0.0003 0.0010 0.0003 0.0007 0.0025 0.0007 0.0009 0.0064 0.0008 0.0024 0.0012 0.0017 0.0009 3.9935
0.0024 0.0005 0.0005 0.0004 0.0003 0.0005 0.0008 0.0016 0.0010 0.0009 0.0007 0.0005 0.0028 0.0027 0.0018 0.0015 0.0031 0.0003 0.0009 0.0042 0.0012 0.0027 0.0022 0.0003 0.0010 0.0003 0.0013 0.0029 0.0014 0.0005 0.0036 0.0006 0.0008 0.0011 0.0020 0.0013 0.0003 0.0010 0.0003 0.0007 0.0025 0.0007 0.0009 0.0064 0.0008 0.0024 0.0012 0.0017 0.0009 0.0005 3.9914
0.0005 0.0005 0.0004 0.0003 0.0005 0.0008 0.0016 0.0010 0.0009 0.0007 0.0005 0.0028 0.0027 0.0018 0.0015 0.0031 0.0003 0.0009 0.0042 0.0012 0.0027 0.0022 0.0003 0.0010 0.0003 0.0013 0.0029 0.0014 0.0005 0.0036 0.0006 0.0008 0.0011 0.0020 0.0013 0.0003 0.0010 0.0003 0.0007 0.0025 0.0007 0.0009 0.0064 0.0008 0.0024 0.0012 0.0017 0.0009 0.0005 0.0046 4.0296
0.0005 0.0004 0.0003 0.0005 0.0008 0.0016 0.0010 0.0009 0.0007 0.0005 0.0028 0.0027 0.0018 0.0015 0.0031 0.0003 0.0009 0.0042 0.0012 0.0027 0.0022 0.0003 0.0010 0.0003 0.0013 0.0029 0.0014 0.0005 0.0036 0.0006 0.0008 0.0011 0.0020 0.0013 0.0003 0.0010 0.0003 0.0007 0.0025 0.0007 0.0009 0.0064 0.0008 0.0024 0.0012 0.0017 0.0009 0.0005 0.0046 0.0013 4.0342
0.0004 0.0003 0.0005 0.0008 0.0016 0.0010 0.0009 0.0007 0.0005 0.0028 0.0027 0.0018 0.0015 0.0031 0.0003 0.0009 0.0042 0.0012 0.0027 0.0022 0.0003 0.0010 0.0003 0.0013 0.0029 0.0014 0.0005 0.0036 0.0006 0.0008 0.0011 0.0020 0.0013 0.0003 0.0010 0.0003 0.0007 0.0025 0.0007 0.0009 0.0064 0.0008 0.0024 0.0012 0.0017 0.0009 0.0005 0.0046 0.0013 0.0020 4.0842
0.0003 0.0005 0.0008 0.0016 0.0010 0.0009 0.0007 0.0005 0.0028 0.0027 0.0018 0.0015 0.0031 0.0003 0.0009 0.0042 0.0012 0.0027 0.0022 0.0003 0.0010 0.0003 0.0013 0.0029 0.0014 0.0005 0.0036 0.0006 0.0008 0.0011 0.0020 0.0013 0.0003 0.0010 0.0003 0.0007 0.0025 0.0007 0.0009 0.0064 0.0008 0.0024 0.0012 0.0017 0.0009 0.0005 0.0046 0.0013 0.0020 0.0030 4.1361
0.0005 0.0008 0.0016 0.0010 0.0009 0.0007 0.0005 0.0028 0.0027 0.0018 0.0015 0.0031 0.0003 0.0009 0.0042 0.0012 0.0027 0.0022 0.0003 0.0010 0.0003 0.0013 0.0029 0.0014 0.0005 0.0036 0.0006 0.0008 0.0011 0.0020 0.0013 0.0003 0.0010 0.0003 0.0007 0.0025 0.0007 0.0009 0.0064 0.0008 0.0024 0.0012 0.0017 0.0009 0.0005 0.0046 0.0013 0.0020 0.0030 0.0006 4.2516
0.0008 0.0016 0.0010 0.0009 0.0007 0.0005 0.0028 0.0027 0.0018 0.0015 0.0031 0.0003 0.0009 0.0042 0.0012 0.0027 0.0022 0.0003 0.0010 0.0003 0.0013 0.0029 0.0014 0.0005 0.0036 0.0006 0.0008 0.0011 0.0020 0.0013 0.0003 0.0010 0.0003 0.0007 0.0025 0.0007 0.0009 0.0064 0.0008 0.0024 0.0012 0.0017 0.0009 0.0005 0.0046 0.0013 0.0020 0.0030 0.0006 0.0008 4.1962
0.0016 0.0010 0.0009 0.0007 0.0005 0.0028 0.0027 0.0018 0.0015 0.0031 0.0003 0.0009 0.0042 0.0012 0.0027 0.0022 0.0003 0.0010 0.0003 0.0013 0.0029 0.0014 0.0005 0.0036 0.0006 0.0008 0.0011 0.0020 0.0013 0.0003 0.0010 0.0003 0.0007 0.0025 0.0007 0.0009 0.0064 0.0008 0.0024 0.0012 0.0017 0.0009 0.0005 0.0046 0.0013 0.0020 0.0030 0.0006 0.0008 0.0006 4.0898
0.0010 0.0009 0.0007 0.0005 0.0028 0.0027 0.0018 0.0015 0.0031 0.0003 0.0009 0.0042 0.0012 0.0027 0.0022 0.0003 0.0010 0.0003 0.0013 0.0029 0.0014 0.0005 0.0036 0.0006 0.0008 0.0011 0.0020 0.0013 0.0003 0.0010 0.0003 0.0007 0.0025 0.0007 0.0009 0.0064 0.0008 0.0024 0.0012 0.0017 0.0009 0.0005 0.0046 0.0013 0.0020 0.0030 0.0006 0.0008 0.0006 0.0038 4.0874
0.0009 0.0007 0.0005 0.0028 0.0027 0.0018 0.0015 0.0031 0.0003 0.0009 0.0042 0.0012 0.0027 0.0022 0.0003 0.0010 0.0003 0.0013 0.0029 0.0014 0.0005 0.0036 0.0006 0.0008 0.0011 0.0020 0.0013 0.0003 0.0010 0.0003 0.0007 0.0025 0.0007 0.0009 0.0064 0.0008 0.0024 0.0012 0.0017 0.0009 0.0005 0.0046 0.0013 0.0020 0.0030 0.0006 0.0008 0.0006 0.0038 0.0016 4.1431
0.0007 0.0005 0.0028 0.0027 0.0018 0.0015 0.0031 0.0003 0.0009 0.0042 0.0012 0.0027 0.0022 0.0003 0.0010 0.0003 0.0013 0.0029 0.0014 0.0005 0.0036 0.0006 0.0008 0.0011 0.0020 0.0013 0.0003 0.0010 0.0003 0.0007 0.0025 0.0007 0.0009 0.0064 0.0008 0.0024 0.0012 0.0017 0.0009 0.0005 0.0046 0.0013 0.0020 0.0030 0.0006 0.0008 0.0006 0.0038 0.0016 0.0011 4.1994
0.0005 0.0028 0.0027 0.0018 0.0015 0.0031 0.0003 0.0009 0.0042 0.0012 0.0027 0.0022 0.0003 0.0010 0.0003 0.0013 0.0029 0.0014 0.0005 0.0036 0.0006 0.0008 0.0011 0.0020 0.0013 0.0003 0.0010 0.0003 0.0007 0.0025 0.0007 0.0009 0.0064 0.0008 0.0024 0.0012 0.0017 0.0009 0.0005 0.0046 0.0013 0.0020 0.0030 0.0006 0.0008 0.0006 0.0038 0.0016 0.0011 0.0018 4.0937
0.0028 0.0027 0.0018 0.0015 0.0031 0.0003 0.0009 0.0042 0.0012 0.0027 0.0022 0.0003 0.0010 0.0003 0.0013 0.0029 0.0014 0.0005 0.0036 0.0006 0.0008 0.0011 0.0020 0.0013 0.0003 0.0010 0.0003 0.0007 0.0025 0.0007 0.0009 0.0064 0.0008 0.0024 0.0012 0.0017 0.0009 0.0005 0.0046 0.0013 0.0020 0.0030 0.0006 0.0008 0.0006 0.0038 0.0016 0.0011 0.0018 0.0018 4.0937
0.0027 0.0018 0.0015 0.0031 0.0003 0.0009 0.0042 0.0012 0.0027 0.0022 0.0003 0.0010 0.0003 0.0013 0.0029 0.0014 0.0005 0.0036 0.0006 0.0008 0.0011 0.0020 0.0013 0.0003 0.0010 0.0003 0.0007 0.0025 0.0007 0.0009 0.0064 0.0008 0.0024 0.0012 0.0017 0.0009 0.0005 0.0046 0.0013 0.0020 0.0030 0.0006 0.0008 0.0006 0.0038 0.0016 0.0011 0.0018 0.0018 0.0006 4.0460
0.0018 0.0015 0.0031 0.0003 0.0009 0.0042 0.0012 0.0027 0.0022 0.0003 0.0010 0.0003 0.0013 0.0029 0.0014 0.0005 0.0036 0.0006 0.0008 0.0011 0.0020 0.0013 0.0003 0.0010 0.0003 0.0007 0.0025 0.0007 0.0009 0.0064 0.0008 0.0024 0.0012 0.0017 0.0009 0.0005 0.0046 0.0013 0.0020 0.0030 0.0006 0.0008 0.0006 0.0038 0.0016 0.0011 0.0018 0.0018 0.0006 0.0018 4.0986
0.0015 0.0031 0.0003 0.0009 0.0042 0.0012 0.0027 0.0022 0.0003 0.0010 0.0003 0.0013 0.0029 0.0014 0.0005 0.0036 0.0006 0.0008 0.0011 0.0020 0.0013 0.0003 0.0010 0.0003 0.0007 0.0025 0.0007 0.0009 0.0064 0.0008 0.0024 0.0012 0.0017 0.0009 0.0005 0.0046 0.0013 0.0020 0.0030 0.0006 0.0008 0.0006 0.0038 0.0016 0.0011 0.0018 0.0018 0.0006 0.0018 0.0020 3.9564
0.0031 0.0003 0.0009 0.0042 0.0012 0.0027 0.0022 0.0003 0.0010 0.0003 0.0013 0.0029 0.0014 0.0005 0.0036 0.0006 0.0008 0.0011 0.0020 0.0013 0.0003 0.0010 0.0003 0.0007 0.0025 0.0007 0.0009 0.0064 0.0008 0.0024 0.0012 0.0017 0.0009 0.0005 0.0046 0.0013 0.0020 0.0030 0.0006 0.0008 0.0006 0.0038 0.0016 0.0011 0.0018 0.0018 0.0006 0.0018 0.0020 0.0012 3.9991
0.0003 0.0009 0.0042 0.0012 0.0027 0.0022 0.0003 0.0010 0.0003 0.0013 0.0029 0.0014 0.0005 0.0036 0.0006 0.0008 0.0011 0.0020 0.0013 0.0003 0.0010 0.0003 0.0007 0.0025 0.0007 0.0009 0.0064 0.0008 0.0024 0.0012 0.0017 0.0009 0.0005 0.0046 0.0013 0.0020 0.0030 0.0006 0.0008 0.0006 0.0038 0.0016 0.0011 0.0018 0.0018 0.0006 0.0018 0.0020 0.0012 0.0012 3.9551
0.0009 0.0042 0.0012 0.0027 0.0022 0.0003 0.0010 0.0003 0.0013 0.0029 0.0014 0.0005 0.0036 0.0006 0.0008 0.0011 0.0020 0.0013 0.0003 0.0010 0.0003 0.0007 0.0025 0.0007 0.0009 0.0064 0.0008 0.0024 0.0012 0.0017 0.0009 0.0005 0.0046 0.0013 0.0020 0.0030 0.0006 0.0008 0.0006 0.0038 0.0016 0.0011 0.0018 0.0018 0.0006 0.0018 0.0020 0.0012 0.0012 0.0060 3.9493
0.0042 0.0012 0.0027 0.0022 0.0003 0.0010 0.0003 0.0013 0.0029 0.0014 0.0005 0.0036 0.0006 0.0008 0.0011 0.0020 0.0013 0.0003 0.0010 0.0003 0.0007 0.0025 0.0007 0.0009 0.0064 0.0008 0.0024 0.0012 0.0017 0.0009 0.0005 0.0046 0.0013 0.0020 0.0030 0.0006 0.0008 0.0006 0.0038 0.0016 0.0011 0.0018 0.0018 0.0006 0.0018 0.0020 0.0012 0.0012 0.0060 0.0017 3.9509
0.0012 0.0027 0.0022 0.0003 0.0010 0.0003 0.0013 0.0029 0.0014 0.0005 0.0036 0.0006 0.0008 0.0011 0.0020 0.0013 0.0003 0.0010 0.0003 0.0007 0.0025 0.0007 0.0009 0.0064 0.0008 0.0024 0.0012 0.0017 0.0009 0.0005 0.0046 0.0013 0.0020 0.0030 0.0006 0.0008 0.0006 0.0038 0.0016 0.0011 0.0018 0.0018 0.0006 0.0018 0.0020 0.0012 0.0012 0.0060 0.0017 0.0014 3.9976
0.0027 0.0022 0.0003 0.0010 0.0003 0.0013 0.0029 0.0014 0.0005 0.0036 0.0006 0.0008 0.0011 0.0020 0.0013 0.0003 0.0010 0.0003 0.0007 0.0025 0.0007 0.0009 0.0064 0.0008 0.0024 0.0012 0.0017 0.0009 0.0005 0.0046 0.0013 0.0020 0.0030 0.0006 0.0008 0.0006 0.0038 0.0016 0.0011 0.0018 0.0018 0.0006 0.0018 0.0020 0.0012 0.0012 0.0060 0.0017 0.0014 0.0005 3.9505
0.0022 0.0003 0.0010 0.0003 0.0013 0.0029 0.0014 0.0005 0.0036 0.0006 0.0008 0.0011 0.0020 0.0013 0.0003 0.0010 0.0003 0.0007 0.0025 0.0007 0.0009 0.0064 0.0008 0.0024 0.0012 0.0017 0.0009 0.0005 0.0046 0.0013 0.0020 0.0030 0.0006 0.0008 0.0006 0.0038 0.0016 0.0011 0.0018 0.0018 0.0006 0.0018 0.0020 0.0012 0.0012 0.0060 0.0017 0.0014 0.0005 0.0009 3.9499
0.0003 0.0010 0.0003 0.0013 0.0029 0.0014 0.0005 0.0036 0.0006 0.0008 0.0011 0.0020 0.0013 0.0003 0.0010 0.0003 0.0007 0.0025 0.0007 0.0009 0.0064 0.0008 0.0024 0.0012 0.0017 0.0009 0.0005 0.0046 0.0013 0.0020 0.0030 0.0006 0.0008 0.0006 0.0038 0.0016 0.0011 0.0018 0.0018 0.0006 0.0018 0.0020 0.0012 0.0012 0.0060 0.0017 0.0014 0.0005 0.0009 0.0001 3.8604
0.0010 0.0003 0.0013 0.0029 0.0014 0.0005 0.0036 0.0006 0.0008 0.0011 0.0020 0.0013 0.0003 0.0010 0.0003 0.0007 0.0025 0.0007 0.0009 0.0064 0.0008 0.0024 0.0012 0.0017 0.0009 0.0005 0.0046 0.0013 0.0020 0.0030 0.0006 0.0008 0.0006 0.0038 0.0016 0.0011 0.0018 0.0018 0.0006 0.0018 0.0020 0.0012 0.0012 0.0060 0.0017 0.0014 0.0005 0.0009 0.0001 0.0004 3.9385
0.0003 0.0013 0.0029 0.0014 0.0005 0.0036 0.0006 0.0008 0.0011 0.0020 0.0013 0.0003 0.0010 0.0003 0.0007 0.0025 0.0007 0.0009 0.0064 0.0008 0.0024 0.0012 0.0017 0.0009 0.0005 0.0046 0.0013 0.0020 0.0030 0.0006 0.0008 0.0006 0.0038 0.0016 0.0011 0.0018 0.0018 0.0006 0.0018 0.0020 0.0012 0.0012 0.0060 0.0017 0.0014 0.0005 0.0009 0.0001 0.0004 0.0021 4.0300
0.0013 0.0029 0.0014 0.0005 0.0036 0.0006 0.0008 0.0011 0.0020 0.0013 0.0003 0.0010 0.0003 0.0007 0.0025 0.0007 0.0009 0.0064 0.0008 0.0024 0.0012 0.0017 0.0009 0.0005 0.0046 0.0013 0.0020 0.0030 0.0006 0.0008 0.0006 0.0038 0.0016 0.0011 0.0018 0.0018 0.0006 0.0018 0.0020 0.0012 0.0012 0.0060 0.0017 0.0014 0.0005 0.0009 0.0001 0.0004 0.0021 0.0015 4.0783
0.0029 0.0014 0.0005 0.0036 0.0006 0.0008 0.0011 0.0020 0.0013 0.0003 0.0010 0.0003 0.0007 0.0025 0.0007 0.0009 0.0064 0.0008 0.0024 0.0012 0.0017 0.0009 0.0005 0.0046 0.0013 0.0020 0.0030 0.0006 0.0008 0.0006 0.0038 0.0016 0.0011 0.0018 0.0018 0.0006 0.0018 0.0020 0.0012 0.0012 0.0060 0.0017 0.0014 0.0005 0.0009 0.0001 0.0004 0.0021 0.0015 0.0018 4.0239
0.0014 0.0005 0.0036 0.0006 0.0008 0.0011 0.0020 0.0013 0.0003 0.0010 0.0003 0.0007 0.0025 0.0007 0.0009 0.0064 0.0008 0.0024 0.0012 0.0017 0.0009 0.0005 0.0046 0.0013 0.0020 0.0030 0.0006 0.0008 0.0006 0.0038 0.0016 0.0011 0.0018 0.0018 0.0006 0.0018 0.0020 0.0012 0.0012 0.0060 0.0017 0.0014 0.0005 0.0009 0.0001 0.0004 0.0021 0.0015 0.0018 0.0057 4.0073
0.0005 0.0036 0.0006 0.0008 0.0011 0.0020 0.0013 0.0003 0.0010 0.0003 0.0007 0.0025 0.0007 0.0009 0.0064 0.0008 0.0024 0.0012 0.0017 0.0009 0.0005 0.0046 0.0013 0.0020 0.0030 0.0006 0.0008 0.0006 0.0038 0.0016 0.0011 0.0018 0.0018 0.0006 0.0018 0.0020 0.0012 0.0012 0.0060 0.0017 0.0014 0.0005 0.0009 0.0001 0.0004 0.0021 0.0015 0.0018 0.0057 0.0007 4.0603
0.0036 0.0006 0.0008 0.0011 0.0020 0.0013 0.0003 0.0010 0.0003 0.0007 0.0025 0.0007 0.0009 0.0064 0.0008 0.0024 0.0012 0.0017 0.0009 0.0005 0.0046 0.0013 0.0020 0.0030 0.0006 0.0008 0.0006 0.0038 0.0016 0.0011 0.0018 0.0018 0.0006 0.0018 0.0020 0.0012 0.0012 0.0060 0.0017 0.0014 0.0005 0.0009 0.0001 0.0004 0.0021 0.0015 0.0018 0.0057 0.0007 0.0047 4.0502
0.0006 0.0008 0.0011 0.0020 0.0013 0.0003 0.0010 0.0003 0.0007 0.0025 0.0007 0.0009 0.0064 0.0008 0.0024 0.0012 0.0017 0.0009 0.0005 0.0046 0.0013 0.0020 0.0030 0.0006 0.0008 0.0006 0.0038 0.0016 0.0011 0.0018 0.0018 0.0006 0.0018 0.0020 0.0012 0.0012 0.0060 0.0017 0.0014 0.0005 0.0009 0.0001 0.0004 0.0021 0.0015 0.0018 0.0057 0.0007 0.0047 0.0006 4.0528
0.0008 0.0011 0.0020 0.0013 0.0003 0.0010 0.0003 0.0007 0.0025 0.0007 0.0009 0.0064 0.0008 0.0024 0.0012 0.0017 0.0009 0.0005 0.0046 0.0013 0.0020 0.0030 0.0006 0.0008 0.0006 0.0038 0.0016 0.0011 0.0018 0.0018 0.0006 0.0018 0.0020 0.0012 0.0012 0.0060 0.0017 0.0014 0.0005 0.0009 0.0001 0.0004 0.0021 0.0015 0.0018 0.0057 0.0007 0.0047 0.0006 0.0015 4.1609
0.0011 0.0020 0.0013 0.0003 0.0010 0.0003 0.0007 0.0025 0.0007 0.0009 0.0064 0.0008 0.0024 0.0012 0.0017 0.0009 0.0005 0.0046 0.0013 0.0020 0.0030 0.0006 0.0008 0.0006 0.0038 0.0016 0.0011 0.0018 0.0018 0.0006 0.0018 0.0020 0.0012 0.0012 0.0060 0.0017 0.0014 0.0005 0.0009 0.0001 0.0004 0.0021 0.0015 0.0018 0.0057 0.0007 0.0047 0.0006 0.0015 0.0004 4.2793
0.0020 0.0013 0.0003 0.0010 0.0003 0.0007 0.0025 0.0007 0.0009 0.0064 0.0008 0.0024 0.0012 0.0017 0.0009 0.0005 0.0046 0.0013 0.0020 0.0030 0.0006 0.0008 0.0006 0.0038 0.0016 0.0011 0.0018 0.0018 0.0006 0.0018 0.0020 0.0012 0.0012 0.0060 0.0017 0.0014 0.0005 0.0009 0.0001 0.0004 0.0021 0.0015 0.0018 0.0057 0.0007 0.0047 0.0006 0.0015 0.0004 0.0012 4.3364
0.0013 0.0003 0.0010 0.0003 0.0007 0.0025 0.0007 0.0009 0.0064 0.0008 0.0024 0.0012 0.0017 0.0009 0.0005 0.0046 0.0013 0.0020 0.0030 0.0006 0.0008 0.0006 0.0038 0.0016 0.0011 0.0018 0.0018 0.0006 0.0018 0.0020 0.0012 0.0012 0.0060 0.0017 0.0014 0.0005 0.0009 0.0001 0.0004 0.0021 0.0015 0.0018 0.0057 0.0007 0.0047 0.0006 0.0015 0.0004 0.0012 0.0010 4.3424
0.0003 0.0010 0.0003 0.0007 0.0025 0.0007 0.0009 0.0064 0.0008 0.0024 0.0012 0.0017 0.0009 0.0005 0.0046 0.0013 0.0020 0.0030 0.0006 0.0008 0.0006 0.0038 0.0016 0.0011 0.0018 0.0018 0.0006 0.0018 0.0020 0.0012 0.0012 0.0060 0.0017 0.0014 0.0005 0.0009 0.0001 0.0004 0.0021 0.0015 0.0018 0.0057 0.0007 0.0047 0.0006 0.0015 0.0004 0.0012 0.0010 0.0030 4.3450
0.0010 0.0003 0.0007 0.0025 0.0007 0.0009 0.0064 0.0008 0.0024 0.0012 0.0017 0.0009 0.0005 0.0046 0.0013 0.0020 0.0030 0.0006 0.0008 0.0006 0.0038 0.0016 0.0011 0.0018 0.0018 0.0006 0.0018 0.0020 0.0012 0.0012 0.0060 0.0017 0.0014 0.0005 0.0009 0.0001 0.0004 0.0021 0.0015 0.0018 0.0057 0.0007 0.0047 0.0006 0.0015 0.0004 0.0012 0.0010 0.0030 0.0009 4.4878
0.0003 0.0007 0.0025 0.0007 0.0009 0.0064 0.0008 0.0024 0.0012 0.0017 0.0009 0.0005 0.0046 0.0013 0.0020 0.0030 0.0006 0.0008 0.0006 0.0038 0.0016 0.0011 0.0018 0.0018 0.0006 0.0018 0.0020 0.0012 0.0012 0.0060 0.0017 0.0014 0.0005 0.0009 0.0001 0.0004 0.0021 0.0015 0.0018 0.0057 0.0007 0.0047 0.0006 0.0015 0.0004 0.0012 0.0010 0.0030 0.0009 0.0014 4.4200
0.0007 0.0025 0.0007 0.0009 0.0064 0.0008 0.0024 0.0012 0.0017 0.0009 0.0005 0.0046 0.0013 0.0020 0.0030 0.0006 0.0008 0.0006 0.0038 0.0016 0.0011 0.0018 0.0018 0.0006 0.0018 0.0020 0.0012 0.0012 0.0060 0.0017 0.0014 0.0005 0.0009 0.0001 0.0004 0.0021 0.0015 0.0018 0.0057 0.0007 0.0047 0.0006 0.0015 0.0004 0.0012 0.0010 0.0030 0.0009 0.0014 0.0009 4.4266
0.0025 0.0007 0.0009 0.0064 0.0008 0.0024 0.0012 0.0017 0.0009 0.0005 0.0046 0.0013 0.0020 0.0030 0.0006 0.0008 0.0006 0.0038 0.0016 0.0011 0.0018 0.0018 0.0006 0.0018 0.0020 0.0012 0.0012 0.0060 0.0017 0.0014 0.0005 0.0009 0.0001 0.0004 0.0021 0.0015 0.0018 0.0057 0.0007 0.0047 0.0006 0.0015 0.0004 0.0012 0.0010 0.0030 0.0009 0.0014 0.0009 0.0020 4.4257
0.0007 0.0009 0.0064 0.0008 0.0024 0.0012 0.0017 0.0009 0.0005 0.0046 0.0013 0.0020 0.0030 0.0006 0.0008 0.0006 0.0038 0.0016 0.0011 0.0018 0.0018 0.0006 0.0018 0.0020 0.0012 0.0012 0.0060 0.0017 0.0014 0.0005 0.0009 0.0001 0.0004 0.0021 0.0015 0.0018 0.0057 0.0007 0.0047 0.0006 0.0015 0.0004 0.0012 0.0010 0.0030 0.0009 0.0014 0.0009 0.0020 0.0019 4.4172
0.0009 0.0064 0.0008 0.0024 0.0012 0.0017 0.0009 0.0005 0.0046 0.0013 0.0020 0.0030 0.0006 0.0008 0.0006 0.0038 0.0016 0.0011 0.0018 0.0018 0.0006 0.0018 0.0020 0.0012 0.0012 0.0060 0.0017 0.0014 0.0005 0.0009 0.0001 0.0004 0.0021 0.0015 0.0018 0.0057 0.0007 0.0047 0.0006 0.0015 0.0004 0.0012 0.0010 0.0030 0.0009 0.0014 0.0009 0.0020 0.0019 0.0016 4.4896
0.0064 0.0008 0.0024 0.0012 0.0017 0.0009 0.0005 0.0046 0.0013 0.0020 0.0030 0.0006 0.0008 0.0006 0.0038 0.0016 0.0011 0.0018 0.0018 0.0006 0.0018 0.0020 0.0012 0.0012 0.0060 0.0017 0.0014 0.0005 0.0009 0.0001 0.0004 0.0021 0.0015 0.0018 0.0057 0.0007 0.0047 0.0006 0.0015 0.0004 0.0012 0.0010 0.0030 0.0009 0.0014 0.0009 0.0020 0.0019 0.0016 0.0007 4.4093
0.0008 0.0024 0.0012 0.0017 0.0009 0.0005 0.0046 0.0013 0.0020 0.0030 0.0006 0.0008 0.0006 0.0038 0.0016 0.0011 0.0018 0.0018 0.0006 0.0018 0.0020 0.0012 0.0012 0.0060 0.0017 0.0014 0.0005 0.0009 0.0001 0.0004 0.0021 0.0015 0.0018 0.0057 0.0007 0.0047 0.0006 0.0015 0.0004 0.0012 0.0010 0.0030 0.0009 0.0014 0.0009 0.0020 0.0019 0.0016 0.0007 0.0013 4.4362
0.0024 0.0012 0.0017 0.0009 0.0005 0.0046 0.0013 0.0020 0.0030 0.0006 0.0008 0.0006 0.0038 0.0016 0.0011 0.0018 0.0018 0.0006 0.0018 0.0020 0.0012 0.0012 0.0060 0.0017 0.0014 0.0005 0.0009 0.0001 0.0004 0.0021 0.0015 0.0018 0.0057 0.0007 0.0047 0.0006 0.0015 0.0004 0.0012 0.0010 0.0030 0.0009 0.0014 0.0009 0.0020 0.0019 0.0016 0.0007 0.0013 0.0005 4.2391
0.0012 0.0017 0.0009 0.0005 0.0046 0.0013 0.0020 0.0030 0.0006 0.0008 0.0006 0.0038 0.0016 0.0011 0.0018 0.0018 0.0006 0.0018 0.0020 0.0012 0.0012 0.0060 0.0017 0.0014 0.0005 0.0009 0.0001 0.0004 0.0021 0.0015 0.0018 0.0057 0.0007 0.0047 0.0006 0.0015 0.0004 0.0012 0.0010 0.0030 0.0009 0.0014 0.0009 0.0020 0.0019 0.0016 0.0007 0.0013 0.0005 0.0014 4.2384
0.0017 0.0009 0.0005 0.0046 0.0013 0.0020 0.0030 0.0006 0.0008 0.0006 0.0038 0.0016 0.0011 0.0018 0.0018 0.0006 0.0018 0.0020 0.0012 0.0012 0.0060 0.0017 0.0014 0.0005 0.0009 0.0001 0.0004 0.0021 0.0015 0.0018 0.0057 0.0007 0.0047 0.0006 0.0015 0.0004 0.0012 0.0010 0.0030 0.0009 0.0014 0.0009 0.0020 0.0019 0.0016 0.0007 0.0013 0.0005 0.0014 0.0005 4.1775
0.0009 0.0005 0.0046 0.0013 0.0020 0.0030 0.0006 0.0008 0.0006 0.0038 0.0016 0.0011 0.0018 0.0018 0.0006 0.0018 0.0020 0.0012 0.0012 0.0060 0.0017 0.0014 0.0005 0.0009 0.0001 0.0004 0.0021 0.0015 0.0018 0.0057 0.0007 0.0047 0.0006 0.0015 0.0004 0.0012 0.0010 0.0030 0.0009 0.0014 0.0009 0.0020 0.0019 0.0016 0.0007 0.0013 0.0005 0.0014 0.0005 0.0007 4.2346
0.0005 0.0046 0.0013 0.0020 0.0030 0.0006 0.0008 0.0006 0.0038 0.0016 0.0011 0.0018 0.0018 0.0006 0.0018 0.0020 0.0012 0.0012 0.0060 0.0017 0.0014 0.0005 0.0009 0.0001 0.0004 0.0021 0.0015 0.0018 0.0057 0.0007 0.0047 0.0006 0.0015 0.0004 0.0012 0.0010 0.0030 0.0009 0.0014 0.0009 0.0020 0.0019 0.0016 0.0007 0.0013 0.0005 0.0014 0.0005 0.0007 0.0009 4.0745
0.0046 0.0013 0.0020 0.0030 0.0006 0.0008 0.0006 0.0038 0.0016 0.0011 0.0018 0.0018 0.0006 0.0018 0.0020 0.0012 0.0012 0.0060 0.0017 0.0014 0.0005 0.0009 0.0001 0.0004 0.0021 0.0015 0.0018 0.0057 0.0007 0.0047 0.0006 0.0015 0.0004 0.0012 0.0010 0.0030 0.0009 0.0014 0.0009 0.0020 0.0019 0.0016 0.0007 0.0013 0.0005 0.0014 0.0005 0.0007 0.0009 0.0005 4.0712
0.0013 0.0020 0.0030 0.0006 0.0008 0.0006 0.0038 0.0016 0.0011 0.0018 0.0018 0.0006 0.0018 0.0020 0.0012 0.0012 0.0060 0.0017 0.0014 0.0005 0.0009 0.0001 0.0004 0.0021 0.0015 0.0018 0.0057 0.0007 0.0047 0.0006 0.0015 0.0004 0.0012 0.0010 0.0030 0.0009 0.0014 0.0009 0.0020 0.0019 0.0016 0.0007 0.0013 0.0005 0.0014 0.0005 0.0007 0.0009 0.0005 0.0006 4.0758
0.0020 0.0030 0.0006 0.0008 0.0006 0.0038 0.0016 0.0011 0.0018 0.0018 0.0006 0.0018 0.0020 0.0012 0.0012 0.0060 0.0017 0.0014 0.0005 0.0009 0.0001 0.0004 0.0021 0.0015 0.0018 0.0057 0.0007 0.0047 0.0006 0.0015 0.0004 0.0012 0.0010 0.0030 0.0009 0.0014 0.0009 0.0020 0.0019 0.0016 0.0007 0.0013 0.0005 0.0014 0.0005 0.0007 0.0009 0.0005 0.0006 0.0010 4.0746
0.0030 0.0006 0.0008 0.0006 0.0038 0.0016 0.0011 0.0018 0.0018 0.0006 0.0018 0.0020 0.0012 0.0012 0.0060 0.0017 0.0014 0.0005 0.0009 0.0001 0.0004 0.0021 0.0015 0.0018 0.0057 0.0007 0.0047 0.0006 0.0015 0.0004 0.0012 0.0010 0.0030 0.0009 0.0014 0.0009 0.0020 0.0019 0.0016 0.0007 0.0013 0.0005 0.0014 0.0005 0.0007 0.0009 0.0005 0.0006 0.0010 0.0003 4.0720
0.0006 0.0008 0.0006 0.0038 0.0016 0.0011 0.0018 0.0018 0.0006 0.0018 0.0020 0.0012 0.0012 0.0060 0.0017 0.0014 0.0005 0.0009 0.0001 0.0004 0.0021 0.0015 0.0018 0.0057 0.0007 0.0047 0.0006 0.0015 0.0004 0.0012 0.0010 0.0030 0.0009 0.0014 0.0009 0.0020 0.0019 0.0016 0.0007 0.0013 0.0005 0.0014 0.0005 0.0007 0.0009 0.0005 0.0006 0.0010 0.0003 0.0003 3.9765
0.0008 0.0006 0.0038 0.0016 0.0011 0.0018 0.0018 0.0006 0.0018 0.0020 0.0012 0.0012 0.0060 0.0017 0.0014 0.0005 0.0009 0.0001 0.0004 0.0021 0.0015 0.0018 0.0057 0.0007 0.0047 0.0006 0.0015 0.0004 0.0012 0.0010 0.0030 0.0009 0.0014 0.0009 0.0020 0.0019 0.0016 0.0007 0.0013 0.0005 0.0014 0.0005 0.0007 0.0009 0.0005 0.0006 0.0010 0.0003 0.0003 0.0002 4.0686
0.0006 0.0038 0.0016 0.0011 0.0018 0.0018 0.0006 0.0018 0.0020 0.0012 0.0012 0.0060 0.0017 0.0014 0.0005 0.0009 0.0001 0.0004 0.0021 0.0015 0.0018 0.0057 0.0007 0.0047 0.0006 0.0015 0.0004 0.0012 0.0010 0.0030 0.0009 0.0014 0.0009 0.0020 0.0019 0.0016 0.0007 0.0013 0.0005 0.0014 0.0005 0.0007 0.0009 0.0005 0.0006 0.0010 0.0003 0.0003 0.0002 0.0006 4.0206
0.0038 0.0016 0.0011 0.0018 0.0018 0.0006 0.0018 0.0020 0.0012 0.0012 0.0060 0.0017 0.0014 0.0005 0.0009 0.0001 0.0004 0.0021 0.0015 0.0018 0.0057 0.0007 0.0047 0.0006 0.0015 0.0004 0.0012 0.0010 0.0030 0.0009 0.0014 0.0009 0.0020 0.0019 0.0016 0.0007 0.0013 0.0005 0.0014 0.0005 0.0007 0.0009 0.0005 0.0006 0.0010 0.0003 0.0003 0.0002 0.0006 0.0004 3.9704
0.0016 0.0011 0.0018 0.0018 0.0006 0.0018 0.0020 0.0012 0.0012 0.0060 0.0017 0.0014 0.0005 0.0009 0.0001 0.0004 0.0021 0.0015 0.0018 0.0057 0.0007 0.0047 0.0006 0.0015 0.0004 0.0012 0.0010 0.0030 0.0009 0.0014 0.0009 0.0020 0.0019 0.0016 0.0007 0.0013 0.0005 0.0014 0.0005 0.0007 0.0009 0.0005 0.0006 0.0010 0.0003 0.0003 0.0002 0.0006 0.0004 0.0005 3.9294
0.0011 0.0018 0.0018 0.0006 0.0018 0.0020 0.0012 0.0012 0.0060 0.0017 0.0014 0.0005 0.0009 0.0001 0.0004 0.0021 0.0015 0.0018 0.0057 0.0007 0.0047 0.0006 0.0015 0.0004 0.0012 0.0010 0.0030 0.0009 0.0014 0.0009 0.0020 0.0019 0.0016 0.0007 0.0013 0.0005 0.0014 0.0005 0.0007 0.0009 0.0005 0.0006 0.0010 0.0003 0.0003 0.0002 0.0006 0.0004 0.0005 0.0007 3.8446
0.0018 0.0018 0.0006 0.0018 0.0020 0.0012 0.0012 0.0060 0.0017 0.0014 0.0005 0.0009 0.0001 0.0004 0.0021 0.0015 0.0018 0.0057 0.0007 0.0047 0.0006 0.0015 0.0004 0.0012 0.0010 0.0030 0.0009 0.0014 0.0009 0.0020 0.0019 0.0016 0.0007 0.0013 0.0005 0.0014 0.0005 0.0007 0.0009 0.0005 0.0006 0.0010 0.0003 0.0003 0.0002 0.0006 0.0004 0.0005 0.0007 0.0005 3.7662
0.0018 0.0006 0.0018 0.0020 0.0012 0.0012 0.0060 0.0017 0.0014 0.0005 0.0009 0.0001 0.0004 0.0021 0.0015 0.0018 0.0057 0.0007 0.0047 0.0006 0.0015 0.0004 0.0012 0.0010 0.0030 0.0009 0.0014 0.0009 0.0020 0.0019 0.0016 0.0007 0.0013 0.0005 0.0014 0.0005 0.0007 0.0009 0.0005 0.0006 0.0010 0.0003 0.0003 0.0002 0.0006 0.0004 0.0005 0.0007 0.0005 0.0003 3.7292
0.0006 0.0018 0.0020 0.0012 0.0012 0.0060 0.0017 0.0014 0.0005 0.0009 0.0001 0.0004 0.0021 0.0015 0.0018 0.0057 0.0007 0.0047 0.0006 0.0015 0.0004 0.0012 0.0010 0.0030 0.0009 0.0014 0.0009 0.0020 0.0019 0.0016 0.0007 0.0013 0.0005 0.0014 0.0005 0.0007 0.0009 0.0005 0.0006 0.0010 0.0003 0.0003 0.0002 0.0006 0.0004 0.0005 0.0007 0.0005 0.0003 0.0005 3.5947
0.0018 0.0020 0.0012 0.0012 0.0060 0.0017 0.0014 0.0005 0.0009 0.0001 0.0004 0.0021 0.0015 0.0018 0.0057 0.0007 0.0047 0.0006 0.0015 0.0004 0.0012 0.0010 0.0030 0.0009 0.0014 0.0009 0.0020 0.0019 0.0016 0.0007 0.0013 0.0005 0.0014 0.0005 0.0007 0.0009 0.0005 0.0006 0.0010 0.0003 0.0003 0.0002 0.0006 0.0004 0.0005 0.0007 0.0005 0.0003 0.0005 0.0004 3.5318
0.0020 0.0012 0.0012 0.0060 0.0017 0.0014 0.0005 0.0009 0.0001 0.0004 0.0021 0.0015 0.0018 0.0057 0.0007 0.0047 0.0006 0.0015 0.0004 0.0012 0.0010 0.0030 0.0009 0.0014 0.0009 0.0020 0.0019 0.0016 0.0007 0.0013 0.0005 0.0014 0.0005 0.0007 0.0009 0.0005 0.0006 0.0010 0.0003 0.0003 0.0002 0.0006 0.0004 0.0005 0.0007 0.0005 0.0003 0.0005 0.0004 0.0010 3.6250
0.0012 0.0012 0.0060 0.0017 0.0014 0.0005 0.0009 0.0001 0.0004 0.0021 0.0015 0.0018 0.0057 0.0007 0.0047 0.0006 0.0015 0.0004 0.0012 0.0010 0.0030 0.0009 0.0014 0.0009 0.0020 0.0019 0.0016 0.0007 0.0013 0.0005 0.0014 0.0005 0.0007 0.0009 0.0005 0.0006 0.0010 0.0003 0.0003 0.0002 0.0006 0.0004 0.0005 0.0007 0.0005 0.0003 0.0005 0.0004 0.0010 0.0005 3.6586
0.0012 0.0060 0.0017 0.0014 0.0005 0.0009 0.0001 0.0004 0.0021 0.0015 0.0018 0.0057 0.0007 0.0047 0.0006 0.0015 0.0004 0.0012 0.0010 0.0030 0.0009 0.0014 0.0009 0.0020 0.0019 0.0016 0.0007 0.0013 0.0005 0.0014 0.0005 0.0007 0.0009 0.0005 0.0006 0.0010 0.0003 0.0003 0.0002 0.0006 0.0004 0.0005 0.0007 0.0005 0.0003 0.0005 0.0004 0.0010 0.0005 0.0006 3.6257
0.0060 0.0017 0.0014 0.0005 0.0009 0.0001 0.0004 0.0021 0.0015 0.0018 0.0057 0.0007 0.0047 0.0006 0.0015 0.0004 0.0012 0.0010 0.0030 0.0009 0.0014 0.0009 0.0020 0.0019 0.0016 0.0007 0.0013 0.0005 0.0014 0.0005 0.0007 0.0009 0.0005 0.0006 0.0010 0.0003 0.0003 0.0002 0.0006 0.0004 0.0005 0.0007 0.0005 0.0003 0.0005 0.0004 0.0010 0.0005 0.0006 0.0001 3.5615
0.0017 0.0014 0.0005 0.0009 0.0001 0.0004 0.0021 0.0015 0.0018 0.0057 0.0007 0.0047 0.0006 0.0015 0.0004 0.0012 0.0010 0.0030 0.0009 0.0014 0.0009 0.0020 0.0019 0.0016 0.0007 0.0013 0.0005 0.0014 0.0005 0.0007 0.0009 0.0005 0.0006 0.0010 0.0003 0.0003 0.0002 0.0006 0.0004 0.0005 0.0007 0.0005 0.0003 0.0005 0.0004 0.0010 0.0005 0.0006 0.0001 0.0005 3.4963
0.0014 0.0005 0.0009 0.0001 0.0004 0.0021 0.0015 0.0018 0.0057 0.0007 0.0047 0.0006 0.0015 0.0004 0.0012 0.0010 0.0030 0.0009 0.0014 0.0009 0.0020 0.0019 0.0016 0.0007 0.0013 0.0005 0.0014 0.0005 0.0007 0.0009 0.0005 0.0006 0.0010 0.0003 0.0003 0.0002 0.0006 0.0004 0.0005 0.0007 0.0005 0.0003 0.0005 0.0004 0.0010 0.0005 0.0006 0.0001 0.0005 0.0006 3.4418
0.0005 0.0009 0.0001 0.0004 0.0021 0.0015 0.0018 0.0057 0.0007 0.0047 0.0006 0.0015 0.0004 0.0012 0.0010 0.0030 0.0009 0.0014 0.0009 0.0020 0.0019 0.0016 0.0007 0.0013 0.0005 0.0014 0.0005 0.0007 0.0009 0.0005 0.0006 0.0010 0.0003 0.0003 0.0002 0.0006 0.0004 0.0005 0.0007 0.0005 0.0003 0.0005 0.0004 0.0010 0.0005 0.0006 0.0001 0.0005 0.0006 0.0005 3.4149
0.0009 0.0001 0.0004 0.0021 0.0015 0.0018 0.0057 0.0007 0.0047 0.0006 0.0015 0.0004 0.0012 0.0010 0.0030 0.0009 0.0014 0.0009 0.0020 0.0019 0.0016 0.0007 0.0013 0.0005 0.0014 0.0005 0.0007 0.0009 0.0005 0.0006 0.0010 0.0003 0.0003 0.0002 0.0006 0.0004 0.0005 0.0007 0.0005 0.0003 0.0005 0.0004 0.0010 0.0005 0.0006 0.0001 0.0005 0.0006 0.0005 0.0005 3.4669
0.0001 0.0004 0.0021 0.0015 0.0018 0.0057 0.0007 0.0047 0.0006 0.0015 0.0004 0.0012 0.0010 0.0030 0.0009 0.0014 0.0009 0.0020 0.0019 0.0016 0.0007 0.0013 0.0005 0.0014 0.0005 0.0007 0.0009 0.0005 0.0006 0.0010 0.0003 0.0003 0.0002 0.0006 0.0004 0.0005 0.0007 0.0005 0.0003 0.0005 0.0004 0.0010 0.0005 0.0006 0.0001 0.0005 0.0006 0.0005 0.0005 0.0001 3.4659
0.0004 0.0021 0.0015 0.0018 0.0057 0.0007 0.0047 0.0006 0.0015 0.0004 0.0012 0.0010 0.0030 0.0009 0.0014 0.0009 0.0020 0.0019 0.0016 0.0007 0.0013 0.0005 0.0014 0.0005 0.0007 0.0009 0.0005 0.0006 0.0010 0.0003 0.0003 0.0002 0.0006 0.0004 0.0005 0.0007 0.0005 0.0003 0.0005 0.0004 0.0010 0.0005 0.0006 0.0001 0.0005 0.0006 0.0005 0.0005 0.0001 0.0004 3.4663
0.0021 0.0015 0.0018 0.0057 0.0007 0.0047 0.0006 0.0015 0.0004 0.0012 0.0010 0.0030 0.0009 0.0014 0.0009 0.0020 0.0019 0.0016 0.0007 0.0013 0.0005 0.0014 0.0005 0.0007 0.0009 0.0005 0.0006 0.0010 0.0003 0.0003 0.0002 0.0006 0.0004 0.0005 0.0007 0.0005 0.0003 0.0005 0.0004 0.0010 0.0005 0.0006 0.0001 0.0005 0.0006 0.0005 0.0005 0.0001 0.0004 0.0007 3.4121
0.0015 0.0018 0.0057 0.0007 0.0047 0.0006 0.0015 0.0004 0.0012 0.0010 0.0030 0.0009 0.0014 0.0009 0.0020 0.0019 0.0016 0.0007 0.0013 0.0005 0.0014 0.0005 0.0007 0.0009 0.0005 0.0006 0.0010 0.0003 0.0003 0.0002 0.0006 0.0004 0.0005 0.0007 0.0005 0.0003 0.0005 0.0004 0.0010 0.0005 0.0006 0.0001 0.0005 0.0006 0.0005 0.0005 0.0001 0.0004 0.0007 0.0004 3.3869
0.0018 0.0057 0.0007 0.0047 0.0006 0.0015 0.0004 0.0012 0.0010 0.0030 0.0009 0.0014 0.0009 0.0020 0.0019 0.0016 0.0007 0.0013 0.0005 0.0014 0.0005 0.0007 0.0009 0.0005 0.0006 0.0010 0.0003 0.0003 0.0002 0.0006 0.0004 0.0005 0.0007 0.0005 0.0003 0.0005 0.0004 0.0010 0.0005 0.0006 0.0001 0.0005 0.0006 0.0005 0.0005 0.0001 0.0004 0.0007 0.0004 0.0012 3.4136
0.0057 0.0007 0.0047 0.0006 0.0015 0.0004 0.0012 0.0010 0.0030 0.0009 0.0014 0.0009 0.0020 0.0019 0.0016 0.0007 0.0013 0.0005 0.0014 0.0005 0.0007 0.0009 0.0005 0.0006 0.0010 0.0003 0.0003 0.0002 0.0006 0.0004 0.0005 0.0007 0.0005 0.0003 0.0005 0.0004 0.0010 0.0005 0.0006 0.0001 0.0005 0.0006 0.0005 0.0005 0.0001 0.0004 0.0007 0.0004 0.0012 0.0004 3.3880
0.0007 0.0047 0.0006 0.0015 0.0004 0.0012 0.0010 0.0030 0.0009 0.0014 0.0009 0.0020 0.0019 0.0016 0.0007 0.0013 0.0005 0.0014 0.0005 0.0007 0.0009 0.0005 0.0006 0.0010 0.0003 0.0003 0.0002 0.0006 0.0004 0.0005 0.0007 0.0005 0.0003 0.0005 0.0004 0.0010 0.0005 0.0006 0.0001 0.0005 0.0006 0.0005 0.0005 0.0001 0.0004 0.0007 0.0004 0.0012 0.0004 0.0009 3.3774
0.0047 0.0006 0.0015 0.0004 0.0012 0.0010 0.0030 0.0009 0.0014 0.0009 0.0020 0.0019 0.0016 0.0007 0.0013 0.0005 0.0014 0.0005 0.0007 0.0009 0.0005 0.0006 0.0010 0.0003 0.0003 0.0002 0.0006 0.0004 0.0005 0.0007 0.0005 0.0003 0.0005 0.0004 0.0010 0.0005 0.0006 0.0001 0.0005 0.0006 0.0005 0.0005 0.0001 0.0004 0.0007 0.0004 0.0012 0.0004 0.0009 0.0009 3.3285
0.0006 0.0015 0.0004 0.0012 0.0010 0.0030 0.0009 0.0014 0.0009 0.0020 0.0019 0.0016 0.0007 0.0013 0.0005 0.0014 0.0005 0.0007 0.0009 0.0005 0.0006 0.0010 0.0003 0.0003 0.0002 0.0006 0.0004 0.0005 0.0007 0.0005 0.0003 0.0005 0.0004 0.0010 0.0005 0.0006 0.0001 0.0005 0.0006 0.0005 0.0005 0.0001 0.0004 0.0007 0.0004 0.0012 0.0004 0.0009 0.0009 0.0017 3.2854
0.0015 0.0004 0.0012 0.0010 0.0030 0.0009 0.0014 0.0009 0.0020 0.0019 0.0016 0.0007 0.0013 0.0005 0.0014 0.0005 0.0007 0.0009 0.0005 0.0006 0.0010 0.0003 0.0003 0.0002 0.0006 0.0004 0.0005 0.0007 0.0005 0.0003 0.0005 0.0004 0.0010 0.0005 0.0006 0.0001 0.0005 0.0006 0.0005 0.0005 0.0001 0.0004 0.0007 0.0004 0.0012 0.0004 0.0009 0.0009 0.0017 0.0002 3.3084
0.0004 0.0012 0.0010 0.0030 0.0009 0.0014 0.0009 0.0020 0.0019 0.0016 0.0007 0.0013 0.0005 0.0014 0.0005 0.0007 0.0009 0.0005 0.0006 0.0010 0.0003 0.0003 0.0002 0.0006 0.0004 0.0005 0.0007 0.0005 0.0003 0.0005 0.0004 0.0010 0.0005 0.0006 0.0001 0.0005 0.0006 0.0005 0.0005 0.0001 0.0004 0.0007 0.0004 0.0012 0.0004 0.0009 0.0009 0.0017 0.0002 0.0003 3.2195
0.0012 0.0010 0.0030 0.0009 0.0014 0.0009 0.0020 0.0019 0.0016 0.0007 0.0013 0.0005 0.0014 0.0005 0.0007 0.0009 0.0005 0.0006 0.0010 0.0003 0.0003 0.0002 0.0006 0.0004 0.0005 0.0007 0.0005 0.0003 0.0005 0.0004 0.0010 0.0005 0.0006 0.0001 0.0005 0.0006 0.0005 0.0005 0.0001 0.0004 0.0007 0.0004 0.0012 0.0004 0.0009 0.0009 0.0017 0.0002 0.0003 0.0009 3.2195
0.0010 0.0030 0.0009 0.0014 0.0009 0.0020 0.0019 0.0016 0.0007 0.0013 0.0005 0.0014 0.0005 0.0007 0.0009 0.0005 0.0006 0.0010 0.0003 0.0003 0.0002 0.0006 0.0004 0.0005 0.0007 0.0005 0.0003 0.0005 0.0004 0.0010 0.0005 0.0006 0.0001 0.0005 0.0006 0.0005 0.0005 0.0001 0.0004 0.0007 0.0004 0.0012 0.0004 0.0009 0.0009 0.0017 0.0002 0.0003 0.0009 0.0006 3.2410
0.0030 0.0009 0.0014 0.0009 0.0020 0.0019 0.0016 0.0007 0.0013 0.0005 0.0014 0.0005 0.0007 0.0009 0.0005 0.0006 0.0010 0.0003 0.0003 0.0002 0.0006 0.0004 0.0005 0.0007 0.0005 0.0003 0.0005 0.0004 0.0010 0.0005 0.0006 0.0001 0.0005 0.0006 0.0005 0.0005 0.0001 0.0004 0.0007 0.0004 0.0012 0.0004 0.0009 0.0009 0.0017 0.0002 0.0003 0.0009 0.0006 0.0005 3.1576
0.0009 0.0014 0.0009 0.0020 0.0019 0.0016 0.0007 0.0013 0.0005 0.0014 0.0005 0.0007 0.0009 0.0005 0.0006 0.0010 0.0003 0.0003 0.0002 0.0006 0.0004 0.0005 0.0007 0.0005 0.0003 0.0005 0.0004 0.0010 0.0005 0.0006 0.0001 0.0005 0.0006 0.0005 0.0005 0.0001 0.0004 0.0007 0.0004 0.0012 0.0004 0.0009 0.0009 0.0017 0.0002 0.0003 0.0009 0.0006 0.0005 0.0003 3.0996
0.0014 0.0009 0.0020 0.0019 0.0016 0.0007 0.0013 0.0005 0.0014 0.0005 0.0007 0.0009 0.0005 0.0006 0.0010 0.0003 0.0003 0.0002 0.0006 0.0004 0.0005 0.0007 0.0005 0.0003 0.0005 0.0004 0.0010 0.0005 0.0006 0.0001 0.0005 0.0006 0.0005 0.0005 0.0001 0.0004 0.0007 0.0004 0.0012 0.0004 0.0009 0.0009 0.0017 0.0002 0.0003 0.0009 0.0006 0.0005 0.0003 0.0011 3.0809
0.0009 0.0020 0.0019 0.0016 0.0007 0.0013 0.0005 0.0014 0.0005 0.0007 0.0009 0.0005 0.0006 0.0010 0.0003 0.0003 0.0002 0.0006 0.0004 0.0005 0.0007 0.0005 0.0003 0.0005 0.0004 0.0010 0.0005 0.0006 0.0001 0.0005 0.0006 0.0005 0.0005 0.0001 0.0004 0.0007 0.0004 0.0012 0.0004 0.0009 0.0009 0.0017 0.0002 0.0003 0.0009 0.0006 0.0005 0.0003 0.0011 0.0006 3.0809
0.0020 0.0019 0.0016 0.0007 0.0013 0.0005 0.0014 0.0005 0.0007 0.0009 0.0005 0.0006 0.0010 0.0003 0.0003 0.0002 0.0006 0.0004 0.0005 0.0007 0.0005 0.0003 0.0005 0.0004 0.0010 0.0005 0.0006 0.0001 0.0005 0.0006 0.0005 0.0005 0.0001 0.0004 0.0007 0.0004 0.0012 0.0004 0.0009 0.0009 0.0017 0.0002 0.0003 0.0009 0.0006 0.0005 0.0003 0.0011 0.0006 0.0004 3.0094
0.0019 0.0016 0.0007 0.0013 0.0005 0.0014 0.0005 0.0007 0.0009 0.0005 0.0006 0.0010 0.0003 0.0003 0.0002 0.0006 0.0004 0.0005 0.0007 0.0005 0.0003 0.0005 0.0004 0.0010 0.0005 0.0006 0.0001 0.0005 0.0006 0.0005 0.0005 0.0001 0.0004 0.0007 0.0004 0.0012 0.0004 0.0009 0.0009 0.0017 0.0002 0.0003 0.0009 0.0006 0.0005 0.0003 0.0011 0.0006 0.0004 0.0001 3.0268
0.0016 0.0007 0.0013 0.0005 0.0014 0.0005 0.0007 0.0009 0.0005 0.0006 0.0010 0.0003 0.0003 0.0002 0.0006 0.0004 0.0005 0.0007 0.0005 0.0003 0.0005 0.0004 0.0010 0.0005 0.0006 0.0001 0.0005 0.0006 0.0005 0.0005 0.0001 0.0004 0.0007 0.0004 0.0012 0.0004 0.0009 0.0009 0.0017 0.0002 0.0003 0.0009 0.0006 0.0005 0.0003 0.0011 0.0006 0.0004 0.0001 0.0010 3.0625
0.0007 0.0013 0.0005 0.0014 0.0005 0.0007 0.0009 0.0005 0.0006 0.0010 0.0003 0.0003 0.0002 0.0006 0.0004 0.0005 0.0007 0.0005 0.0003 0.0005 0.0004 0.0010 0.0005 0.0006 0.0001 0.0005 0.0006 0.0005 0.0005 0.0001 0.0004 0.0007 0.0004 0.0012 0.0004 0.0009 0.0009 0.0017 0.0002 0.0003 0.0009 0.0006 0.0005 0.0003 0.0011 0.0006 0.0004 0.0001 0.0010 0.0005 3.0268
0.0013 0.0005 0.0014 0.0005 0.0007 0.0009 0.0005 0.0006 0.0010 0.0003 0.0003 0.0002 0.0006 0.0004 0.0005 0.0007 0.0005 0.0003 0.0005 0.0004 0.0010 0.0005 0.0006 0.0001 0.0005 0.0006 0.0005 0.0005 0.0001 0.0004 0.0007 0.0004 0.0012 0.0004 0.0009 0.0009 0.0017 0.0002 0.0003 0.0009 0.0006 0.0005 0.0003 0.0011 0.0006 0.0004 0.0001 0.0010 0.0005 0.0001 3.0268
0.0005 0.0014 0.0005 0.0007 0.0009 0.0005 0.0006 0.0010 0.0003 0.0003 0.0002 0.0006 0.0004 0.0005 0.0007 0.0005 0.0003 0.0005 0.0004 0.0010 0.0005 0.0006 0.0001 0.0005 0.0006 0.0005 0.0005 0.0001 0.0004 0.0007 0.0004 0.0012 0.0004 0.0009 0.0009 0.0017 0.0002 0.0003 0.0009 0.0006 0.0005 0.0003 0.0011 0.0006 0.0004 0.0001 0.0010 0.0005 0.0001 0.0007 3.0094
0.0014 0.0005 0.0007 0.0009 0.0005 0.0006 0.0010 0.0003 0.0003 0.0002 0.0006 0.0004 0.0005 0.0007 0.0005 0.0003 0.0005 0.0004 0.0010 0.0005 0.0006 0.0001 0.0005 0.0006 0.0005 0.0005 0.0001 0.0004 0.0007 0.0004 0.0012 0.0004 0.0009 0.0009 0.0017 0.0002 0.0003 0.0009 0.0006 0.0005 0.0003 0.0011 0.0006 0.0004 0.0001 0.0010 0.0005 0.0001 0.0007 0.0017 3.0268
0.0005 0.0007 0.0009 0.0005 0.0006 0.0010 0.0003 0.0003 0.0002 0.0006 0.0004 0.0005 0.0007 0.0005 0.0003 0.0005 0.0004 0.0010 0.0005 0.0006 0.0001 0.0005 0.0006 0.0005 0.0005 0.0001 0.0004 0.0007 0.0004 0.0012 0.0004 0.0009 0.0009 0.0017 0.0002 0.0003 0.0009 0.0006 0.0005 0.0003 0.0011 0.0006 0.0004 0.0001 0.0010 0.0005 0.0001 0.0007 0.0017 0.0010 3.0094
0.0007 0.0009 0.0005 0.0006 0.0010 0.0003 0.0003 0.0002 0.0006 0.0004 0.0005 0.0007 0.0005 0.0003 0.0005 0.0004 0.0010 0.0005 0.0006 0.0001 0.0005 0.0006 0.0005 0.0005 0.0001 0.0004 0.0007 0.0004 0.0012 0.0004 0.0009 0.0009 0.0017 0.0002 0.0003 0.0009 0.0006 0.0005 0.0003 0.0011 0.0006 0.0004 0.0001 0.0010 0.0005 0.0001 0.0007 0.0017 0.0010 0.0005 2.9923
0.0009 0.0005 0.0006 0.0010 0.0003 0.0003 0.0002 0.0006 0.0004 0.0005 0.0007 0.0005 0.0003 0.0005 0.0004 0.0010 0.0005 0.0006 0.0001 0.0005 0.0006 0.0005 0.0005 0.0001 0.0004 0.0007 0.0004 0.0012 0.0004 0.0009 0.0009 0.0017 0.0002 0.0003 0.0009 0.0006 0.0005 0.0003 0.0011 0.0006 0.0004 0.0001 0.0010 0.0005 0.0001 0.0007 0.0017 0.0010 0.0005 0.0018 3.0268
0.0005 0.0006 0.0010 0.0003 0.0003 0.0002 0.0006 0.0004 0.0005 0.0007 0.0005 0.0003 0.0005 0.0004 0.0010 0.0005 0.0006 0.0001 0.0005 0.0006 0.0005 0.0005 0.0001 0.0004 0.0007 0.0004 0.0012 0.0004 0.0009 0.0009 0.0017 0.0002 0.0003 0.0009 0.0006 0.0005 0.0003 0.0011 0.0006 0.0004 0.0001 0.0010 0.0005 0.0001 0.0007 0.0017 0.0010 0.0005 0.0018 0.0007 3.0625
0.0006 0.0010 0.0003 0.0003 0.0002 0.0006 0.0004 0.0005 0.0007 0.0005 0.0003 0.0005 0.0004 0.0010 0.0005 0.0006 0.0001 0.0005 0.0006 0.0005 0.0005 0.0001 0.0004 0.0007 0.0004 0.0012 0.0004 0.0009 0.0009 0.0017 0.0002 0.0003 0.0009 0.0006 0.0005 0.0003 0.0011 0.0006 0.0004 0.0001 0.0010 0.0005 0.0001 0.0007 0.0017 0.0010 0.0005 0.0018 0.0007 0.0027 3.1380
0.0010 0.0003 0.0003 0.0002 0.0006 0.0004 0.0005 0.0007 0.0005 0.0003 0.0005 0.0004 0.0010 0.0005 0.0006 0.0001 0.0005 0.0006 0.0005 0.0005 0.0001 0.0004 0.0007 0.0004 0.0012 0.0004 0.0009 0.0009 0.0017 0.0002 0.0003 0.0009 0.0006 0.0005 0.0003 0.0011 0.0006 0.0004 0.0001 0.0010 0.0005 0.0001 0.0007 0.0017 0.0010 0.0005 0.0018 0.0007 0.0027 0.0016 3.1578
0.0003 0.0003 0.0002 0.0006 0.0004 0.0005 0.0007 0.0005 0.0003 0.0005 0.0004 0.0010 0.0005 0.0006 0.0001 0.0005 0.0006 0.0005 0.0005 0.0001 0.0004 0.0007 0.0004 0.0012 0.0004 0.0009 0.0009 0.0017 0.0002 0.0003 0.0009 0.0006 0.0005 0.0003 0.0011 0.0006 0.0004 0.0001 0.0010 0.0005 0.0001 0.0007 0.0017 0.0010 0.0005 0.0018 0.0007 0.0027 0.0016 0.0007 3.1780
0.0003 0.0002 0.0006 0.0004 0.0005 0.0007 0.0005 0.0003 0.0005 0.0004 0.0010 0.0005 0.0006 0.0001 0.0005 0.0006 0.0005 0.0005 0.0001 0.0004 0.0007 0.0004 0.0012 0.0004 0.0009 0.0009 0.0017 0.0002 0.0003 0.0009 0.0006 0.0005 0.0003 0.0011 0.0006 0.0004 0.0001 0.0010 0.0005 0.0001 0.0007 0.0017 0.0010 0.0005 0.0018 0.0007 0.0027 0.0016 0.0007 0.0004 3.1578
0.0002 0.0006 0.0004 0.0005 0.0007 0.0005 0.0003 0.0005 0.0004 0.0010 0.0005 0.0006 0.0001 0.0005 0.0006 0.0005 0.0005 0.0001 0.0004 0.0007 0.0004 0.0012 0.0004 0.0009 0.0009 0.0017 0.0002 0.0003 0.0009 0.0006 0.0005 0.0003 0.0011 0.0006 0.0004 0.0001 0.0010 0.0005 0.0001 0.0007 0.0017 0.0010 0.0005 0.0018 0.0007 0.0027 0.0016 0.0007 0.0004 0.0008 3.1780
0.0006 0.0004 0.0005 0.0007 0.0005 0.0003 0.0005 0.0004 0.0010 0.0005 0.0006 0.0001 0.0005 0.0006 0.0005 0.0005 0.0001 0.0004 0.0007 0.0004 0.0012 0.0004 0.0009 0.0009 0.0017 0.0002 0.0003 0.0009 0.0006 0.0005 0.0003 0.0011 0.0006 0.0004 0.0001 0.0010 0.0005 0.0001 0.0007 0.0017 0.0010 0.0005 0.0018 0.0007 0.0027 0.0016 0.0007 0.0004 0.0008 0.0005 3.1380
0.0004 0.0005 0.0007 0.0005 0.0003 0.0005 0.0004 0.0010 0.0005 0.0006 0.0001 0.0005 0.0006 0.0005 0.0005 0.0001 0.0004 0.0007 0.0004 0.0012 0.0004 0.0009 0.0009 0.0017 0.0002 0.0003 0.0009 0.0006 0.0005 0.0003 0.0011 0.0006 0.0004 0.0001 0.0010 0.0005 0.0001 0.0007 0.0017 0.0010 0.0005 0.0018 0.0007 0.0027 0.0016 0.0007 0.0004 0.0008 0.0005 0.0013 3.1578
0.0005 0.0007 0.0005 0.0003 0.0005 0.0004 0.0010 0.0005 0.0006 0.0001 0.0005 0.0006 0.0005 0.0005 0.0001 0.0004 0.0007 0.0004 0.0012 0.0004 0.0009 0.0009 0.0017 0.0002 0.0003 0.0009 0.0006 0.0005 0.0003 0.0011 0.0006 0.0004 0.0001 0.0010 0.0005 0.0001 0.0007 0.0017 0.0010 0.0005 0.0018 0.0007 0.0027 0.0016 0.0007 0.0004 0.0008 0.0005 0.0013 0.0017 3.1779
0.0007 0.0005 0.0003 0.0005 0.0004 0.0010 0.0005 0.0006 0.0001 0.0005 0.0006 0.0005 0.0005 0.0001 0.0004 0.0007 0.0004 0.0012 0.0004 0.0009 0.0009 0.0017 0.0002 0.0003 0.0009 0.0006 0.0005 0.0003 0.0011 0.0006 0.0004 0.0001 0.0010 0.0005 0.0001 0.0007 0.0017 0.0010 0.0005 0.0018 0.0007 0.0027 0.0016 0.0007 0.0004 0.0008 0.0005 0.0013 0.0017 0.0002 3.1779
0.0005 0.0003 0.0005 0.0004 0.0010 0.0005 0.0006 0.0001 0.0005 0.0006 0.0005 0.0005 0.0001 0.0004 0.0007 0.0004 0.0012 0.0004 0.0009 0.0009 0.0017 0.0002 0.0003 0.0009 0.0006 0.0005 0.0003 0.0011 0.0006 0.0004 0.0001 0.0010 0.0005 0.0001 0.0007 0.0017 0.0010 0.0005 0.0018 0.0007 0.0027 0.0016 0.0007 0.0004 0.0008 0.0005 0.0013 0.0017 0.0002 0.0008 3.1779
0.0003 0.0005 0.0004 0.0010 0.0005 0.0006 0.0001 0.0005 0.0006 0.0005 0.0005 0.0001 0.0004 0.0007 0.0004 0.0012 0.0004 0.0009 0.0009 0.0017 0.0002 0.0003 0.0009 0.0006 0.0005 0.0003 0.0011 0.0006 0.0004 0.0001 0.0010 0.0005 0.0001 0.0007 0.0017 0.0010 0.0005 0.0018 0.0007 0.0027 0.0016 0.0007 0.0004 0.0008 0.0005 0.0013 0.0017 0.0002 0.0008 0.0003 3.1185
0.0005 0.0004 0.0010 0.0005 0.0006 0.0001 0.0005 0.0006 0.0005 0.0005 0.0001 0.0004 0.0007 0.0004 0.0012 0.0004 0.0009 0.0009 0.0017 0.0002 0.0003 0.0009 0.0006 0.0005 0.0003 0.0011 0.0006 0.0004 0.0001 0.0010 0.0005 0.0001 0.0007 0.0017 0.0010 0.0005 0.0018 0.0007 0.0027 0.0016 0.0007 0.0004 0.0008 0.0005 0.0013 0.0017 0.0002 0.0008 0.0003 0.0009 3.0444
0.0004 0.0010 0.0005 0.0006 0.0001 0.0005 0.0006 0.0005 0.0005 0.0001 0.0004 0.0007 0.0004 0.0012 0.0004 0.0009 0.0009 0.0017 0.0002 0.0003 0.0009 0.0006 0.0005 0.0003 0.0011 0.0006 0.0004 0.0001 0.0010 0.0005 0.0001 0.0007 0.0017 0.0010 0.0005 0.0018 0.0007 0.0027 0.0016 0.0007 0.0004 0.0008 0.0005 0.0013 0.0017 0.0002 0.0008 0.0003 0.0009 0.0005 3.0444
0.0010 0.0005 0.0006 0.0001 0.0005 0.0006 0.0005 0.0005 0.0001 0.0004 0.0007 0.0004 0.0012 0.0004 0.0009 0.0009 0.0017 0.0002 0.0003 0.0009 0.0006 0.0005 0.0003 0.0011 0.0006 0.0004 0.0001 0.0010 0.0005 0.0001 0.0007 0.0017 0.0010 0.0005 0.0018 0.0007 0.0027 0.0016 0.0007 0.0004 0.0008 0.0005 0.0013 0.0017 0.0002 0.0008 0.0003 0.0009 0.0005 0.0007 3.1185
0.0005 0.0006 0.0001 0.0005 0.0006 0.0005 0.0005 0.0001 0.0004 0.0007 0.0004 0.0012 0.0004 0.0009 0.0009 0.0017 0.0002 0.0003 0.0009 0.0006 0.0005 0.0003 0.0011 0.0006 0.0004 0.0001 0.0010 0.0005 0.0001 0.0007 0.0017 0.0010 0.0005 0.0018 0.0007 0.0027 0.0016 0.0007 0.0004 0.0008 0.0005 0.0013 0.0017 0.0002 0.0008 0.0003 0.0009 0.0005 0.0007 0.0011 3.1577
0.0006 0.0001 0.0005 0.0006 0.0005 0.0005 0.0001 0.0004 0.0007 0.0004 0.0012 0.0004 0.0009 0.0009 0.0017 0.0002 0.0003 0.0009 0.0006 0.0005 0.0003 0.0011 0.0006 0.0004 0.0001 0.0010 0.0005 0.0001 0.0007 0.0017 0.0010 0.0005 0.0018 0.0007 0.0027 0.0016 0.0007 0.0004 0.0008 0.0005 0.0013 0.0017 0.0002 0.0008 0.0003 0.0009 0.0005 0.0007 0.0011 0.0005 3.1986
0.0001 0.0005 0.0006 0.0005 0.0005 0.0001 0.0004 0.0007 0.0004 0.0012 0.0004 0.0009 0.0009 0.0017 0.0002 0.0003 0.0009 0.0006 0.0005 0.0003 0.0011 0.0006 0.0004 0.0001 0.0010 0.0005 0.0001 0.0007 0.0017 0.0010 0.0005 0.0018 0.0007 0.0027 0.0016 0.0007 0.0004 0.0008 0.0005 0.0013 0.0017 0.0002 0.0008 0.0003 0.0009 0.0005 0.0007 0.0011 0.0005 0.0006 3.2411
0.0011 0.0017 0.0001 0.0038 0.0005 0.0010 0.0007 0.0006 0.0011 0.0002 0.0026 0.0003 0.0005 0.0005 0.0018 0.0007 0.0005 0.0006 0.0022 0.0009 0.0015 0.0014 0.0008 0.0001 0.0011 0.0006 0.0005 0.0001 0.0007 0.0005 0.0015 0.0004 0.0008 0.0004 0.0013 0.0018 0.0008 0.0012 0.0002 0.0007 0.0007 0.0006 0.0006 0.0001 0.0003 0.0003 0.0003 0.0008 0.0005 0.0002 3.3793
0.0017 0.0001 0.0038 0.0005 0.0010 0.0007 0.0006 0.0011 0.0002 0.0026 0.0003 0.0005 0.0005 0.0018 0.0007 0.0005 0.0006 0.0022 0.0009 0.0015 0.0014 0.0008 0.0001 0.0011 0.0006 0.0005 0.0001 0.0007 0.0005 0.0015 0.0004 0.0008 0.0004 0.0013 0.0018 0.0008 0.0012 0.0002 0.0007 0.0007 0.0006 0.0006 0.0001 0.0003 0.0003 0.0003 0.0008 0.0005 0.0002 0.0011 3.4047
0.0001 0.0038 0.0005 0.0010 0.0007 0.0006 0.0011 0.0002 0.0026 0.0003 0.0005 0.0005 0.0018 0.0007 0.0005 0.0006 0.0022 0.0009 0.0015 0.0014 0.0008 0.0001 0.0011 0.0006 0.0005 0.0001 0.0007 0.0005 0.0015 0.0004 0.0008 0.0004 0.0013 0.0018 0.0008 0.0012 0.0002 0.0007 0.0007 0.0006 0.0006 0.0001 0.0003 0.0003 0.0003 0.0008 0.0005 0.0002 0.0011 0.0015 3.3547
0.0038 0.0005 0.0010 0.0007 0.0006 0.0011 0.0002 0.0026 0.0003 0.0005 0.0005 0.0018 0.0007 0.0005 0.0006 0.0022 0.0009 0.0015 0.0014 0.0008 0.0001 0.0011 0.0006 0.0005 0.0001 0.0007 0.0005 0.0015 0.0004 0.0008 0.0004 0.0013 0.0018 0.0008 0.0012 0.0002 0.0007 0.0007 0.0006 0.0006 0.0001 0.0003 0.0003 0.0003 0.0008 0.0005 0.0002 0.0011 0.0015 0.0007 3.3548
0.0005 0.0010 0.0007 0.0006 0.0011 0.0002 0.0026 0.0003 0.0005 0.0005 0.0018 0.0007 0.0005 0.0006 0.0022 0.0009 0.0015 0.0014 0.0008 0.0001 0.0011 0.0006 0.0005 0.0001 0.0007 0.0005 0.0015 0.0004 0.0008 0.0004 0.0013 0.0018 0.0008 0.0012 0.0002 0.0007 0.0007 0.0006 0.0006 0.0001 0.0003 0.0003 0.0003 0.0008 0.0005 0.0002 0.0011 0.0015 0.0007 0.0005 3.3085
0.0010 0.0007 0.0006 0.0011 0.0002 0.0026 0.0003 0.0005 0.0005 0.0018 0.0007 0.0005 0.0006 0.0022 0.0009 0.0015 0.0014 0.0008 0.0001 0.0011 0.0006 0.0005 0.0001 0.0007 0.0005 0.0015 0.0004 0.0008 0.0004 0.0013 0.0018 0.0008 0.0012 0.0002 0.0007 0.0007 0.0006 0.0006 0.0001 0.0003 0.0003 0.0003 0.0008 0.0005 0.0002 0.0011 0.0015 0.0007 0.0005 0.0004 3.3084
0.0007 0.0006 0.0011 0.0002 0.0026 0.0003 0.0005 0.0005 0.0018 0.0007 0.0005 0.0006 0.0022 0.0009 0.0015 0.0014 0.0008 0.0001 0.0011 0.0006 0.0005 0.0001 0.0007 0.0005 0.0015 0.0004 0.0008 0.0004 0.0013 0.0018 0.0008 0.0012 0.0002 0.0007 0.0007 0.0006 0.0006 0.0001 0.0003 0.0003 0.0003 0.0008 0.0005 0.0002 0.0011 0.0015 0.0007 0.0005 0.0004 0.0004 3.2410
0.0006 0.0011 0.0002 0.0026 0.0003 0.0005 0.0005 0.0018 0.0007 0.0005 0.0006 0.0022 0.0009 0.0015 0.0014 0.0008 0.0001 0.0011 0.0006 0.0005 0.0001 0.0007 0.0005 0.0015 0.0004 0.0008 0.0004 0.0013 0.0018 0.0008 0.0012 0.0002 0.0007 0.0007 0.0006 0.0006 0.0001 0.0003 0.0003 0.0003 0.0008 0.0005 0.0002 0.0011 0.0015 0.0007 0.0005 0.0004 0.0004 0.0009 3.2410
0.0011 0.0002 0.0026 0.0003 0.0005 0.0005 0.0018 0.0007 0.0005 0.0006 0.0022 0.0009 0.0015 0.0014 0.0008 0.0001 0.0011 0.0006 0.0005 0.0001 0.0007 0.0005 0.0015 0.0004 0.0008 0.0004 0.0013 0.0018 0.0008 0.0012 0.0002 0.0007 0.0007 0.0006 0.0006 0.0001 0.0003 0.0003 0.0003 0.0008 0.0005 0.0002 0.0011 0.0015 0.0007 0.0005 0.0004 0.0004 0.0009 0.0016 3.3319
0.0002 0.0026 0.0003 0.0005 0.0005 0.0018 0.0007 0.0005 0.0006 0.0022 0.0009 0.0015 0.0014 0.0008 0.0001 0.0011 0.0006 0.0005 0.0001 0.0007 0.0005 0.0015 0.0004 0.0008 0.0004 0.0013 0.0018 0.0008 0.0012 0.0002 0.0007 0.0007 0.0006 0.0006 0.0001 0.0003 0.0003 0.0003 0.0008 0.0005 0.0002 0.0011 0.0015 0.0007 0.0005 0.0004 0.0004 0.0009 0.0016 0.0001 3.3319
0.0026 0.0003 0.0005 0.0005 0.0018 0.0007 0.0005 0.0006 0.0022 0.0009 0.0015 0.0014 0.0008 0.0001 0.0011 0.0006 0.0005 0.0001 0.0007 0.0005 0.0015 0.0004 0.0008 0.0004 0.0013 0.0018 0.0008 0.0012 0.0002 0.0007 0.0007 0.0006 0.0006 0.0001 0.0003 0.0003 0.0003 0.0008 0.0005 0.0002 0.0011 0.0015 0.0007 0.0005 0.0004 0.0004 0.0009 0.0016 0.0001 0.0013 3.3319
0.0003 0.0005 0.0005 0.0018 0.0007 0.0005 0.0006 0.0022 0.0009 0.0015 0.0014 0.0008 0.0001 0.0011 0.0006 0.0005 0.0001 0.0007 0.0005 0.0015 0.0004 0.0008 0.0004 0.0013 0.0018 0.0008 0.0012 0.0002 0.0007 0.0007 0.0006 0.0006 0.0001 0.0003 0.0003 0.0003 0.0008 0.0005 0.0002 0.0011 0.0015 0.0007 0.0005 0.0004 0.0004 0.0009 0.0016 0.0001 0.0013 0.0007 3.3086
0.0005 0.0005 0.0018 0.0007 0.0005 0.0006 0.0022 0.0009 0.0015 0.0014 0.0008 0.0001 0.0011 0.0006 0.0005 0.0001 0.0007 0.0005 0.0015 0.0004 0.0008 0.0004 0.0013 0.0018 0.0008 0.0012 0.0002 0.0007 0.0007 0.0006 0.0006 0.0001 0.0003 0.0003 0.0003 0.0008 0.0005 0.0002 0.0011 0.0015 0.0007 0.0005 0.0004 0.0004 0.0009 0.0016 0.0001 0.0013 0.0007 0.0008 3.3086
0.0005 0.0018 0.0007 0.0005 0.0006 0.0022 0.0009 0.0015 0.0014 0.0008 0.0001 0.0011 0.0006 0.0005 0.0001 0.0007 0.0005 0.0015 0.0004 0.0008 0.0004 0.0013 0.0018 0.0008 0.0012 0.0002 0.0007 0.0007 0.0006 0.0006 0.0001 0.0003 0.0003 0.0003 0.0008 0.0005 0.0002 0.0011 0.0015 0.0007 0.0005 0.0004 0.0004 0.0009 0.0016 0.0001 0.0013 0.0007 0.0008 0.0020 3.4061
0.0018 0.0007 0.0005 0.0006 0.0022 0.0009 0.0015 0.0014 0.0008 0.0001 0.0011 0.0006 0.0005 0.0001 0.0007 0.0005 0.0015 0.0004 0.0008 0.0004 0.0013 0.0018 0.0008 0.0012 0.0002 0.0007 0.0007 0.0006 0.0006 0.0001 0.0003 0.0003 0.0003 0.0008 0.0005 0.0002 0.0011 0.0015 0.0007 0.0005 0.0004 0.0004 0.0009 0.0016 0.0001 0.0013 0.0007 0.0008 0.0020 0.0022 3.3807
0.0007 0.0005 0.0006 0.0022 0.0009 0.0015 0.0014 0.0008 0.0001 0.0011 0.0006 0.0005 0.0001 0.0007 0.0005 0.0015 0.0004 0.0008 0.0004 0.0013 0.0018 0.0008 0.0012 0.0002 0.0007 0.0007 0.0006 0.0006 0.0001 0.0003 0.0003 0.0003 0.0008 0.0005 0.0002 0.0011 0.0015 0.0007 0.0005 0.0004 0.0004 0.0009 0.0016 0.0001 0.0013 0.0007 0.0008 0.0020 0.0022 0.0008 3.4061
0.0005 0.0006 0.0022 0.0009 0.0015 0.0014 0.0008 0.0001 0.0011 0.0006 0.0005 0.0001 0.0007 0.0005 0.0015 0.0004 0.0008 0.0004 0.0013 0.0018 0.0008 0.0012 0.0002 0.0007 0.0007 0.0006 0.0006 0.0001 0.0003 0.0003 0.0003 0.0008 0.0005 0.0002 0.0011 0.0015 0.0007 0.0005 0.0004 0.0004 0.0009 0.0016 0.0001 0.0013 0.0007 0.0008 0.0020 0.0022 0.0008 0.0016 3.4587
0.0006 0.0022 0.0009 0.0015 0.0014 0.0008 0.0001 0.0011 0.0006 0.0005 0.0001 0.0007 0.0005 0.0015 0.0004 0.0008 0.0004 0.0013 0.0018 0.0008 0.0012 0.0002 0.0007 0.0007 0.0006 0.0006 0.0001 0.0003 0.0003 0.0003 0.0008 0.0005 0.0002 0.0011 0.0015 0.0007 0.0005 0.0004 0.0004 0.0009 0.0016 0.0001 0.0013 0.0007 0.0008 0.0020 0.0022 0.0008 0.0016 0.0016 3.3560
0.0022 0.0009 0.0015 0.0014 0.0008 0.0001 0.0011 0.0006 0.0005 0.0001 0.0007 0.0005 0.0015 0.0004 0.0008 0.0004 0.0013 0.0018 0.0008 0.0012 0.0002 0.0007 0.0007 0.0006 0.0006 0.0001 0.0003 0.0003 0.0003 0.0008 0.0005 0.0002 0.0011 0.0015 0.0007 0.0005 0.0004 0.0004 0.0009 0.0016 0.0001 0.0013 0.0007 0.0008 0.0020 0.0022 0.0008 0.0016 0.0016 0.0026 3.3081
0.0009 0.0015 0.0014 0.0008 0.0001 0.0011 0.0006 0.0005 0.0001 0.0007 0.0005 0.0015 0.0004 0.0008 0.0004 0.0013 0.0018 0.0008 0.0012 0.0002 0.0007 0.0007 0.0006 0.0006 0.0001 0.0003 0.0003 0.0003 0.0008 0.0005 0.0002 0.0011 0.0015 0.0007 0.0005 0.0004 0.0004 0.0009 0.0016 0.0001 0.0013 0.0007 0.0008 0.0020 0.0022 0.0008 0.0016 0.0016 0.0026 0.0013 3.3083
0.0015 0.0014 0.0008 0.0001 0.0011 0.0006 0.0005 0.0001 0.0007 0.0005 0.0015 0.0004 0.0008 0.0004 0.0013 0.0018 0.0008 0.0012 0.0002 0.0007 0.0007 0.0006 0.0006 0.0001 0.0003 0.0003 0.0003 0.0008 0.0005 0.0002 0.0011 0.0015 0.0007 0.0005 0.0004 0.0004 0.0009 0.0016 0.0001 0.0013 0.0007 0.0008 0.0020 0.0022 0.0008 0.0016 0.0016 0.0026 0.0013 0.0003 3.2853
0.0014 0.0008 0.0001 0.0011 0.0006 0.0005 0.0001 0.0007 0.0005 0.0015 0.0004 0.0008 0.0004 0.0013 0.0018 0.0008 0.0012 0.0002 0.0007 0.0007 0.0006 0.0006 0.0001 0.0003 0.0003 0.0003 0.0008 0.0005 0.0002 0.0011 0.0015 0.0007 0.0005 0.0004 0.0004 0.0009 0.0016 0.0001 0.0013 0.0007 0.0008 0.0020 0.0022 0.0008 0.0016 0.0016 0.0026 0.0013 0.0003 0.0007 3.2853
0.0008 0.0001 0.0011 0.0006 0.0005 0.0001 0.0007 0.0005 0.0015 0.0004 0.0008 0.0004 0.0013 0.0018 0.0008 0.0012 0.0002 0.0007 0.0007 0.0006 0.0006 0.0001 0.0003 0.0003 0.0003 0.0008 0.0005 0.0002 0.0011 0.0015 0.0007 0.0005 0.0004 0.0004 0.0009 0.0016 0.0001 0.0013 0.0007 0.0008 0.0020 0.0022 0.0008 0.0016 0.0016 0.0026 0.0013 0.0003 0.0007 0.0007 3.1778
0.0001 0.0011 0.0006 0.0005 0.0001 0.0007 0.0005 0.0015 0.0004 0.0008 0.0004 0.0013 0.0018 0.0008 0.0012 0.0002 0.0007 0.0007 0.0006 0.0006 0.0001 0.0003 0.0003 0.0003 0.0008 0.0005 0.0002 0.0011 0.0015 0.0007 0.0005 0.0004 0.0004 0.0009 0.0016 0.0001 0.0013 0.0007 0.0008 0.0020 0.0022 0.0008 0.0016 0.0016 0.0026 0.0013 0.0003 0.0007 0.0007 0.0008 3.1575
0.0011 0.0006 0.0005 0.0001 0.0007 0.0005 0.0015 0.0004 0.0008 0.0004 0.0013 0.0018 0.0008 0.0012 0.0002 0.0007 0.0007 0.0006 0.0006 0.0001 0.0003 0.0003 0.0003 0.0008 0.0005 0.0002 0.0011 0.0015 0.0007 0.0005 0.0004 0.0004 0.0009 0.0016 0.0001 0.0013 0.0007 0.0008 0.0020 0.0022 0.0008 0.0016 0.0016 0.0026 0.0013 0.0003 0.0007 0.0007 0.0008 0.0008 3.0623
0.0006 0.0005 0.0001 0.0007 0.0005 0.0015 0.0004 0.0008 0.0004 0.0013 0.0018 0.0008 0.0012 0.0002 0.0007 0.0007 0.0006 0.0006 0.0001 0.0003 0.0003 0.0003 0.0008 0.0005 0.0002 0.0011 0.0015 0.0007 0.0005 0.0004 0.0004 0.0009 0.0016 0.0001 0.0013 0.0007 0.0008 0.0020 0.0022 0.0008 0.0016 0.0016 0.0026 0.0013 0.0003 0.0007 0.0007 0.0008 0.0008 0.0034 3.0799
0.0005 0.0001 0.0007 0.0005 0.0015 0.0004 0.0008 0.0004 0.0013 0.0018 0.0008 0.0012 0.0002 0.0007 0.0007 0.0006 0.0006 0.0001 0.0003 0.0003 0.0003 0.0008 0.0005 0.0002 0.0011 0.0015 0.0007 0.0005 0.0004 0.0004 0.0009 0.0016 0.0001 0.0013 0.0007 0.0008 0.0020 0.0022 0.0008 0.0016 0.0016 0.0026 0.0013 0.0003 0.0007 0.0007 0.0008 0.0008 0.0034 0.0005 3.1177
0.0001 0.0007 0.0005 0.0015 0.0004 0.0008 0.0004 0.0013 0.0018 0.0008 0.0012 0.0002 0.0007 0.0007 0.0006 0.0006 0.0001 0.0003 0.0003 0.0003 0.0008 0.0005 0.0002 0.0011 0.0015 0.0007 0.0005 0.0004 0.0004 0.0009 0.0016 0.0001 0.0013 0.0007 0.0008 0.0020 0.0022 0.0008 0.0016 0.0016 0.0026 0.0013 0.0003 0.0007 0.0007 0.0008 0.0008 0.0034 0.0005 0.0002 3.0986
0.0007 0.0005 0.0015 0.0004 0.0008 0.0004 0.0013 0.0018 0.0008 0.0012 0.0002 0.0007 0.0007 0.0006 0.0006 0.0001 0.0003 0.0003 0.0003 0.0008 0.0005 0.0002 0.0011 0.0015 0.0007 0.0005 0.0004 0.0004 0.0009 0.0016 0.0001 0.0013 0.0007 0.0008 0.0020 0.0022 0.0008 0.0016 0.0016 0.0026 0.0013 0.0003 0.0007 0.0007 0.0008 0.0008 0.0034 0.0005 0.0002 0.0058 3.0917
0.0005 0.0015 0.0004 0.0008 0.0004 0.0013 0.0018 0.0008 0.0012 0.0002 0.0007 0.0007 0.0006 0.0006 0.0001 0.0003 0.0003 0.0003 0.0008 0.0005 0.0002 0.0011 0.0015 0.0007 0.0005 0.0004 0.0004 0.0009 0.0016 0.0001 0.0013 0.0007 0.0008 0.0020 0.0022 0.0008 0.0016 0.0016 0.0026 0.0013 0.0003 0.0007 0.0007 0.0008 0.0008 0.0034 0.0005 0.0002 0.0058 0.0004 3.1110
0.0015 0.0004 0.0008 0.0004 0.0013 0.0018 0.0008 0.0012 0.0002 0.0007 0.0007 0.0006 0.0006 0.0001 0.0003 0.0003 0.0003 0.0008 0.0005 0.0002 0.0011 0.0015 0.0007 0.0005 0.0004 0.0004 0.0009 0.0016 0.0001 0.0013 0.0007 0.0008 0.0020 0.0022 0.0008 0.0016 0.0016 0.0026 0.0013 0.0003 0.0007 0.0007 0.0008 0.0008 0.0034 0.0005 0.0002 0.0058 0.0004 0.0014 3.1110
0.0004 0.0008 0.0004 0.0013 0.0018 0.0008 0.0012 0.0002 0.0007 0.0007 0.0006 0.0006 0.0001 0.0003 0.0003 0.0003 0.0008 0.0005 0.0002 0.0011 0.0015 0.0007 0.0005 0.0004 0.0004 0.0009 0.0016 0.0001 0.0013 0.0007 0.0008 0.0020 0.0022 0.0008 0.0016 0.0016 0.0026 0.0013 0.0003 0.0007 0.0007 0.0008 0.0008 0.0034 0.0005 0.0002 0.0058 0.0004 0.0014 0.0005 3.1109
0.0008 0.0004 0.0013 0.0018 0.0008 0.0012 0.0002 0.0007 0.0007 0.0006 0.0006 0.0001 0.0003 0.0003 0.0003 0.0008 0.0005 0.0002 0.0011 0.0015 0.0007 0.0005 0.0004 0.0004 0.0009 0.0016 0.0001 0.0013 0.0007 0.0008 0.0020 0.0022 0.0008 0.0016 0.0016 0.0026 0.0013 0.0003 0.0007 0.0007 0.0008 0.0008 0.0034 0.0005 0.0002 0.0058 0.0004 0.0014 0.0005 0.0025 3.1695
0.0004 0.0013 0.0018 0.0008 0.0012 0.0002 0.0007 0.0007 0.0006 0.0006 0.0001 0.0003 0.0003 0.0003 0.0008 0.0005 0.0002 0.0011 0.0015 0.0007 0.0005 0.0004 0.0004 0.0009 0.0016 0.0001 0.0013 0.0007 0.0008 0.0020 0.0022 0.0008 0.0016 0.0016 0.0026 0.0013 0.0003 0.0007 0.0007 0.0008 0.0008 0.0034 0.0005 0.0002 0.0058 0.0004 0.0014 0.0005 0.0025 0.0014 3.1695
0.0013 0.0018 0.0008 0.0012 0.0002 0.0007 0.0007 0.0006 0.0006 0.0001 0.0003 0.0003 0.0003 0.0008 0.0005 0.0002 0.0011 0.0015 0.0007 0.0005 0.0004 0.0004 0.0009 0.0016 0.0001 0.0013 0.0007 0.0008 0.0020 0.0022 0.0008 0.0016 0.0016 0.0026 0.0013 0.0003 0.0007 0.0007 0.0008 0.0008 0.0034 0.0005 0.0002 0.0058 0.0004 0.0014 0.0005 0.0025 0.0014 0.0015 3.1488
0.0018 0.0008 0.0012 0.0002 0.0007 0.0007 0.0006 0.0006 0.0001 0.0003 0.0003 0.0003 0.0008 0.0005 0.0002 0.0011 0.0015 0.0007 0.0005 0.0004 0.0004 0.0009 0.0016 0.0001 0.0013 0.0007 0.0008 0.0020 0.0022 0.0008 0.0016 0.0016 0.0026 0.0013 0.0003 0.0007 0.0007 0.0008 0.0008 0.0034 0.0005 0.0002 0.0058 0.0004 0.0014 0.0005 0.0025 0.0014 0.0015 0.0022 3.1889
0.0008 0.0012 0.0002 0.0007 0.0007 0.0006 0.0006 0.0001 0.0003 0.0003 0.0003 0.0008 0.0005 0.0002 0.0011 0.0015 0.0007 0.0005 0.0004 0.0004 0.0009 0.0016 0.0001 0.0013 0.0007 0.0008 0.0020 0.0022 0.0008 0.0016 0.0016 0.0026 0.0013 0.0003 0.0007 0.0007 0.0008 0.0008 0.0034 0.0005 0.0002 0.0058 0.0004 0.0014 0.0005 0.0025 0.0014 0.0015 0.0022 0.0030 3.2079
0.0012 0.0002 0.0007 0.0007 0.0006 0.0006 0.0001 0.0003 0.0003 0.0003 0.0008 0.0005 0.0002 0.0011 0.0015 0.0007 0.0005 0.0004 0.0004 0.0009 0.0016 0.0001 0.0013 0.0007 0.0008 0.0020 0.0022 0.0008 0.0016 0.0016 0.0026 0.0013 0.0003 0.0007 0.0007 0.0008 0.0008 0.0034 0.0005 0.0002 0.0058 0.0004 0.0014 0.0005 0.0025 0.0014 0.0015 0.0022 0.0030 0.0020 3.2077
0.0002 0.0007 0.0007 0.0006 0.0006 0.0001 0.0003 0.0003 0.0003 0.0008 0.0005 0.0002 0.0011 0.0015 0.0007 0.0005 0.0004 0.0004 0.0009 0.0016 0.0001 0.0013 0.0007 0.0008 0.0020 0.0022 0.0008 0.0016 0.0016 0.0026 0.0013 0.0003 0.0007 0.0007 0.0008 0.0008 0.0034 0.0005 0.0002 0.0058 0.0004 0.0014 0.0005 0.0025 0.0014 0.0015 0.0022 0.0030 0.0020 0.0004 3.2505
0.0007 0.0007 0.0006 0.0006 0.0001 0.0003 0.0003 0.0003 0.0008 0.0005 0.0002 0.0011 0.0015 0.0007 0.0005 0.0004 0.0004 0.0009 0.0016 0.0001 0.0013 0.0007 0.0008 0.0020 0.0022 0.0008 0.0016 0.0016 0.0026 0.0013 0.0003 0.0007 0.0007 0.0008 0.0008 0.0034 0.0005 0.0002 0.0058 0.0004 0.0014 0.0005 0.0025 0.0014 0.0015 0.0022 0.0030 0.0020 0.0004 0.0006 3.2506
0.0007 0.0006 0.0006 0.0001 0.0003 0.0003 0.0003 0.0008 0.0005 0.0002 0.0011 0.0015 0.0007 0.0005 0.0004 0.0004 0.0009 0.0016 0.0001 0.0013 0.0007 0.0008 0.0020 0.0022 0.0008 0.0016 0.0016 0.0026 0.0013 0.0003 0.0007 0.0007 0.0008 0.0008 0.0034 0.0005 0.0002 0.0058 0.0004 0.0014 0.0005 0.0025 0.0014 0.0015 0.0022 0.0030 0.0020 0.0004 0.0006 0.0015 3.3921
0.0006 0.0006 0.0001 0.0003 0.0003 0.0003 0.0008 0.0005 0.0002 0.0011 0.0015 0.0007 0.0005 0.0004 0.0004 0.0009 0.0016 0.0001 0.0013 0.0007 0.0008 0.0020 0.0022 0.0008 0.0016 0.0016 0.0026 0.0013 0.0003 0.0007 0.0007 0.0008 0.0008 0.0034 0.0005 0.0002 0.0058 0.0004 0.0014 0.0005 0.0025 0.0014 0.0015 0.0022 0.0030 0.0020 0.0004 0.0006 0.0015 0.0001 3.3927
0.0006 0.0001 0.0003 0.0003 0.0003 0.0008 0.0005 0.0002 0.0011 0.0015 0.0007 0.0005 0.0004 0.0004 0.0009 0.0016 0.0001 0.0013 0.0007 0.0008 0.0020 0.0022 0.0008 0.0016 0.0016 0.0026 0.0013 0.0003 0.0007 0.0007 0.0008 0.0008 0.0034 0.0005 0.0002 0.0058 0.0004 0.0014 0.0005 0.0025 0.0014 0.0015 0.0022 0.0030 0.0020 0.0004 0.0006 0.0015 0.0001 0.0029 3.5562
0.0001 0.0003 0.0003 0.0003 0.0008 0.0005 0.0002 0.0011 0.0015 0.0007 0.0005 0.0004 0.0004 0.0009 0.0016 0.0001 0.0013 0.0007 0.0008 0.0020 0.0022 0.0008 0.0016 0.0016 0.0026 0.0013 0.0003 0.0007 0.0007 0.0008 0.0008 0.0034 0.0005 0.0002 0.0058 0.0004 0.0014 0.0005 0.0025 0.0014 0.0015 0.0022 0.0030 0.0020 0.0004 0.0006 0.0015 0.0001 0.0029 0.0012 3.5565
0.0003 0.0003 0.0003 0.0008 0.0005 0.0002 0.0011 0.0015 0.0007 0.0005 0.0004 0.0004 0.0009 0.0016 0.0001 0.0013 0.0007 0.0008 0.0020 0.0022 0.0008 0.0016 0.0016 0.0026 0.0013 0.0003 0.0007 0.0007 0.0008 0.0008 0.0034 0.0005 0.0002 0.0058 0.0004 0.0014 0.0005 0.0025 0.0014 0.0015 0.0022 0.0030 0.0020 0.0004 0.0006 0.0015 0.0001 0.0029 0.0012 0.0016 3.5575
0.0003 0.0003 0.0008 0.0005 0.0002 0.0011 0.0015 0.0007 0.0005 0.0004 0.0004 0.0009 0.0016 0.0001 0.0013 0.0007 0.0008 0.0020 0.0022 0.0008 0.0016 0.0016 0.0026 0.0013 0.0003 0.0007 0.0007 0.0008 0.0008 0.0034 0.0005 0.0002 0.0058 0.0004 0.0014 0.0005 0.0025 0.0014 0.0015 0.0022 0.0030 0.0020 0.0004 0.0006 0.0015 0.0001 0.0029 0.0012 0.0016 0.0012 3.7200
0.0003 0.0008 0.0005 0.0002 0.0011 0.0015 0.0007 0.0005 0.0004 0.0004 0.0009 0.0016 0.0001 0.0013 0.0007 0.0008 0.0020 0.0022 0.0008 0.0016 0.0016 0.0026 0.0013 0.0003 0.0007 0.0007 0.0008 0.0008 0.0034 0.0005 0.0002 0.0058 0.0004 0.0014 0.0005 0.0025 0.0014 0.0015 0.0022 0.0030 0.0020 0.0004 0.0006 0.0015 0.0001 0.0029 0.0012 0.0016 0.0012 0.0009 3.7569
0.0008 0.0005 0.0002 0.0011 0.0015 0.0007 0.0005 0.0004 0.0004 0.0009 0.0016 0.0001 0.0013 0.0007 0.0008 0.0020 0.0022 0.0008 0.0016 0.0016 0.0026 0.0013 0.0003 0.0007 0.0007 0.0008 0.0008 0.0034 0.0005 0.0002 0.0058 0.0004 0.0014 0.0005 0.0025 0.0014 0.0015 0.0022 0.0030 0.0020 0.0004 0.0006 0.0015 0.0001 0.0029 0.0012 0.0016 0.0012 0.0009 0.0037 3.7539
0.0005 0.0002 0.0011 0.0015 0.0007 0.0005 0.0004 0.0004 0.0009 0.0016 0.0001 0.0013 0.0007 0.0008 0.0020 0.0022 0.0008 0.0016 0.0016 0.0026 0.0013 0.0003 0.0007 0.0007 0.0008 0.0008 0.0034 0.0005 0.0002 0.0058 0.0004 0.0014 0.0005 0.0025 0.0014 0.0015 0.0022 0.0030 0.0020 0.0004 0.0006 0.0015 0.0001 0.0029 0.0012 0.0016 0.0012 0.0009 0.0037 0.0006 3.8698
0.0002 0.0011 0.0015 0.0007 0.0005 0.0004 0.0004 0.0009 0.0016 0.0001 0.0013 0.0007 0.0008 0.0020 0.0022 0.0008 0.0016 0.0016 0.0026 0.0013 0.0003 0.0007 0.0007 0.0008 0.0008 0.0034 0.0005 0.0002 0.0058 0.0004 0.0014 0.0005 0.0025 0.0014 0.0015 0.0022 0.0030 0.0020 0.0004 0.0006 0.0015 0.0001 0.0029 0.0012 0.0016 0.0012 0.0009 0.0037 0.0006 0.0016 3.8703
0.0011 0.0015 0.0007 0.0005 0.0004 0.0004 0.0009 0.0016 0.0001 0.0013 0.0007 0.0008 0.0020 0.0022 0.0008 0.0016 0.0016 0.0026 0.0013 0.0003 0.0007 0.0007 0.0008 0.0008 0.0034 0.0005 0.0002 0.0058 0.0004 0.0014 0.0005 0.0025 0.0014 0.0015 0.0022 0.0030 0.0020 0.0004 0.0006 0.0015 0.0001 0.0029 0.0012 0.0016 0.0012 0.0009 0.0037 0.0006 0.0016 0.0016 3.7562
0.0015 0.0007 0.0005 0.0004 0.0004 0.0009 0.0016 0.0001 0.0013 0.0007 0.0008 0.0020 0.0022 0.0008 0.0016 0.0016 0.0026 0.0013 0.0003 0.0007 0.0007 0.0008 0.0008 0.0034 0.0005 0.0002 0.0058 0.0004 0.0014 0.0005 0.0025 0.0014 0.0015 0.0022 0.0030 0.0020 0.0004 0.0006 0.0015 0.0001 0.0029 0.0012 0.0016 0.0012 0.0009 0.0037 0.0006 0.0016 0.0016 0.0007 3.7923
0.0007 0.0005 0.0004 0.0004 0.0009 0.0016 0.0001 0.0013 0.0007 0.0008 0.0020 0.0022 0.0008 0.0016 0.0016 0.0026 0.0013 0.0003 0.0007 0.0007 0.0008 0.0008 0.0034 0.0005 0.0002 0.0058 0.0004 0.0014 0.0005 0.0025 0.0014 0.0015 0.0022 0.0030 0.0020 0.0004 0.0006 0.0015 0.0001 0.0029 0.0012 0.0016 0.0012 0.0009 0.0037 0.0006 0.0016 0.0016 0.0007 0.0008 3.6833
0.0005 0.0004 0.0004 0.0009 0.0016 0.0001 0.0013 0.0007 0.0008 0.0020 0.0022 0.0008 0.0016 0.0016 0.0026 0.0013 0.0003 0.0007 0.0007 0.0008 0.0008 0.0034 0.0005 0.0002 0.0058 0.0004 0.0014 0.0005 0.0025 0.0014 0.0015 0.0022 0.0030 0.0020 0.0004 0.0006 0.0015 0.0001 0.0029 0.0012 0.0016 0.0012 0.0009 0.0037 0.0006 0.0016 0.0016 0.0007 0.0008 0.0011 3.6833
0.0004 0.0004 0.0009 0.0016 0.0001 0.0013 0.0007 0.0008 0.0020 0.0022 0.0008 0.0016 0.0016 0.0026 0.0013 0.0003 0.0007 0.0007 0.0008 0.0008 0.0034 0.0005 0.0002 0.0058 0.0004 0.0014 0.0005 0.0025 0.0014 0.0015 0.0022 0.0030 0.0020 0.0004 0.0006 0.0015 0.0001 0.0029 0.0012 0.0016 0.0012 0.0009 0.0037 0.0006 0.0016 0.0016 0.0007 0.0008 0.0011 0.0029 3.6837
0.0004 0.0009 0.0016 0.0001 0.0013 0.0007 0.0008 0.0020 0.0022 0.0008 0.0016 0.0016 0.0026 0.0013 0.0003 0.0007 0.0007 0.0008 0.0008 0.0034 0.0005 0.0002 0.0058 0.0004 0.0014 0.0005 0.0025 0.0014 0.0015 0.0022 0.0030 0.0020 0.0004 0.0006 0.0015 0.0001 0.0029 0.0012 0.0016 0.0012 0.0009 0.0037 0.0006 0.0016 0.0016 0.0007 0.0008 0.0011 0.0029 0.0015 3.7552
0.0009 0.0016 0.0001 0.0013 0.0007 0.0008 0.0020 0.0022 0.0008 0.0016 0.0016 0.0026 0.0013 0.0003 0.0007 0.0007 0.0008 0.0008 0.0034 0.0005 0.0002 0.0058 0.0004 0.0014 0.0005 0.0025 0.0014 0.0015 0.0022 0.0030 0.0020 0.0004 0.0006 0.0015 0.0001 0.0029 0.0012 0.0016 0.0012 0.0009 0.0037 0.0006 0.0016 0.0016 0.0007 0.0008 0.0011 0.0029 0.0015 0.0020 3.7558
0.0016 0.0001 0.0013 0.0007 0.0008 0.0020 0.0022 0.0008 0.0016 0.0016 0.0026 0.0013 0.0003 0.0007 0.0007 0.0008 0.0008 0.0034 0.0005 0.0002 0.0058 0.0004 0.0014 0.0005 0.0025 0.0014 0.0015 0.0022 0.0030 0.0020 0.0004 0.0006 0.0015 0.0001 0.0029 0.0012 0.0016 0.0012 0.0009 0.0037 0.0006 0.0016 0.0016 0.0007 0.0008 0.0011 0.0029 0.0015 0.0020 0.0003 3.7554
0.0001 0.0013 0.0007 0.0008 0.0020 0.0022 0.0008 0.0016 0.0016 0.0026 0.0013 0.0003 0.0007 0.0007 0.0008 0.0008 0.0034 0.0005 0.0002 0.0058 0.0004 0.0014 0.0005 0.0025 0.0014 0.0015 0.0022 0.0030 0.0020 0.0004 0.0006 0.0015 0.0001 0.0029 0.0012 0.0016 0.0012 0.0009 0.0037 0.0006 0.0016 0.0016 0.0007 0.0008 0.0011 0.0029 0.0015 0.0020 0.0003 0.0017 3.7567
0.0013 0.0007 0.0008 0.0020 0.0022 0.0008 0.0016 0.0016 0.0026 0.0013 0.0003 0.0007 0.0007 0.0008 0.0008 0.0034 0.0005 0.0002 0.0058 0.0004 0.0014 0.0005 0.0025 0.0014 0.0015 0.0022 0.0030 0.0020 0.0004 0.0006 0.0015 0.0001 0.0029 0.0012 0.0016 0.0012 0.0009 0.0037 0.0006 0.0016 0.0016 0.0007 0.0008 0.0011 0.0029 0.0015 0.0020 0.0003 0.0017 0.0017 3.6530
0.0007 0.0008 0.0020 0.0022 0.0008 0.0016 0.0016 0.0026 0.0013 0.0003 0.0007 0.0007 0.0008 0.0008 0.0034 0.0005 0.0002 0.0058 0.0004 0.0014 0.0005 0.0025 0.0014 0.0015 0.0022 0.0030 0.0020 0.0004 0.0006 0.0015 0.0001 0.0029 0.0012 0.0016 0.0012 0.0009 0.0037 0.0006 0.0016 0.0016 0.0007 0.0008 0.0011 0.0029 0.0015 0.0020 0.0003 0.0017 0.0017 0.0008 3.5887
0.0008 0.0020 0.0022 0.0008 0.0016 0.0016 0.0026 0.0013 0.0003 0.0007 0.0007 0.0008 0.0008 0.0034 0.0005 0.0002 0.0058 0.0004 0.0014 0.0005 0.0025 0.0014 0.0015 0.0022 0.0030 0.0020 0.0004 0.0006 0.0015 0.0001 0.0029 0.0012 0.0016 0.0012 0.0009 0.0037 0.0006 0.0016 0.0016 0.0007 0.0008 0.0011 0.0029 0.0015 0.0020 0.0003 0.0017 0.0017 0.0008 0.0005 3.6214
0.0020 0.0022 0.0008 0.0016 0.0016 0.0026 0.0013 0.0003 0.0007 0.0007 0.0008 0.0008 0.0034 0.0005 0.0002 0.0058 0.0004 0.0014 0.0005 0.0025 0.0014 0.0015 0.0022 0.0030 0.0020 0.0004 0.0006 0.0015 0.0001 0.0029 0.0012 0.0016 0.0012 0.0009 0.0037 0.0006 0.0016 0.0016 0.0007 0.0008 0.0011 0.0029 0.0015 0.0020 0.0003 0.0017 0.0017 0.0008 0.0005 0.0022 3.6211
0.0022 0.0008 0.0016 0.0016 0.0026 0.0013 0.0003 0.0007 0.0007 0.0008 0.0008 0.0034 0.0005 0.0002 0.0058 0.0004 0.0014 0.0005 0.0025 0.0014 0.0015 0.0022 0.0030 0.0020 0.0004 0.0006 0.0015 0.0001 0.0029 0.0012 0.0016 0.0012 0.0009 0.0037 0.0006 0.0016 0.0016 0.0007 0.0008 0.0011 0.0029 0.0015 0.0020 0.0003 0.0017 0.0017 0.0008 0.0005 0.0022 0.0006 3.6214
0.0008 0.0016 0.0016 0.0026 0.0013 0.0003 0.0007 0.0007 0.0008 0.0008 0.0034 0.0005 0.0002 0.0058 0.0004 0.0014 0.0005 0.0025 0.0014 0.0015 0.0022 0.0030 0.0020 0.0004 0.0006 0.0015 0.0001 0.0029 0.0012 0.0016 0.0012 0.0009 0.0037 0.0006 0.0016 0.0016 0.0007 0.0008 0.0011 0.0029 0.0015 0.0020 0.0003 0.0017 0.0017 0.0008 0.0005 0.0022 0.0006 0.0026 3.6535
0.0016 0.0016 0.0026 0.0013 0.0003 0.0007 0.0007 0.0008 0.0008 0.0034 0.0005 0.0002 0.0058 0.0004 0.0014 0.0005 0.0025 0.0014 0.0015 0.0022 0.0030 0.0020 0.0004 0.0006 0.0015 0.0001 0.0029 0.0012 0.0016 0.0012 0.0009 0.0037 0.0006 0.0016 0.0016 0.0007 0.0008 0.0011 0.0029 0.0015 0.0020 0.0003 0.0017 0.0017 0.0008 0.0005 0.0022 0.0006 0.0026 0.0009 3.6213
0.0016 0.0026 0.0013 0.0003 0.0007 0.0007 0.0008 0.0008 0.0034 0.0005 0.0002 0.0058 0.0004 0.0014 0.0005 0.0025 0.0014 0.0015 0.0022 0.0030 0.0020 0.0004 0.0006 0.0015 0.0001 0.0029 0.0012 0.0016 0.0012 0.0009 0.0037 0.0006 0.0016 0.0016 0.0007 0.0008 0.0011 0.0029 0.0015 0.0020 0.0003 0.0017 0.0017 0.0008 0.0005 0.0022 0.0006 0.0026 0.0009 0.0013 3.6873
0.0026 0.0013 0.0003 0.0007 0.0007 0.0008 0.0008 0.0034 0.0005 0.0002 0.0058 0.0004 0.0014 0.0005 0.0025 0.0014 0.0015 0.0022 0.0030 0.0020 0.0004 0.0006 0.0015 0.0001 0.0029 0.0012 0.0016 0.0012 0.0009 0.0037 0.0006 0.0016 0.0016 0.0007 0.0008 0.0011 0.0029 0.0015 0.0020 0.0003 0.0017 0.0017 0.0008 0.0005 0.0022 0.0006 0.0026 0.0009 0.0013 0.0005 3.7564
0.0013 0.0003 0.0007 0.0007 0.0008 0.0008 0.0034 0.0005 0.0002 0.0058 0.0004 0.0014 0.0005 0.0025 0.0014 0.0015 0.0022 0.0030 0.0020 0.0004 0.0006 0.0015 0.0001 0.0029 0.0012 0.0016 0.0012 0.0009 0.0037 0.0006 0.0016 0.0016 0.0007 0.0008 0.0011 0.0029 0.0015 0.0020 0.0003 0.0017 0.0017 0.0008 0.0005 0.0022 0.0006 0.0026 0.0009 0.0013 0.0005 0.0008 3.7206
0.0003 0.0007 0.0007 0.0008 0.0008 0.0034 0.0005 0.0002 0.0058 0.0004 0.0014 0.0005 0.0025 0.0014 0.0015 0.0022 0.0030 0.0020 0.0004 0.0006 0.0015 0.0001 0.0029 0.0012 0.0016 0.0012 0.0009 0.0037 0.0006 0.0016 0.0016 0.0007 0.0008 0.0011 0.0029 0.0015 0.0020 0.0003 0.0017 0.0017 0.0008 0.0005 0.0022 0.0006 0.0026 0.0009 0.0013 0.0005 0.0008 0.0021 3.7571
0.0007 0.0007 0.0008 0.0008 0.0034 0.0005 0.0002 0.0058 0.0004 0.0014 0.0005 0.0025 0.0014 0.0015 0.0022 0.0030 0.0020 0.0004 0.0006 0.0015 0.0001 0.0029 0.0012 0.0016 0.0012 0.0009 0.0037 0.0006 0.0016 0.0016 0.0007 0.0008 0.0011 0.0029 0.0015 0.0020 0.0003 0.0017 0.0017 0.0008 0.0005 0.0022 0.0006 0.0026 0.0009 0.0013 0.0005 0.0008 0.0021 0.0003 3.8327
0.0007 0.0008 0.0008 0.0034 0.0005 0.0002 0.0058 0.0004 0.0014 0.0005 0.0025 0.0014 0.0015 0.0022 0.0030 0.0020 0.0004 0.0006 0.0015 0.0001 0.0029 0.0012 0.0016 0.0012 0.0009 0.0037 0.0006 0.0016 0.0016 0.0007 0.0008 0.0011 0.0029 0.0015 0.0020 0.0003 0.0017 0.0017 0.0008 0.0005 0.0022 0.0006 0.0026 0.0009 0.0013 0.0005 0.0008 0.0021 0.0003 0.0030 3.9565
0.0008 0.0008 0.0034 0.0005 0.0002 0.0058 0.0004 0.0014 0.0005 0.0025 0.0014 0.0015 0.0022 0.0030 0.0020 0.0004 0.0006 0.0015 0.0001 0.0029 0.0012 0.0016 0.0012 0.0009 0.0037 0.0006 0.0016 0.0016 0.0007 0.0008 0.0011 0.0029 0.0015 0.0020 0.0003 0.0017 0.0017 0.0008 0.0005 0.0022 0.0006 0.0026 0.0009 0.0013 0.0005 0.0008 0.0021 0.0003 0.0030 0.0023 4.0510
0.0008 0.0034 0.0005 0.0002 0.0058 0.0004 0.0014 0.0005 0.0025 0.0014 0.0015 0.0022 0.0030 0.0020 0.0004 0.0006 0.0015 0.0001 0.0029 0.0012 0.0016 0.0012 0.0009 0.0037 0.0006 0.0016 0.0016 0.0007 0.0008 0.0011 0.0029 0.0015 0.0020 0.0003 0.0017 0.0017 0.0008 0.0005 0.0022 0.0006 0.0026 0.0009 0.0013 0.0005 0.0008 0.0021 0.0003 0.0030 0.0023 0.0005 4.1001
0.0034 0.0005 0.0002 0.0058 0.0004 0.0014 0.0005 0.0025 0.0014 0.0015 0.0022 0.0030 0.0020 0.0004 0.0006 0.0015 0.0001 0.0029 0.0012 0.0016 0.0012 0.0009 0.0037 0.0006 0.0016 0.0016 0.0007 0.0008 0.0011 0.0029 0.0015 0.0020 0.0003 0.0017 0.0017 0.0008 0.0005 0.0022 0.0006 0.0026 0.0009 0.0013 0.0005 0.0008 0.0021 0.0003 0.0030 0.0023 0.0005 0.0010 4.0498
0.0005 0.0002 0.0058 0.0004 0.0014 0.0005 0.0025 0.0014 0.0015 0.0022 0.0030 0.0020 0.0004 0.0006 0.0015 0.0001 0.0029 0.0012 0.0016 0.0012 0.0009 0.0037 0.0006 0.0016 0.0016 0.0007 0.0008 0.0011 0.0029 0.0015 0.0020 0.0003 0.0017 0.0017 0.0008 0.0005 0.0022 0.0006 0.0026 0.0009 0.0013 0.0005 0.0008 0.0021 0.0003 0.0030 0.0023 0.0005 0.0010 0.0014 3.9581
0.0002 0.0058 0.0004 0.0014 0.0005 0.0025 0.0014 0.0015 0.0022 0.0030 0.0020 0.0004 0.0006 0.0015 0.0001 0.0029 0.0012 0.0016 0.0012 0.0009 0.0037 0.0006 0.0016 0.0016 0.0007 0.0008 0.0011 0.0029 0.0015 0.0020 0.0003 0.0017 0.0017 0.0008 0.0005 0.0022 0.0006 0.0026 0.0009 0.0013 0.0005 0.0008 0.0021 0.0003 0.0030 0.0023 0.0005 0.0010 0.0014 0.0014 3.9585
0.0058 0.0004 0.0014 0.0005 0.0025 0.0014 0.0015 0.0022 0.0030 0.0020 0.0004 0.0006 0.0015 0.0001 0.0029 0.0012 0.0016 0.0012 0.0009 0.0037 0.0006 0.0016 0.0016 0.0007 0.0008 0.0011 0.0029 0.0015 0.0020 0.0003 0.0017 0.0017 0.0008 0.0005 0.0022 0.0006 0.0026 0.0009 0.0013 0.0005 0.0008 0.0021 0.0003 0.0030 0.0023 0.0005 0.0010 0.0014 0.0014 0.0008 3.9591
0.0004 0.0014 0.0005 0.0025 0.0014 0.0015 0.0022 0.0030 0.0020 0.0004 0.0006 0.0015 0.0001 0.0029 0.0012 0.0016 0.0012 0.0009 0.0037 0.0006 0.0016 0.0016 0.0007 0.0008 0.0011 0.0029 0.0015 0.0020 0.0003 0.0017 0.0017 0.0008 0.0005 0.0022 0.0006 0.0026 0.0009 0.0013 0.0005 0.0008 0.0021 0.0003 0.0030 0.0023 0.0005 0.0010 0.0014 0.0014 0.0008 0.0007 3.9720
0.0014 0.0005 0.0025 0.0014 0.0015 0.0022 0.0030 0.0020 0.0004 0.0006 0.0015 0.0001 0.0029 0.0012 0.0016 0.0012 0.0009 0.0037 0.0006 0.0016 0.0016 0.0007 0.0008 0.0011 0.0029 0.0015 0.0020 0.0003 0.0017 0.0017 0.0008 0.0005 0.0022 0.0006 0.0026 0.0009 0.0013 0.0005 0.0008 0.0021 0.0003 0.0030 0.0023 0.0005 0.0010 0.0014 0.0014 0.0008 0.0007 0.0015 3.9724
0.0005 0.0025 0.0014 0.0015 0.0022 0.0030 0.0020 0.0004 0.0006 0.0015 0.0001 0.0029 0.0012 0.0016 0.0012 0.0009 0.0037 0.0006 0.0016 0.0016 0.0007 0.0008 0.0011 0.0029 0.0015 0.0020 0.0003 0.0017 0.0017 0.0008 0.0005 0.0022 0.0006 0.0026 0.0009 0.0013 0.0005 0.0008 0.0021 0.0003 0.0030 0.0023 0.0005 0.0010 0.0014 0.0014 0.0008 0.0007 0.0015 0.0027 4.0662
0.0025 0.0014 0.0015 0.0022 0.0030 0.0020 0.0004 0.0006 0.0015 0.0001 0.0029 0.0012 0.0016 0.0012 0.0009 0.0037 0.0006 0.0016 0.0016 0.0007 0.0008 0.0011 0.0029 0.0015 0.0020 0.0003 0.0017 0.0017 0.0008 0.0005 0.0022 0.0006 0.0026 0.0009 0.0013 0.0005 0.0008 0.0021 0.0003 0.0030 0.0023 0.0005 0.0010 0.0014 0.0014 0.0008 0.0007 0.0015 0.0027 0.0009 4.0178
0.0014 0.0015 0.0022 0.0030 0.0020 0.0004 0.0006 0.0015 0.0001 0.0029 0.0012 0.0016 0.0012 0.0009 0.0037 0.0006 0.0016 0.0016 0.0007 0.0008 0.0011 0.0029 0.0015 0.0020 0.0003 0.0017 0.0017 0.0008 0.0005 0.0022 0.0006 0.0026 0.0009 0.0013 0.0005 0.0008 0.0021 0.0003 0.0030 0.0023 0.0005 0.0010 0.0014 0.0014 0.0008 0.0007 0.0015 0.0027 0.0009 0.0005 3.9717
0.0015 0.0022 0.0030 0.0020 0.0004 0.0006 0.0015 0.0001 0.0029 0.0012 0.0016 0.0012 0.0009 0.0037 0.0006 0.0016 0.0016 0.0007 0.0008 0.0011 0.0029 0.0015 0.0020 0.0003 0.0017 0.0017 0.0008 0.0005 0.0022 0.0006 0.0026 0.0009 0.0013 0.0005 0.0008 0.0021 0.0003 0.0030 0.0023 0.0005 0.0010 0.0014 0.0014 0.0008 0.0007 0.0015 0.0027 0.0009 0.0005 0.0005 3.8850
0.0022 0.0030 0.0020 0.0004 0.0006 0.0015 0.0001 0.0029 0.0012 0.0016 0.0012 0.0009 0.0037 0.0006 0.0016 0.0016 0.0007 0.0008 0.0011 0.0029 0.0015 0.0020 0.0003 0.0017 0.0017 0.0008 0.0005 0.0022 0.0006 0.0026 0.0009 0.0013 0.0005 0.0008 0.0021 0.0003 0.0030 0.0023 0.0005 0.0010 0.0014 0.0014 0.0008 0.0007 0.0015 0.0027 0.0009 0.0005 0.0005 0.0017 3.8445
0.0030 0.0020 0.0004 0.0006 0.0015 0.0001 0.0029 0.0012 0.0016 0.0012 0.0009 0.0037 0.0006 0.0016 0.0016 0.0007 0.0008 0.0011 0.0029 0.0015 0.0020 0.0003 0.0017 0.0017 0.0008 0.0005 0.0022 0.0006 0.0026 0.0009 0.0013 0.0005 0.0008 0.0021 0.0003 0.0030 0.0023 0.0005 0.0010 0.0014 0.0014 0.0008 0.0007 0.0015 0.0027 0.0009 0.0005 0.0005 0.0017 0.0001 3.8049
0.0020 0.0004 0.0006 0.0015 0.0001 0.0029 0.0012 0.0016 0.0012 0.0009 0.0037 0.0006 0.0016 0.0016 0.0007 0.0008 0.0011 0.0029 0.0015 0.0020 0.0003 0.0017 0.0017 0.0008 0.0005 0.0022 0.0006 0.0026 0.0009 0.0013 0.0005 0.0008 0.0021 0.0003 0.0030 0.0023 0.0005 0.0010 0.0014 0.0014 0.0008 0.0007 0.0015 0.0027 0.0009 0.0005 0.0005 0.0017 0.0001 0.0009 3.7688
0.0004 0.0006 0.0015 0.0001 0.0029 0.0012 0.0016 0.0012 0.0009 0.0037 0.0006 0.0016 0.0016 0.0007 0.0008 0.0011 0.0029 0.0015 0.0020 0.0003 0.0017 0.0017 0.0008 0.0005 0.0022 0.0006 0.0026 0.0009 0.0013 0.0005 0.0008 0.0021 0.0003 0.0030 0.0023 0.0005 0.0010 0.0014 0.0014 0.0008 0.0007 0.0015 0.0027 0.0009 0.0005 0.0005 0.0017 0.0001 0.0009 0.0008 3.8063
0.0006 0.0015 0.0001 0.0029 0.0012 0.0016 0.0012 0.0009 0.0037 0.0006 0.0016 0.0016 0.0007 0.0008 0.0011 0.0029 0.0015 0.0020 0.0003 0.0017 0.0017 0.0008 0.0005 0.0022 0.0006 0.0026 0.0009 0.0013 0.0005 0.0008 0.0021 0.0003 0.0030 0.0023 0.0005 0.0010 0.0014 0.0014 0.0008 0.0007 0.0015 0.0027 0.0009 0.0005 0.0005 0.0017 0.0001 0.0009 0.0008 0.0012 3.6980
0.0015 0.0001 0.0029 0.0012 0.0016 0.0012 0.0009 0.0037 0.0006 0.0016 0.0016 0.0007 0.0008 0.0011 0.0029 0.0015 0.0020 0.0003 0.0017 0.0017 0.0008 0.0005 0.0022 0.0006 0.0026 0.0009 0.0013 0.0005 0.0008 0.0021 0.0003 0.0030 0.0023 0.0005 0.0010 0.0014 0.0014 0.0008 0.0007 0.0015 0.0027 0.0009 0.0005 0.0005 0.0017 0.0001 0.0009 0.0008 0.0012 0.0004 3.6641
0.0001 0.0029 0.0012 0.0016 0.0012 0.0009 0.0037 0.0006 0.0016 0.0016 0.0007 0.0008 0.0011 0.0029 0.0015 0.0020 0.0003 0.0017 0.0017 0.0008 0.0005 0.0022 0.0006 0.0026 0.0009 0.0013 0.0005 0.0008 0.0021 0.0003 0.0030 0.0023 0.0005 0.0010 0.0014 0.0014 0.0008 0.0007 0.0015 0.0027 0.0009 0.0005 0.0005 0.0017 0.0001 0.0009 0.0008 0.0012 0.0004 0.0004 3.5687
0.0029 0.0012 0.0016 0.0012 0.0009 0.0037 0.0006 0.0016 0.0016 0.0007 0.0008 0.0011 0.0029 0.0015 0.0020 0.0003 0.0017 0.0017 0.0008 0.0005 0.0022 0.0006 0.0026 0.0009 0.0013 0.0005 0.0008 0.0021 0.0003 0.0030 0.0023 0.0005 0.0010 0.0014 0.0014 0.0008 0.0007 0.0015 0.0027 0.0009 0.0005 0.0005 0.0017 0.0001 0.0009 0.0008 0.0012 0.0004 0.0004 0.0013 3.5997
0.0012 0.0016 0.0012 0.0009 0.0037 0.0006 0.0016 0.0016 0.0007 0.0008 0.0011 0.0029 0.0015 0.0020 0.0003 0.0017 0.0017 0.0008 0.0005 0.0022 0.0006 0.0026 0.0009 0.0013 0.0005 0.0008 0.0021 0.0003 0.0030 0.0023 0.0005 0.0010 0.0014 0.0014 0.0008 0.0007 0.0015 0.0027 0.0009 0.0005 0.0005 0.0017 0.0001 0.0009 0.0008 0.0012 0.0004 0.0004 0.0013 0.0005 3.6007
0.0016 0.0012 0.0009 0.0037 0.0006 0.0016 0.0016 0.0007 0.0008 0.0011 0.0029 0.0015 0.0020 0.0003 0.0017 0.0017 0.0008 0.0005 0.0022 0.0006 0.0026 0.0009 0.0013 0.0005 0.0008 0.0021 0.0003 0.0030 0.0023 0.0005 0.0010 0.0014 0.0014 0.0008 0.0007 0.0015 0.0027 0.0009 0.0005 0.0005 0.0017 0.0001 0.0009 0.0008 0.0012 0.0004 0.0004 0.0013 0.0005 0.0006 3.6647
0.0012 0.0009 0.0037 0.0006 0.0016 0.0016 0.0007 0.0008 0.0011 0.0029 0.0015 0.0020 0.0003 0.0017 0.0017 0.0008 0.0005 0.0022 0.0006 0.0026 0.0009 0.0013 0.0005 0.0008 0.0021 0.0003 0.0030 0.0023 0.0005 0.0010 0.0014 0.0014 0.0008 0.0007 0.0015 0.0027 0.0009 0.0005 0.0005 0.0017 0.0001 0.0009 0.0008 0.0012 0.0004 0.0004 0.0013 0.0005 0.0006 0.0003 3.6319
0.0009 0.0037 0.0006 0.0016 0.0016 0.0007 0.0008 0.0011 0.0029 0.0015 0.0020 0.0003 0.0017 0.0017 0.0008 0.0005 0.0022 0.0006 0.0026 0.0009 0.0013 0.0005 0.0008 0.0021 0.0003 0.0030 0.0023 0.0005 0.0010 0.0014 0.0014 0.0008 0.0007 0.0015 0.0027 0.0009 0.0005 0.0005 0.0017 0.0001 0.0009 0.0008 0.0012 0.0004 0.0004 0.0013 0.0005 0.0006 0.0003 0.0002 3.6312
0.0037 0.0006 0.0016 0.0016 0.0007 0.0008 0.0011 0.0029 0.0015 0.0020 0.0003 0.0017 0.0017 0.0008 0.0005 0.0022 0.0006 0.0026 0.0009 0.0013 0.0005 0.0008 0.0021 0.0003 0.0030 0.0023 0.0005 0.0010 0.0014 0.0014 0.0008 0.0007 0.0015 0.0027 0.0009 0.0005 0.0005 0.0017 0.0001 0.0009 0.0008 0.0012 0.0004 0.0004 0.0013 0.0005 0.0006 0.0003 0.0002 0.0035 3.6288
0.0006 0.0016 0.0016 0.0007 0.0008 0.0011 0.0029 0.0015 0.0020 0.0003 0.0017 0.0017 0.0008 0.0005 0.0022 0.0006 0.0026 0.0009 0.0013 0.0005 0.0008 0.0021 0.0003 0.0030 0.0023 0.0005 0.0010 0.0014 0.0014 0.0008 0.0007 0.0015 0.0027 0.0009 0.0005 0.0005 0.0017 0.0001 0.0009 0.0008 0.0012 0.0004 0.0004 0.0013 0.0005 0.0006 0.0003 0.0002 0.0035 0.0008 3.6316
0.0016 0.0016 0.0007 0.0008 0.0011 0.0029 0.0015 0.0020 0.0003 0.0017 0.0017 0.0008 0.0005 0.0022 0.0006 0.0026 0.0009 0.0013 0.0005 0.0008 0.0021 0.0003 0.0030 0.0023 0.0005 0.0010 0.0014 0.0014 0.0008 0.0007 0.0015 0.0027 0.0009 0.0005 0.0005 0.0017 0.0001 0.0009 0.0008 0.0012 0.0004 0.0004 0.0013 0.0005 0.0006 0.0003 0.0002 0.0035 0.0008 0.0011 3.5694
0.0016 0.0007 0.0008 0.0011 0.0029 0.0015 0.0020 0.0003 0.0017 0.0017 0.0008 0.0005 0.0022 0.0006 0.0026 0.0009 0.0013 0.0005 0.0008 0.0021 0.0003 0.0030 0.0023 0.0005 0.0010 0.0014 0.0014 0.0008 0.0007 0.0015 0.0027 0.0009 0.0005 0.0005 0.0017 0.0001 0.0009 0.0008 0.0012 0.0004 0.0004 0.0013 0.0005 0.0006 0.0003 0.0002 0.0035 0.0008 0.0011 0.0015 3.6001
0.0007 0.0008 0.0011 0.0029 0.0015 0.0020 0.0003 0.0017 0.0017 0.0008 0.0005 0.0022 0.0006 0.0026 0.0009 0.0013 0.0005 0.0008 0.0021 0.0003 0.0030 0.0023 0.0005 0.0010 0.0014 0.0014 0.0008 0.0007 0.0015 0.0027 0.0009 0.0005 0.0005 0.0017 0.0001 0.0009 0.0008 0.0012 0.0004 0.0004 0.0013 0.0005 0.0006 0.0003 0.0002 0.0035 0.0008 0.0011 0.0015 0.0011 3.6002
0.0008 0.0011 0.0029 0.0015 0.0020 0.0003 0.0017 0.0017 0.0008 0.0005 0.0022 0.0006 0.0026 0.0009 0.0013 0.0005 0.0008 0.0021 0.0003 0.0030 0.0023 0.0005 0.0010 0.0014 0.0014 0.0008 0.0007 0.0015 0.0027 0.0009 0.0005 0.0005 0.0017 0.0001 0.0009 0.0008 0.0012 0.0004 0.0004 0.0013 0.0005 0.0006 0.0003 0.0002 0.0035 0.0008 0.0011 0.0015 0.0011 0.0028 3.5995
0.0011 0.0029 0.0015 0.0020 0.0003 0.0017 0.0017 0.0008 0.0005 0.0022 0.0006 0.0026 0.0009 0.0013 0.0005 0.0008 0.0021 0.0003 0.0030 0.0023 0.0005 0.0010 0.0014 0.0014 0.0008 0.0007 0.0015 0.0027 0.0009 0.0005 0.0005 0.0017 0.0001 0.0009 0.0008 0.0012 0.0004 0.0004 0.0013 0.0005 0.0006 0.0003 0.0002 0.0035 0.0008 0.0011 0.0015 0.0011 0.0028 0.0003 3.6637
0.0029 0.0015 0.0020 0.0003 0.0017 0.0017 0.0008 0.0005 0.0022 0.0006 0.0026 0.0009 0.0013 0.0005 0.0008 0.0021 0.0003 0.0030 0.0023 0.0005 0.0010 0.0014 0.0014 0.0008 0.0007 0.0015 0.0027 0.0009 0.0005 0.0005 0.0017 0.0001 0.0009 0.0008 0.0012 0.0004 0.0004 0.0013 0.0005 0.0006 0.0003 0.0002 0.0035 0.0008 0.0011 0.0015 0.0011 0.0028 0.0003 0.0011 3.5996
0.0015 0.0020 0.0003 0.0017 0.0017 0.0008 0.0005 0.0022 0.0006 0.0026 0.0009 0.0013 0.0005 0.0008 0.0021 0.0003 0.0030 0.0023 0.0005 0.0010 0.0014 0.0014 0.0008 0.0007 0.0015 0.0027 0.0009 0.0005 0.0005 0.0017 0.0001 0.0009 0.0008 0.0012 0.0004 0.0004 0.0013 0.0005 0.0006 0.0003 0.0002 0.0035 0.0008 0.0011 0.0015 0.0011 0.0028 0.0003 0.0011 0.0021 3.6003
0.0020 0.0003 0.0017 0.0017 0.0008 0.0005 0.0022 0.0006 0.0026 0.0009 0.0013 0.0005 0.0008 0.0021 0.0003 0.0030 0.0023 0.0005 0.0010 0.0014 0.0014 0.0008 0.0007 0.0015 0.0027 0.0009 0.0005 0.0005 0.0017 0.0001 0.0009 0.0008 0.0012 0.0004 0.0004 0.0013 0.0005 0.0006 0.0003 0.0002 0.0035 0.0008 0.0011 0.0015 0.0011 0.0028 0.0003 0.0011 0.0021 0.0001 3.6318
0.0003 0.0017 0.0017 0.0008 0.0005 0.0022 0.0006 0.0026 0.0009 0.0013 0.0005 0.0008 0.0021 0.0003 0.0030 0.0023 0.0005 0.0010 0.0014 0.0014 0.0008 0.0007 0.0015 0.0027 0.0009 0.0005 0.0005 0.0017 0.0001 0.0009 0.0008 0.0012 0.0004 0.0004 0.0013 0.0005 0.0006 0.0003 0.0002 0.0035 0.0008 0.0011 0.0015 0.0011 0.0028 0.0003 0.0011 0.0021 0.0001 0.0006 3.6320
0.0017 0.0017 0.0008 0.0005 0.0022 0.0006 0.0026 0.0009 0.0013 0.0005 0.0008 0.0021 0.0003 0.0030 0.0023 0.0005 0.0010 0.0014 0.0014 0.0008 0.0007 0.0015 0.0027 0.0009 0.0005 0.0005 0.0017 0.0001 0.0009 0.0008 0.0012 0.0004 0.0004 0.0013 0.0005 0.0006 0.0003 0.0002 0.0035 0.0008 0.0011 0.0015 0.0011 0.0028 0.0003 0.0011 0.0021 0.0001 0.0006 0.0008 3.6321
0.0017 0.0008 0.0005 0.0022 0.0006 0.0026 0.0009 0.0013 0.0005 0.0008 0.0021 0.0003 0.0030 0.0023 0.0005 0.0010 0.0014 0.0014 0.0008 0.0007 0.0015 0.0027 0.0009 0.0005 0.0005 0.0017 0.0001 0.0009 0.0008 0.0012 0.0004 0.0004 0.0013 0.0005 0.0006 0.0003 0.0002 0.0035 0.0008 0.0011 0.0015 0.0011 0.0028 0.0003 0.0011 0.0021 0.0001 0.0006 0.0008 0.0010 3.6987
0.0008 0.0005 0.0022 0.0006 0.0026 0.0009 0.0013 0.0005 0.0008 0.0021 0.0003 0.0030 0.0023 0.0005 0.0010 0.0014 0.0014 0.0008 0.0007 0.0015 0.0027 0.0009 0.0005 0.0005 0.0017 0.0001 0.0009 0.0008 0.0012 0.0004 0.0004 0.0013 0.0005 0.0006 0.0003 0.0002 0.0035 0.0008 0.0011 0.0015 0.0011 0.0028 0.0003 0.0011 0.0021 0.0001 0.0006 0.0008 0.0010 0.0002 3.6006
0.0005 0.0022 0.0006 0.0026 0.0009 0.0013 0.0005 0.0008 0.0021 0.0003 0.0030 0.0023 0.0005 0.0010 0.0014 0.0014 0.0008 0.0007 0.0015 0.0027 0.0009 0.0005 0.0005 0.0017 0.0001 0.0009 0.0008 0.0012 0.0004 0.0004 0.0013 0.0005 0.0006 0.0003 0.0002 0.0035 0.0008 0.0011 0.0015 0.0011 0.0028 0.0003 0.0011 0.0021 0.0001 0.0006 0.0008 0.0010 0.0002 0.0014 3.5700
0.0022 0.0006 0.0026 0.0009 0.0013 0.0005 0.0008 0.0021 0.0003 0.0030 0.0023 0.0005 0.0010 0.0014 0.0014 0.0008 0.0007 0.0015 0.0027 0.0009 0.0005 0.0005 0.0017 0.0001 0.0009 0.0008 0.0012 0.0004 0.0004 0.0013 0.0005 0.0006 0.0003 0.0002 0.0035 0.0008 0.0011 0.0015 0.0011 0.0028 0.0003 0.0011 0.0021 0.0001 0.0006 0.0008 0.0010 0.0002 0.0014 0.0012 3.6005
0.0006 0.0026 0.0009 0.0013 0.0005 0.0008 0.0021 0.0003 0.0030 0.0023 0.0005 0.0010 0.0014 0.0014 0.0008 0.0007 0.0015 0.0027 0.0009 0.0005 0.0005 0.0017 0.0001 0.0009 0.0008 0.0012 0.0004 0.0004 0.0013 0.0005 0.0006 0.0003 0.0002 0.0035 0.0008 0.0011 0.0015 0.0011 0.0028 0.0003 0.0011 0.0021 0.0001 0.0006 0.0008 0.0010 0.0002 0.0014 0.0012 0.0005 3.6006
0.0026 0.0009 0.0013 0.0005 0.0008 0.0021 0.0003 0.0030 0.0023 0.0005 0.0010 0.0014 0.0014 0.0008 0.0007 0.0015 0.0027 0.0009 0.0005 0.0005 0.0017 0.0001 0.0009 0.0008 0.0012 0.0004 0.0004 0.0013 0.0005 0.0006 0.0003 0.0002 0.0035 0.0008 0.0011 0.0015 0.0011 0.0028 0.0003 0.0011 0.0021 0.0001 0.0006 0.0008 0.0010 0.0002 0.0014 0.0012 0.0005 0.0007 3.5400
0.0009 0.0013 0.0005 0.0008 0.0021 0.0003 0.0030 0.0023 0.0005 0.0010 0.0014 0.0014 0.0008 0.0007 0.0015 0.0027 0.0009 0.0005 0.0005 0.0017 0.0001 0.0009 0.0008 0.0012 0.0004 0.0004 0.0013 0.0005 0.0006 0.0003 0.0002 0.0035 0.0008 0.0011 0.0015 0.0011 0.0028 0.0003 0.0011 0.0021 0.0001 0.0006 0.0008 0.0010 0.0002 0.0014 0.0012 0.0005 0.0007 0.0011 3.4298
0.0013 0.0005 0.0008 0.0021 0.0003 0.0030 0.0023 0.0005 0.0010 0.0014 0.0014 0.0008 0.0007 0.0015 0.0027 0.0009 0.0005 0.0005 0.0017 0.0001 0.0009 0.0008 0.0012 0.0004 0.0004 0.0013 0.0005 0.0006 0.0003 0.0002 0.0035 0.0008 0.0011 0.0015 0.0011 0.0028 0.0003 0.0011 0.0021 0.0001 0.0006 0.0008 0.0010 0.0002 0.0014 0.0012 0.0005 0.0007 0.0011 0.0023 3.4561
0.0005 0.0008 0.0021 0.0003 0.0030 0.0023 0.0005 0.0010 0.0014 0.0014 0.0008 0.0007 0.0015 0.0027 0.0009 0.0005 0.0005 0.0017 0.0001 0.0009 0.0008 0.0012 0.0004 0.0004 0.0013 0.0005 0.0006 0.0003 0.0002 0.0035 0.0008 0.0011 0.0015 0.0011 0.0028 0.0003 0.0011 0.0021 0.0001 0.0006 0.0008 0.0010 0.0002 0.0014 0.0012 0.0005 0.0007 0.0011 0.0023 0.0012 3.5406
0.0008 0.0021 0.0003 0.0030 0.0023 0.0005 0.0010 0.0014 0.0014 0.0008 0.0007 0.0015 0.0027 0.0009 0.0005 0.0005 0.0017 0.0001 0.0009 0.0008 0.0012 0.0004 0.0004 0.0013 0.0005 0.0006 0.0003 0.0002 0.0035 0.0008 0.0011 0.0015 0.0011 0.0028 0.0003 0.0011 0.0021 0.0001 0.0006 0.0008 0.0010 0.0002 0.0014 0.0012 0.0005 0.0007 0.0011 0.0023 0.0012 0.0005 3.5118
0.0021 0.0003 0.0030 0.0023 0.0005 0.0010 0.0014 0.0014 0.0008 0.0007 0.0015 0.0027 0.0009 0.0005 0.0005 0.0017 0.0001 0.0009 0.0008 0.0012 0.0004 0.0004 0.0013 0.0005 0.0006 0.0003 0.0002 0.0035 0.0008 0.0011 0.0015 0.0011 0.0028 0.0003 0.0011 0.0021 0.0001 0.0006 0.0008 0.0010 0.0002 0.0014 0.0012 0.0005 0.0007 0.0011 0.0023 0.0012 0.0005 0.0011 3.5119
0.0003 0.0030 0.0023 0.0005 0.0010 0.0014 0.0014 0.0008 0.0007 0.0015 0.0027 0.0009 0.0005 0.0005 0.0017 0.0001 0.0009 0.0008 0.0012 0.0004 0.0004 0.0013 0.0005 0.0006 0.0003 0.0002 0.0035 0.0008 0.0011 0.0015 0.0011 0.0028 0.0003 0.0011 0.0021 0.0001 0.0006 0.0008 0.0010 0.0002 0.0014 0.0012 0.0005 0.0007 0.0011 0.0023 0.0012 0.0005 0.0011 0.0009 3.5409
0.0030 0.0023 0.0005 0.0010 0.0014 0.0014 0.0008 0.0007 0.0015 0.0027 0.0009 0.0005 0.0005 0.0017 0.0001 0.0009 0.0008 0.0012 0.0004 0.0004 0.0013 0.0005 0.0006 0.0003 0.0002 0.0035 0.0008 0.0011 0.0015 0.0011 0.0028 0.0003 0.0011 0.0021 0.0001 0.0006 0.0008 0.0010 0.0002 0.0014 0.0012 0.0005 0.0007 0.0011 0.0023 0.0012 0.0005 0.0011 0.0009 0.0011 3.4567
0.0023 0.0005 0.0010 0.0014 0.0014 0.0008 0.0007 0.0015 0.0027 0.0009 0.0005 0.0005 0.0017 0.0001 0.0009 0.0008 0.0012 0.0004 0.0004 0.0013 0.0005 0.0006 0.0003 0.0002 0.0035 0.0008 0.0011 0.0015 0.0011 0.0028 0.0003 0.0011 0.0021 0.0001 0.0006 0.0008 0.0010 0.0002 0.0014 0.0012 0.0005 0.0007 0.0011 0.0023 0.0012 0.0005 0.0011 0.0009 0.0011 0.0005 3.4849
0.0005 0.0010 0.0014 0.0014 0.0008 0.0007 0.0015 0.0027 0.0009 0.0005 0.0005 0.0017 0.0001 0.0009 0.0008 0.0012 0.0004 0.0004 0.0013 0.0005 0.0006 0.0003 0.0002 0.0035 0.0008 0.0011 0.0015 0.0011 0.0028 0.0003 0.0011 0.0021 0.0001 0.0006 0.0008 0.0010 0.0002 0.0014 0.0012 0.0005 0.0007 0.0011 0.0023 0.0012 0.0005 0.0011 0.0009 0.0011 0.0005 0.0006 3.4850
0.0010 0.0014 0.0014 0.0008 0.0007 0.0015 0.0027 0.0009 0.0005 0.0005 0.0017 0.0001 0.0009 0.0008 0.0012 0.0004 0.0004 0.0013 0.0005 0.0006 0.0003 0.0002 0.0035 0.0008 0.0011 0.0015 0.0011 0.0028 0.0003 0.0011 0.0021 0.0001 0.0006 0.0008 0.0010 0.0002 0.0014 0.0012 0.0005 0.0007 0.0011 0.0023 0.0012 0.0005 0.0011 0.0009 0.0011 0.0005 0.0006 0.0010 3.4052
0.0014 0.0014 0.0008 0.0007 0.0015 0.0027 0.0009 0.0005 0.0005 0.0017 0.0001 0.0009 0.0008 0.0012 0.0004 0.0004 0.0013 0.0005 0.0006 0.0003 0.0002 0.0035 0.0008 0.0011 0.0015 0.0011 0.0028 0.0003 0.0011 0.0021 0.0001 0.0006 0.0008 0.0010 0.0002 0.0014 0.0012 0.0005 0.0007 0.0011 0.0023 0.0012 0.0005 0.0011 0.0009 0.0011 0.0005 0.0006 0.0010 0.0010 3.4310
0.0014 0.0008 0.0007 0.0015 0.0027 0.0009 0.0005 0.0005 0.0017 0.0001 0.0009 0.0008 0.0012 0.0004 0.0004 0.0013 0.0005 0.0006 0.0003 0.0002 0.0035 0.0008 0.0011 0.0015 0.0011 0.0028 0.0003 0.0011 0.0021 0.0001 0.0006 0.0008 0.0010 0.0002 0.0014 0.0012 0.0005 0.0007 0.0011 0.0023 0.0012 0.0005 0.0011 0.0009 0.0011 0.0005 0.0006 0.0010 0.0010 0.0003 3.4576
0.0008 0.0007 0.0015 0.0027 0.0009 0.0005 0.0005 0.0017 0.0001 0.0009 0.0008 0.0012 0.0004 0.0004 0.0013 0.0005 0.0006 0.0003 0.0002 0.0035 0.0008 0.0011 0.0015 0.0011 0.0028 0.0003 0.0011 0.0021 0.0001 0.0006 0.0008 0.0010 0.0002 0.0014 0.0012 0.0005 0.0007 0.0011 0.0023 0.0012 0.0005 0.0011 0.0009 0.0011 0.0005 0.0006 0.0010 0.0010 0.0003 0.0006 3.4575
0.0007 0.0015 0.0027 0.0009 0.0005 0.0005 0.0017 0.0001 0.0009 0.0008 0.0012 0.0004 0.0004 0.0013 0.0005 0.0006 0.0003 0.0002 0.0035 0.0008 0.0011 0.0015 0.0011 0.0028 0.0003 0.0011 0.0021 0.0001 0.0006 0.0008 0.0010 0.0002 0.0014 0.0012 0.0005 0.0007 0.0011 0.0023 0.0012 0.0005 0.0011 0.0009 0.0011 0.0005 0.0006 0.0010 0.0010 0.0003 0.0006 0.0013 3.5130
0.0015 0.0027 0.0009 0.0005 0.0005 0.0017 0.0001 0.0009 0.0008 0.0012 0.0004 0.0004 0.0013 0.0005 0.0006 0.0003 0.0002 0.0035 0.0008 0.0011 0.0015 0.0011 0.0028 0.0003 0.0011 0.0021 0.0001 0.0006 0.0008 0.0010 0.0002 0.0014 0.0012 0.0005 0.0007 0.0011 0.0023 0.0012 0.0005 0.0011 0.0009 0.0011 0.0005 0.0006 0.0010 0.0010 0.0003 0.0006 0.0013 0.0010 3.5419
0.0027 0.0009 0.0005 0.0005 0.0017 0.0001 0.0009 0.0008 0.0012 0.0004 0.0004 0.0013 0.0005 0.0006 0.0003 0.0002 0.0035 0.0008 0.0011 0.0015 0.0011 0.0028 0.0003 0.0011 0.0021 0.0001 0.0006 0.0008 0.0010 0.0002 0.0014 0.0012 0.0005 0.0007 0.0011 0.0023 0.0012 0.0005 0.0011 0.0009 0.0011 0.0005 0.0006 0.0010 0.0010 0.0003 0.0006 0.0013 0.0010 0.0013 3.5716
0.0009 0.0005 0.0005 0.0017 0.0001 0.0009 0.0008 0.0012 0.0004 0.0004 0.0013 0.0005 0.0006 0.0003 0.0002 0.0035 0.0008 0.0011 0.0015 0.0011 0.0028 0.0003 0.0011 0.0021 0.0001 0.0006 0.0008 0.0010 0.0002 0.0014 0.0012 0.0005 0.0007 0.0011 0.0023 0.0012 0.0005 0.0011 0.0009 0.0011 0.0005 0.0006 0.0010 0.0010 0.0003 0.0006 0.0013 0.0010 0.0013 0.0007 3.5424
0.0005 0.0005 0.0017 0.0001 0.0009 0.0008 0.0012 0.0004 0.0004 0.0013 0.0005 0.0006 0.0003 0.0002 0.0035 0.0008 0.0011 0.0015 0.0011 0.0028 0.0003 0.0011 0.0021 0.0001 0.0006 0.0008 0.0010 0.0002 0.0014 0.0012 0.0005 0.0007 0.0011 0.0023 0.0012 0.0005 0.0011 0.0009 0.0011 0.0005 0.0006 0.0010 0.0010 0.0003 0.0006 0.0013 0.0010 0.0013 0.0007 0.0007 3.4853
[truncated: 463,030 more chars]
