# Supplementary material for: A Bio-Inspired Chaos Sensor Model Based on the Perceptron Neural Network: Machine Learning Concept and Application for Computational Neuro-Science
Source: Sensors (Basel). 2023 Aug 12;23(16):7137. doi: 10.3390/s23167137 (PMC10458403; doi:10.3390/s23167137)
Supplement: Supplementary file 1 [file sensors-23-07137-s001.zip › datasets/Info_exp.txt]

Two datasets (Base_1_exp.txt, Base_2_exp.txt) have the same structure: the first 50 columns contain the values of the time series, and the 51st column is the value of the Fuzzy entropy calculated using the method from section 2.5.
Base_1_exp.txt consists of time series generated with first 9 recordings were made with the rat at rest and  second 9 recordings were made while the L5 dermatome was stimulated.
Base_2_exp.txt consists of time series generated with 1 recordings were made with the rat at rest and  1 recording were made while the L5 dermatome was stimulated.
The databases were compiled based on open data of action potentials recorded from the L5 dorsal rootlet of rat [1,2].

1. 	Metcalfe, B.W.; Hunter, A.J.; Graham-Harper-Cater, J.E.; Taylor, J.T. Array Processing of Neural Signals Recorded from the Peripheral Nervous System for the Classification of Action Potentials. J. Neurosci. Methods 2021, 347, 108967, doi:https://doi.org/10.1016/j.jneumeth.2020.108967.
2. 	Metcalfe, B.; Hunter, A.; Graham-Harper-Cater, J.; Taylor, J. A Dataset of Action Potentials Recorded from the L5 Dorsal Rootlet of Rat Using a Multiple Electrode Array. Data Br. 2020, 33, 106561, doi:https://doi.org/10.1016/j.dib.2020.106561.
