# Supplementary material for: A Bio-Inspired Chaos Sensor Model Based on the Perceptron Neural Network: Machine Learning Concept and Application for Computational Neuro-Science
Source: Sensors (Basel). 2023 Aug 12;23(16):7137. doi: 10.3390/s23167137 (PMC10458403; doi:10.3390/s23167137)
Supplement: Supplementary file 1 [file sensors-23-07137-s001.zip › Model_1/inter_2_1x1.txt]

-0.0225627
