# Supplementary material for: A Bio-Inspired Chaos Sensor Model Based on the Perceptron Neural Network: Machine Learning Concept and Application for Computational Neuro-Science
Source: Sensors (Basel). 2023 Aug 12;23(16):7137. doi: 10.3390/s23167137 (PMC10458403; doi:10.3390/s23167137)
Supplement: Supplementary file 1 [file sensors-23-07137-s001.zip › Model_1/inter_1_50x1.txt]

0.438683
-0.320916
0.28962
-0.173782
0.932108
0.276893
1.02614
0.733673
0.727633
0.561803
0.629949
-0.16792
1.13546
0.0270391
0.426917
-0.358195
-0.088332
0.790252
0.766438
0.149597
-0.109116
-0.0482786
0.717809
0.590433
0.0104932
0.648404
0.118046
-0.46126
-0.258009
-0.127229
1.03417
0.491532
0.765743
1.11
1.29721
0.951078
0.692551
0.482701
-0.637046
-0.491372
0.733242
0.343904
0.973286
0.169562
0.409201
1.21468
0.925129
0.481617
0.991058
-0.352994
