# Supplementary material for: A Bio-Inspired Chaos Sensor Model Based on the Perceptron Neural Network: Machine Learning Concept and Application for Computational Neuro-Science
Source: Sensors (Basel). 2023 Aug 12;23(16):7137. doi: 10.3390/s23167137 (PMC10458403; doi:10.3390/s23167137)
Supplement: Supplementary file 1 [file sensors-23-07137-s001.zip › Model_1/coeffs_2_50x1.txt]

0.354698
-0.179712
0.139596
-0.180494
0.214866
0.161875
0.195507
0.181879
0.404264
0.370331
0.347264
0.0723579
0.26615
0.0845755
0.284457
-0.261401
-0.120233
0.236193
0.262377
0.116707
-0.218461
0.0216115
0.169497
0.340826
-0.123918
0.265149
0.135116
-0.231214
-0.276985
0.038518
0.257569
0.343417
0.306559
0.191441
0.204465
0.325059
0.360645
0.200698
-0.294751
-0.237437
0.302714
0.106983
0.231166
0.0937163
0.291533
0.232691
0.193756
0.133973
0.195447
-0.255992
