# Supplementary material for: A Bio-Inspired Chaos Sensor Model Based on the Perceptron Neural Network: Machine Learning Concept and Application for Computational Neuro-Science
Source: Sensors (Basel). 2023 Aug 12;23(16):7137. doi: 10.3390/s23167137 (PMC10458403; doi:10.3390/s23167137)
Supplement: Supplementary file 1 [file sensors-23-07137-s001.zip › Model_1/coeffs_1_50x50.txt]

-0.068906	0.0601286	-0.228138	-0.0447937	0.00835754	-0.119401	-0.099724	-0.087862	0.11405	-0.0980058	-0.0224362	0.119355	0.0447843	0.139326	-0.19843	0.0432101	-0.0361968	-0.0985748	-0.0365471	-0.211784	0.018784	0.0446323	0.00768493	0.0887054	0.110746	0.131268	-0.164154	-0.162792	-0.0327285	0.0882825	-0.0859285	0.0308409	0.118205	0.0229853	0.104029	-0.0315867	0.116933	0.0454969	-0.118984	0.0696963	0.141583	0.0827269	-0.00505448	0.0471951	-0.062034	0.0703792	0.292808	-0.0553027	-0.000458384	-0.214383
-0.058216	0.0728679	-0.152009	0.0296611	0.0625983	-0.0853877	0.096987	0.0298253	0.171126	-0.0368611	-0.108	-0.0552279	0.106773	-0.106372	-0.102783	0.098904	0.0473348	-0.0508262	0.292238	-0.0675053	0.0634621	-0.116772	-0.101689	0.146602	0.0647607	-0.11278	0.116857	-0.0596453	-0.0127111	0.0593171	0.321811	0.240636	0.257614	-0.040678	0.0286747	0.0682276	0.108334	0.0948839	0.0315447	0.0814916	-0.054172	0.0828225	0.049	-0.0408214	-0.0764385	0.015183	0.171638	0.0819687	0.0139111	-0.0394864
-0.0299127	0.0792855	0.162222	-0.00897334	0.118122	0.16094	0.0475985	0.0812502	0.11801	0.209959	-0.120389	-0.193031	0.301505	-0.0137635	-0.142653	0.022231	0.125007	0.104975	0.223408	-0.114048	-0.139827	-0.144677	-0.0275689	0.0105588	0.126154	0.029099	0.0250125	0.0451023	-0.153852	-0.104794	0.220571	0.196466	0.0665404	-0.0653805	0.0853394	-0.000886213	0.0479549	0.102122	0.0411809	0.198308	-0.0608014	-0.0610546	0.0345762	-0.143858	-0.190648	0.0540305	0.000559728	0.0431008	0.197688	-0.206046
0.0194795	0.0879414	0.124277	-0.126503	0.0450005	-0.0589582	-0.0512542	-0.0608102	0.323996	0.146974	-0.127923	0.0549758	0.0814115	0.137591	-0.0997447	-0.165996	-0.0494627	-0.139411	0.178868	-0.0597872	-0.0320671	0.139874	0.0755409	0.00654657	-0.0386393	0.0306811	0.0690227	-0.066576	-0.0140952	-0.0438323	0.0567424	0.0536605	0.126546	-0.19357	0.0951866	-0.0137493	-0.0153457	0.116249	-0.0945726	0.0872796	-0.202119	-0.170543	0.12009	0.105209	0.364775	0.233243	-0.0448504	-0.086928	0.105663	0.0887435
0.134707	0.157182	0.137551	-0.0314246	-0.0548922	0.00275061	0.249674	0.0705845	0.287732	0.0581354	-0.0252285	0.0947621	0.0645358	-0.150587	-0.249338	0.0260509	-0.0802624	0.0848915	0.162043	-0.084566	-0.0933959	-0.123125	-0.0571942	0.216451	-0.0328776	0.0786261	-0.0144431	0.0466628	0.0536511	0.143277	0.0394567	-0.0179892	0.137569	-0.179727	0.0400967	-0.0198426	0.0239845	0.121955	-0.107468	0.136898	0.0311034	0.0989488	0.0441247	-0.266034	0.198828	0.0304086	0.0103194	0.0927854	0.220691	0.10096
0.000224941	0.0816145	0.0278534	0.182178	0.0976294	0.01904	0.0125426	0.0707874	0.124184	0.00685668	0.104302	0.175809	0.184186	0.022705	0.0165931	-0.0442352	-0.00459332	-0.0618506	0.0303181	-0.0617515	-0.0311132	-0.027141	0.0317268	0.058683	0.185844	0.0441249	-0.0132826	-0.0105532	-0.172864	0.016314	0.124741	0.263215	-0.0024166	-0.0858261	0.0677824	-0.058568	0.0435082	0.0904176	0.0437743	0.168181	0.0621869	0.118502	0.0504714	-0.102684	-0.156098	0.012461	0.05649	-0.0797968	0.085101	-0.192562
0.0965863	0.0933403	-0.0298569	0.0134147	0.0148273	0.0347874	0.0834771	-0.0484021	0.0972042	-0.00954849	0.0181445	0.0596986	0.0657064	-0.186203	-0.00984915	-0.0709579	0.102263	-0.141588	0.0868353	0.0626904	-0.119719	-0.056018	-0.121079	0.0273023	0.0172647	0.0106213	-0.147728	0.0142759	-0.0169348	0.0212271	0.121855	0.190506	0.0581018	0.0947552	0.211401	-0.0586123	0.0613829	0.229765	0.00427766	0.011843	0.0715491	0.139148	0.101674	0.106087	-0.164292	0.112126	0.0938248	-0.0635431	0.110513	-0.132968
0.0827548	0.119235	-0.00712732	-0.144546	0.0344675	-0.0603563	0.218378	0.0942438	0.156763	0.0961251	-0.0433167	-0.0888046	0.0922607	-0.00194732	0.0766814	0.0481623	0.216792	0.0339468	0.141843	-0.252335	-0.0345501	-0.0925781	-0.0408492	0.0856995	-0.102717	-0.0537577	0.0290664	0.0253308	0.139249	-0.0914205	0.0912379	0.0715004	0.201468	-0.208321	0.0363967	-0.0599128	0.0573362	0.157165	-0.223317	0.0838448	-0.110842	0.11325	0.01815	-0.0891044	0.0746045	0.0885007	0.15801	0.055332	0.19729	-0.080906
0.234664	0.148868	0.131868	0.00934923	0.143724	0.0655464	0.107741	0.0349451	0.0470003	-0.030532	-0.262794	0.0245021	0.172862	0.0765048	-0.0481128	-0.0052665	-0.0125885	-0.0230903	0.151881	0.0539179	-0.0609434	-0.161753	-0.111215	-0.0105951	0.0148107	-0.167204	-0.0305846	0.119299	-0.0806456	0.0495697	0.106484	0.0711871	0.114188	0.0133274	0.108887	-0.0441118	0.200177	-0.0935111	0.0233911	-0.0127332	0.0604984	-0.2327	0.107004	-0.10664	0.180453	0.175946	0.0841779	0.143593	0.0430014	-0.14908
0.0350698	-0.0339538	-0.0251002	0.12828	0.101886	0.120569	0.116279	-0.08932	0.1828	-0.0433424	-0.0496786	0.126124	-0.0283863	-0.114592	0.122204	-0.0579047	0.0800022	-0.193541	0.121672	-0.0774113	0.0718994	-0.0415716	-0.00809844	-0.0240008	0.151499	-0.0660894	0.116647	0.0552188	-0.252187	0.0137488	0.0612881	0.22674	0.063027	-0.015818	0.191269	-0.0366582	0.132037	-0.203683	-0.0895797	-0.0232018	0.0507399	0.0887895	0.0313837	-0.113504	-0.124609	0.194549	0.17748	0.0186448	0.170787	-0.129743
-0.151857	0.00829694	-0.0430318	-0.022232	0.138507	-0.119305	0.147267	-0.151718	0.127473	-0.0152486	-0.0136128	-0.136341	0.0876355	-0.124813	-0.0281694	0.0944699	0.0349487	-0.136931	0.165706	0.165742	0.0459383	-0.0300035	0.225985	0.217556	-0.0918486	-0.140068	-0.203663	-0.150992	0.0165766	-0.0747419	0.202714	0.0325635	0.214191	-0.00392768	0.141668	0.0577778	0.140484	0.114595	-0.179564	0.0825172	-0.172712	0.0510909	0.079454	-0.119193	-0.0765176	0.18047	0.234232	-0.02633	0.182178	0.00200565
-0.106076	0.0618921	0.119878	-0.0170713	-0.103388	-0.0925654	0.16835	0.299492	0.185091	-0.0452351	-0.103798	-0.000631046	0.172069	-0.115703	0.0119031	0.00402789	0.14631	0.173304	0.0914957	-0.201133	0.033379	0.114372	0.116893	0.24055	0.139179	0.067154	-0.200079	-0.0477368	0.00832495	-0.0860046	0.112298	0.110538	0.0934084	-0.0894766	0.151732	-0.0649461	-0.00210938	0.175279	-0.16242	0.0866474	-0.101556	0.0655157	0.0604552	-0.10666	0.0737363	-0.0610908	0.0496802	0.0750259	0.0933716	-0.171025
0.203702	0.0661883	-0.058713	-0.0666101	-0.0845167	0.288859	0.129607	0.111003	0.154269	-0.0775902	-0.0597603	0.219885	0.10033	-0.0390631	-0.100426	0.0642033	-0.113528	0.0149714	0.191532	0.0514171	-0.11608	0.0144318	-0.109767	0.0909675	0.06059	-0.115605	0.0430546	-0.00997937	0.0263395	0.0402899	0.0549639	0.203107	0.121582	-0.0339762	0.120661	-0.162935	0.164711	-0.108581	-0.153165	-0.0172348	-0.147741	0.151804	0.100932	-0.00525088	-0.0293384	0.0596388	0.150748	-0.144024	0.136964	-0.0979603
0.0928549	-0.101573	0.0431383	-0.160965	0.298181	-0.191238	0.147766	-0.162593	0.143431	-0.0553496	-0.0486079	0.0602152	0.126988	0.0109843	-0.227387	0.0665245	0.0612739	-0.21869	0.187383	-0.194507	-0.0136764	0.0178137	-0.0976874	0.176712	0.098861	0.165456	-0.0336287	-0.15235	0.0545043	0.102964	0.190957	-0.0765516	0.124434	0.0814205	0.203873	0.0265165	0.172071	0.0268874	-0.00490666	0.143006	-0.0747463	0.0393113	0.101099	-0.109305	-0.0543181	0.117132	0.0380205	0.108396	0.0524904	-0.0616412
-0.0753799	0.0443178	0.110355	-0.101458	0.121569	0.075327	0.21585	-0.0876034	0.0860265	0.237091	-0.144524	-0.0488261	0.0411398	-0.0358688	0.0332165	0.0795977	0.0837278	-0.140344	0.153479	-0.0991621	0.0199293	0.0366102	0.0390205	0.0926579	0.0289763	0.0971993	0.188393	-0.168663	0.050587	0.0459253	0.111845	-0.0278173	0.127603	-0.0486703	0.0538126	-0.0737383	0.202301	0.0988038	0.0488803	-0.0960025	0.148883	-0.0640587	0.022928	0.10114	-0.106308	0.098139	0.0471686	-0.0638193	0.0940748	0.0313454
-0.0600658	-0.161768	0.0461468	0.0900769	0.0219633	0.0936858	0.063958	0.054795	0.0777881	0.0277006	-0.0904228	0.17111	0.0872874	-0.146811	-0.0660103	-0.298706	0.0995893	-0.168301	0.154604	-0.0492005	0.101611	0.0642058	0.233907	-0.017518	0.0229681	-0.168355	-0.0362717	-0.0422236	-0.000997925	-0.0546895	0.00406386	0.522362	0.0761013	0.016644	0.0766539	-0.0305591	0.217047	0.149453	-0.154036	0.0824533	-0.0444814	-0.113859	0.0296883	0.0838621	-0.0103318	0.130359	0.0807435	0.112814	0.0377793	0.112764
0.183105	0.0130414	0.0604861	0.132765	-0.0305033	0.104925	0.121097	0.133866	0.121482	-0.18989	-0.151429	-0.0838451	0.12714	-0.0973723	0.0645977	-0.104579	-0.0567198	-0.0605706	0.188831	0.013961	-0.120286	-0.103986	0.0780729	0.0961073	-0.0614469	-0.0567439	-0.0609081	-0.253668	-0.0591543	0.0270964	0.0949779	0.186365	-0.0898808	-0.168194	0.204121	0.0679127	-0.00780207	-0.0440342	-0.118	0.0795252	-0.0904064	-0.0839989	0.0247851	-0.0180992	0.032558	0.145178	0.188647	-0.116812	0.135154	-0.151284
0.130246	0.0760205	0.0639192	-0.0813009	0.0689961	0.253459	0.183233	0.0318507	0.11369	0.025258	-0.0791342	0.0724201	0.106857	0.0973811	-0.0402302	0.145432	0.0483773	0.203665	0.0113568	0.124858	-0.159612	-0.109242	0.154969	0.0423467	0.172259	-0.0930758	-0.0232992	-0.028414	0.0179164	0.0451226	0.124463	-0.0753377	0.222713	0.0342976	0.0263395	-0.0356878	0.0191045	-0.106187	-0.0650699	0.0964817	-0.0894952	0.0854597	0.103602	0.0546057	0.114432	0.116205	0.128573	0.10315	0.171716	-0.0724423
-0.0270465	0.117601	-0.0716314	0.102885	0.116561	-0.186786	0.237027	-0.182869	0.133269	-0.105238	0.0383522	-0.0721115	0.198659	0.0496235	0.121742	0.0251269	0.0121086	0.107335	0.0534506	-0.00874309	-0.0396754	-0.0192619	-0.132346	0.171386	-0.104679	-0.0219413	0.0552529	-0.00081265	-0.000377735	-0.113971	0.0152287	-0.0112278	0.00470572	-0.118731	0.152421	0.105369	0.0443565	0.330251	-0.174133	0.083627	-0.0177412	-0.1487	0.0335647	0.059893	0.0605433	0.138644	0.0842542	0.0135488	0.0642368	-0.0549312
0.0525133	0.104161	-0.0568404	-0.139907	0.00797315	-0.0367629	0.249864	0.0382649	0.164456	0.022618	0.0774611	0.0280093	0.121178	0.0555288	-0.0629764	-0.121092	0.0714737	-0.142346	0.267229	-0.0147157	0.0998939	0.0758948	-0.108105	0.140477	0.0303404	-0.0294763	0.0360602	-0.156839	-0.0934347	0.0353035	0.0284692	-0.0109423	0.0658659	-0.084935	0.275146	-0.00380299	0.062563	0.0574301	0.103357	0.139626	-0.0715792	0.0281425	0.0120936	-0.103682	0.0323904	0.173247	0.113361	-0.00377061	0.0284056	0.038251
0.122202	0.11718	0.206479	0.0660873	-0.0669712	-0.0626251	0.0853668	0.0958697	0.0518757	0.0800253	0.0587699	0.0882995	0.194277	-0.0477242	-0.17886	-0.134937	-0.134301	-0.101886	0.136879	0.0388631	-0.0728748	-0.0243415	-0.0152448	0.192153	0.00632414	-0.102199	0.139481	-0.00146502	0.0545479	0.0934374	-0.00199578	0.0710189	0.0832369	0.00381796	0.0981796	-0.100276	0.106043	-0.127282	0.087237	0.158393	-0.00148552	-0.0195778	0.0640318	0.0956244	0.112592	0.255885	0.0564179	-0.00483089	0.224613	-0.177254
-0.069945	0.132624	0.0204845	-0.0941786	0.320112	-0.0542157	0.0755641	-0.0584999	0.0872737	-0.0986267	0.0479507	-0.0763715	0.0972755	0.101664	-0.0670656	-0.0727647	-0.0261444	-0.183098	0.168269	-0.0250854	-0.218049	0.114501	-0.140991	0.199815	0.0566698	0.135661	-0.0548082	-0.0391685	0.000977028	0.142508	0.0547194	0.209481	-0.0739377	-0.16629	0.0604606	-0.0268419	0.0880998	-0.114432	-0.240851	0.0943739	0.0337633	0.0934889	0.0138557	-0.0413415	0.085773	0.152362	0.112006	0.10659	0.206806	-0.0325784
-0.0199405	0.131783	-0.155521	-0.160821	0.279232	0.0224838	0.187011	-0.0156442	0.0727639	0.184423	-0.0698488	-0.141456	0.147921	-0.0680221	-0.0254268	0.0340808	-0.0442729	-0.132459	0.168735	-0.228308	0.0243262	-0.178873	0.234574	-0.0469739	-0.0479036	0.0367285	0.0270382	-0.0372177	-0.0174347	-0.152075	-0.042401	0.18224	0.0999941	-0.0320867	0.208573	-0.0676985	0.199246	0.269285	-0.0592358	0.107257	-0.286673	0.0545881	0.0229122	0.0541614	0.000545239	0.168735	0.125639	0.0611906	0.219536	-0.0630015
0.0455154	0.130664	0.0984968	-0.0697721	-0.214831	0.0307838	0.0677659	0.202454	0.299127	0.102555	-0.0469956	-0.183483	0.0990045	-0.0214581	-0.119826	0.163135	0.0304754	0.132917	0.18569	-0.219384	-0.138804	-0.0436709	0.140624	-0.0332917	0.0674662	0.0559954	-0.0563628	0.0811525	-0.0360861	0.0791308	0.151669	0.0187661	-0.0537213	0.0213808	0.136766	-0.0899092	0.153456	0.289816	-0.149982	0.193498	-0.0101193	-0.127613	0.123034	-0.0635431	0.119279	0.114723	0.0206656	-0.18783	0.13455	0.0523942
0.141749	0.01391	0.10313	0.0274144	-0.0949823	0.0592004	0.0847224	0.052275	0.175032	-0.0543943	-0.106812	-0.0413734	-0.0395259	-0.037447	-0.253078	0.0280569	-0.0764825	0.065789	0.21089	-0.0516398	0.00883572	-0.0257233	0.0239261	0.334247	0.0477978	0.00732099	-0.0953993	0.0440927	-0.164087	0.128156	0.115187	0.109581	-0.104806	0.0467835	0.0487632	-0.132028	0.064688	-0.0331508	-0.163266	-0.0256439	-0.0594634	-0.179299	0.0655416	0.141139	0.0624258	0.224985	0.104784	0.0937495	0.132397	-0.0498771
0.0450042	0.202549	0.0123816	0.0720068	0.108714	0.0937958	0.101362	0.0438116	0.159684	-0.102865	-0.103701	0.137397	0.0535681	-0.0368271	-0.0867471	0.0752979	0.00870565	-0.141205	0.0454109	0.0779322	0.0450803	0.0629547	-0.154108	0.186011	-0.00908722	-0.0958729	-0.122078	-0.135629	-0.172739	-0.123693	0.111194	0.095456	0.258572	-0.130683	0.181636	0.0359354	0.0613561	-0.0625585	-0.0589388	0.052242	0.123632	0.203363	-0.0631611	-0.0418016	0.0873844	0.11006	0.0984991	0.148993	0.157423	-0.295755
-0.00169524	-0.0302924	0.106902	0.140797	0.0178566	-0.0997848	0.163688	0.0841887	0.170391	0.406462	-0.0105577	-0.0955141	0.116101	-0.137704	-0.143522	0.0339843	0.146851	0.00997415	-0.0076701	-0.0180631	0.0916016	0.0591821	0.106029	-0.0277601	-0.0695133	-0.189106	0.244116	-0.0853325	0.00282305	-0.195881	0.0187028	0.103129	0.0719123	0.0287369	0.175786	-0.060567	0.168546	0.137779	-0.0341465	0.109014	0.0527001	0.0272775	0.00321971	-0.140056	0.080695	0.284057	0.182722	0.0725719	0.0562211	0.0786486
-0.0213158	0.127554	0.027544	-0.24133	0.0324026	-0.125272	0.229637	-0.112546	0.0470038	0.0993948	-0.0675462	0.104099	0.161354	0.00402181	0.021737	0.0259074	0.0498535	0.0801998	0.311652	0.151883	0.174027	-0.0612007	-0.0301452	-0.073598	-0.0821463	0.324382	-0.0627413	0.0581826	0.0173092	0.0998784	0.0702463	0.213023	-0.0508157	0.055198	0.0944194	-0.145743	-0.0215877	0.05726	-0.345924	0.112542	-0.0364169	0.0201244	0.340897	-0.0395993	-0.0658966	0.272994	0.22657	-0.0887914	0.187789	0.135425
0.0563859	0.0216494	0.0414549	-0.10714	0.174135	0.218674	0.191681	-0.0736795	0.0640296	-0.192223	-0.0181006	-0.0174773	0.170915	0.121132	-0.0718767	0.179411	0.0826143	0.0543366	0.0799173	-0.21402	-0.261557	-0.10473	-0.071168	0.0749471	-0.0362794	0.180914	-0.0187209	-0.122274	-0.0318998	-0.0333361	0.0534	0.0822181	0.0859663	-0.0136717	0.177824	-0.108851	0.144846	-0.00144768	-0.151342	0.204709	0.0433687	0.118709	0.14688	0.151266	-0.085968	0.062304	0.182237	-0.10589	0.132776	-0.129428
0.0348485	-0.0555587	0.0643173	-0.13379	-0.090044	0.164591	0.103623	0.107849	0.184621	-0.198111	-0.0375416	0.166143	0.145994	-0.244047	-0.0791825	-0.0841439	-0.118762	-0.163967	0.224695	-0.239099	-0.0205528	0.0103518	-0.0269054	0.0264504	0.038543	-0.0933863	0.134183	0.031247	-0.0341824	-0.0590741	-0.0111609	0.141837	0.148295	0.085165	0.156893	-0.1195	0.232186	0.0913365	-0.149473	0.0484317	0.0596749	-0.112651	0.00920956	-0.0516864	0.128323	0.187849	0.113506	0.187182	0.0397513	0.00679019
-0.0868101	-0.0209881	-0.0272251	0.0864311	-0.0812261	-0.0578941	0.196638	0.1461	0.126969	0.0418955	-0.00209035	-0.0211022	0.141557	-0.19111	0.0910972	-0.143205	-0.0545698	-0.0559624	0.205562	0.137805	-0.179485	0.0426279	0.21981	0.0229039	0.0464005	0.0461754	-0.225823	-0.197879	-0.0220152	-0.145521	0.0908384	0.0674971	0.0727484	0.0489702	0.161973	-0.090395	-0.0201722	0.000594167	-0.15175	0.112236	-0.0896088	0.0404579	0.0285691	-0.201074	0.0509341	0.215461	0.293103	0.0935565	0.100866	0.105694
0.161695	0.124097	0.146838	0.131706	0.338473	0.066371	0.0709544	-0.00746376	0.120042	0.115445	-0.0202395	0.0650527	0.133205	0.0822911	-0.0848752	-0.0553678	0.125915	0.0179665	0.0845226	-0.00130485	0.1653	-0.0611	-0.140037	0.173094	-0.0355109	0.0624822	0.0249355	-0.168737	-0.175522	-0.0953858	0.238199	0.0365745	-0.0228985	-0.0837658	0.0776002	-0.0514443	0.088712	0.190513	0.0944032	0.119205	-0.141294	0.06907	-0.140022	-0.0907858	0.0467221	0.0993945	0.173052	-0.267924	0.15251	0.0726717
-0.135584	0.0982915	0.0188768	0.128988	0.0561189	0.0836149	0.164515	0.0531322	0.116106	-0.081132	0.028809	0.0845039	0.230198	-0.0500349	-0.0378155	-0.0250314	-0.0458371	-0.0301771	0.0274485	0.0907569	0.0597919	0.0586242	0.14047	0.11987	-0.0880085	0.0782188	-0.0946277	0.142442	-0.0914305	-0.0322296	0.105779	0.0379352	0.0079437	0.0296653	0.204804	0.0162189	0.0888171	0.215038	-0.0372386	0.199354	-0.0673664	-0.155468	-0.0340182	0.0791789	0.150107	0.224931	0.120304	0.0916745	0.118937	-0.0933064
-0.0263517	0.000728983	-0.130849	-0.0342047	0.0467765	-0.174635	0.168894	0.0697953	0.162139	-0.0979905	-0.0164612	0.00798709	0.131483	0.052521	-0.0582728	-0.0538275	-0.0679943	0.11383	0.330687	0.028543	-0.0435936	0.058783	-0.0650567	0.11499	0.0817468	0.0991562	0.00699828	0.140262	-0.0171699	0.033652	0.0584538	0.125021	0.0456639	-0.134982	0.0912302	0.0421059	-0.0398043	-0.0703136	-0.0799236	0.105211	0.0754179	0.13578	0.170504	0.0835933	0.0214674	0.281995	0.146096	0.183218	0.117406	0.0911659
0.0510102	0.101941	0.255942	0.0359874	0.00306634	0.006395	0.0624558	0.0290977	0.0784835	-0.0586371	-0.0849916	-0.102027	0.0473983	-0.0267356	0.0354968	-0.00409451	0.0477583	0.0349201	0.232197	-0.15147	0.0923435	-0.152983	0.100746	0.17904	-0.012084	-0.0108925	-0.00555629	-0.240295	0.185647	-0.112329	0.0559954	0.136234	0.0127573	-0.0507073	0.1196	-0.00595607	0.172891	0.0449753	-0.0479584	-0.0154252	0.0573565	0.0197809	0.0483575	-0.021438	-0.000218945	0.0373503	0.18108	0.156684	0.30744	0.0373494
-0.0565031	0.115772	-0.0195774	0.0894705	-0.0450708	0.108314	0.0805119	-0.120943	0.00906764	0.00590067	0.0550342	0.0923738	0.0431791	-0.00546258	-0.133659	0.0543685	0.0222058	-0.133183	-0.207634	-0.0096008	0.00150785	-0.000154233	0.145053	0.0774689	0.0287628	0.135355	0.0749475	-0.123466	-0.138131	-0.0232148	0.106912	0.155104	0.164711	0.116499	0.164139	-0.141322	0.185	0.183008	-0.215122	0.154294	0.0573199	0.0892298	0.104504	0.0974149	0.0297202	-0.0647367	0.149994	-0.00429195	0.0297761	-0.00356811
0.209543	-0.082792	-0.125449	0.0756285	0.103594	0.113343	0.0353885	-0.0523917	0.0105599	-0.148903	-0.0492128	0.104542	0.0809597	-0.0358477	-0.0294477	0.0477472	-0.0565314	-0.0559147	-0.0352018	0.124089	-0.148873	-0.0582306	0.178271	-0.0772577	0.152191	-0.110977	-0.108385	-0.00173337	-0.152344	0.124101	0.0768795	0.170885	0.120157	-0.131639	0.263188	-0.0694473	0.00785795	0.0162623	-0.0494371	0.130441	0.0124838	0.0529471	0.181331	0.113161	0.146609	0.159826	0.0346114	0.101021	0.110456	-0.166797
0.0398082	0.167939	-0.070672	0.028678	0.138582	-0.0225155	0.0824313	0.0442346	0.214958	-0.138285	-0.0809134	0.0655421	0.0925459	0.0991433	-0.126218	-0.0867741	0.0597032	-0.165486	0.318276	0.0866046	0.144587	0.080713	-0.00201379	0.0803527	-0.0387431	-0.164154	-0.0658738	-0.0300306	0.125417	0.0919004	0.311157	-0.0161006	0.045841	0.0583852	0.167324	0.136301	0.0847828	0.0519881	0.0762207	0.0307777	0.146152	0.0973233	-0.0787576	-0.14456	-0.00379288	0.0719341	0.147607	0.120303	0.258136	-0.00992597
-0.0424747	0.0541116	0.240458	0.104756	0.102351	0.0362559	0.061638	0.0402043	0.190346	0.0434172	-0.114416	-0.14338	0.19638	0.0541035	-0.0588115	-0.0996554	0.0327223	0.00259616	0.143516	0.0234923	0.102029	0.0435198	0.0361895	0.139649	0.107593	0.0155514	0.367773	-0.0444512	0.148981	-0.00845176	0.35077	-0.0277642	-0.108549	-0.0495831	0.0690649	0.0479894	0.330467	0.115037	0.000176446	0.203176	0.01436	-0.163485	0.0451915	0.0227358	0.0151813	0.0819352	-0.153094	0.10166	-0.0308741	0.063631
-0.0659186	0.0584983	0.144459	-0.0144268	-0.0664766	-0.115182	0.0809359	0.0156634	0.130931	0.00538249	0.159009	0.098802	0.0463178	0.0562507	-0.0544902	0.126937	0.0641069	0.0256177	0.0852094	-0.0624376	-0.0684741	-0.0697357	-0.152263	0.0743626	-0.112506	-0.0813066	-0.0821621	-0.23075	0.0760909	-0.0512897	-0.219302	0.181629	0.35498	-0.0236861	0.0724855	-0.102048	0.0888278	-0.0379304	-0.19746	-0.0338897	-0.0268798	-0.0446033	0.0444935	-0.0362845	-0.00375113	0.197989	0.0162842	0.145769	0.0661509	0.131503
0.127352	0.131257	-0.00604692	-0.126214	0.065925	0.038762	0.152379	-0.099011	0.146371	-0.133533	0.0740451	0.108434	0.0717417	-0.0649269	-0.182655	0.0398385	-0.0974183	0.048616	0.229071	-0.0577259	0.125542	-0.00361702	0.111795	0.258396	-0.0230558	-0.0305757	0.128486	0.027994	-0.149598	-0.082577	-0.0725887	0.136978	0.268014	0.0321649	0.187509	-0.218597	0.131343	-0.0028305	-0.139531	0.0688061	0.0316548	0.0352862	0.0245511	0.0432607	-0.139876	0.109744	0.219917	-0.0907022	0.135977	0.0473905
0.157348	0.122766	-0.0927285	-0.117312	0.0462263	0.0843624	0.138642	0.170746	-0.0197195	-0.132314	-0.23608	-0.064027	0.302789	-0.170272	-0.146202	-0.202388	0.0229025	-0.147392	0.0690831	0.00482624	-0.0406577	-0.0685735	0.0239546	0.158086	-0.0345983	0.0631944	-0.221684	-0.000562979	-0.0500711	-0.0308913	0.304288	0.176318	-0.249964	-0.00678276	0.138573	0.0712013	-0.00378601	0.149377	-0.112458	0.0306503	0.0155828	0.00567651	0.163984	0.105439	0.0441379	-0.0285755	0.027244	0.0886301	0.0307465	-0.201701
-0.0491395	0.00482417	0.0933407	0.14508	0.0865382	-0.11275	0.22034	0.00826143	0.0995154	0.0271004	-0.0583134	-0.158207	0.0605324	-0.0315973	0.128945	-0.0530773	0.0786588	-0.199528	0.0337556	0.00366411	-0.201048	-0.120879	-0.00354902	0.0382473	-0.05966	0.135842	0.125799	-0.0524757	0.0899875	-0.0360688	0.209724	0.249576	-0.0334755	-0.131793	0.0735694	0.0825139	-0.0221247	0.119053	-0.15107	-0.00306383	-0.143361	0.0647112	0.101584	0.0617519	0.0545061	0.119423	0.0296311	-0.197241	0.125079	-0.122608
0.134558	0.0476902	0.064162	-0.136179	0.289192	-0.131622	0.104709	0.0264357	0.208387	0.0613374	-0.0864033	-0.108572	0.119167	-0.0267455	-0.111688	-0.0506753	0.0469436	0.0185012	0.373645	-0.254335	0.106031	-0.0437493	0.112629	0.0752669	0.0557261	-0.101977	-0.0895702	-0.0269334	-0.276294	0.00380921	0.127771	0.10248	0.133832	0.247715	0.182277	-0.0885951	0.112583	0.0358534	-0.0387393	0.186817	-0.0934033	-0.147254	-0.113833	-0.00834467	-0.0737337	0.125458	0.0586278	0.0709834	0.137069	0.0185862
0.0601406	0.129105	0.0737033	-0.0676117	0.137701	-0.0763636	0.00786064	0.103937	0.139717	0.0511049	0.0136337	0.0832332	0.161519	0.007423	-0.00942485	0.0306404	0.0739126	-0.0952991	0.0959663	0.0563904	0.131964	-0.0975484	0.105863	0.095963	0.0294222	-0.173477	0.034992	0.0193991	-0.204565	0.0458406	0.185974	0.109702	0.0238715	0.095656	0.0473449	-0.0552378	0.219053	0.134698	-0.100749	0.0571716	0.075435	-0.0719943	-0.25362	-0.0996688	-0.0878089	-0.00360754	0.111931	0.210861	0.130983	-0.151608
0.0592684	-0.0523093	-0.0711786	0.0432892	-0.0551814	-0.0437924	0.0433823	-0.0718907	0.093418	-0.0105837	0.0420543	0.0697237	-0.0791019	0.0826171	-0.0574918	0.0282537	-0.104671	-0.0527916	-0.0455316	-0.179114	-0.0131417	0.0235914	0.13119	0.0301562	-0.0564164	0.0977691	-0.0511639	0.0573088	0.179723	0.124632	0.133994	0.114922	0.0410191	-0.111614	0.0386837	0.0850306	0.134978	0.0507294	-0.211252	0.0906223	-0.0945335	-0.0458797	0.450363	-0.141208	0.205483	0.148778	0.00536577	-0.105781	0.0473498	-0.0662526
0.0493911	0.0805231	0.0556072	0.0216573	-0.00674261	-0.126487	0.0837571	-0.0245132	0.175552	0.0639066	-0.0620063	0.0579585	0.150518	-0.14589	-0.0206863	-0.0630262	0.18193	-0.170661	0.0334836	0.0266831	-0.0399879	-0.144919	-0.0912577	0.0643452	-0.0653773	-0.0368873	0.0164544	-0.162202	0.0659491	-0.174246	-0.0148492	0.0717509	0.0967474	-0.18887	0.251096	0.0751309	-0.0941339	0.108303	-0.123786	0.189489	0.0459935	0.030913	0.206667	-0.158429	0.139328	0.121871	0.261822	-0.026988	0.1702	0.0414785
-0.111195	0.0931191	0.120786	0.108275	0.0917606	-0.0630457	0.0476218	-0.0699664	0.0892619	0.0469268	0.0545637	-0.0274578	0.098518	0.0655494	-0.108608	0.0125035	-0.00869284	0.014353	0.24416	-0.12789	-0.174733	-0.0963538	0.0999846	-0.0394271	0.0669497	-0.10187	0.0116519	-0.0375096	-0.118693	-0.109144	0.26398	0.306151	0.0220294	0.0460011	0.0113613	-0.102243	0.0410169	0.186801	-0.0954957	0.0816498	0.0167901	-0.023164	-0.16884	0.00598371	-0.167318	0.0246939	0.123789	-0.084323	0.145943	-0.0554009
0.233524	0.00351885	-0.187666	0.0563211	0.00598158	0.0637556	0.294413	0.188121	-0.0365559	-0.0716273	0.0385681	0.160021	0.05285	0.0388523	-0.0867316	-0.0959876	0.0597131	-0.169589	0.0639028	0.0232499	-0.137626	-0.151727	-0.222978	0.0347658	0.0109106	0.0353204	-0.16979	-0.0417733	0.0189428	-0.065625	0.178764	0.155208	-0.0352215	-0.0427849	0.127023	-0.0184831	0.0625038	0.146464	-0.116489	0.153352	-0.143696	-0.0236247	-0.0703242	0.136205	0.0524543	0.169499	-0.0802841	-0.0968414	0.0686131	0.0667114
0.132178	0.0446296	-0.0285677	-0.0982575	-0.0391695	-0.103675	0.157879	0.194363	0.231963	-0.12512	-0.084724	-0.0330971	0.00331964	-0.0694684	-0.149581	0.0343364	-0.176788	0.259063	0.100855	-0.00098928	-0.0461492	0.0503586	-0.00176885	0.0815328	0.105119	-0.0509292	-0.0826096	-0.127289	-0.0537192	-0.00301715	-0.106498	0.0280346	-0.0870142	-0.107678	0.056476	-0.0435604	0.0106268	-0.138239	-0.133667	0.100939	0.00719836	-0.125479	-0.101468	-0.116348	0.0989545	-0.0743434	0.00577002	0.02901	-0.02934	-0.146239
